# Supplementary material for: Iron(II) and Manganese(II) Coordination Chemistry Ligated by Coplanar Tridentate Nitrogen-Donor Ligand, 2,6-bis(5-isopropyl-1H-pyrazol-3-yl)pyridine
Source: Molecules. 2025 Oct 19;30(20):4128. doi: 10.3390/molecules30204128 (PMC12566300; doi:10.3390/molecules30204128)
Supplement: Supplementary file 1 [file molecules-30-04128-s001.zip]

Archive with 5 entries (5 files):
- 1_CIF_FeCl2_updated.cif
- 2_CIF_FeL2PF6-133 updated.cif
- 3_CIF_FeL2PF6-50 updated.cif
- 4_CIF_MnCl2.cif
- SM Fe(II) and Mn(II) with 2,6-bis(5-isopropyl-1H-pyrazol-3-yl)pyridine.pdf
