# Supplementary material for: Iron(II) and Manganese(II) Coordination Chemistry Ligated by Coplanar Tridentate Nitrogen-Donor Ligand, 2,6-bis(5-isopropyl-1H-pyrazol-3-yl)pyridine
Source: Molecules. 2025 Oct 19;30(20):4128. doi: 10.3390/molecules30204128 (PMC12566300; doi:10.3390/molecules30204128)
Supplement: Supplementary file 1 [file molecules-30-04128-s001.zip › 1_CIF_FeCl2_updated.cif]

data_global
_audit_creation_date                               2025-08-04
_audit_creation_method                            'by CrystalStructure 4.3'
_audit_update_record                               ?

#==============================================================================
# PROCESSING SUMMARY (IUCr Office Use Only)

_journal_date_recd_electronic                      ?
_journal_date_from_coeditor                        ?
_journal_date_accepted                             ?
_journal_coeditor_code                             ?

#==============================================================================
# SUBMISSION DETAILS

_publ_contact_author_name                         'Kiyoshi Fujisawa'
_publ_contact_author_email              'kiyoshi.fujisawa.sci@vc.ibaraki.ac.jp'
_publ_contact_author_address 'Dep Chem, Ibaraki Univ, Mito,310-8512 Japan'
_publ_contact_author_fax                          '+81-29-228-8403'
_publ_contact_author_phone                        '+81-29-228-8373'
_publ_contact_letter
;
    ENTER TEXT OF LETTER
;
_publ_requested_journal                            'Molecules'
_publ_requested_category
                                                'FM'
_publ_requested_coeditor_name                      ?

#==============================================================================
# TITLE AND AUTHOR LIST

_publ_section_title
;
    ENTER SECTION TITLE
;
_publ_section_title_footnote
;
    ENTER FOOTNOTE TO TITLE OF PAPER
;
loop_
_publ_author_name
_publ_author_footnote
_publ_author_address
' FIRST AUTHORS NAME '
;
  FIRST AUTHORS FOOTNOTES
;
;
  FIRST AUTHORS ADDRESS
;
_publ_section_synopsis
;
    ENTER SYNOPSIS
;

#==============================================================================
# TEXT

_publ_section_abstract
;
    ENTER ABSTRACT
;
_publ_section_comment
;
    ENTER TEXT
;
_publ_section_references
;
    ENTER OTHER REFERENCES

    Rigaku (2019). CrystalStructure. Version 4.3. 
    Rigaku Corporation, Tokyo, Japan.

    Burla, M. C., Caliandro, R., Camalli, M., Carrozzini, B., 
    Cascarano, G. L., De Caro, L., Giacovazzo, C., Polidori, G. 
    Siliqi, D. and Spagna R. 
    (2007). J. Appl. Cryst. 40, 609-613.
    SIR2008

    Sheldrick, G.M. (2008) SHELXL Version 2014/3, Acta Cryst. A64, 112-122.

    Rigaku Oxford Diffraction (2021), CrysAlisPro. version 1.171.41.118a.
    Rigaku Corporation, Tokyo, Japan

;
_publ_section_figure_captions
;
    ENTER FIGURE CAPTIONS
;
_publ_section_exptl_prep
;
    ENTER COMPOUND PREPARATION DETAILS
;
_publ_section_exptl_refinement
;
    ENTER SPECIAL DETAILS OF THE REFINEMENT
;

#==============================================================================
data_FeCl2

#==============================================================================
# CHEMICAL DATA

_chemical_formula_sum                             'C19 H29 Cl2 Fe N5 O2'
_chemical_formula_moiety                          'C19 H29 Cl2 Fe N5 O2'
_chemical_formula_weight                           486.22
_chemical_melting_point                            ?

#==============================================================================
# CRYSTAL DATA
_space_group_crystal_system                        monoclinic
_space_group_name_H-M_alt                         'I 1 2/a 1'
_space_group_name_Hall                            '-I 2ya'
_space_group_IT_number                             15
loop_
 _space_group_symop_operation_xyz
 'x, y, z'
 '-x+1/2, y, -z'
 'x+1/2, y+1/2, z+1/2'
 '-x+1, y+1/2, -z+1/2'
 '-x, -y, -z'
 'x-1/2, -y, z'
 '-x+1/2, -y+1/2, -z+1/2'
 'x, -y+1/2, z+1/2'
#------------------------------------------------------------------------------
_cell_length_a                                     11.13254(19)
_cell_length_b                                     19.5519(2)
_cell_length_c                                     13.9995(2)
_cell_angle_alpha                                  90.0000
_cell_angle_beta                                   111.6740(19)
_cell_angle_gamma                                  90.0000
_cell_volume                                       2831.73(8)
_cell_formula_units_Z                              4
_cell_measurement_reflns_used                      34610
_cell_measurement_theta_min                        3.00
_cell_measurement_theta_max                        27.50
_cell_measurement_temperature                      178
#------------------------------------------------------------------------------
_exptl_crystal_description                         block
_exptl_crystal_colour                              yellow
_exptl_crystal_size_max                            0.166
_exptl_crystal_size_mid                            0.091
_exptl_crystal_size_min                            0.086
_exptl_crystal_density_diffrn                      1.140
_exptl_crystal_density_meas                        ?
_exptl_crystal_density_method                     'not measured'
_exptl_crystal_F_000                               1016.00
_exptl_absorpt_coefficient_mu                      0.740
_exptl_absorpt_correction_type                     multi-scan
_exptl_absorpt_process_details
;
CrysAlisPro 1.171.41.118a (Rigaku Oxford Diffraction, 2021)
Empirical absorption correction using spherical harmonics,
implemented in SCALE3 ABSPACK scaling algorithm.
;
_exptl_absorpt_correction_T_min                    0.895
_exptl_absorpt_correction_T_max                    0.938

#==============================================================================
# EXPERIMENTAL DATA

_diffrn_ambient_temperature                        178
_diffrn_radiation_type                            'Mo K\a'
_diffrn_radiation_wavelength                       0.71073
_diffrn_measurement_device_type                   'Rigaku XtaLAB P200'
_diffrn_measurement_method                         \w
_diffrn_detector_area_resol_mean                   5.814
_diffrn_reflns_number                              46333
_diffrn_reflns_av_unetI/netI                       0.0056
_diffrn_reflns_av_R_equivalents                    0.0158
_diffrn_reflns_theta_max                           27.498
_diffrn_reflns_theta_min                           3.132
_diffrn_reflns_theta_full                          25.242
_diffrn_measured_fraction_theta_max                0.999
_diffrn_measured_fraction_theta_full               0.998
_diffrn_reflns_Laue_measured_fraction_max          0.999
_diffrn_reflns_Laue_measured_fraction_full         0.998
_diffrn_reflns_point_group_measured_fraction_max   0.999
_diffrn_reflns_point_group_measured_fraction_full  0.998
_diffrn_reflns_limit_h_min                        -14
_diffrn_reflns_limit_h_max                         14
_diffrn_reflns_limit_k_min                        -25
_diffrn_reflns_limit_k_max                         25
_diffrn_reflns_limit_l_min                        -18
_diffrn_reflns_limit_l_max                         18
_diffrn_standards_number                           0
_diffrn_standards_interval_count                   .
_diffrn_standards_decay_%                          ?
_reflns_number_total                               3262
_reflns_number_gt                                  3093
_reflns_threshold_expression                       F^2^>2.0\s(F^2^)
_reflns_Friedel_coverage          0.000
_reflns_Friedel_fraction_max      .
_reflns_Friedel_fraction_full     .

#==============================================================================
# REFINEMENT DATA

_refine_special_details
;
    Refinement was performed using all reflections. The weighted 
    R-factor (wR) and goodness of fit (S) are based on F^2^.
    R-factor (gt) are based on F. The threshold expression of
    F^2^ > 2.0 sigma(F^2^) is used only for calculating R-factor (gt).
;
_refine_ls_structure_factor_coef                   Fsqd
_refine_ls_R_factor_all                            0.0343
_refine_ls_R_factor_gt                             0.0331
_refine_ls_wR_factor_ref                           0.1177
_refine_ls_wR_factor_gt                            0.1170
_refine_ls_number_restraints                       0
_refine_ls_hydrogen_treatment                      constr
_refine_ls_number_reflns                           3262
_refine_ls_number_parameters                       138
_refine_ls_goodness_of_fit_ref                     1.248
_refine_ls_weighting_scheme                        calc
_refine_ls_weighting_details
           'w = 1/[\s^2^(Fo^2^)+(0.0511P)^2^+4.0151P] where P=(Fo^2^+2Fc^2^)/3'
_atom_sites_solution_hydrogens                     geom
_atom_sites_solution_primary                       direct
_atom_sites_solution_secondary                     difmap
_refine_ls_shift/su_max                            0.001
_refine_diff_density_max                           0.45
_refine_diff_density_min                          -0.31
_refine_ls_extinction_method                       none
_refine_ls_extinction_coef                         ?

loop_
_atom_type_symbol
_atom_type_description
_atom_type_scat_dispersion_real
_atom_type_scat_dispersion_imag
_atom_type_scat_source
  'C' 'C'  0.0033 0.0016 
;
International Tables for Crystallography
(Vol. C, Tables 4.2.6.8 and 6.1.1.4)
;
  'H' 'H'  0.0000 0.0000 
;
International Tables for Crystallography
(Vol. C, Table 6.1.1.4)
;
  'N' 'N'  0.0061 0.0033 
;
International Tables for Crystallography
(Vol. C, Tables 4.2.6.8 and 6.1.1.4)
;
  'Fe' 'Fe'  0.3463 0.8444 
;
International Tables for Crystallography
(Vol. C, Tables 4.2.6.8 and 6.1.1.4)
;
  'Cl' 'Cl'  0.1484 0.1585 
;
International Tables for Crystallography
(Vol. C, Tables 4.2.6.8 and 6.1.1.4)
;
  'O' 'O'  0.0106 0.0060 
;
International Tables for Crystallography
(Vol. C, Tables 4.2.6.8 and 6.1.1.4)
;

#==============================================================================
# ATOMIC COORDINATES AND THERMAL PARAMETERS

loop_
 _atom_site_label
 _atom_site_type_symbol
 _atom_site_fract_x
 _atom_site_fract_y
 _atom_site_fract_z
 _atom_site_U_iso_or_equiv
 _atom_site_adp_type
 _atom_site_occupancy
 _atom_site_site_symmetry_order  
 _atom_site_calc_flag
 _atom_site_refinement_flags_posn
 _atom_site_refinement_flags_adp
 _atom_site_refinement_flags_occupancy
 _atom_site_disorder_assembly
 _atom_site_disorder_group
Fe1 Fe 0.2500 0.89008(2) 0.0000 0.02563(13) Uani 1 2 d S T P . .
Cl1 Cl 0.41203(5) 0.82544(3) 0.11824(4) 0.03476(15) Uani 1 1 d . . . . .
O1 O 0.0704(3) 0.75582(10) 0.18439(16) 0.0612(6) Uani 1 1 d . . . . .
H1 H 0.077(4) 0.739(2) 0.238(3) 0.080(12) Uiso 1 1 d . . . . .
N1 N 0.09274(18) 0.89537(9) 0.16730(13) 0.0298(4) Uani 1 1 d . . . . .
H1D H 0.0883 0.8513 0.1780 0.036 Uiso 1 1 calc R U . . .
N5 N 0.2500 0.99899(11) 0.0000 0.0243(4) Uani 1 2 d S T P . .
N2 N 0.14571(16) 0.92198(9) 0.10290(12) 0.0277(3) Uani 1 1 d . . . . .
C1 C 0.0777(3) 0.88801(17) 0.3806(2) 0.0605(8) Uani 1 1 d . . . . .
H1A H 0.0357 0.8784 0.4296 0.073 Uiso 1 1 calc R U . . .
H1B H 0.0997 0.8448 0.3555 0.073 Uiso 1 1 calc R U . . .
H1C H 0.1567 0.9145 0.4148 0.073 Uiso 1 1 calc R U . . .
C2 C -0.0564(3) 0.99424(14) 0.32800(19) 0.0429(5) Uani 1 1 d . . . . .
H2A H -0.0958 0.9829 0.3781 0.051 Uiso 1 1 calc R U . . .
H2B H 0.0189 1.0238 0.3605 0.051 Uiso 1 1 calc R U . . .
H2C H -0.1196 1.0182 0.2694 0.051 Uiso 1 1 calc R U . . .
C3 C -0.0137(2) 0.92864(12) 0.29071(16) 0.0345(4) Uani 1 1 d . . . . .
H3 H -0.0923 0.9001 0.2559 0.041 Uiso 1 1 calc R U . . .
C4 C 0.04724(19) 0.94438(10) 0.21367(14) 0.0277(4) Uani 1 1 d . . . . .
C5 C 0.07175(19) 1.00646(10) 0.17752(14) 0.0278(4) Uani 1 1 d . . . . .
H5 H 0.0514 1.0508 0.1950 0.033 Uiso 1 1 calc R U . . .
C6 C 0.13314(18) 0.98985(10) 0.10937(14) 0.0254(4) Uani 1 1 d . . . . .
C7 C 0.18941(18) 1.03359(10) 0.05209(14) 0.0254(4) Uani 1 1 d . . . . .
C8 C 0.1849(2) 1.10456(10) 0.05211(17) 0.0319(4) Uani 1 1 d . . . . .
H8 H 0.1385 1.1282 0.0868 0.038 Uiso 1 1 calc R U . . .
C9 C 0.2500 1.14005(15) 0.0000 0.0355(6) Uani 1 2 d S T P . .
H9 H 0.2500 1.1886 0.0000 0.043 Uiso 1 2 calc R U P . .
C10 C 0.0983(3) 0.71091(15) 0.1162(2) 0.0563(7) Uani 1 1 d . . . . .
H10A H 0.1845 0.6911 0.1505 0.068 Uiso 1 1 calc R U . . .
H10B H 0.0961 0.7363 0.0552 0.068 Uiso 1 1 calc R U . . .
H10C H 0.0338 0.6743 0.0955 0.068 Uiso 1 1 calc R U . . .

loop_
 _atom_site_aniso_label
 _atom_site_aniso_U_11
 _atom_site_aniso_U_22
 _atom_site_aniso_U_33
 _atom_site_aniso_U_23
 _atom_site_aniso_U_13
 _atom_site_aniso_U_12
Fe1 0.0329(2) 0.0219(2) 0.0250(2) 0.000 0.01403(16) 0.000
Cl1 0.0365(3) 0.0344(3) 0.0339(3) 0.01086(19) 0.0135(2) 0.00237(19)
O1 0.1150(19) 0.0351(9) 0.0456(11) 0.0028(8) 0.0438(12) -0.0061(10)
N1 0.0395(9) 0.0274(8) 0.0275(8) 0.0010(6) 0.0183(7) -0.0013(7)
N5 0.0272(10) 0.0241(10) 0.0229(10) 0.000 0.0108(9) 0.000
N2 0.0346(8) 0.0275(8) 0.0253(8) -0.0005(6) 0.0160(7) -0.0009(7)
C1 0.077(2) 0.075(2) 0.0401(14) 0.0247(13) 0.0349(14) 0.0252(15)
C2 0.0478(13) 0.0524(14) 0.0384(12) -0.0026(10) 0.0275(10) 0.0019(11)
C3 0.0400(11) 0.0410(11) 0.0281(9) 0.0007(8) 0.0190(9) -0.0030(9)
C4 0.0294(9) 0.0329(10) 0.0222(8) -0.0004(7) 0.0111(7) 0.0003(7)
C5 0.0311(9) 0.0294(9) 0.0253(9) -0.0015(7) 0.0132(8) 0.0018(7)
C6 0.0278(9) 0.0265(9) 0.0225(8) -0.0005(7) 0.0100(7) 0.0001(7)
C7 0.0269(8) 0.0273(9) 0.0230(8) -0.0006(7) 0.0105(7) 0.0000(7)
C8 0.0387(11) 0.0276(10) 0.0345(10) -0.0022(8) 0.0194(9) 0.0021(8)
C9 0.0476(17) 0.0228(13) 0.0423(16) 0.000 0.0239(14) 0.000
C10 0.0767(19) 0.0486(15) 0.0530(15) -0.0101(12) 0.0348(15) -0.0109(14)

#==============================================================================
_computing_data_collection
                                  'CrysAlisPro 1.171.41.118a (Rigaku OD, 2021)'
_computing_cell_refinement
                                  'CrysAlisPro 1.171.41.118a (Rigaku OD, 2021)'
_computing_data_reduction
                                  'CrysAlisPro 1.171.41.118a (Rigaku OD, 2021)'
_computing_structure_solution
                                             'Il Milione (Burla, et al., 2007)'
_computing_structure_refinement
                                      'SHELXL Version 2014/3 (Sheldrick, 2008)'
_computing_publication_material
                                          'CrystalStructure 4.3 (Rigaku, 2019)'
_computing_molecular_graphics                     'CrystalStructure 4.3'

#==============================================================================
# MOLECULAR GEOMETRY

_geom_special_details
;
 All esds (except the esd in the dihedral angle between two l.s. planes)
 are estimated using the full covariance matrix.  The cell esds are taken
 into account individually in the estimation of esds in distances, angles
 and torsion angles; correlations between esds in cell parameters are only
 used when they are defined by crystal symmetry.  An approximate (isotropic)
 treatment of cell esds is used for estimating esds involving l.s. planes.
;

loop_
 _geom_bond_atom_site_label_1
 _geom_bond_atom_site_label_2
 _geom_bond_distance
 _geom_bond_site_symmetry_2
 _geom_bond_publ_flag
Fe1 N5 2.129(2) . ?
Fe1 N2 2.2467(16) . ?
Fe1 N2 2.2467(16) 2 ?
Fe1 Cl1 2.3207(5) . ?
Fe1 Cl1 2.3207(5) 2 ?
O1 C10 1.414(3) . ?
O1 H1 0.79(4) . ?
N1 N2 1.350(2) . ?
N1 C4 1.356(3) . ?
N1 H1D 0.8800 . ?
N5 C7 1.345(2) . ?
N5 C7 1.345(2) 2 ?
N2 C6 1.341(3) . ?
C1 C3 1.518(3) . ?
C1 H1A 0.9800 . ?
C1 H1B 0.9800 . ?
C1 H1C 0.9800 . ?
C2 C3 1.525(3) . ?
C2 H2A 0.9800 . ?
C2 H2B 0.9800 . ?
C2 H2C 0.9800 . ?
C3 C4 1.503(3) . ?
C3 H3 1.0000 . ?
C4 C5 1.381(3) . ?
C5 C6 1.402(3) . ?
C5 H5 0.9500 . ?
C6 C7 1.462(3) . ?
C7 C8 1.388(3) . ?
C8 C9 1.389(3) . ?
C8 H8 0.9500 . ?
C9 C8 1.389(3) 2 ?
C9 H9 0.9500 . ?
C10 H10A 0.9800 . ?
C10 H10B 0.9800 . ?
C10 H10C 0.9800 . ?

loop_
 _geom_angle_atom_site_label_1
 _geom_angle_atom_site_label_2
 _geom_angle_atom_site_label_3
 _geom_angle
 _geom_angle_site_symmetry_1
 _geom_angle_site_symmetry_3
 _geom_angle_publ_flag
N5 Fe1 N2 73.88(4) . . ?
N5 Fe1 N2 73.88(4) . 2 ?
N2 Fe1 N2 147.77(9) . 2 ?
N5 Fe1 Cl1 122.997(15) . . ?
N2 Fe1 Cl1 98.25(4) . . ?
N2 Fe1 Cl1 99.14(4) 2 . ?
N5 Fe1 Cl1 122.997(15) . 2 ?
N2 Fe1 Cl1 99.14(4) . 2 ?
N2 Fe1 Cl1 98.25(4) 2 2 ?
Cl1 Fe1 Cl1 114.01(3) . 2 ?
C10 O1 H1 115(3) . . ?
N2 N1 C4 112.32(16) . . ?
N2 N1 H1D 123.8 . . ?
C4 N1 H1D 123.8 . . ?
C7 N5 C7 119.6(2) . 2 ?
C7 N5 Fe1 120.21(11) . . ?
C7 N5 Fe1 120.21(11) 2 . ?
C6 N2 N1 104.71(15) . . ?
C6 N2 Fe1 114.17(12) . . ?
N1 N2 Fe1 141.04(13) . . ?
C3 C1 H1A 109.5 . . ?
C3 C1 H1B 109.5 . . ?
H1A C1 H1B 109.5 . . ?
C3 C1 H1C 109.5 . . ?
H1A C1 H1C 109.5 . . ?
H1B C1 H1C 109.5 . . ?
C3 C2 H2A 109.5 . . ?
C3 C2 H2B 109.5 . . ?
H2A C2 H2B 109.5 . . ?
C3 C2 H2C 109.5 . . ?
H2A C2 H2C 109.5 . . ?
H2B C2 H2C 109.5 . . ?
C4 C3 C1 111.1(2) . . ?
C4 C3 C2 110.71(18) . . ?
C1 C3 C2 110.8(2) . . ?
C4 C3 H3 108.0 . . ?
C1 C3 H3 108.0 . . ?
C2 C3 H3 108.0 . . ?
N1 C4 C5 106.64(17) . . ?
N1 C4 C3 123.12(18) . . ?
C5 C4 C3 130.22(19) . . ?
C4 C5 C6 104.95(17) . . ?
C4 C5 H5 127.5 . . ?
C6 C5 H5 127.5 . . ?
N2 C6 C5 111.38(17) . . ?
N2 C6 C7 117.73(16) . . ?
C5 C6 C7 130.79(18) . . ?
N5 C7 C8 121.91(18) . . ?
N5 C7 C6 113.92(17) . . ?
C8 C7 C6 124.15(17) . . ?
C7 C8 C9 118.2(2) . . ?
C7 C8 H8 120.9 . . ?
C9 C8 H8 120.9 . . ?
C8 C9 C8 120.1(3) 2 . ?
C8 C9 H9 120.0 2 . ?
C8 C9 H9 120.0 . . ?
O1 C10 H10A 109.5 . . ?
O1 C10 H10B 109.5 . . ?
H10A C10 H10B 109.5 . . ?
O1 C10 H10C 109.5 . . ?
H10A C10 H10C 109.5 . . ?
H10B C10 H10C 109.5 . . ?

loop_
 _geom_torsion_atom_site_label_1
 _geom_torsion_atom_site_label_2
 _geom_torsion_atom_site_label_3
 _geom_torsion_atom_site_label_4
 _geom_torsion
 _geom_torsion_site_symmetry_1
 _geom_torsion_site_symmetry_2
 _geom_torsion_site_symmetry_3
 _geom_torsion_site_symmetry_4
 _geom_torsion_publ_flag
C4 N1 N2 C6 0.1(2) . . . . ?
C4 N1 N2 Fe1 176.54(15) . . . . ?
N2 N1 C4 C5 0.0(2) . . . . ?
N2 N1 C4 C3 -178.62(18) . . . . ?
C1 C3 C4 N1 57.1(3) . . . . ?
C2 C3 C4 N1 -179.4(2) . . . . ?
C1 C3 C4 C5 -121.2(3) . . . . ?
C2 C3 C4 C5 2.3(3) . . . . ?
N1 C4 C5 C6 -0.2(2) . . . . ?
C3 C4 C5 C6 178.4(2) . . . . ?
N1 N2 C6 C5 -0.2(2) . . . . ?
Fe1 N2 C6 C5 -177.77(12) . . . . ?
N1 N2 C6 C7 176.35(16) . . . . ?
Fe1 N2 C6 C7 -1.2(2) . . . . ?
C4 C5 C6 N2 0.3(2) . . . . ?
C4 C5 C6 C7 -175.75(19) . . . . ?
C7 N5 C7 C8 1.42(15) 2 . . . ?
Fe1 N5 C7 C8 -178.58(15) . . . . ?
C7 N5 C7 C6 -177.11(17) 2 . . . ?
Fe1 N5 C7 C6 2.89(17) . . . . ?
N2 C6 C7 N5 -1.0(2) . . . . ?
C5 C6 C7 N5 174.82(18) . . . . ?
N2 C6 C7 C8 -179.47(19) . . . . ?
C5 C6 C7 C8 -3.7(3) . . . . ?
N5 C7 C8 C9 -2.8(3) . . . . ?
C6 C7 C8 C9 175.61(16) . . . . ?
C7 C8 C9 C8 1.32(13) . . . 2 ?

loop_
_geom_hbond_atom_site_label_D
_geom_hbond_atom_site_label_H
_geom_hbond_atom_site_label_A
_geom_hbond_site_symmetry_D
_geom_hbond_site_symmetry_H
_geom_hbond_site_symmetry_A
_geom_hbond_distance_DA
_geom_hbond_distance_DH
_geom_hbond_distance_HA
_geom_hbond_angle_DHA
_geom_hbond_publ_flag
O1 H1 Cl1 . . 7_676 3.130(2) 0.791 2.346 171.1 no
N1 H1D O1 . . . 2.758(3) 0.880 1.882 173.5 no
N1 H1D N2 . . . 1.351(3) 0.880 1.980 34.5 no

#==============================================================================
# Additional structures and associated data_? identifiers
# should be added at this point if there is more than one 
# structure analysis in the CIF.

_shelxl_version_number 2014-3

_shelx_res_file
;
TITL BippFeCl2 SQUEEZE
CELL  0.71073 11.13254 19.55190 13.99950 90.00000 111.67400 90.00000
ZERR  4 0.00019 0.00020 0.00020 0.00000 0.00190 0.00000
LATT 2
SYMM .50-X,    +Y,    -Z
SFAC C H N FE CL O
UNIT 76 116 20 4 8 8
SHEL 6.790074 0.769607
L.S. 30
FMAP 2
PLAN 25
WPDB -2
HTAB
BOND $H
CONF
LIST 4
TEMP -95.0
ACTA
SIZE 0.166 0.091 0.086
ABIN
WGHT    0.051100    4.015100
FVAR       0.72624
FE1   4    0.250000    0.890082    0.000000    10.50000    0.03286    0.02192 =
         0.02498    0.00000    0.01403    0.00000
CL1   5    0.412034    0.825442    0.118241    11.00000    0.03648    0.03437 =
         0.03387    0.01086    0.01350    0.00237
O1    6    0.070440    0.755824    0.184393    11.00000    0.11503    0.03506 =
         0.04563    0.00281    0.04378   -0.00607
H1    2    0.077152    0.739347    0.237716    11.00000    0.07955
N1    3    0.092744    0.895375    0.167296    11.00000    0.03953    0.02739 =
         0.02745    0.00104    0.01834   -0.00132
AFIX  43
H1D   2    0.088265    0.851254    0.177955    11.00000   -1.20000
AFIX   0
N5    3    0.250000    0.998990    0.000000    10.50000    0.02718    0.02408 =
         0.02286    0.00000    0.01081    0.00000
N2    3    0.145713    0.921979    0.102902    11.00000    0.03459    0.02745 =
         0.02529   -0.00050    0.01600   -0.00089
C1    1    0.077670    0.888009    0.380618    11.00000    0.07739    0.07542 =
         0.04011    0.02469    0.03488    0.02521
AFIX  33
H1A   2    0.035702    0.878442    0.429611    11.00000   -1.20000
H1B   2    0.099655    0.844811    0.355507    11.00000   -1.20000
H1C   2    0.156655    0.914544    0.414774    11.00000   -1.20000
AFIX   0
C2    1   -0.056368    0.994238    0.328002    11.00000    0.04775    0.05243 =
         0.03836   -0.00263    0.02746    0.00192
AFIX  33
H2A   2   -0.095801    0.982923    0.378077    11.00000   -1.20000
H2B   2    0.018882    1.023767    0.360462    11.00000   -1.20000
H2C   2   -0.119583    1.018176    0.269433    11.00000   -1.20000
AFIX   0
C3    1   -0.013732    0.928645    0.290710    11.00000    0.04005    0.04097 =
         0.02808    0.00070    0.01900   -0.00300
AFIX  13
H3    2   -0.092316    0.900079    0.255868    11.00000   -1.20000
AFIX   0
C4    1    0.047240    0.944378    0.213666    11.00000    0.02941    0.03292 =
         0.02219   -0.00037    0.01114    0.00034
C5    1    0.071755    1.006460    0.177521    11.00000    0.03113    0.02939 =
         0.02534   -0.00153    0.01319    0.00178
AFIX  43
H5    2    0.051448    1.050767    0.195023    11.00000   -1.20000
AFIX   0
C6    1    0.133141    0.989854    0.109368    11.00000    0.02776    0.02647 =
         0.02253   -0.00049    0.00998    0.00009
C7    1    0.189406    1.033592    0.052088    11.00000    0.02687    0.02731 =
         0.02303   -0.00063    0.01055   -0.00002
C8    1    0.184871    1.104556    0.052113    11.00000    0.03874    0.02761 =
         0.03448   -0.00219    0.01940    0.00210
AFIX  43
H8    2    0.138473    1.128211    0.086838    11.00000   -1.20000
AFIX   0
C9    1    0.250000    1.140052    0.000000    10.50000    0.04756    0.02281 =
         0.04231    0.00000    0.02386    0.00000
AFIX  43
H9    2    0.249998    1.188641   -0.000001    10.50000   -1.20000
AFIX   0
C10   1    0.098333    0.710913    0.116163    11.00000    0.07667    0.04857 =
         0.05297   -0.01007    0.03478   -0.01089
AFIX 137
H10A  2    0.184460    0.691080    0.150523    11.00000   -1.20000
H10B  2    0.096099    0.736277    0.055151    11.00000   -1.20000
H10C  2    0.033775    0.674253    0.095521    11.00000   -1.20000
AFIX   0
HKLF 4

REM  BippFeCl2 SQUEEZE
REM R1 =  0.0331 for    3093 Fo > 4sig(Fo)  and  0.0343 for all    3262 data
REM    138 parameters refined using      0 restraints

END

WGHT      0.0511      4.0152

REM Instructions for potential hydrogen bonds
EQIV $1 -x+1/2, -y+3/2, -z+1/2
HTAB O1 Cl1_$1
HTAB N1 O1
EQIV $2 x-1/2, -y+2, z
HTAB C5 Cl1_$2
HTAB C8 Cl1_$2
EQIV $3 -x+1/2, y, -z
HTAB C10 Cl1_$3

REM Highest difference peak  0.450,  deepest hole -0.315,  1-sigma level  0.067
Q1    1  -0.0447  0.7627  0.1207  11.00000  0.05    0.45
Q2    1   0.1594  0.7535  0.2083  11.00000  0.05    0.34
Q3    1   0.1636  1.0137  0.0825  11.00000  0.05    0.33
Q4    1   0.0189  0.9382  0.2517  11.00000  0.05    0.32
Q5    1  -0.2737  0.8414  0.3613  11.00000  0.05    0.30
Q6    1   0.2568  1.3167  0.0405  11.00000  0.05    0.29
Q7    1   0.1969  1.0698  0.0598  11.00000  0.05    0.29
Q8    1  -0.1847  0.6510  0.0819  11.00000  0.05    0.28
Q9    1  -0.2458  0.6301 -0.0286  11.00000  0.05    0.28
Q10   1   0.1075  1.0011  0.1425  11.00000  0.05    0.27
Q11   1  -0.2382  0.8905  0.4060  11.00000  0.05    0.27
Q12   1   0.2500  1.0741  0.5000  10.50000  0.05    0.27
Q13   1   0.0678  0.9750  0.2003  11.00000  0.05    0.27
Q14   1   0.0833  0.9174  0.2010  11.00000  0.05    0.26
Q15   1  -0.1882  0.6590  0.0258  11.00000  0.05    0.26
Q16   1  -0.2194  0.9067  0.4417  11.00000  0.05    0.26
Q17   1   0.0381  0.9132  0.3341  11.00000  0.05    0.26
Q18   1   0.2189  1.1193  0.0278  11.00000  0.05    0.26
Q19   1   0.0017  0.7106  0.1158  11.00000  0.05    0.26
Q20   1   0.2250  1.0201  0.0240  11.00000  0.05    0.25
Q21   1  -0.2023  0.8575  0.3698  11.00000  0.05    0.25
Q22   1  -0.0634  0.6506  0.0899  11.00000  0.05    0.25
Q23   1   0.1882  1.1056  0.4699  11.00000  0.05    0.24
Q24   1  -0.0298  0.9619  0.3119  11.00000  0.05    0.24
Q25   1  -0.2201  0.8546  0.4284  11.00000  0.05    0.24
;
# start Validation Reply Form
_vrf_PLAT073_FeCl2
;
PROBLEM: H-atoms ref., but hydrogen treatment Reported as     constr Check 
RESPONSE: In this case, the ?constrain? refine was applied.
;
_vrf_PLAT482_FeCl2
;
PROBLEM: Small D-H..A Angle Rep for N1       ..N2       .      34.50 Degree
RESPONSE: These errors come from low crystal quality to determine 
the position of hydrogen atoms. 
Therefore, this intramolecular hydrogen-bond angle 
shown in this Alert A has no chemical significance.

;
_vrf_PLAT707_FeCl2
;
PROBLEM: D...A   Calc   24.325(2), Rep    3.130(2), Dev..   10597.50 Sigma 
RESPONSE: These errors come from low crystal quality to determine 
the position of hydrogen atoms. 
Therefore, this intramolecular hydrogen-bond angle 
shown in this Alert A has no chemical significance.
;
_vrf_PLAT726_FeCl2
;
PROBLEM: H...A   Calc    24.18(4), Rep     2.34600 Dev...      21.83 Ang.  
RESPONSE: These errors come from low crystal quality to determine 
the position of hydrogen atoms. 
Therefore, this intramolecular hydrogen-bond angle 
shown in this Alert A has no chemical significance.
;
_vrf_PLAT728_FeCl2
;
PROBLEM: D-H..A  Calc      100(3), Rep      171.10 Dev...      71.10 Degree
RESPONSE: These errors come from low crystal quality to determine 
the position of hydrogen atoms. 
Therefore, this intramolecular hydrogen-bond angle 
shown in this Alert A has no chemical significance.
;
_vrf_PLAT934_FeCl2
;
PROBLEM: Number of (Iobs-Icalc)/Sigma(W) > 10 Outliers ..          4 Check 
RESPONSE: Owing to poor agreement, some reflections were omitted 
from the final cycles of refinement.
;
# end Validation Reply Form


_shelx_res_checksum   82896

_shelx_hkl_file
;
   0   0  -2 4416.59   68.44
   0   0   2 4212.62   68.45
   0   0   2 4174.15   68.25
   0   0  -2 4255.87   68.24
   0   0   2 4307.89   68.38
   0   0  -2 3982.45   68.36
   0   0  -2 4164.87   68.45
   0   0   2 4302.26   68.41
   0   0  -4 5813.38   91.52
   0   0  -4 5633.03   91.59
   0   0   4 5727.74   91.62
   0   0   4 5637.65   91.39
   0   0  -4 5557.55   91.46
   0   0   4 5449.05   91.18
   0   0  -4 5593.28   90.65
   0   0   4 5522.47   91.12
   0   0  -4 5785.92   91.56
   0   0   4 5661.75   90.59
   0   0  -4 5618.12   91.47
   0   0   4 5582.54   91.47
   0   0  -6 8064.83  132.26
   0   0  -6 8192.73  132.45
   0   0   6 8166.38  132.48
   0   0   6 8210.78  132.14
   0   0  -6 8493.28  132.33
   0   0   6 8304.38  131.70
   0   0   6 8316.00  131.81
   0   0   6 8189.25  130.84
   0   0  -6 8046.77  132.41
   0   0   6 8238.72  132.29
   0   0  -6 8179.94  132.31
   0   0  -8 4052.00   67.25
   0   0  -8 4032.88   67.47
   0   0  -8 4063.05   67.40
   0   0   8 4068.14   67.57
   0   0   8 4137.68   67.08
   0   0  -8 4035.76   67.22
   0   0   8 3908.31   67.58
   0   0   8 4083.18   66.60
   0   0   8 4091.38   66.42
   0   0   8 4011.57   65.17
   0   0  -8 4001.24   67.27
   0   0   8 4036.26   67.23
   0   0  10 5502.96   89.93
   0   0  10 5299.35   89.20
   0   0 -10 5455.89   89.46
   0   0  10 5364.42   90.07
   0   0  10 5434.36   88.31
   0   0  10 5314.62   88.53
   0   0 -10 5337.67   89.32
   0   0 -10 5326.56   89.67
   0   0 -10 5408.27   89.53
   0   0  10 5341.86   89.43
   0   0  12   75.25    5.05
   0   0 -12   67.06    4.86
   0   0  12   70.08    5.12
   0   0  12   73.48    3.84
   0   0 -12   70.05    5.13
   0   0 -12   64.22    4.70
   0   0  14   82.16    5.97
   0   0  14   88.60    6.24
   0   0 -14   90.39    5.93
   0   0 -14   84.58    5.91
   0   0 -14   88.81    5.64
   0   0  16  879.75   20.34
   0   0 -16  915.24   20.01
   0   0  16  892.20   20.89
   0   0 -16  884.83   20.35
   0   0 -16  919.62   19.92
   0   1   1    0.22    0.27
   0   1  -3 1747.61   28.99
   0   1  -3 1787.77   28.74
   0   1   3 1738.67   28.84
   0   1  -3 1648.32   28.91
   0   1   3 1811.02   29.00
   0   1   3 1766.39   28.67
   0   1   3 1744.60   28.91
   0   1  -3 1778.19   28.36
   0   1  -3 1790.32   28.72
   0   1  -3 1771.23   28.60
   0   1   3 1764.87   28.97
   0  -1   3 1788.00   28.99
   0  -1  -3 1801.36   28.85
   0  -1  -3 1843.33   28.72
   0  -1   3 1753.46   28.58
   0  -1   3 1586.24   28.90
   0  -1   3 1762.14   28.73
   0  -1  -3 1605.76   28.90
   0  -1   3 1599.69   28.92
   0  -1  -3 1682.19   28.89
   0  -1   3 1760.69   28.33
   0  -1   3 1777.05   28.76
   0   1   5  472.00    8.92
   0   1  -5  462.73    9.05
   0   1  -5  479.93    9.05
   0   1   5  453.04    9.00
   0   1  -5  454.31    9.00
   0   1   5  469.59    8.56
   0   1  -5  450.55    7.92
   0   1  -5  451.11    8.70
   0   1  -5  458.60    8.70
   0   1  -5  450.48    8.38
   0   1   5  422.72    8.98
   0   1   5  458.41    8.46
   0   1   5  447.68    7.67
   0   1   5  455.02    8.97
   0  -1  -5  465.44    9.07
   0  -1   5  431.59    8.61
   0  -1  -5  480.18    8.98
   0  -1   5  449.09    7.84
   0  -1  -5  496.77    8.92
   0  -1  -5  470.27    8.88
   0  -1   5  425.78    8.38
   0  -1   5  445.46    8.94
   0  -1   5  449.10    8.76
   0  -1  -5  469.71    9.00
   0   1  -7  681.19   12.67
   0   1   7  651.04   12.83
   0   1  -7  672.83   12.78
   0   1  -7  668.19   12.77
   0   1   7  642.50   12.58
   0   1  -7  661.35   12.45
   0   1   7  643.56   12.79
   0   1  -7  651.59   12.39
   0   1   7  649.36   12.02
   0   1   7  657.71   12.51
   0   1   7  647.25   11.87
   0   1  -7  635.66   11.07
   0  -1  -7  654.09   12.74
   0  -1  -7  670.23   12.53
   0  -1   7  665.26   12.77
   0  -1   7  599.65   11.87
   0  -1   7  606.47   11.76
   0  -1   7  634.84   10.93
   0  -1  -7  577.17   12.61
   0  -1  -7  653.92   12.60
   0  -1  -7  645.15   12.62
   0  -1   7  665.77   12.43
   0  -1  -7  654.73   12.61
   0  -1   7  654.51   12.27
   0   1  -9 1399.26   24.45
   0   1  -9 1360.24   24.72
   0   1   9 1329.69   23.66
   0   1   9 1376.61   24.32
   0   1  -9 1359.66   24.60
   0   1   9 1312.39   24.62
   0   1   9 1337.98   24.80
   0   1   9 1355.56   24.45
   0   1  -9 1326.82   24.23
   0   1  -9 1316.72   24.27
   0   1   9 1348.68   23.43
   0  -1   9 1370.50   24.77
   0  -1  -9 1352.87   24.69
   0  -1  -9 1352.92   24.59
   0  -1  -9 1361.63   24.28
   0  -1   9 1341.31   23.36
   0  -1   9 1343.79   23.49
   0  -1   9 1353.38   22.09
   0  -1  -9 1375.74   24.54
   0  -1  -9 1317.53   24.42
   0  -1  -9 1356.35   24.52
   0  -1   9 1341.90   24.23
   0  -1   9 1372.35   24.06
   0   1  11  856.27   17.56
   0   1  11  849.71   17.75
   0   1  11  844.56   15.88
   0   1 -11  863.98   17.06
   0   1 -11  839.10   17.50
   0   1 -11  865.57   17.02
   0   1  11  860.85   16.26
   0  -1  11  850.40   17.54
   0  -1  11  849.27   15.79
   0  -1 -11  843.96   17.23
   0  -1 -11  872.79   17.41
   0  -1  11  824.50   17.62
   0  -1  11  830.98   15.97
   0  -1 -11  848.02   17.23
   0   1  13   16.00    3.12
   0   1  13   10.30    4.27
   0   1 -13   15.32    4.20
   0   1 -13   13.38    4.47
   0   1  13   19.44    4.58
   0   1 -13   17.51    4.32
   0  -1  13   14.61    4.34
   0  -1  13   13.58    3.00
   0  -1 -13   19.62    4.56
   0  -1 -13   21.20    4.18
   0  -1 -13   10.61    4.17
   0  -1  13   15.17    4.51
   0   1  15   42.86    5.59
   0   1 -15   44.19    5.27
   0   1 -15   32.37    5.01
   0   1  15   32.75    5.45
   0   1 -15   37.13    5.74
   0  -1 -15   34.61    5.48
   0  -1  15   33.53    5.83
   0  -1 -15   41.80    5.93
   0  -1  15   34.92    5.33
   0  -1 -15   28.36    4.81
   0   1 -17  683.64   16.85
   0   1 -17  675.48   17.52
   0   1  17  701.38   17.72
   0   1 -17  676.50   16.85
   0  -1  17  686.41   17.77
   0  -1 -17  691.06   16.96
   0  -1 -17  685.66   17.34
   0  -1 -17  701.57   17.14
   0   2   0   -1.63    0.52
   0  -2   0    0.06    0.37
   0  -2   0   -0.23    0.42
   0   2  -2  311.32    5.46
   0   2   2  304.13    5.66
   0   2  -2  299.87    5.37
   0   2   2  296.90    5.52
   0   2  -2  313.17    5.29
   0   2   2  280.04    5.77
   0   2  -2  293.84    5.44
   0   2   2  294.93    5.81
   0  -2   2  303.84    5.35
   0  -2   2  315.31    5.46
   0  -2  -2  295.35    5.61
   0  -2   2  303.71    5.45
   0  -2   2  295.62    5.71
   0  -2  -2  303.42    5.31
   0  -2   2  307.83    5.79
   0  -2  -2  300.44    5.80
   0  -2  -2  300.98    5.58
   0   2   4 3892.26   63.28
   0   2  -4 3918.29   62.56
   0   2   4 4002.10   62.91
   0   2   4 3987.56   63.09
   0   2  -4 3877.00   62.78
   0   2  -4 3732.23   63.25
   0   2   4 3854.05   63.32
   0   2   4 3908.16   63.35
   0   2  -4 3903.01   62.91
   0   2   4 3762.15   63.28
   0   2  -4 3955.45   62.91
   0  -2   4 3736.27   63.24
   0  -2   4 4039.70   62.88
   0  -2   4 3882.43   62.53
   0  -2  -4 3440.15   63.20
   0  -2   4 3864.77   62.78
   0  -2  -4 3930.96   63.33
   0  -2  -4 3939.71   62.98
   0  -2   4 3892.49   63.29
   0  -2  -4 3869.50   63.31
   0  -2   4 3774.45   63.28
   0  -2   4 3822.06   62.91
   0  -2  -4 3981.16   63.07
   0   2  -6  246.24    6.20
   0   2   6  245.23    6.11
   0   2  -6  249.37    4.91
   0   2   6  249.77    4.48
   0   2   6  251.92    5.60
   0   2   6  239.38    6.13
   0   2   6  247.96    6.20
   0   2  -6  245.84    5.58
   0   2  -6  244.25    6.17
   0   2  -6  243.88    5.35
   0   2   6  251.26    6.08
   0   2   6  244.74    5.47
   0   2  -6  235.35    5.61
   0  -2  -6  245.52    6.16
   0  -2   6  250.20    6.09
   0  -2   6  241.32    4.78
   0  -2  -6  236.85    5.89
   0  -2  -6  261.65    6.10
   0  -2   6  238.06    5.55
   0  -2   6  245.89    6.16
   0  -2   6  260.49    5.33
   0  -2  -6  236.90    6.29
   0  -2  -6  249.93    6.17
   0  -2  -6  253.75    5.92
   0  -2  -6  248.72    6.06
   0  -2   6  245.07    6.17
   0  -2   6  251.04    5.73
   0   2   8  372.67    8.43
   0   2  -8  355.46    6.77
   0   2  -8  352.17    7.48
   0   2  -8  353.75    8.02
   0   2  -8  392.04    8.59
   0   2  -8  372.47    8.60
   0   2  -8  360.47    8.51
   0   2   8  377.18    8.42
   0   2  -8  354.47    8.46
   0   2   8  367.47    8.59
   0   2  -8  366.59    8.05
   0   2   8  353.13    8.65
   0   2   8  356.74    7.61
   0   2  -8  311.14    8.45
   0   2   8  365.12    7.80
   0  -2   8  371.39    8.53
   0  -2  -8  367.38    8.57
   0  -2   8  355.28    6.61
   0  -2  -8  364.83    8.42
   0  -2   8  360.11    7.51
   0  -2  -8  348.36    8.64
   0  -2  -8  344.72    8.51
   0  -2  -8  359.88    8.61
   0  -2   8  365.26    7.91
   0  -2  -8  368.33    8.36
   0  -2   8  365.02    8.11
   0  -2  -8  364.09    8.47
   0  -2  -8  359.61    8.21
   0   2  10   65.84    4.14
   0   2  10   71.17    3.65
   0   2  10   70.93    3.49
   0   2 -10   70.62    4.69
   0   2  10   63.65    4.26
   0   2 -10   65.38    3.98
   0   2 -10   69.95    4.15
   0   2  10   69.21    4.60
   0   2 -10   57.84    4.42
   0  -2  10   69.58    4.32
   0  -2  10   65.24    3.96
   0  -2 -10   69.32    4.37
   0  -2  10   73.15    3.34
   0  -2  10   66.03    2.06
   0  -2 -10   69.21    4.31
   0  -2 -10   68.69    4.61
   0  -2 -10   68.27    4.14
   0  -2 -10   63.28    4.27
   0  -2  10   72.85    3.38
   0  -2  10   68.46    4.15
   0   2 -12  368.21    9.75
   0   2 -12  391.48   10.59
   0   2  12  380.14   10.49
   0   2 -12  375.96   10.73
   0   2 -12  399.19   10.00
   0   2  12  393.52    9.16
   0   2  12  405.76   10.77
   0  -2  12  398.19    8.78
   0  -2 -12  385.54   10.27
   0  -2  12  389.46   10.46
   0  -2 -12  386.01   10.56
   0  -2 -12  395.36   10.33
   0  -2 -12  395.79   10.35
   0   2  14   53.32    5.66
   0   2 -14   61.42    5.91
   0   2 -14   64.59    5.25
   0   2 -14   55.44    4.74
   0   2  14   58.50    5.77
   0   2 -14   51.18    6.01
   0  -2 -14   60.99    5.23
   0  -2 -14   54.60    5.34
   0  -2  14   44.02    5.56
   0  -2 -14   60.29    5.60
   0  -2  14   51.06    5.58
   0  -2 -14   56.80    5.54
   0   2 -16   37.69    6.25
   0   2 -16   45.18    5.61
   0   2 -16   33.70    6.73
   0   2  16   33.91    6.19
   0   2 -16   40.70    5.38
   0   2  16   47.08    6.32
   0  -2 -16   40.23    5.76
   0  -2  16   39.86    6.12
   0  -2 -16   40.48    5.77
   0  -2 -16   43.67    6.35
   0  -2 -16   31.38    5.51
   0  -2  16   41.55    6.33
   0  -2 -18  178.10    9.40
   0   3  -1  256.83    4.44
   0   3   1  257.66    4.66
   0   3   1  246.54    4.79
   0   3   1  266.19    4.74
   0   3   1  262.83    4.79
   0   3   1  231.33    4.75
   0   3   1  254.25    4.95
   0   3  -1  247.62    4.73
   0   3  -1  250.16    4.86
   0   3  -1  250.94    4.81
   0  -3  -1  243.25    4.76
   0  -3   1  263.14    4.73
   0  -3  -1  255.65    4.68
   0  -3  -1  257.56    4.87
   0  -3   1  245.35    4.91
   0  -3   1  247.30    4.80
   0  -3  -1  253.52    4.70
   0  -3  -1  252.65    4.72
   0  -3   1  269.56    4.84
   0   3   3    8.90    1.11
   0   3  -3    6.70    1.76
   0   3  -3    5.89    1.45
   0   3  -3    3.31    1.77
   0   3  -3    3.51    1.42
   0   3   3    4.04    1.68
   0   3   3    6.83    1.88
   0   3   3    6.97    1.78
   0   3  -3    7.19    1.19
   0   3  -3    5.92    1.87
   0   3   3    4.24    1.64
   0   3   3    6.08    2.00
   0   3  -3    5.97    1.05
   0  -3  -3    4.64    1.93
   0  -3  -3    5.08    1.19
   0  -3   3    4.34    1.21
   0  -3  -3    5.58    1.67
   0  -3   3    3.71    1.59
   0  -3  -3    5.74    1.59
   0  -3   3    7.18    1.84
   0  -3  -3    5.55    2.24
   0  -3   3    5.76    1.20
   0  -3   3    8.49    1.22
   0  -3  -3    4.73    1.86
   0  -3   3    5.55    1.11
   0  -3  -3    3.89    1.56
   0   3  -5   44.73    2.66
   0   3  -5   45.71    2.07
   0   3  -5   47.64    1.90
   0   3  -5   45.43    2.75
   0   3   5   48.29    2.73
   0   3   5   49.52    2.39
   0   3   5   54.22    2.85
   0   3  -5   47.29    2.78
   0   3  -5   48.07    2.27
   0   3  -5   42.29    2.78
   0   3   5   48.50    2.76
   0   3   5   43.20    2.55
   0   3  -5   51.47    2.25
   0   3   5   40.15    2.81
   0   3   5   43.99    2.36
   0  -3  -5   49.42    2.57
   0  -3  -5   48.29    3.15
   0  -3  -5   48.16    2.56
   0  -3   5   47.24    1.97
   0  -3  -5   48.28    2.43
   0  -3   5   46.55    2.47
   0  -3  -5   48.28    2.99
   0  -3  -5   48.72    2.94
   0  -3   5   46.90    2.25
   0  -3   5   46.48    2.94
   0  -3   5   48.44    1.83
   0  -3   5   47.91    2.24
   0  -3   5   44.37    2.76
   0   3  -7 1491.66   25.86
   0   3   7 1523.20   24.98
   0   3   7 1486.56   26.86
   0   3  -7 1498.75   25.49
   0   3   7 1505.54   26.69
   0   3  -7 1580.43   27.05
   0   3   7 1523.78   26.10
   0   3  -7 1505.63   26.74
   0   3  -7 1510.46   27.02
   0   3   7 1544.52   26.28
   0   3   7 1540.61   26.95
   0   3   7 1535.81   26.95
   0   3  -7 1475.71   26.19
   0   3  -7 1564.79   26.36
   0   3   7 1514.94   26.81
   0  -3   7 1512.92   26.87
   0  -3  -7 1582.49   26.46
   0  -3   7 1503.60   26.08
   0  -3  -7 1526.98   26.52
   0  -3   7 1533.34   26.83
   0  -3   7 1501.83   25.91
   0  -3  -7 1501.50   26.89
   0  -3  -7 1513.80   26.87
   0  -3  -7 1544.53   26.88
   0  -3  -7 1529.80   26.87
   0  -3   7 1530.82   26.80
   0  -3   7 1494.07   25.39
   0  -3  -7 1554.39   26.91
   0  -3   7 1507.90   26.21
   0   3  -9  803.86   15.73
   0   3  -9  855.38   15.93
   0   3  -9  821.11   14.47
   0   3  -9  822.59   16.21
   0   3   9  841.96   16.59
   0   3  -9  835.24   16.60
   0   3  -9  805.66   16.23
   0   3   9  819.91   16.51
   0   3   9  811.71   16.11
   0   3  -9  815.23   16.62
   0   3   9  834.06   15.34
   0   3  -9  830.51   15.11
   0   3   9  837.34   15.64
   0   3  -9  824.51   16.34
   0   3   9  848.25   16.37
   0  -3   9  824.02   15.51
   0  -3  -9  833.25   15.95
   0  -3   9  837.74   16.47
   0  -3   9  842.36   15.16
   0  -3  -9  841.57   16.11
   0  -3  -9  819.52   16.63
   0  -3  -9  857.18   16.48
   0  -3  -9  830.07   16.44
   0  -3  -9  814.19   16.53
   0  -3   9  801.04   14.31
   0  -3  -9  817.38   16.38
   0  -3   9  824.79   15.76
   0  -3  -9  846.10   16.47
   0   3 -11  166.66    5.97
   0   3  11  169.84    5.62
   0   3 -11  166.24    6.72
   0   3  11  171.30    6.50
   0   3  11  163.02    5.21
   0   3 -11  169.63    5.93
   0   3  11  153.90    6.49
   0   3 -11  161.36    3.95
   0   3 -11  162.96    6.51
   0  -3 -11  164.49    6.22
   0  -3 -11  176.61    6.35
   0  -3  11  181.01    6.60
   0  -3  11  164.03    3.68
   0  -3  11  164.78    4.93
   0  -3  11  164.47    5.56
   0  -3 -11  176.60    6.82
   0  -3 -11  158.80    6.19
   0  -3  11  154.49    5.78
   0  -3  11  168.29    5.07
   0   3 -13   17.16    3.77
   0   3 -13    6.81    4.42
   0   3  13   13.87    3.31
   0   3  13   10.89    4.60
   0   3 -13   10.95    4.64
   0   3 -13   16.04    3.95
   0   3  13   14.42    4.65
   0  -3  13   10.46    2.81
   0  -3  13   14.32    4.25
   0  -3 -13   11.73    4.74
   0  -3 -13    7.61    4.02
   0  -3 -13   13.92    4.49
   0  -3 -13   12.27    4.46
   0   3  15   72.98    6.35
   0   3 -15   63.30    6.25
   0   3 -15   75.62    5.73
   0   3  15   64.47    5.90
   0   3 -15   64.98    5.38
   0   3 -15   58.10    6.29
   0  -3 -15   74.83    6.06
   0  -3  15   69.79    5.94
   0  -3 -15   71.88    6.47
   0  -3 -15   67.23    6.11
   0  -3 -15   71.23    6.03
   0   3  17  132.54    8.32
   0   3 -17  147.76    8.97
   0   3 -17  143.79    7.48
   0  -3  17  131.88    8.33
   0  -3 -17  136.22    8.18
   0  -3 -17  145.01    8.37
   0  -3 -17  129.40    7.96
   0   4   0 2688.20   42.76
   0   4   0 2596.55   42.38
   0   4   0 2685.50   42.59
   0   4   0 2655.29   42.99
   0   4   0 2664.80   42.79
   0  -4   0 2646.42   42.58
   0  -4   0 2542.35   42.76
   0  -4   0 2623.77   42.75
   0  -4   0 2631.28   42.37
   0   4  -217208.00  270.06
   0   4   216660.50  269.92
   0   4   216884.20  270.30
   0   4  -216848.00  270.21
   0   4  -217069.10  269.99
   0   4   215979.70  270.13
   0   4   216920.60  269.92
   0   4   215897.60  270.24
   0   4  -217054.50  270.20
   0   4  -216616.00  269.64
   0   4   216764.60  270.13
   0   4   216860.40  270.17
   0   4   217046.70  270.16
   0  -4   216526.40  270.20
   0  -4   216753.20  269.63
   0  -4  -216903.10  269.95
   0  -4   216778.60  270.26
   0  -4  -217070.30  269.91
   0  -4  -216455.90  270.20
   0  -4   216873.80  269.98
   0  -4  -217240.80  270.16
   0  -4   216665.20  270.09
   0  -4   216876.10  270.14
   0  -4  -216712.90  270.19
   0  -4  -216631.20  270.11
   0  -4  -216467.60  270.29
   0   4  -4  843.54   14.69
   0   4  -4  836.72   14.39
   0   4   4  830.28   14.39
   0   4   4  824.71   15.00
   0   4   4  869.48   14.86
   0   4  -4  850.90   14.71
   0   4  -4  832.73   15.21
   0   4  -4  843.71   15.23
   0   4   4  875.90   15.37
   0   4   4  842.64   15.26
   0   4  -4  843.01   14.54
   0   4   4  826.92   15.21
   0   4  -4  844.80   15.25
   0  -4  -4  835.82   15.29
   0  -4   4  879.42   15.27
   0  -4   4  840.16   14.71
   0  -4   4  857.68   14.49
   0  -4  -4  871.35   14.87
   0  -4  -4  800.68   14.97
   0  -4   4  872.87   14.69
   0  -4  -4  854.30   15.38
   0  -4   4  927.97   15.32
   0  -4  -4  838.43   15.20
   0  -4   4  836.28   14.41
   0  -4  -4  845.43   15.21
   0  -4  -4  849.70   14.46
   0   4   6  269.64    5.14
   0   4   6  270.00    6.67
   0   4  -6  274.78    5.66
   0   4  -6  283.14    5.87
   0   4   6  260.07    6.18
   0   4  -6  273.30    6.84
   0   4   6  274.82    6.66
   0   4  -6  275.02    6.61
   0   4  -6  271.17    5.87
   0   4  -6  262.47    6.60
   0   4   6  274.75    6.57
   0   4  -6  272.32    5.93
   0   4   6  279.93    6.14
   0   4   6  281.52    6.79
   0   4  -6  271.04    6.65
   0  -4  -6  262.22    6.64
   0  -4  -6  269.47    6.16
   0  -4  -6  265.53    6.89
   0  -4  -6  269.46    6.53
   0  -4  -6  269.28    6.16
   0  -4   6  268.28    5.82
   0  -4   6  248.09    5.75
   0  -4   6  274.14    6.61
   0  -4   6  281.55    6.58
   0  -4  -6  276.60    6.71
   0  -4   6  264.94    6.68
   0  -4   6  275.56    5.86
   0  -4   6  267.77    5.57
   0   4  -8 5149.17   85.96
   0   4  -8 5197.48   84.85
   0   4  -8 5131.15   84.18
   0   4   8 5195.32   85.84
   0   4   8 5155.61   83.51
   0   4  -8 5096.99   85.97
   0   4  -8 5131.46   84.52
   0   4  -8 5172.65   85.54
   0   4   8 5035.21   85.78
   0   4   8 5153.14   84.85
   0   4   8 5201.77   85.09
   0   4   8 5241.29   85.55
   0   4   8 5006.59   85.76
   0   4  -8 5185.56   84.91
   0   4  -8 4896.12   85.50
   0   4   8 5063.08   85.65
   0  -4  -8 5246.00   85.16
   0  -4  -8 5227.17   85.79
   0  -4  -8 5257.72   85.67
   0  -4   8 5167.68   84.70
   0  -4  -8 5184.17   85.78
   0  -4   8 5283.91   84.54
   0  -4   8 5225.97   85.61
   0  -4  -8 5200.20   85.70
   0  -4  -8 5177.72   85.26
   0  -4   8 5263.52   85.67
   0  -4   8 5214.25   84.85
   0  -4   8 5099.25   84.06
   0  -4   8 5032.72   85.72
   0  -4  -8 5142.21   85.73
   0   4  10  145.75    5.80
   0   4  10  137.26    4.71
   0   4 -10  134.89    3.85
   0   4  10  137.17    5.79
   0   4 -10  135.35    5.71
   0   4  10  128.87    4.87
   0   4 -10  134.46    4.88
   0   4 -10  134.95    4.91
   0   4 -10  136.59    4.41
   0   4 -10  140.77    5.85
   0  -4 -10  164.93    5.57
   0  -4  10  139.87    5.65
   0  -4 -10  137.79    5.66
   0  -4  10  134.34    3.58
   0  -4 -10  125.20    5.79
   0  -4  10  137.24    4.31
   0  -4  10  132.20    4.76
   0  -4 -10  142.94    5.56
   0  -4 -10  134.54    5.38
   0  -4  10  134.43    5.01
   0   4  12   71.03    5.44
   0   4 -12   70.34    5.43
   0   4  12   86.13    4.59
   0   4 -12   73.62    4.66
   0   4 -12   70.82    4.50
   0   4  12   77.87    5.43
   0   4 -12   70.26    5.64
   0  -4 -12   78.35    5.17
   0  -4 -12   70.03    5.15
   0  -4  12   81.99    5.21
   0  -4 -12   79.17    5.76
   0  -4  12   79.68    3.76
   0  -4 -12   73.26    5.28
   0   4 -14  620.45   15.60
   0   4  14  619.32   15.11
   0   4 -14  613.25   15.60
   0   4 -14  610.92   14.09
   0   4  14  639.38   15.52
   0   4 -14  656.91   14.29
   0  -4 -14  605.65   14.51
   0  -4  14  628.61   15.26
   0  -4 -14  611.19   15.30
   0  -4 -14  614.50   15.01
   0  -4 -14  634.94   15.09
   0   4  16   74.59    6.63
   0   4 -16   77.24    7.49
   0   4  16   83.58    7.01
   0   4 -16   71.62    5.83
   0   4 -16   71.66    6.94
   0  -4  16   81.96    6.79
   0  -4 -16   76.74    6.66
   0  -4 -16   72.40    6.84
   0  -4 -16   79.95    6.88
   0  -4 -16   75.17    6.97
   0   5  -1 2043.69   33.50
   0   5   1 1995.95   33.41
   0   5   1 2055.65   33.16
   0   5   1 1991.93   33.27
   0   5  -1 2031.33   33.42
   0   5   1 1982.18   33.60
   0   5   1 1982.51   33.31
   0   5   1 2102.85   33.42
   0   5  -1 1998.55   33.39
   0   5  -1 1972.47   33.49
   0  -5   1 1945.67   33.47
   0  -5   1 2063.98   33.49
   0  -5  -1 2050.31   33.43
   0  -5   1 2021.04   32.99
   0  -5   1 2011.76   33.42
   0  -5  -1 2032.69   33.62
   0  -5  -1 2050.26   33.24
   0  -5   1 1988.47   33.36
   0  -5  -1 2019.55   33.39
   0  -5   1 1989.48   32.95
   0  -5  -1 2007.06   33.33
   0  -5  -1 1997.41   33.13
   0   5  -3 1926.29   31.81
   0   5  -3 1909.08   32.04
   0   5  -3 1974.00   30.94
   0   5   3 1887.14   31.60
   0   5   3 1917.77   31.67
   0   5  -3 1883.65   31.30
   0   5  -3 1942.09   31.76
   0   5  -3 1872.65   32.03
   0   5   3 1910.90   32.19
   0   5   3 1881.64   31.97
   0   5   3 1833.45   32.05
   0   5   3 1784.12   31.96
   0   5   3 1934.21   32.19
   0   5  -3 1899.70   32.06
   0   5   3 1881.27   32.00
   0  -5  -3 1915.41   31.66
   0  -5  -3 1879.58   32.22
   0  -5   3 1776.13   32.07
   0  -5   3 1909.33   32.16
   0  -5   3 1894.75   31.26
   0  -5   3 1886.53   31.69
   0  -5   3 1982.33   32.15
   0  -5  -3 1943.22   32.04
   0  -5   3 1841.48   31.95
   0  -5  -3 1941.74   32.03
   0  -5   3 1898.45   31.84
   0  -5  -3 1906.79   31.62
   0  -5  -3 1947.32   32.01
   0  -5  -3 1913.55   32.05
   0   5   5 4084.94   67.36
   0   5   5 4116.81   68.43
   0   5  -5 4091.53   68.42
   0   5  -5 4158.30   67.74
   0   5   5 4017.64   67.92
   0   5  -5 4162.54   68.38
   0   5   5 4210.02   68.59
   0   5   5 4160.00   68.12
   0   5  -5 4202.11   67.62
   0   5   5 4124.46   68.48
   0   5  -5 4176.86   68.47
   0   5  -5 4064.72   67.76
   0   5  -5 4162.42   67.39
   0  -5  -5 4145.18   67.91
   0  -5   5 4104.03   67.78
   0  -5   5 4212.71   67.50
   0  -5  -5 4198.71   68.57
   0  -5   5 4106.69   67.73
   0  -5  -5 4176.97   68.49
   0  -5   5 4271.58   68.48
   0  -5  -5 4116.31   67.44
   0  -5  -5 4172.73   68.39
   0  -5   5 4240.58   68.36
   0  -5  -5 4229.14   68.19
   0  -5   5 4209.13   67.41
   0  -5  -5 4121.70   68.45
   0   5   7  791.62   13.76
   0   5  -7  824.98   15.47
   0   5   7  817.50   15.63
   0   5  -7  785.73   14.36
   0   5   7  839.46   15.07
   0   5  -7  798.97   15.46
   0   5  -7  836.02   15.82
   0   5   7  790.25   15.66
   0   5  -7  804.70   14.58
   0   5   7  813.18   14.96
   0   5   7  818.55   15.45
   0   5  -7  799.16   14.65
   0   5   7  801.82   15.54
   0   5  -7  782.38   14.46
   0   5  -7  806.90   15.60
   0  -5   7  805.58   15.58
   0  -5   7  783.71   14.48
   0  -5   7  814.27   15.58
   0  -5   7  800.81   14.36
   0  -5   7  804.69   14.52
   0  -5  -7  782.41   15.50
   0  -5  -7  841.95   15.65
   0  -5  -7  821.53   15.57
   0  -5  -7  814.61   14.92
   0  -5  -7  800.21   15.05
   0  -5   7  780.60   15.41
   0  -5   7  799.03   14.52
   0  -5  -7  780.92   15.60
   0   5  -9  329.39    6.91
   0   5   9  319.06    6.06
   0   5  -9  319.90    7.42
   0   5   9  318.71    8.48
   0   5  -9  323.45    8.75
   0   5  -9  330.10    7.20
   0   5   9  342.51    8.62
   0   5   9  313.85    7.86
   0   5  -9  330.89    8.33
   0   5   9  344.61    8.67
   0   5  -9  317.23    7.54
   0   5   9  331.88    7.69
   0   5  -9  329.59    8.67
   0  -5   9  296.88    6.71
   0  -5  -9  314.35    7.80
   0  -5   9  335.71    7.36
   0  -5  -9  323.49    8.62
   0  -5   9  336.06    7.17
   0  -5  -9  330.94    8.02
   0  -5  -9  309.49    8.31
   0  -5   9  331.50    8.37
   0  -5   9  324.75    7.44
   0  -5  -9  318.77    8.43
   0   5  11  530.64   11.35
   0   5  11  503.82   11.69
   0   5 -11  540.15   10.36
   0   5 -11  535.15   12.88
   0   5  11  539.44   12.76
   0   5  11  522.18   12.65
   0   5 -11  549.57   11.60
   0   5 -11  536.02   10.92
   0   5 -11  534.91   11.59
   0   5 -11  536.61   12.97
   0  -5  11  526.95   10.12
   0  -5 -11  559.44   12.78
   0  -5  11  549.56   12.67
   0  -5  11  544.45   10.89
   0  -5 -11  568.10   12.94
   0  -5 -11  527.55   12.00
   0  -5 -11  514.35   12.59
   0  -5  11  544.32   11.61
   0  -5  11  527.82   11.28
   0   5  13 1374.24   27.37
   0   5 -13 1368.37   27.42
   0   5  13 1401.27   25.96
   0   5 -13 1370.90   25.98
   0   5 -13 1387.54   26.04
   0   5  13 1409.79   27.48
   0   5 -13 1388.28   27.61
   0  -5 -13 1416.76   27.30
   0  -5 -13 1393.70   26.56
   0  -5 -13 1430.92   27.54
   0  -5 -13 1379.31   27.29
   0  -5  13 1398.86   27.29
   0   5  15   34.89    5.83
   0   5 -15   13.87    5.38
   0   5 -15   32.30    5.86
   0   5 -15   19.12    4.63
   0   5 -15   19.63    4.44
   0   5  15   31.01    6.02
   0  -5 -15   25.67    5.38
   0  -5 -15   17.86    5.54
   0  -5 -15   25.57    5.54
   0  -5 -15   19.82    5.42
   0  -5  15   18.20    5.09
   0   5 -17   -2.31    6.80
   0  -5 -17    0.31    6.24
   0  -5  17   -2.22    5.95
   0   6   0  113.28    3.58
   0   6   0  128.08    3.47
   0   6   0  136.38    3.86
   0   6   0  134.71    3.21
   0   6   0  131.72    3.54
   0   6   0  138.06    2.91
   0  -6   0  137.82    3.48
   0  -6   0  142.44    3.22
   0  -6   0  129.68    3.60
   0  -6   0  136.98    3.56
   0  -6   0  136.13    2.84
   0   6   2  292.63    6.06
   0   6  -2  311.54    6.22
   0   6   2  302.30    6.10
   0   6  -2  302.20    6.37
   0   6   2  277.89    6.39
   0   6  -2  305.19    6.32
   0   6   2  303.27    6.23
   0   6   2  299.43    5.92
   0   6  -2  295.77    6.09
   0   6  -2  302.96    6.22
   0   6   2  258.43    6.30
   0   6   2  286.52    6.16
   0   6   2  304.30    6.34
   0  -6   2  288.99    5.53
   0  -6   2  289.48    6.28
   0  -6  -2  301.28    6.12
   0  -6  -2  283.76    5.92
   0  -6  -2  292.21    6.46
   0  -6   2  300.20    6.34
   0  -6  -2  304.87    6.21
   0  -6   2  297.53    6.33
   0  -6   2  292.16    5.50
   0  -6   2  306.38    6.28
   0  -6  -2  297.48    6.25
   0  -6   2  307.41    6.10
   0  -6  -2  299.46    6.05
   0  -6   2  305.77    6.25
   0   6  -4 9997.03  160.58
   0   6   4 9474.14  160.45
   0   6  -410081.10  160.16
   0   6   4 9834.42  159.87
   0   6   410087.40  160.07
   0   6   4 9868.62  160.67
   0   6  -410051.20  160.56
   0   6   4 9940.80  160.75
   0   6  -4 9865.19  159.62
   0   6   4 9971.63  160.51
   0   6   4 9880.10  160.58
   0   6  -4 9742.68  160.09
   0   6  -4 9855.75  160.54
   0   6   4 9882.87  160.38
   0   6  -4 9936.48  159.21
   0  -6  -4 9723.36  160.02
   0  -6   410001.20  160.60
   0  -6  -4 9776.25  160.60
   0  -6   4 9938.04  160.22
   0  -6   4 9602.45  160.63
   0  -6   4 9874.46  159.54
   0  -6   4 9350.22  159.98
   0  -6   4 9716.16  160.65
   0  -6  -4 9883.05  160.47
   0  -6  -4 9945.86  159.93
   0  -6  -410099.20  160.49
   0  -6  -410062.80  160.60
   0  -6  -410084.80  160.72
   0  -6  -410089.70  160.53
   0  -6   410098.30  160.47
   0   6  -6   63.59    2.75
   0   6  -6   65.41    3.43
   0   6   6   51.66    3.39
   0   6   6   58.83    2.34
   0   6  -6   54.04    2.53
   0   6   6   60.34    2.92
   0   6   6   62.43    3.55
   0   6  -6   55.02    3.33
   0   6   6   60.47    3.22
   0   6  -6   60.19    3.34
   0   6   6   62.41    3.15
   0   6   6   63.06    3.45
   0   6  -6   59.17    2.26
   0   6  -6   63.72    2.84
   0  -6  -6   56.75    3.02
   0  -6   6   51.82    2.47
   0  -6  -6   62.34    3.20
   0  -6   6   59.53    2.56
   0  -6   6   59.07    3.29
   0  -6  -6   56.83    2.42
   0  -6   6   54.31    3.07
   0  -6  -6   60.17    3.63
   0  -6  -6   58.12    3.44
   0  -6   6   56.86    3.33
   0  -6  -6   59.89    3.97
   0  -6   6   56.72    2.29
   0  -6   6   61.08    2.75
   0  -6  -6   69.52    3.40
   0   6  -8 1330.53   22.99
   0   6  -8 1305.65   23.27
   0   6  -8 1358.68   24.48
   0   6   8 1324.03   22.25
   0   6   8 1346.78   23.68
   0   6  -8 1309.36   24.61
   0   6  -8 1344.28   24.21
   0   6  -8 1335.79   23.19
   0   6   8 1323.69   24.45
   0   6   8 1347.34   24.22
   0   6  -8 1297.58   23.02
   0   6  -8 1324.11   24.23
   0   6   8 1271.31   23.55
   0   6   8 1347.13   24.48
   0   6   8 1332.24   24.40
   0  -6  -8 1299.81   23.51
   0  -6   8 1312.88   24.33
   0  -6  -8 1328.63   24.45
   0  -6   8 1303.82   22.98
   0  -6   8 1229.79   24.31
   0  -6   8 1340.82   23.01
   0  -6   8 1311.65   23.06
   0  -6   8 1335.11   24.17
   0  -6  -8 1327.39   23.80
   0  -6  -8 1355.56   24.33
   0  -6  -8 1361.64   24.34
   0  -6   8 1311.99   24.39
   0  -6   8 1364.24   23.07
   0  -6  -8 1296.78   24.41
   0   6 -10  352.39    8.24
   0   6 -10  357.30    7.65
   0   6  10  350.42    6.56
   0   6  10  371.26    8.44
   0   6 -10  349.16    9.69
   0   6  10  301.20    8.46
   0   6  10  354.07    9.43
   0   6 -10  355.94    7.98
   0   6 -10  350.02    9.57
   0   6  10  366.18    9.61
   0   6 -10  350.61    8.12
   0  -6  10  365.55    9.37
   0  -6 -10  376.20    9.58
   0  -6 -10  347.95    8.73
   0  -6 -10  370.23    8.74
   0  -6  10  352.86    7.77
   0  -6  10  344.08    7.43
   0  -6  10  353.07    8.12
   0  -6 -10  326.45    9.17
   0  -6  10  351.96    8.06
   0   6 -12  433.86   10.17
   0   6 -12  435.83   11.80
   0   6  12  428.45   11.50
   0   6 -12  425.71   11.58
   0   6  12  427.00   10.54
   0   6  12  437.10   11.50
   0   6 -12  426.37   10.03
   0  -6  12  435.47   11.33
   0  -6 -12  426.50   10.71
   0  -6 -12  432.33   11.61
   0  -6 -12  436.85   11.63
   0  -6  12  428.57    9.34
   0  -6 -12  429.91   11.53
   0   6 -14  459.27   12.66
   0   6  14  434.85   10.83
   0   6  14  419.77   12.21
   0   6 -14  429.22   12.50
   0   6 -14  424.28   10.61
   0   6 -14  415.07   10.72
   0   6  14  423.41   12.16
   0  -6 -14  417.90   11.23
   0  -6 -14  422.53   12.24
   0  -6  14  408.22   11.79
   0  -6 -14  423.23   11.98
   0  -6 -14  412.52   11.97
   0   6 -16  135.56    8.55
   0   6 -16  129.00    8.20
   0   6  16  129.67    8.09
   0   6  16  119.75    8.20
   0  -6  16  127.32    7.76
   0  -6 -16  138.90    8.09
   0  -6 -16  125.34    8.36
   0  -6 -16  122.65    7.36
   0  -6 -16  137.21    7.96
   0   7  -1 2111.24   35.19
   0   7   1 2108.44   35.22
   0   7   1 2075.38   34.74
   0   7   1 2068.67   34.99
   0   7   1 2133.69   35.14
   0   7  -1 2131.68   35.22
   0   7   1 2166.18   35.51
   0   7   1 2132.58   34.99
   0   7  -1 2139.60   35.29
   0   7  -1 2025.20   35.14
   0   7  -1 2144.99   34.08
   0  -7  -1 2067.86   34.92
   0  -7   1 2104.04   34.60
   0  -7  -1 2132.61   35.46
   0  -7  -1 2054.93   35.14
   0  -7  -1 2100.60   35.25
   0  -7   1 2136.95   35.19
   0  -7   1 2057.09   35.10
   0  -7   1 2105.83   34.07
   0  -7   1 2150.03   35.26
   0  -7  -1 2148.84   35.04
   0  -7  -1 2117.51   34.71
   0   7  -3  880.70   16.16
   0   7  -3  878.50   15.84
   0   7  -3  899.95   15.08
   0   7   3  862.94   15.64
   0   7   3  852.59   15.55
   0   7  -3  871.88   16.06
   0   7   3  876.98   16.19
   0   7   3  879.61   15.95
   0   7   3  883.49   16.24
   0   7  -3  875.10   16.09
   0   7   3  899.52   15.98
   0   7  -3  885.87   15.99
   0   7   3  895.16   16.01
   0   7   3  901.13   15.90
   0   7  -3  879.12   15.74
   0  -7   3  860.29   15.89
   0  -7  -3  879.99   16.01
   0  -7   3  880.81   16.05
   0  -7   3  886.21   16.12
   0  -7  -3  881.69   16.26
   0  -7  -3  895.43   15.73
   0  -7   3  896.82   15.73
   0  -7  -3  879.27   15.55
   0  -7   3  900.78   15.06
   0  -7   3  896.28   15.96
   0  -7  -3  907.31   16.14
   0  -7  -3  883.05   15.98
   0  -7  -3  898.93   15.86
   0  -7   3  867.08   16.12
   0   7   5  571.13   10.51
   0   7  -5  579.81   10.89
   0   7  -5  559.14   10.25
   0   7  -5  569.05    9.80
   0   7  -5  556.53   11.33
   0   7   5  550.07   11.31
   0   7   5  561.71   10.76
   0   7  -5  585.14   11.45
   0   7   5  580.28   11.65
   0   7  -5  544.02   10.78
   0   7   5  531.72   11.29
   0   7  -5  548.37   11.33
   0   7   5  550.08   11.13
   0   7   5  620.97   11.77
   0   7   5  556.94   11.38
   0  -7   5  585.78   11.41
   0  -7   5  560.68   10.15
   0  -7  -5  560.19   10.77
   0  -7   5  607.62   11.54
   0  -7   5  571.73   10.72
   0  -7  -5  556.76   10.58
   0  -7  -5  560.39   11.50
   0  -7  -5  553.90   11.25
   0  -7  -5  550.53   11.60
   0  -7  -5  561.89   11.40
   0  -7  -5  569.99   11.42
   0  -7   5  560.81   11.29
   0  -7   5  569.33   10.93
   0  -7  -5  560.65   11.31
   0  -7   5  581.39   11.54
   0   7   7  420.15   10.02
   0   7   7  427.47    9.79
   0   7   7  419.83    8.34
   0   7  -7  430.35    8.91
   0   7   7  438.54    9.40
   0   7   7  441.36    9.22
   0   7  -7  454.65    9.80
   0   7   7  449.65   10.08
   0   7  -7  440.20    9.78
   0   7  -7  448.36    9.95
   0   7   7  417.90    9.82
   0   7  -7  435.09    8.68
   0   7  -7  440.94    9.01
   0   7  -7  434.18    8.38
   0  -7   7  436.27    8.94
   0  -7  -7  439.60   10.17
   0  -7  -7  444.75    9.27
   0  -7   7  431.42    8.86
   0  -7  -7  441.69    9.48
   0  -7   7  451.43    9.94
   0  -7  -7  446.11    9.98
   0  -7   7  445.10    9.85
   0  -7   7  447.40    8.53
   0  -7   7  435.92    9.65
   0  -7   7  427.14    8.41
   0  -7  -7  418.51    8.50
   0  -7  -7  438.68    9.79
   0  -7  -7  446.97    9.90
   0   7  -9  537.77   12.04
   0   7  -9  511.62   10.40
   0   7   9  507.46    9.49
   0   7   9  516.81   11.05
   0   7  -9  545.94   12.36
   0   7   9  514.58   12.00
   0   7  -9  533.34   10.38
   0   7  -9  515.02   10.59
   0   7   9  540.98   12.06
   0   7   9  533.19   11.09
   0   7  -9  526.45   10.63
   0   7   9  507.59   11.93
   0  -7  -9  517.66   11.09
   0  -7   9  511.45   10.34
   0  -7  -9  516.25   11.92
   0  -7   9  522.11   11.97
   0  -7   9  526.18   10.44
   0  -7  -9  512.23   11.37
   0  -7   9  507.85   11.71
   0  -7   9  533.84   10.41
   0  -7   9  518.51   10.30
   0   7  11   89.46    4.67
   0   7  11   86.06    4.87
   0   7 -11   87.68    5.82
   0   7  11   91.65    5.69
   0   7 -11   83.42    4.11
   0   7 -11   86.30    4.17
   0   7 -11   88.10    5.45
   0   7 -11   87.86    4.40
   0   7  11   87.68    5.51
   0  -7  11   81.50    3.58
   0  -7  11   85.57    4.10
   0  -7  11   71.80    5.44
   0  -7 -11   82.90    4.78
   0  -7  11   89.69    3.77
   0  -7 -11   89.42    5.65
   0  -7 -11   84.15    5.59
   0  -7  11   94.32    5.41
   0  -7  11   91.57    4.24
   0   7 -13    3.09    3.52
   0   7 -13    5.24    4.84
   0   7  13    7.21    4.87
   0   7  13    5.99    4.95
   0   7 -13    5.97    5.03
   0   7 -13    3.33    3.63
   0   7  13   -4.06    3.94
   0  -7  13    1.45    4.48
   0  -7  13   10.42    4.60
   0  -7 -13    3.54    4.89
   0  -7 -13    5.95    4.57
   0  -7 -13    8.68    4.50
   0  -7 -13    6.81    4.34
   0   7 -15  109.37    7.73
   0   7 -15  108.69    7.48
   0   7  15  120.52    7.68
   0   7  15  124.41    7.38
   0  -7  15  114.17    7.17
   0  -7 -15  126.36    7.55
   0  -7 -15  128.93    6.84
   0  -7 -15  122.66    7.59
   0  -7 -15  115.82    7.37
   0   8   0 2934.23   49.92
   0   8   0 3093.92   49.81
   0   8   0 3014.14   49.84
   0   8   0 2995.71   49.46
   0   8   0 2939.75   49.93
   0   8   0 3019.49   50.25
   0   8   0 2996.70   49.03
   0  -8   0 3028.46   50.03
   0  -8   0 3041.34   49.44
   0  -8   0 2984.44   49.79
   0  -8   0 2978.43   49.01
   0  -8   0 3062.30   49.78
   0   8  -2  797.05   14.28
   0   8  -2  754.42   14.31
   0   8   2  756.08   14.53
   0   8   2  762.09   14.13
   0   8   2  791.61   13.92
   0   8  -2  770.00   14.16
   0   8  -2  809.73   14.45
   0   8   2  818.53   14.00
   0   8   2  786.62   14.14
   0   8   2  781.82   14.21
   0   8   2  769.16   14.34
   0   8  -2  770.60   14.24
   0  -8   2  770.49   13.36
   0  -8   2  758.40   13.43
   0  -8   2  797.31   14.37
   0  -8  -2  777.45   14.23
   0  -8   2  786.61   14.18
   0  -8  -2  795.41   13.92
   0  -8  -2  764.80   14.57
   0  -8   2  803.86   14.40
   0  -8  -2  778.68   14.21
   0  -8   2  766.39   14.20
   0  -8  -2  775.38   14.09
   0  -8  -2  776.03   13.88
   0   8   4 2379.49   40.61
   0   8   4 2360.62   40.52
   0   8  -4 2443.64   40.39
   0   8   4 2346.08   40.06
   0   8  -4 2357.01   40.86
   0   8   4 2402.75   40.58
   0   8   4 2451.28   40.09
   0   8  -4 2396.81   40.66
   0   8   4 2416.84   40.92
   0   8   4 2425.67   40.87
   0   8  -4 2322.80   40.58
   0   8  -4 2339.75   40.63
   0   8  -4 2448.95   40.26
   0   8  -4 2392.80   39.46
   0   8   4 2374.47   40.50
   0  -8   4 2403.67   40.73
   0  -8  -4 2370.76   40.85
   0  -8  -4 2444.15   40.02
   0  -8   4 2343.12   39.38
   0  -8  -4 2404.36   40.18
   0  -8   4 2534.13   40.30
   0  -8  -4 2412.28   40.73
   0  -8  -4 2361.92   40.66
   0  -8   4 2436.11   40.79
   0  -8   4 2386.66   40.47
   0  -8   4 2414.89   40.81
   0  -8   4 2390.71   40.49
   0  -8  -4 2369.49   40.49
   0  -8  -4 2368.44   40.55
   0   8  -6 7511.28  123.61
   0   8   6 7454.38  123.53
   0   8   6 7502.29  122.34
   0   8  -6 7556.70  122.79
   0   8   6 7398.94  122.80
   0   8   6 7636.13  123.84
   0   8  -6 7476.79  121.67
   0   8   6 7217.03  123.39
   0   8   6 7591.17  123.20
   0   8  -6 7579.56  123.51
   0   8  -6 7603.88  123.51
   0   8  -6 7612.99  122.22
   0   8   6 7532.15  123.47
   0   8   6 7558.25  123.68
   0   8  -6 7586.99  122.77
   0  -8   6 7506.98  123.56
   0  -8   6 7535.75  122.02
   0  -8   6 7703.51  123.64
   0  -8  -6 7532.09  123.69
   0  -8  -6 7626.14  123.38
   0  -8  -6 7427.01  123.63
   0  -8   6 7747.02  123.71
   0  -8  -6 7557.81  123.57
   0  -8   6 7558.96  123.35
   0  -8  -6 7546.61  122.52
   0  -8   6 7464.32  122.93
   0  -8  -6 7462.98  123.38
   0  -8  -6 7437.45  123.56
   0  -8   6 7707.78  122.73
   0  -8   6 7497.08  121.73
   0  -8  -6 7356.28  122.74
   0   8   8  175.71    6.05
   0   8   8  177.64    4.36
   0   8  -8  176.88    5.03
   0   8  -8  182.40    5.09
   0   8   8  157.99    5.25
   0   8   8  173.08    5.58
   0   8  -8  159.91    5.81
   0   8  -8  188.11    6.24
   0   8   8  177.85    6.25
   0   8   8  181.90    6.15
   0   8  -8  170.65    4.73
   0   8  -8  173.58    4.40
   0  -8  -8  181.99    6.53
   0  -8   8  168.77    5.02
   0  -8   8  169.85    4.85
   0  -8  -8  171.30    4.51
   0  -8   8  173.42    6.04
   0  -8  -8  166.86    5.20
   0  -8  -8  174.64    6.03
   0  -8   8  182.59    6.03
   0  -8   8  173.81    5.84
   0  -8   8  173.41    4.56
   0  -8  -8  168.43    5.77
   0  -8   8  172.64    4.39
   0  -8  -8  168.87    5.95
   0   8 -10   38.90    3.49
   0   8 -10   42.05    3.31
   0   8  10   44.82    3.80
   0   8 -10   43.14    4.89
   0   8 -10   49.22    4.58
   0   8  10   42.47    4.61
   0   8  10   43.80    3.86
   0   8  10   45.43    4.53
   0   8 -10   33.96    3.22
   0   8  10   41.79    4.67
   0   8 -10   43.80    3.00
   0  -8  10   48.61    4.25
   0  -8  10   38.34    4.33
   0  -8  10   41.25    3.14
   0  -8  10   39.18    2.97
   0  -8  10   42.12    3.15
   0  -8 -10   45.59    4.01
   0  -8 -10   39.27    3.86
   0  -8  10   39.63    2.97
   0  -8 -10   45.97    4.50
   0   8 -12 2629.68   44.70
   0   8 -12 2612.81   47.15
   0   8  12 2596.80   45.82
   0   8  12 2548.19   46.88
   0   8 -12 2570.32   44.96
   0   8 -12 2628.49   47.06
   0   8  12 2661.28   46.96
   0  -8 -12 2680.65   47.02
   0  -8  12 2575.18   46.71
   0  -8  12 2619.12   44.42
   0  -8 -12 2615.35   46.90
   0  -8  12 2596.81   47.09
   0  -8 -12 2613.02   45.74
   0   8 -14   15.37    5.97
   0   8  14   15.46    4.69
   0   8  14   21.94    5.78
   0   8  14   16.21    5.37
   0   8 -14    9.25    5.55
   0  -8  14   16.71    4.84
   0  -8 -14   24.65    5.26
   0  -8  14   18.51    5.25
   0  -8 -14   16.95    4.60
   0  -8 -14   22.71    5.52
   0  -8 -14   22.01    4.99
   0   8 -16  299.55   11.61
   0   8  16  307.97   11.25
   0   8  16  297.91   10.94
   0   8 -16  323.11   11.66
   0  -8  16  296.29   11.26
   0  -8  16  285.25   10.59
   0  -8 -16  318.51   11.46
   0  -8 -16  290.52   11.27
   0  -8 -16  321.06   11.27
   0   9  -1 1988.83   33.39
   0   9   1 2002.94   34.11
   0   9   1 2063.03   34.05
   0   9   1 2027.71   33.86
   0   9  -1 1993.83   34.10
   0   9  -1 2037.79   34.04
   0   9   1 2015.02   33.40
   0   9   1 2048.70   33.80
   0   9  -1 2005.77   32.73
   0   9   1 1926.17   34.44
   0   9  -1 1988.54   34.17
   0   9  -1 1991.88   34.08
   0  -9  -1 1997.65   34.19
   0  -9   1 2027.15   34.20
   0  -9   1 2002.17   34.04
   0  -9   1 1984.43   33.95
   0  -9  -1 2065.63   34.00
   0  -9  -1 2016.53   33.78
   0  -9   1 1995.43   32.71
   0  -9  -1 1965.66   33.35
   0  -9   1 2044.42   33.36
   0  -9  -1 1952.34   33.77
   0   9   3 6543.87  106.89
   0   9  -3 6686.47  106.97
   0   9  -3 6601.75  107.04
   0   9   3 6625.90  106.77
   0   9   3 6399.54  106.73
   0   9   3 6592.05  106.58
   0   9  -3 6525.63  107.25
   0   9   3 6506.13  107.40
   0   9  -3 6418.45  107.10
   0   9  -3 6567.43  107.10
   0   9   3 6451.61  106.97
   0   9   3 6542.33  107.07
   0   9   3 6499.62  107.31
   0   9  -3 6615.82  106.82
   0  -9   3 6571.75  107.14
   0  -9   3 6390.46  105.88
   0  -9   3 6540.54  107.25
   0  -9   3 6600.14  105.94
   0  -9   3 6609.82  107.27
   0  -9  -3 6476.66  106.85
   0  -9   3 6637.72  106.86
   0  -9  -3 6478.83  107.31
   0  -9  -3 6561.67  107.25
   0  -9  -3 6610.67  106.93
   0  -9   3 6478.12  106.92
   0  -9  -3 6587.37  107.01
   0  -9   3 6532.05  107.09
   0  -9  -3 6449.98  106.71
   0  -9  -3 6528.53  106.48
   0   9  -5 9172.21  149.50
   0   9  -5 9384.48  150.97
   0   9  -5 9294.88  150.46
   0   9   5 9044.55  150.10
   0   9  -5 9072.61  151.24
   0   9   5 9212.15  151.13
   0   9  -5 9175.92  150.87
   0   9   5 9186.43  150.22
   0   9   5 9265.74  150.85
   0   9   5 9299.13  151.22
   0   9  -5 9463.73  150.97
   0   9   5 9143.68  150.92
   0   9   5 9275.74  150.78
   0   9  -5 9342.05  150.35
   0   9   5 9149.60  150.69
   0  -9   5 9320.17  149.39
   0  -9   5 9235.09  151.09
   0  -9  -5 9054.80  150.10
   0  -9   5 9213.69  150.61
   0  -9  -5 9129.20  150.96
   0  -9   5 9414.23  151.06
   0  -9   5 9328.36  151.03
   0  -9  -5 9387.14  150.95
   0  -9  -5 9376.23  150.80
   0  -9   5 9097.98  150.68
   0  -9  -5 9177.55  150.25
   0  -9   5 9398.93  150.36
   0  -9  -5 9245.60  151.11
   0  -9  -5 9229.78  150.81
   0   9  -7 1063.54   19.85
   0   9   7  993.42   18.19
   0   9   7 1031.86   19.59
   0   9  -7 1031.03   18.80
   0   9  -7 1042.68   17.50
   0   9  -7 1003.16   19.47
   0   9   7 1012.58   18.80
   0   9  -7 1069.53   19.70
   0   9   7 1032.70   19.97
   0   9  -7 1048.10   18.80
   0   9   7 1034.34   19.83
   0   9   7 1001.74   19.46
   0   9  -7 1038.16   18.13
   0   9   7 1019.78   19.16
   0   9   7 1039.24   19.61
   0  -9  -7 1005.12   19.71
   0  -9   7 1009.40   19.64
   0  -9   7 1039.27   19.70
   0  -9  -7 1052.27   19.89
   0  -9   7  962.99   18.62
   0  -9   7 1057.32   17.95
   0  -9  -7 1002.73   19.65
   0  -9  -7  998.50   19.41
   0  -9   7 1027.70   19.38
   0  -9  -7 1031.27   18.42
   0  -9  -7 1026.32   19.48
   0  -9   7 1028.08   18.92
   0  -9   7 1049.40   19.84
   0  -9  -7 1021.39   18.74
   0  -9  -7 1042.21   19.71
   0   9  -9  186.85    5.67
   0   9  -9  185.61    5.64
   0   9   9  193.81    4.78
   0   9   9  193.75    6.24
   0   9  -9  197.93    6.83
   0   9   9  188.01    5.88
   0   9   9  188.84    7.09
   0   9  -9  186.32    5.18
   0   9   9  193.45    6.82
   0   9   9  183.43    6.72
   0   9  -9  191.73    4.83
   0  -9   9  195.90    6.72
   0  -9   9  182.11    4.99
   0  -9  -9  189.15    5.08
   0  -9   9  192.37    5.42
   0  -9   9  186.03    5.55
   0  -9  -9  186.69    6.00
   0  -9   9  198.61    6.81
   0  -9  -9  206.24    6.73
   0  -9  -9  208.13    6.57
   0  -9   9  189.70    4.91
   0   9 -11 1632.19   28.68
   0   9 -11 1654.43   31.25
   0   9 -11 1676.95   31.56
   0   9  11 1668.09   31.23
   0   9  11 1676.37   31.08
   0   9 -11 1643.04   29.10
   0   9  11 1621.41   31.01
   0  -9 -11 1656.48   29.86
   0  -9  11 1639.80   31.15
   0  -9  11 1671.54   28.98
   0  -9  11 1630.68   30.89
   0  -9 -11 1688.69   31.23
   0  -9  11 1588.91   28.89
   0   9 -13 1358.94   27.76
   0   9  13 1367.65   27.38
   0   9 -13 1356.76   27.66
   0   9  13 1331.96   26.24
   0   9  13 1432.96   27.61
   0  -9 -13 1373.68   27.66
   0  -9  13 1367.53   27.55
   0  -9 -13 1381.98   27.48
   0  -9  13 1404.76   27.41
   0  -9 -13 1341.89   26.06
   0   9 -15   75.86    7.24
   0   9  15   79.93    7.10
   0   9  15   77.51    6.98
   0   9 -15   79.87    7.50
   0  -9  15   74.32    6.52
   0  -9 -15   81.54    7.26
   0  -9  15   80.95    7.11
   0  -9 -15   82.36    7.30
   0  -9 -15   74.39    6.78
   0  10   0 7315.39  120.60
   0  10   0 7323.32  119.45
   0  10   0 7573.27  120.47
   0  10   0 7388.69  119.98
   0  10   0 7334.33  120.95
   0  10   0 7311.00  120.62
   0  10   0 7328.12  120.48
   0 -10   0 7382.29  120.32
   0 -10   0 7500.51  120.76
   0 -10   0 7221.06  120.39
   0 -10   0 7463.84  119.99
   0 -10   0 7426.73  119.45
   0  10  -2 4021.72   66.26
   0  10  -2 4027.64   66.13
   0  10   2 3945.57   65.98
   0  10  -2 4013.88   66.17
   0  10  -2 3977.26   65.99
   0  10   2 3983.70   65.73
   0  10  -2 3914.82   66.01
   0  10  -2 3590.80   66.08
   0  10   2 3982.45   65.84
   0  10   2 4006.37   66.05
   0  10   2 4053.72   65.53
   0  10   2 3912.65   66.44
   0 -10   2 4030.22   66.10
   0 -10  -2 4005.31   66.16
   0 -10  -2 4013.89   66.45
   0 -10   2 4059.51   66.29
   0 -10  -2 4000.41   65.63
   0 -10   2 3960.15   66.08
   0 -10  -2 3966.45   65.87
   0 -10   2 4035.81   65.99
   0 -10  -2 4079.38   66.00
   0 -10   2 3948.37   65.06
   0 -10  -2 4078.88   65.52
   0 -10   2 3935.39   65.14
   0  10  -4    2.08    2.45
   0  10  -4    3.25    2.23
   0  10  -4    2.51    2.74
   0  10   4    0.96    2.17
   0  10  -4    3.74    2.82
   0  10   4    2.81    2.86
   0  10   4    4.15    2.12
   0  10  -4    1.92    2.33
   0  10   4    1.52    2.53
   0  10   4    8.92    2.84
   0  10  -4    1.33    2.42
   0  10   4    3.88    2.49
   0  10   4    9.28    2.68
   0  10   4    0.53    2.42
   0 -10   4    6.19    2.50
   0 -10  -4    3.34    2.30
   0 -10  -4    1.97    3.23
   0 -10  -4    6.27    2.29
   0 -10  -4    4.15    2.52
   0 -10   4    5.80    2.91
   0 -10   4    5.00    1.40
   0 -10   4    5.08    2.19
   0 -10  -4    6.13    2.76
   0 -10   4    3.59    2.64
   0 -10   4    6.06    1.57
   0 -10   4    4.25    2.43
   0 -10  -4    3.02    2.15
   0 -10   4    6.69    2.63
   0  10  -6 1245.16   22.06
   0  10   6 1181.44   22.65
   0  10  -6 1138.99   22.58
   0  10   6 1212.43   21.57
   0  10  -6 1175.93   21.91
   0  10  -6 1244.51   23.05
   0  10  -6 1208.28   22.52
   0  10   6 1278.89   21.91
   0  10  -6 1245.84   22.67
   0  10   6 1223.37   22.94
   0  10   6 1232.69   22.56
   0  10  -6 1203.11   20.97
   0  10   6 1214.45   22.31
   0  10   6 1218.02   22.50
   0  10   6 1213.64   22.86
   0 -10  -6 1258.64   21.77
   0 -10  -6 1188.42   22.63
   0 -10   6 1217.27   22.79
   0 -10   6 1253.92   22.79
   0 -10  -6 1235.14   22.60
   0 -10   6 1215.62   20.82
   0 -10   6 1233.89   21.92
   0 -10   6 1193.46   22.64
   0 -10   6 1253.39   22.43
   0 -10  -6 1205.84   22.42
   0 -10  -6 1239.34   21.84
   0 -10   6 1241.30   22.22
   0 -10  -6 1229.13   22.87
   0 -10  -6 1224.32   22.56
   0  10   8  929.72   18.39
   0  10  -8  952.61   17.39
   0  10   8  921.57   16.60
   0  10  -8  928.15   16.59
   0  10   8  908.07   17.29
   0  10  -8  914.53   18.41
   0  10   8  904.39   18.64
   0  10  -8  929.61   15.88
   0  10  -8  880.55   17.22
   0  10   8  946.48   18.63
   0  10   8  858.48   17.67
   0 -10  -8  898.75   16.83
   0 -10   8  888.17   17.42
   0 -10   8  935.12   18.56
   0 -10   8  918.09   17.13
   0 -10  -8  917.42   18.11
   0 -10   8  922.97   16.31
   0 -10  -8  932.01   17.28
   0 -10   8  925.06   18.45
   0 -10  -8  914.44   18.36
   0 -10  -8  924.34   18.40
   0  10  10  390.00    9.45
   0  10  10  401.83   10.61
   0  10 -10  412.73    9.31
   0  10  10  414.59   10.77
   0  10 -10  396.29    8.22
   0  10  10  395.73   10.85
   0  10 -10  405.28    8.77
   0  10 -10  391.26   10.78
   0  10 -10  402.54    9.24
   0 -10 -10  385.54    8.39
   0 -10  10  382.00   10.44
   0 -10 -10  385.77   10.10
   0 -10  10  405.29    8.96
   0 -10  10  381.26    9.16
   0 -10  10  393.33   10.62
   0 -10 -10  393.89   10.48
   0 -10 -10  401.43    9.53
   0  10  12  948.80   20.46
   0  10 -12  958.01   20.98
   0  10 -12  998.49   20.88
   0  10  12  945.10   19.75
   0  10  12  969.36   20.48
   0  10  12  925.64   20.39
   0 -10 -12  965.15   19.18
   0 -10 -12  992.11   20.76
   0 -10  12  975.77   20.74
   0 -10  12  937.62   20.24
   0 -10 -12  912.99   20.38
   0  10  14   69.80    5.87
   0  10  14   78.14    6.84
   0  10 -14   69.01    6.98
   0  10 -14   61.24    6.57
   0  10  14   80.21    6.68
   0 -10  14   84.27    6.46
   0 -10 -14   82.39    6.94
   0 -10  14   83.45    6.88
   0 -10 -14   85.39    6.76
   0  11   1 2646.00   45.52
   0  11   1 2703.57   44.59
   0  11  -1 2647.66   43.87
   0  11  -1 2724.28   45.53
   0  11  -1 2710.71   45.99
   0  11   1 2682.45   45.24
   0  11   1 2665.17   45.03
   0  11  -1 2737.63   45.64
   0  11   1 2679.95   45.97
   0  11  -1 2668.50   45.49
   0  11   1 2736.62   45.42
   0  11  -1 2795.10   45.50
   0 -11  -1 2702.07   45.74
   0 -11   1 2686.69   45.40
   0 -11  -1 2732.50   45.15
   0 -11  -1 2575.04   45.65
   0 -11   1 2719.00   45.67
   0 -11  -1 2706.94   45.37
   0 -11   1 2703.81   45.34
   0 -11   1 2730.82   44.67
   0 -11  -1 2648.95   45.07
   0 -11   1 2678.21   43.86
   0 -11  -1 2700.25   44.59
   0  11   3  461.42    9.86
   0  11  -3  476.41    9.99
   0  11   3  460.46    9.68
   0  11  -3  471.73   10.06
   0  11   3  487.63   10.39
   0  11  -3  475.48   10.18
   0  11   3  484.11    9.52
   0  11  -3  468.73   10.15
   0  11   3  457.84    9.76
   0  11   3  453.11   10.41
   0  11   3  471.38    9.51
   0  11  -3  458.29    9.79
   0  11  -3  460.88    9.90
   0  11   3  461.33   10.02
   0 -11  -3  441.77    9.34
   0 -11   3  454.73    8.65
   0 -11   3  465.49    8.75
   0 -11   3  472.09   10.04
   0 -11  -3  449.89   10.24
   0 -11  -3  440.86   10.08
   0 -11   3  468.10    9.81
   0 -11  -3  464.29    9.85
   0 -11   3  458.83   10.03
   0 -11   3  474.23    9.81
   0 -11  -3  444.89    9.84
   0 -11  -3  463.68    9.80
   0 -11  -3  447.95    9.46
   0  11  -5 1789.43   32.19
   0  11   5 1831.91   31.88
   0  11   5 1718.63   31.04
   0  11  -5 1800.97   31.47
   0  11  -5 1771.50   31.30
   0  11   5 1821.28   31.05
   0  11   5 1762.13   32.22
   0  11   5 1797.53   31.69
   0  11   5 1801.72   31.73
   0  11  -5 1813.75   31.83
   0  11  -5 1801.89   31.87
   0  11   5 1850.15   31.64
   0  11  -5 1795.41   31.86
   0  11   5 1774.34   32.07
   0 -11   5 1840.30   31.98
   0 -11  -5 1780.04   30.94
   0 -11   5 1816.52   31.69
   0 -11  -5 1829.27   32.19
   0 -11  -5 1755.27   31.86
   0 -11   5 1838.65   31.37
   0 -11   5 1777.20   32.00
   0 -11   5 1750.96   31.99
   0 -11   5 1819.58   30.12
   0 -11   5 1803.15   31.57
   0 -11  -5 1847.92   31.72
   0 -11  -5 1785.49   31.28
   0 -11   5 1827.35   30.10
   0 -11  -5 1752.22   31.97
   0 -11  -5 1825.03   31.65
   0  11   7 1024.68   19.25
   0  11   7 1014.82   19.37
   0  11  -7  999.66   18.09
   0  11   7  976.86   17.50
   0  11   7 1023.51   17.91
   0  11  -7  975.16   19.34
   0  11  -7 1019.37   19.04
   0  11   7 1026.74   18.90
   0  11  -7 1028.12   16.95
   0  11  -7  987.62   17.94
   0  11  -7  916.44   15.71
   0 -11   7 1028.22   19.10
   0 -11  -7  980.11   18.93
   0 -11  -7 1019.43   17.83
   0 -11  -7 1014.01   18.85
   0 -11   7  987.39   18.24
   0 -11   7  986.42   16.70
   0 -11   7  979.81   18.51
   0 -11  -7  998.27   17.79
   0 -11   7  999.84   19.05
   0 -11  -7  971.65   18.73
   0 -11   7 1009.24   18.01
   0  11   9 1213.44   21.42
   0  11  -9 1199.16   22.26
   0  11  -9 1218.75   22.21
   0  11  -9 1226.21   23.59
   0  11   9 1163.46   22.31
   0  11  -9 1181.35   20.62
   0  11   9 1186.21   23.70
   0  11   9 1225.75   23.48
   0  11   9 1203.71   23.59
   0  11  -9 1247.44   21.44
   0 -11   9 1236.20   23.62
   0 -11  -9 1242.87   23.76
   0 -11  -9 1200.24   23.15
   0 -11   9 1198.02   22.11
   0 -11   9 1211.05   22.39
   0 -11  -9 1196.13   21.74
   0 -11   9 1219.56   23.68
   0 -11  -9 1231.14   22.29
   0 -11  -9 1224.68   23.59
   0  11  11  168.20    7.31
   0  11  11  192.17    6.56
   0  11  11  174.90    7.68
   0  11  11  186.48    7.81
   0  11 -11  187.75    7.77
   0 -11  11  178.22    5.96
   0 -11 -11  173.27    7.02
   0 -11  11  174.58    5.68
   0 -11  11  189.45    7.63
   0 -11  11  174.05    7.23
   0 -11 -11  179.93    7.37
   0  11 -13  202.08    9.07
   0  11 -13  216.72    9.22
   0  11  13  207.47    8.97
   0  11  13  197.55    7.80
   0  11  13  213.47    8.90
   0 -11 -13  203.09    7.47
   0 -11 -13  216.72    9.03
   0 -11  13  219.21    8.84
   0 -11 -13  211.31    8.74
   0 -11  13  212.05    8.55
   0 -11 -13  206.01    8.57
   0  11  15    1.26    5.67
   0  11 -15    0.34    6.23
   0  11 -15    2.28    6.07
   0  11  15   -0.93    6.12
   0 -11  15   15.18    6.09
   0 -11 -15    0.95    5.96
   0 -11 -15    0.62    6.18
   0 -11  15    5.18    5.40
   0  12   0 4488.85   76.17
   0  12   0 4608.16   76.02
   0  12   0 4733.10   76.66
   0  12   0 4562.06   75.45
   0  12   0 4682.19   76.24
   0  12   0 4593.10   74.77
   0  12   0 4733.13   76.10
   0 -12   0 4665.33   75.45
   0 -12   0 4727.43   75.87
   0 -12   0 4577.02   76.38
   0 -12   0 4629.45   74.75
   0 -12   0 4679.10   75.97
   0  12   2  972.67   17.78
   0  12  -2  974.07   18.27
   0  12  -2  975.02   18.24
   0  12   2  955.27   18.01
   0  12  -2  981.75   18.31
   0  12   2  981.14   17.83
   0  12  -2 1010.62   18.22
   0  12   2  966.81   17.39
   0  12   2  936.92   18.60
   0  12  -2  897.58   18.18
   0  12   2  969.32   18.10
   0  12  -2  945.61   18.04
   0 -12   2  965.92   18.14
   0 -12   2  970.83   18.44
   0 -12  -2  956.38   17.64
   0 -12  -2  975.83   18.37
   0 -12   2  976.36   18.24
   0 -12  -2  963.71   17.88
   0 -12   2  978.56   17.00
   0 -12   2  980.12   18.02
   0 -12  -2  980.33   18.03
   0 -12  -2  990.30   17.41
   0 -12   2  965.29   17.11
   0  12   4 3427.92   58.24
   0  12   4 3489.69   57.78
   0  12  -4 3570.24   58.13
   0  12  -4 3431.90   58.31
   0  12   4 3477.41   57.58
   0  12  -4 3486.81   58.61
   0  12  -4 3419.21   57.84
   0  12   4 3459.69   58.03
   0  12  -4 3468.83   58.24
   0  12   4 3455.97   58.80
   0  12   4 3411.22   57.78
   0  12  -4 3482.16   58.30
   0  12   4 3451.81   58.62
   0  12   4 3487.66   58.21
   0 -12  -4 3423.03   58.03
   0 -12   4 3457.38   58.33
   0 -12   4 3446.99   56.63
   0 -12  -4 3447.60   58.56
   0 -12  -4 3378.26   57.40
   0 -12   4 3500.37   58.34
   0 -12  -4 3457.92   58.60
   0 -12  -4 3457.91   58.01
   0 -12   4 3372.40   56.56
   0 -12   4 3492.60   57.99
   0 -12   4 3399.97   57.97
   0 -12  -4 3381.79   58.17
   0 -12  -4 3455.63   57.83
   0  12   6    3.90    2.57
   0  12   6    5.71    3.70
   0  12   6    7.24    2.68
   0  12  -6    2.55    2.93
   0  12  -6    6.48    3.59
   0  12   6    3.31    3.15
   0  12   6   -1.09    3.84
   0  12   6    8.93    3.09
   0  12  -6    3.56    2.94
   0  12  -6    4.54    2.90
   0 -12  -6    2.90    2.69
   0 -12   6    0.69    3.10
   0 -12   6    3.41    1.68
   0 -12   6    2.90    1.69
   0 -12   6    3.82    2.80
   0 -12  -6    1.16    3.16
   0 -12   6    2.67    2.58
   0 -12  -6    4.12    3.53
   0 -12   6    4.73    3.50
   0 -12  -6    2.40    3.00
   0 -12   6    4.97    3.27
   0 -12  -6    4.98    2.93
   0 -12  -6    6.99    3.25
   0  12  -8   44.74    3.98
   0  12   8   46.56    3.31
   0  12  -8   46.22    3.78
   0  12  -8   47.09    5.04
   0  12  -8   52.03    2.77
   0  12   8   52.63    3.84
   0  12   8   39.40    4.94
   0  12  -8   46.27    4.50
   0  12   8   50.80    5.21
   0  12   8   47.84    4.54
   0 -12  -8   42.75    3.59
   0 -12   8   47.70    2.52
   0 -12   8   40.91    4.19
   0 -12   8   45.95    4.67
   0 -12   8   47.47    4.03
   0 -12   8   47.66    3.47
   0 -12  -8   49.16    3.77
   0 -12  -8   49.17    4.61
   0 -12  -8   55.14    4.32
   0 -12  -8   49.38    4.61
   0  12 -10  206.93    5.65
   0  12  10  203.09    8.01
   0  12  10  224.46    6.79
   0  12  10  207.81    7.96
   0  12  10  207.58    7.69
   0  12 -10  208.88    7.92
   0 -12  10  209.73    6.70
   0 -12 -10  214.10    7.61
   0 -12  10  219.73    6.43
   0 -12 -10  199.15    7.79
   0 -12  10  204.58    7.68
   0 -12 -10  203.13    7.76
   0 -12  10  217.09    8.01
   0 -12 -10  205.79    6.03
   0  12 -12   49.44    6.20
   0  12  12   59.68    5.81
   0  12  12   58.28    6.05
   0  12 -12   75.01    5.99
   0  12  12   75.22    6.32
   0 -12 -12   62.62    5.71
   0 -12  12   59.92    5.63
   0 -12  12   67.59    5.66
   0 -12 -12   63.63    5.78
   0  12 -14  432.10   13.56
   0  12  14  426.52   13.01
   0  12 -14  456.55   13.46
   0  12  14  418.88   12.04
   0  12  14  433.51   13.05
   0 -12 -14  405.74   12.87
   0 -12  14  438.84   13.18
   0 -12 -14  424.35   13.07
   0 -12  14  427.58   12.84
   0 -12 -14  444.77   13.22
   0  13   1 1104.19   21.26
   0  13   1 1119.37   20.69
   0  13   1 1104.80   20.40
   0  13   1 1126.69   20.12
   0  13  -1 1072.14   20.55
   0  13  -1 1123.67   20.79
   0  13   1 1131.71   20.59
   0  13  -1 1151.34   20.62
   0  13  -1 1081.33   18.75
   0  13  -1 1102.59   21.19
   0  13   1 1054.34   20.63
   0  13  -1 1132.50   20.74
   0  13   1 1131.65   19.55
   0 -13  -1 1113.88   20.31
   0 -13   1 1158.69   19.72
   0 -13   1 1111.81   19.77
   0 -13   1 1102.46   20.82
   0 -13  -1 1114.87   21.05
   0 -13   1 1142.07   20.55
   0 -13  -1 1151.00   20.98
   0 -13  -1 1118.39   20.48
   0 -13   1 1119.05   18.74
   0 -13  -1 1123.42   20.09
   0 -13   1 1103.98   20.46
   0 -13  -1 1132.57   19.54
   0  13   3 1216.07   21.98
   0  13   3 1202.22   23.27
   0  13  -3 1241.00   22.72
   0  13   3 1246.58   22.49
   0  13  -3 1240.12   22.69
   0  13  -3 1225.66   22.95
   0  13   3 1262.91   22.20
   0  13   3 1219.86   22.58
   0  13   3 1239.52   22.37
   0  13  -3 1239.68   22.90
   0  13  -3 1235.93   22.51
   0  13  -3 1255.33   22.77
   0  13   3 1249.55   23.26
   0  13   3 1222.38   22.75
   0 -13   3 1216.62   22.89
   0 -13   3 1216.26   22.73
   0 -13   3 1200.71   21.27
   0 -13  -3 1240.40   22.02
   0 -13  -3 1199.71   22.43
   0 -13   3 1249.15   22.67
   0 -13   3 1230.87   21.21
   0 -13  -3 1244.81   22.59
   0 -13  -3 1244.24   23.12
   0 -13   3 1231.06   22.48
   0 -13  -3 1241.05   22.71
   0 -13  -3 1239.94   22.05
   0  13   5 1758.53   30.91
   0  13  -5 1721.20   30.85
   0  13   5 1769.75   30.64
   0  13  -5 1778.61   31.83
   0  13   5 1762.20   31.71
   0  13   5 1755.50   30.53
   0  13  -5 1778.00   31.38
   0  13   5 1702.02   31.90
   0  13   5 1833.31   31.40
   0 -13  -5 1808.02   31.00
   0 -13  -5 1740.09   30.32
   0 -13  -5 1812.27   31.75
   0 -13   5 1812.54   31.00
   0 -13   5 1780.83   31.31
   0 -13   5 1767.05   29.36
   0 -13  -5 1751.06   31.32
   0 -13  -5 1771.42   31.11
   0 -13   5 1704.56   31.01
   0 -13   5 1563.61   29.27
   0 -13  -5 1779.37   30.95
   0  13   7   68.91    5.36
   0  13   7   66.24    3.91
   0  13  -7   54.91    4.89
   0  13   7   62.40    3.95
   0  13   7   70.88    4.74
   0  13  -7   62.71    4.78
   0  13   7   57.72    5.07
   0  13  -7   68.80    4.15
   0 -13   7   61.39    2.56
   0 -13   7   70.02    4.39
   0 -13   7   63.33    2.61
   0 -13   7   69.65    4.60
   0 -13  -7   63.41    3.98
   0 -13  -7   53.17    4.50
   0 -13  -7   57.69    4.70
   0 -13   7   67.38    3.93
   0 -13  -7   58.66    3.81
   0 -13   7   74.88    4.70
   0 -13  -7   64.21    4.55
   0  13  -9   10.16    2.44
   0  13  -9   10.12    4.00
   0  13  -9   10.74    4.61
   0  13   9   12.38    3.54
   0  13   9   11.05    4.89
   0  13  -9   14.14    3.65
   0  13   9    9.58    4.27
   0  13   9   13.10    4.45
   0 -13  -9    9.19    4.22
   0 -13  -9   10.12    3.34
   0 -13  -9   11.19    4.20
   0 -13   9    8.05    3.82
   0 -13   9   12.06    3.21
   0 -13   9   10.52    3.68
   0 -13  -9   10.05    4.11
   0 -13   9   14.84    4.32
   0  13  11   11.93    5.37
   0  13  11   18.19    3.94
   0  13  11   11.99    5.05
   0  13 -11   17.72    5.17
   0  13  11   20.54    4.92
   0 -13  11   11.28    4.72
   0 -13  11   12.40    3.90
   0 -13 -11    8.97    4.67
   0 -13  11   17.62    3.41
   0 -13  11   19.55    4.96
   0 -13 -11    5.43    4.74
   0 -13 -11   11.14    4.77
   0  13 -13  257.26   10.50
   0  13  13  272.06   10.28
   0  13  13  287.07    9.67
   0  13  13  306.05   10.44
   0  13 -13  286.15   10.51
   0  13  13  258.65   10.05
   0 -13  13  292.15   10.16
   0 -13  13  264.97   10.22
   0 -13 -13  307.62   10.26
   0  13 -15  105.19    8.32
   0  14   0 2943.78   50.57
   0  14   0 2974.27   50.61
   0  14   0 3011.45   50.41
   0  14   0 3041.24   50.45
   0  14   0 3014.12   49.69
   0  14   0 3028.12   51.22
   0  14   0 2901.71   48.85
   0 -14   0 3015.81   49.69
   0 -14   0 2962.08   50.87
   0 -14   0 3041.18   50.93
   0 -14   0 2935.29   50.29
   0 -14   0 2837.08   48.82
   0 -14   0 3032.57   50.21
   0  14   2 1483.12   27.55
   0  14   2 1542.10   26.99
   0  14   2 1486.57   25.96
   0  14  -2 1483.72   26.87
   0  14  -2 1471.29   27.13
   0  14   2 1495.08   26.59
   0  14   2 1503.83   26.97
   0  14   2 1438.81   26.47
   0  14  -2 1528.70   27.77
   0  14  -2 1512.64   27.03
   0  14  -2 1508.80   26.98
   0 -14   2 1489.01   25.68
   0 -14   2 1487.25   27.37
   0 -14   2 1491.24   25.81
   0 -14  -2 1513.34   27.30
   0 -14   2 1496.20   26.93
   0 -14  -2 1470.26   26.79
   0 -14   2 1500.39   27.16
   0 -14  -2 1442.20   26.35
   0 -14   2 1488.07   26.76
   0 -14  -2 1514.67   26.63
   0 -14  -2 1513.26   26.02
   0  14   4    5.52    3.13
   0  14  -4    7.11    3.15
   0  14   4    5.49    3.23
   0  14   4    7.67    2.97
   0  14  -4    4.49    3.74
   0  14   4    8.32    3.49
   0  14   4    4.87    3.74
   0  14   4    7.35    2.82
   0  14   4    9.87    3.90
   0  14  -4    4.98    3.31
   0 -14   4    5.00    1.68
   0 -14  -4    3.05    3.24
   0 -14   4    5.79    2.01
   0 -14   4    2.19    3.33
   0 -14  -4    1.07    3.53
   0 -14   4    9.73    3.23
   0 -14  -4    4.92    3.38
   0 -14  -4   10.35    2.84
   0 -14   4    4.49    3.25
   0 -14  -4    3.29    2.88
   0 -14  -4    6.91    2.80
   0  14   6  302.91    7.66
   0  14   6  302.38    8.39
   0  14  -6  301.52    7.88
   0  14  -6  292.66    8.75
   0  14   6  299.87    7.54
   0  14   6  295.15    8.91
   0  14   6  290.07    8.91
   0  14  -6  295.19    8.44
   0 -14  -6  279.80    7.84
   0 -14   6  276.35    6.09
   0 -14   6  278.70    6.08
   0 -14   6  297.39    8.50
   0 -14  -6  292.71    8.53
   0 -14   6  276.37    7.78
   0 -14   6  273.80    8.06
   0 -14  -6  298.83    8.30
   0 -14  -6  305.83    7.51
   0 -14  -6  302.08    8.06
   0  14  -8  425.17   11.05
   0  14   8  424.25   10.87
   0  14   8  428.12    9.56
   0  14  -8  431.30   11.45
   0  14   8  426.42    9.78
   0  14   8  406.39   11.37
   0  14   8  417.72   11.22
   0 -14   8  399.48   10.79
   0 -14  -8  411.17   10.90
   0 -14   8  392.41   11.01
   0 -14   8  430.72    9.97
   0 -14  -8  423.86   10.97
   0 -14  -8  413.38    9.91
   0 -14   8  404.95   10.37
   0 -14  -8  425.67   10.84
   0  14  10   10.00    4.65
   0  14  10   16.70    5.04
   0  14 -10   18.63    5.09
   0  14  10   14.94    3.86
   0  14  10   15.07    5.07
   0  14 -10    8.88    4.69
   0 -14 -10   12.83    4.80
   0 -14 -10   14.31    3.43
   0 -14  10   14.31    4.63
   0 -14 -10   10.80    4.44
   0 -14  10   19.39    3.70
   0 -14  10   14.35    4.58
   0 -14  10    9.82    4.01
   0 -14 -10   17.57    4.66
   0  14  12   18.92    5.35
   0  14  12   11.25    5.71
   0  14  12   11.90    5.27
   0  14 -12    7.52    5.26
   0 -14  12   20.53    5.11
   0 -14 -12   11.07    4.95
   0 -14  12   11.04    4.90
   0 -14 -12   21.54    5.57
   0 -14 -12    7.75    4.97
   0  14 -14   -1.38    6.34
   0  14  14   -1.28    6.44
   0  14  14    1.63    5.64
   0  14  14    4.01    6.28
   0  14 -14   -0.64    5.70
   0 -14  14    3.73    5.63
   0 -14  14    5.61    5.96
   0 -14 -14   -1.22    5.74
   0 -14 -14   -4.44    6.17
   0  15  -1 1930.49   33.74
   0  15   1 1893.03   33.47
   0  15  -1 1888.29   33.77
   0  15  -1 1890.46   34.48
   0  15   1 1904.11   34.46
   0  15   1 1929.60   33.07
   0  15   1 1885.54   32.33
   0  15   1 1912.93   33.69
   0 -15  -1 1909.38   34.17
   0 -15   1 1892.69   32.62
   0 -15   1 1892.68   32.70
   0 -15  -1 1876.29   34.19
   0 -15   1 1920.39   34.05
   0 -15   1 1861.58   33.51
   0 -15   1 1919.39   33.54
   0 -15  -1 1920.87   33.24
   0 -15  -1 1917.77   33.54
   0 -15  -1 1882.97   32.28
   0 -15   1 1922.62   31.48
   0 -15  -1 1929.64   33.09
   0  15   3    3.84    3.38
   0  15   3    0.68    2.50
   0  15  -3    0.34    3.40
   0  15   3    1.95    3.06
   0  15   3    0.19    3.82
   0  15   3    4.84    4.01
   0  15   3    4.37    3.14
   0  15  -3   -1.56    3.30
   0 -15  -3    0.67    3.27
   0 -15   3   -1.34    2.19
   0 -15   3    1.95    1.92
   0 -15   3    1.46    3.19
   0 -15   3    0.18    3.38
   0 -15  -3    2.48    3.55
   0 -15  -3   -0.43    2.83
   0 -15   3    1.72    3.39
   0 -15  -3    4.11    3.01
   0 -15  -3   -0.82    2.62
   0  15   5  175.37    6.39
   0  15  -5  168.96    6.38
   0  15   5  173.55    5.75
   0  15   5  175.19    6.91
   0  15  -5  170.00    6.64
   0  15   5  169.96    6.90
   0  15   5  174.11    6.06
   0 -15   5  165.11    4.34
   0 -15  -5  182.46    6.43
   0 -15  -5  177.84    5.59
   0 -15   5  178.15    6.11
   0 -15  -5  175.68    6.64
   0 -15  -5  167.88    6.17
   0 -15   5  171.97    6.36
   0 -15   5  173.33    4.44
   0 -15  -5  180.43    6.05
   0  15  -7  242.50    8.08
   0  15   7  263.19    8.89
   0  15   7  244.19    7.27
   0  15  -7  250.08    8.63
   0  15   7  279.22    9.07
   0  15   7  270.92    8.41
   0 -15   7  254.61    8.46
   0 -15  -7  258.58    8.33
   0 -15   7  259.39    8.06
   0 -15   7  251.62    7.37
   0 -15  -7  250.34    8.22
   0 -15   7  268.54    8.49
   0 -15  -7  254.09    7.58
   0 -15  -7  271.84    7.92
   0  15   9   -2.39    4.64
   0  15   9    2.62    4.66
   0  15  -9    0.52    4.88
   0  15   9    1.95    3.41
   0  15   9    4.33    5.06
   0  15  -9    2.31    4.63
   0 -15  -9    4.70    4.53
   0 -15   9   -0.19    3.85
   0 -15   9    2.23    4.22
   0 -15  -9    1.60    4.73
   0 -15   9    5.42    3.49
   0 -15   9    4.82    4.25
   0 -15  -9    3.47    3.63
   0 -15  -9    3.33    4.27
   0  15  11   70.39    6.58
   0  15 -11   68.62    6.54
   0  15  11   64.30    6.52
   0  15  11   74.07    6.35
   0  15 -11   61.48    6.19
   0 -15 -11   78.40    6.24
   0 -15  11   61.70    5.28
   0 -15 -11   80.27    5.91
   0 -15  11   71.87    6.31
   0 -15  11   62.28    5.92
   0 -15 -11   71.11    6.03
   0  15 -13   10.38    6.09
   0  15  13    6.61    5.85
   0  15  13   16.50    5.98
   0  15  13    7.46    6.27
   0 -15  13   17.57    6.01
   0 -15 -13   23.64    5.89
   0 -15  13    9.56    5.27
   0 -15 -13   10.00    5.78
   0 -15 -13    8.19    6.17
   0  16   0  845.25   16.26
   0  16   0  823.12   16.97
   0  16   0  893.50   18.10
   0  16   0  856.99   15.33
   0  16   0  855.75   17.14
   0 -16   0  862.65   16.91
   0 -16   0  858.65   17.62
   0 -16   0  889.40   16.33
   0 -16   0  887.06   17.01
   0 -16   0  870.12   17.66
   0 -16   0  862.94   15.34
   0  16  -2  108.47    5.15
   0  16  -2  112.25    6.09
   0  16   2  106.63    4.79
   0  16  -2  101.53    5.19
   0  16   2  105.92    4.63
   0  16   2  103.57    5.96
   0  16   2   97.58    3.99
   0  16   2  104.91    5.14
   0 -16  -2  114.45    5.32
   0 -16   2  114.69    3.93
   0 -16  -2  108.26    4.85
   0 -16   2  107.56    4.06
   0 -16  -2  109.22    4.75
   0 -16  -2  104.55    5.14
   0 -16   2  106.19    5.05
   0 -16   2  102.75    5.50
   0 -16  -2  107.38    4.04
   0 -16   2  107.87    5.25
   0  16  -4   36.06    3.93
   0  16   4   30.98    3.51
   0  16   4   43.10    5.07
   0  16  -4   26.74    4.41
   0  16   4   33.09    3.78
   0  16   4   35.09    4.69
   0  16   4   28.81    3.87
   0 -16   4   33.95    2.50
   0 -16  -4   33.17    3.91
   0 -16  -4   34.39    4.43
   0 -16   4   37.30    4.02
   0 -16  -4   32.56    3.59
   0 -16   4   32.51    4.25
   0 -16  -4   35.48    4.17
   0 -16  -4   33.21    3.53
   0  16   6  165.64    7.70
   0  16   6  191.94    7.77
   0  16   6  173.40    5.99
   0  16  -6  169.59    7.34
   0  16  -6  185.73    6.92
   0  16   6  180.12    7.04
   0 -16  -6  173.45    6.82
   0 -16   6  174.79    6.84
   0 -16  -6  185.36    7.31
   0 -16  -6  181.60    6.56
   0 -16   6  177.92    6.37
   0 -16  -6  189.08    6.54
   0  16  -8   26.71    4.85
   0  16   8   26.83    5.46
   0  16   8   27.23    3.96
   0  16  -8   24.70    5.67
   0  16   8   31.48    5.02
   0  16   8   30.15    5.41
   0 -16   8   31.07    4.64
   0 -16  -8   27.03    4.43
   0 -16   8   24.99    4.79
   0 -16   8   24.70    3.96
   0 -16  -8   32.48    5.04
   0 -16   8   20.66    4.83
   0 -16  -8   19.19    4.01
   0 -16  -8   26.73    4.55
   0  16  10  575.54   15.09
   0  16 -10  554.03   15.08
   0  16  10  577.60   14.88
   0  16 -10  580.73   14.64
   0  16  10  580.93   14.46
   0 -16  10  590.54   14.70
   0 -16  10  565.04   13.64
   0 -16 -10  595.71   14.51
   0 -16  10  575.23   13.09
   0 -16  10  587.31   14.95
   0 -16 -10  577.77   14.64
   0 -16 -10  598.52   14.59
   0  16 -12   -4.86    6.26
   0  16 -12    9.36    5.71
   0  16  12    4.93    6.07
   0  16  12   10.44    6.00
   0  16  12   16.89    5.52
   0 -16 -12   10.65    5.42
   0 -16  12    0.62    5.69
   0 -16 -12    5.69    5.33
   0 -16  12   13.85    5.59
   0 -16 -12    6.64    5.32
   0  17   1 1643.49   30.25
   0  17  -1 1676.17   30.35
   0  17   1 1653.68   29.99
   0  17   1 1633.36   28.59
   0  17   1 1676.45   29.51
   0  17   1 1684.11   31.08
   0  17  -1 1677.85   31.19
   0  17  -1 1631.17   30.18
   0 -17   1 1685.89   29.02
   0 -17  -1 1662.69   29.50
   0 -17   1 1711.66   30.81
   0 -17  -1 1701.57   30.94
   0 -17  -1 1657.75   30.72
   0 -17   1 1640.47   29.15
   0 -17  -1 1649.91   28.55
   0 -17  -1 1670.84   29.76
   0 -17   1 1648.50   27.61
   0  17   3   99.13    4.90
   0  17   3   98.83    4.34
   0  17  -3   91.09    5.38
   0  17   3   97.69    5.29
   0  17   3   88.45    6.00
   0  17  -3   96.15    6.15
   0  17  -3   98.56    5.31
   0 -17   3   95.58    5.60
   0 -17  -3  105.75    4.95
   0 -17   3   93.86    3.61
   0 -17   3   95.28    5.06
   0 -17  -3   81.61    4.51
   0 -17  -3   98.46    4.23
   0 -17  -3  104.80    5.46
   0  17   5   22.07    5.23
   0  17   5   22.38    4.82
   0  17   5   26.01    3.84
   0  17  -5   24.43    4.77
   0  17  -5   23.95    4.14
   0  17   5   19.36    4.13
   0 -17  -5   20.49    3.94
   0 -17  -5   25.00    4.23
   0 -17  -5   23.92    4.48
   0 -17   5   20.91    4.30
   0 -17   5   21.84    4.10
   0 -17  -5   26.17    3.78
   0  17   7  551.33   13.77
   0  17   7  512.31   13.63
   0  17   7  532.30   11.87
   0  17  -7  530.75   13.58
   0  17   7  501.94   13.04
   0  17  -7  527.77   13.09
   0 -17  -7  535.00   12.97
   0 -17   7  538.70   13.02
   0 -17   7  532.21   12.34
   0 -17  -7  524.25   12.58
   0 -17  -7  551.59   13.46
   0 -17  -7  537.10   12.76
   0  17   9 1379.43   27.48
   0  17  -9 1327.69   27.22
   0  17  -9 1337.44   26.63
   0  17   9 1351.75   27.07
   0  17   9 1333.50   26.32
   0 -17  -9 1262.47   25.13
   0 -17  -9 1295.99   26.57
   0 -17   9 1328.74   26.04
   0 -17  -9 1345.13   26.71
   0 -17   9 1357.14   25.35
   0 -17  -9 1319.49   26.22
   0  17 -11  162.59    8.91
   0  17  11  159.66    8.54
   0  17  11  153.80    7.77
   0  17  11  143.05    8.14
   0  17 -11  160.94    7.93
   0 -17  11  170.32    7.33
   0 -17  11  151.56    7.98
   0 -17  11  169.02    8.27
   0 -17 -11  157.46    8.26
   0 -17 -11  154.03    7.89
   0 -17 -11  154.98    8.10
   0  17  13   13.89    6.50
   0  17 -13    5.43    6.34
   0  17  13    5.74    6.38
   0 -17 -13    7.05    5.86
   0  18   0 2754.79   48.18
   0  18   0 2798.70   49.24
   0  18   0 2849.73   48.32
   0 -18   0 2754.48   47.34
   0 -18   0 2744.74   46.06
   0 -18   0 2762.17   48.93
   0 -18   0 2759.56   47.27
   0 -18   0 2830.98   49.05
   0  18   2  125.46    5.56
   0  18   2  120.40    6.89
   0  18  -2  127.41    6.23
   0  18  -2  147.56    6.85
   0  18   2  141.52    6.01
   0  18  -2  140.74    5.88
   0 -18  -2  139.16    4.68
   0 -18  -2  139.02    5.61
   0 -18   2  145.71    6.27
   0 -18  -2  142.83    6.40
   0 -18  -2  135.32    5.37
   0 -18   2  145.14    4.67
   0 -18   2  127.39    6.27
   0 -18  -2  141.77    6.39
   0  18   4    4.19    3.27
   0  18   4    2.98    4.67
   0  18  -4   10.20    4.43
   0  18   4    2.98    3.78
   0  18   4    6.78    4.95
   0  18  -4    8.75    4.18
   0  18  -4    4.19    4.81
   0  18   4   -0.38    4.16
   0 -18   4    6.15    4.04
   0 -18  -4    5.11    4.21
   0 -18  -4    3.50    4.22
   0 -18  -4    0.36    3.76
   0 -18   4    0.89    4.31
   0 -18  -4    8.73    3.23
   0  18   6  761.78   17.38
   0  18   6  770.44   17.87
   0  18  -6  779.69   17.46
   0  18   6  764.41   15.79
   0  18   6  777.71   16.94
   0  18  -6  784.94   16.96
   0 -18  -6  754.31   16.65
   0 -18  -6  771.15   16.65
   0 -18  -6  791.41   17.57
   0 -18   6  774.39   17.13
   0 -18   6  772.98   16.64
   0 -18  -6  770.04   16.30
   0  18   8  839.92   19.46
   0  18  -8  872.57   19.63
   0  18  -8  892.51   18.97
   0  18   8  865.34   19.40
   0  18   8  870.88   18.74
   0 -18   8  850.99   18.64
   0 -18  -8  871.16   19.07
   0 -18  -8  836.03   18.07
   0 -18  -8  870.59   19.18
   0 -18   8  848.21   18.00
   0 -18  -8  853.45   18.47
   0  18 -10  259.41    9.44
   0  18 -10  228.30    9.88
   0  18  10  238.79   10.00
   0  18  10  225.04    9.81
   0  18  10  241.23    9.24
   0 -18 -10  260.20    9.61
   0 -18 -10  236.38    9.37
   0 -18  10  243.87    8.64
   0 -18 -10  256.55    9.34
   0  18  12   33.45    7.12
   0  18  12   31.88    6.03
   0  18  12   25.91    6.59
   0  18 -12   21.49    6.21
   0 -18 -12   24.10    6.57
   0 -18  12   25.66    6.66
   0 -18 -12   35.19    6.65
   0 -18  12   20.68    6.16
   0 -18 -12   27.99    6.15
   0  19   1  236.52    7.71
   0  19  -1  231.58    7.70
   0  19  -1  228.24    8.77
   0  19  -1  242.43    7.77
   0  19   1  230.19    7.65
   0  19   1  235.63    8.75
   0 -19  -1  229.79    5.91
   0 -19   1  231.48    8.18
   0 -19  -1  232.49    8.17
   0 -19   1  227.05    6.44
   0 -19  -1  226.72    6.88
   0 -19  -1  240.86    8.11
   0  19   3  791.20   17.41
   0  19  -3  774.98   17.71
   0  19   3  760.96   15.85
   0  19  -3  733.13   16.68
   0  19   3  683.05   17.09
   0  19  -3  759.47   16.42
   0  19   3  785.22   16.43
   0 -19  -3  736.06   15.85
   0 -19   3  782.95   16.80
   0 -19   3  768.62   17.09
   0 -19  -3  802.68   16.95
   0 -19  -3  763.44   15.07
   0  19   5 2368.92   42.71
   0  19   5 2282.25   43.10
   0  19   5 2396.96   41.09
   0  19  -5 2270.49   42.42
   0  19   5 2338.24   41.95
   0  19  -5 2263.54   41.95
   0 -19  -5 2358.53   41.78
   0 -19   5 2328.76   42.49
   0 -19  -5 2303.56   42.63
   0 -19  -5 2343.03   42.02
   0 -19   5 2366.99   41.99
   0 -19  -5 2343.23   41.10
   0  19   7  162.05    8.05
   0  19  -7  157.53    7.76
   0  19   7  161.49    7.40
   0  19   7  170.35    7.96
   0  19  -7  160.35    7.19
   0 -19  -7  156.36    6.92
   0 -19  -7  155.01    7.56
   0 -19   7  164.71    7.54
   0 -19  -7  170.90    7.80
   0 -19   7  161.19    6.74
   0 -19  -7  161.51    6.87
   0  19   9    6.10    5.99
   0  19  -9   -3.31    5.97
   0  19   9    0.75    5.47
   0  19   9   -5.02    6.30
   0  19  -9   -4.77    5.10
   0 -19   9    2.25    5.08
   0 -19  -9    1.62    5.12
   0 -19  -9   -2.52    4.64
   0 -19  -9    1.69    5.42
   0 -19   9    5.65    4.53
   0 -19  -9    1.48    4.77
   0  19 -11   31.86    6.24
   0  19 -11   26.33    6.99
   0  19  11   40.37    6.86
   0  19  11   37.09    7.09
   0  19  11   24.06    6.26
   0 -19 -11   34.01    6.39
   0 -19  11   28.75    5.90
   0 -19 -11   47.02    6.32
   0 -19 -11   41.00    6.82
   0  20   0    1.18    4.19
   0  20   0    6.30    5.03
   0  20   0    0.19    4.14
   0 -20   0    3.88    4.94
   0 -20   0    3.35    4.53
   0 -20   0    6.94    3.24
   0  20  -2    1.30    5.18
   0  20   2    9.31    4.47
   0  20  -2    1.81    4.23
   0  20   2    6.17    4.20
   0  20   2    2.00    5.38
   0  20  -2   -1.48    4.40
   0 -20   2    7.63    4.43
   0 -20  -2   -0.24    4.61
   0 -20  -2    5.69    3.58
   0 -20  -2    0.75    4.77
   0 -20   2    4.71    4.64
   0  20   4  613.68   15.48
   0  20  -4  631.08   15.85
   0  20   4  646.76   13.92
   0  20  -4  592.28   14.99
   0  20   4  648.75   15.62
   0  20  -4  637.27   14.68
   0  20   4  620.87   14.38
   0 -20  -4  637.87   14.29
   0 -20   4  601.46   14.53
   0 -20   4  636.10   15.31
   0 -20  -4  627.83   14.97
   0 -20  -4  597.67   13.29
   0  20   6  626.95   15.87
   0  20  -6  606.10   15.47
   0  20  -6  650.74   15.26
   0  20   6  627.32   15.90
   0  20   6  659.97   15.05
   0 -20   6  646.09   15.63
   0 -20  -6  638.09   14.91
   0 -20  -6  633.44   15.07
   0 -20   6  633.59   14.78
   0 -20  -6  643.45   15.84
   0 -20  -6  614.14   14.21
   0  20   8  283.34   10.74
   0  20  -8  264.05   10.34
   0  20  -8  273.90    9.80
   0  20   8  254.07   10.41
   0  20   8  264.14    9.36
   0 -20   8  259.47    9.34
   0 -20  -8  284.98    9.61
   0 -20  -8  251.54    8.95
   0 -20  -8  257.88   10.03
   0 -20   8  270.02    8.97
   0 -20  -8  279.84    9.01
   0  20 -10   -0.87    5.82
   0  20 -10   11.20    6.48
   0  20  10    7.27    6.55
   0  20  10    5.74    6.57
   0  20  10    3.53    5.72
   0 -20 -10    3.29    5.49
   0 -20  10    0.27    5.43
   0 -20 -10    2.44    5.23
   0 -20 -10    3.35    5.92
   0  20 -12  415.64   13.48
   0  21  -1    5.82    4.64
   0  21   1    7.67    4.54
   0  21  -1    7.84    5.65
   0  21   1   -2.38    5.67
   0  21   1    7.31    4.44
   0  21  -1    5.95    4.63
   0 -21  -1    1.29    4.85
   0 -21  -1    8.35    3.66
   0 -21   1    0.25    4.62
   0 -21  -1    7.39    4.93
   0  21   3   74.88    5.50
   0  21  -3   80.19    6.17
   0  21   3   72.38    6.50
   0  21   3   75.34    6.78
   0  21  -3   75.69    6.58
   0  21  -3   75.44    5.86
   0  21   3   86.92    5.92
   0 -21  -3   78.44    5.20
   0 -21   3   82.31    6.05
   0 -21  -3   74.72    6.05
   0 -21   3   78.52    6.27
   0  21   5  197.45    9.07
   0  21  -5  191.61    8.09
   0  21  -5  204.93    8.56
   0  21   5  211.16    9.21
   0  21  -5  192.05    9.32
   0  21   5  194.24    8.09
   0 -21  -5  191.36    8.07
   0 -21   5  191.24    8.07
   0 -21  -5  209.10    8.65
   0 -21   5  202.42    8.65
   0 -21  -5  213.63    7.92
   0 -21  -5  193.22    6.96
   0  21   7   85.04    7.63
   0  21  -7   67.16    7.01
   0  21  -7   65.05    6.21
   0  21   7   58.84    7.30
   0  21   7   67.77    5.99
   0 -21  -7   71.59    6.36
   0 -21  -7   80.47    6.36
   0 -21   7   63.49    6.29
   0 -21   7   68.15    5.91
   0 -21  -7   74.68    7.05
   0 -21  -7   75.45    5.84
   0  21   9    3.93    6.55
   0  21  -9    8.38    6.55
   0  21   9    8.96    6.31
   0  21   9   10.93    5.37
   0  21  -9   10.11    5.77
   0 -21  -9   11.82    5.74
   0 -21   9   10.89    5.70
   0 -21  -9   17.07    6.18
   0 -21  -9   11.02    5.05
   0  21  11   20.92    6.73
   0  21 -11   16.58    6.25
   0 -21 -11   10.97    6.11
   0 -21  11   11.86    6.04
   0  22   0   85.68    5.82
   0  22   0   83.23    6.99
   0  22   0   68.97    5.78
   0 -22   0   83.14    6.08
   0 -22   0   80.18    6.39
   0  22   2   43.69    5.21
   0  22  -2   50.18    5.48
   0  22   2   44.10    6.52
   0  22  -2   44.79    6.45
   0  22   2   41.94    5.03
   0  22  -2   45.35    5.51
   0 -22   2   54.16    5.90
   0 -22  -2   47.13    4.65
   0 -22  -2   49.88    5.89
   0 -22  -2   49.99    6.00
   0  22  -4  200.25    8.77
   0  22   4  216.35    9.41
   0  22   4  195.94    9.29
   0  22  -4  208.80    9.64
   0  22   4  208.10    8.24
   0  22  -4  216.76    8.49
   0 -22  -4  218.27    7.71
   0 -22   4  208.15    8.58
   0 -22  -4  210.15    8.45
   0 -22   4  213.71    8.92
   0  22  -6  171.33    8.47
   0  22   6  169.47    9.03
   0  22   6  163.51    7.74
   0  22   6  163.55    8.83
   0  22  -6  190.39    9.73
   0  22  -6  176.88    8.11
   0 -22   6  160.76    7.45
   0 -22  -6  169.20    8.59
   0 -22  -6  161.22    7.57
   0 -22  -6  166.64    7.96
   0 -22   6  162.35    8.37
   0  22   8   11.67    6.15
   0  22   8   21.74    6.06
   0  22  -8   16.40    6.39
   0  22   8   12.53    6.59
   0  22  -8   22.08    6.22
   0 -22  -8   15.26    5.37
   0 -22  -8   24.39    5.50
   0 -22   8   11.69    6.03
   0 -22  -8   23.43    6.01
   0 -22   8   17.94    5.34
   0 -22  -8   15.38    5.01
   0  22  10    4.59    6.02
   0  22 -10    6.08    6.04
   0 -22 -10   11.50    5.74
   0 -22  10    8.87    6.21
   0  23   1   47.61    5.83
   0  23  -1   42.16    5.78
   0  23   1   37.19    6.36
   0  23  -1   35.85    6.48
   0  23   1   45.52    5.49
   0  23  -1   36.05    5.71
   0 -23  -1   40.10    5.95
   0 -23   1   29.95    5.94
   0 -23   1   37.26    5.84
   0 -23  -1   57.59    6.16
   0  23  -3  371.64   11.46
   0  23   3  379.25   12.50
   0  23  -3  375.19   11.05
   0  23   3  387.58   12.21
   0  23  -3  377.97   12.61
   0  23   3  384.40   11.14
   0 -23   3  378.83   11.78
   0 -23  -3  359.74   11.96
   0 -23  -3  375.00   10.35
   0 -23   3  385.72   11.96
   0 -23  -3  389.18   11.67
   0  23  -5  804.59   19.39
   0  23   5  889.27   20.46
   0  23   5  857.85   18.87
   0  23  -5  854.33   20.47
   0  23   5  836.47   19.97
   0  23  -5  849.29   18.99
   0 -23  -5  833.16   19.89
   0 -23   5  827.33   19.14
   0 -23  -5  817.46   18.40
   0 -23  -5  855.88   19.41
   0 -23   5  801.35   19.60
   0  23  -7   19.29    6.73
   0  23   7   20.98    6.91
   0  23   7   16.74    5.79
   0  23  -7   17.20    7.43
   0  23   7   27.82    6.77
   0  23  -7    7.94    5.62
   0 -23  -7   11.56    5.55
   0 -23   7   22.56    6.31
   0 -23  -7   19.90    5.66
   0 -23   7   22.98    5.35
   0 -23  -7   30.61    6.35
   0  23  -9   92.04    7.71
   0  23   9   77.33    7.34
   0  24   0    9.90    6.39
   0  24   0    1.89    5.03
   0  24   0   -0.71    5.30
   0 -24   0    8.98    5.46
   0 -24   0   -1.82    5.26
   0  24  -2  104.63    8.22
   0  24   2  102.01    8.14
   0  24  -2  112.47    7.04
   0  24   2  107.57    6.78
   0  24  -2  107.66    7.24
   0 -24  -2  122.91    7.58
   0 -24  -2  118.25    7.78
   0 -24   2  119.26    7.41
   0  24  -4  406.88   12.56
   0  24   4  415.06   13.34
   0  24  -4  406.64   13.33
   0  24   4  413.99   13.21
   0  24  -4  400.79   11.91
   0  24   4  412.78   12.06
   0 -24   4  417.55   12.65
   0 -24   4  400.64   12.78
   0 -24  -4  397.17   12.47
   0  24   6   31.87    6.16
   0  24  -6   27.37    6.71
   0  24  -6   25.36    6.00
   0  24  -6   31.56    7.35
   0  24   6   33.60    7.50
   0 -24  -6   25.73    5.85
   0 -24   6   23.93    6.75
   0 -24  -6   27.33    6.08
   0 -24   6   25.14    6.14
   0  24   8   -1.69    6.13
   0 -24  -8    2.38    6.04
   0  25   1   27.29    5.93
   0  25  -1   18.59    5.77
   0  25  -1   24.44    5.83
   0  25   1   21.89    7.15
   0  25  -1   24.89    7.30
   0 -25  -1   29.74    6.30
   0 -25  -1   18.39    6.37
   0 -25   1   12.32    6.25
   0 -25   1   15.84    5.89
   0  25   3   32.72    7.42
   0  25   3   28.79    6.03
   0  25  -3   35.38    7.64
   0  25  -3   15.55    6.25
   0 -25  -3   23.32    6.51
   0 -25   3   20.94    5.89
   0  25   5   10.71    7.26
   0  25  -5   18.88    7.69
   0  25  -5   10.96    6.65
   0 -25  -5    8.94    5.86
   0 -25   5    0.59    5.93
   0 -25   7    3.77    6.05
   0 -25  -7    1.51    6.10
   0 -25  -7    3.43    6.09
   0  26   0   -2.03    7.15
   0  26   2  132.32    9.40
   0  26  -2  146.68    9.46
   0  26  -4  247.98   10.47
   1   0 -17   -5.08    6.38
   1   0 -17    3.40    5.86
  -1   0  17   -3.83    5.80
  -1   0  17   -3.20    5.53
   1   0 -17    3.94    5.98
   1   0 -17    2.13    5.26
   1   0 -15    7.45    4.96
  -1   0  15    1.00    4.68
   1   0 -15   -2.41    4.58
  -1   0  15   -1.37    4.94
   1   0 -15   -2.81    5.15
   1   0 -15    0.46    4.18
   1   0 -13    3.03    4.25
  -1   0  13   -1.68    3.78
   1   0 -13    2.93    3.62
  -1   0  13   -1.14    3.95
  -1   0  13   -0.83    2.40
   1   0 -13   -1.15    4.43
   1   0 -13    0.19    3.88
   1   0 -11   -1.79    3.66
  -1   0  11    2.41    3.15
   1   0 -11    1.05    3.18
  -1   0  11   -0.82    3.36
  -1   0  11   -3.54    3.78
  -1   0  11    0.89    2.17
  -1   0  11   -0.31    2.29
   1   0 -11    0.76    3.55
   1   0 -11    2.58    3.03
   1   0  -9    2.60    2.89
   1   0  -9    1.29    2.80
  -1   0   9    2.43    2.59
   1   0  -9    3.12    3.06
   1   0  -9   -1.67    2.60
  -1   0   9    1.75    2.51
  -1   0   9   -1.32    2.74
   1   0  -9   -0.13    3.06
  -1   0   9   -1.01    1.71
  -1   0   9   -0.93    1.72
   1   0  -9   -0.30    2.74
   1   0  -9    0.67    2.97
  -1   0   9   12.97    2.94
   1   0  -9    2.46    2.57
   1   0  -7   -1.12    2.52
   1   0  -7    0.66    2.32
   1   0  -7   -0.19    2.41
  -1   0   7   -1.89    2.12
  -1   0   7    0.92    2.02
   1   0  -7   -0.53    2.02
  -1   0   7   -3.92    2.20
   1   0  -7    1.12    2.47
  -1   0   7    0.84    1.47
  -1   0   7    0.68    1.44
   1   0  -7   -0.22    2.44
   1   0  -7    2.15    2.50
   1   0  -7   -0.30    1.90
  -1   0   7    0.59    2.39
   1   0  -5   -0.83    1.69
  -1   0   5    0.26    1.47
   1   0  -5    4.34    1.57
  -1   0   5   -0.81    1.73
  -1   0   5   -0.07    1.75
   1   0  -5   -0.49    1.88
  -1   0   5    0.47    0.93
  -1   0   5    0.13    1.00
  -1   0   5    1.23    1.80
   1   0  -5   -0.88    2.04
   1   0  -5   -0.70    1.74
   1   0  -5    0.14    1.98
  -1   0   5    1.25    1.73
  -1   0   5    0.37    1.83
   1   0  -3    5.58    1.66
  -1   0   3    2.55    1.57
  -1   0   3    5.21    1.49
   1   0  -3    4.24    1.67
   1   0  -3    2.73    1.51
  -1   0   3    2.95    1.62
   1   0  -3    4.74    1.61
  -1   0   3    1.81    1.88
  -1   0   3    5.22    1.66
   1   0  -3    5.77    1.89
  -1   0   1   -0.05    0.38
  -1   0   1   -0.46    0.40
  -1   0  -1    0.17    1.01
   1   0   1    0.95    0.90
   1   0   1    0.06    0.78
  -1   0  -1    0.84    0.73
  -1   0  -1   -0.11    0.98
  -1   0  -1    0.58    0.96
   1   0   1    1.75    0.83
   1   0   1    0.74    0.96
  -1   0  -1    2.20    0.84
   1   0   1    1.62    0.96
   1   0   1    1.56    0.88
  -1   0  -3    0.49    1.57
   1   0   3   -0.42    1.72
   1   0   3    1.58    1.69
  -1   0  -3   -0.11    1.56
  -1   0  -3   -0.63    1.52
   1   0   3   -0.33    1.85
  -1   0  -3   -0.06    1.89
   1   0   3    0.05    1.43
  -1   0  -3    1.39    1.93
  -1   0  -3   -1.46    1.66
   1   0   3    0.28    1.82
   1   0   3   -0.25    1.21
  -1   0  -3   -1.93    1.48
   1   0   5    0.38    1.28
  -1   0  -5   -1.03    1.51
   1   0   5    0.08    2.10
  -1   0  -5    1.51    1.86
   1   0   5    1.78    1.92
   1   0   5   -1.10    1.99
  -1   0  -5    0.86    2.13
  -1   0  -5    1.11    2.02
  -1   0  -5    1.87    2.42
   1   0   5   -0.53    1.99
  -1   0  -5   -1.68    2.23
  -1   0  -5    3.44    1.83
   1   0   5    1.71    2.09
  -1   0  -5   -0.95    2.39
   1   0   7   -0.04    1.27
  -1   0  -7    0.61    2.60
  -1   0  -7    0.11    2.26
  -1   0  -7   -0.61    2.80
   1   0   7   -0.39    2.44
  -1   0  -7    1.97    2.35
   1   0   7   -1.65    2.42
  -1   0  -7   -0.24    2.82
   1   0   7    1.46    2.08
   1   0   7    1.23    2.13
  -1   0  -7    0.13    2.56
   1   0   7    0.32    2.48
  -1   0  -7   -0.12    2.82
  -1   0  -7   -3.14    2.14
   1   0   9   -0.04    1.23
   1   0   9    1.16    2.94
  -1   0  -9    1.95    2.86
   1   0   9   -0.78    2.80
  -1   0  -9   -0.29    2.96
  -1   0  -9    2.10    3.00
   1   0   9   -1.19    2.55
   1   0   9    1.80    2.65
  -1   0  -9   -2.90    3.23
  -1   0  -9   -1.01    2.71
   1   0   9   -0.27    2.90
   1   0  11   -0.69    1.16
  -1   0 -11    1.46    3.94
  -1   0 -11    1.85    3.70
   1   0  11   -0.82    3.70
   1   0  11    3.05    3.00
   1   0  11    3.49    2.99
  -1   0 -11   -0.64    3.80
  -1   0 -11    2.15    3.66
  -1   0 -13    0.44    4.71
  -1   0 -13    0.66    4.15
   1   0  13    0.25    4.36
   1   0  13    4.25    3.38
  -1   0 -13   -1.29    4.80
  -1   0 -13    1.71    4.09
  -1   0 -15   -5.70    5.52
   1   0  15    4.34    5.23
  -1   0 -15    3.06    5.66
  -1   0 -15    5.50    5.12
  -1   0 -15   -0.26    5.07
  -1   0 -17    0.57    5.84
  -1   0 -17   -2.38    6.26
  -1   0 -17    4.75    6.15
   1   1 -18  313.59   10.82
   1   1 -18  290.80   11.63
   1  -1 -18  298.24   10.89
   1  -1 -18  304.45   11.53
   1  -1 -18  328.03   11.24
   1   1 -16  102.49    7.54
  -1   1  16  102.18    7.08
   1   1 -16  107.79    6.52
   1   1 -16  117.37    7.61
   1   1 -16  118.97    6.81
  -1   1  16  114.25    7.36
  -1  -1  16  100.18    6.95
   1  -1 -16  111.03    7.10
   1  -1 -16  112.15    7.63
   1  -1 -16  119.06    7.00
  -1  -1  16  125.58    7.49
   1  -1 -16  113.23    7.00
  -1   1  14  280.57    9.51
   1   1 -14  276.14    9.34
   1   1 -14  276.55    8.42
  -1   1  14  263.15    8.93
   1   1 -14  258.98    8.46
   1   1 -14  284.68    9.37
   1  -1 -14  278.66    8.71
  -1  -1  14  291.23    9.49
  -1  -1  14  284.13    9.03
   1  -1 -14  267.58    9.14
   1  -1 -14  287.68    8.88
   1  -1 -14  243.50    9.16
   1   1 -12   87.70    5.55
   1   1 -12   94.08    4.89
   1   1 -12   92.17    5.09
   1   1 -12   89.13    5.48
  -1   1  12   90.55    3.83
  -1   1  12   94.01    5.50
   1  -1 -12   85.26    5.06
  -1  -1  12   92.05    3.53
  -1  -1  12   96.92    5.55
   1  -1 -12   93.09    5.05
   1  -1 -12   90.71    5.36
   1   1 -10 5983.43  100.05
   1   1 -10 5968.06   99.99
  -1   1  10 6090.94   99.29
   1   1 -10 5931.65   99.61
  -1   1  10 6070.98   98.14
  -1   1  10 6143.63   99.83
   1   1 -10 6013.90   99.26
   1   1 -10 6096.22   99.57
   1   1 -10 5936.16   99.51
  -1   1  10 5888.23  100.00
  -1   1  10 6002.07   98.35
  -1   1  10 5933.33   99.66
   1  -1 -10 5978.85   99.82
  -1  -1  10 5970.62  100.02
   1  -1 -10 5913.73   99.52
  -1  -1  10 6095.30   98.13
  -1  -1  10 5955.07   99.03
   1  -1 -10 6147.54   99.54
   1  -1 -10 6009.61   99.52
  -1  -1  10 6033.72   99.76
  -1  -1  10 6080.51   97.97
   1  -1 -10 5963.17   99.71
  -1  -1  10 5885.81   99.40
   1   1  -8 1281.64   23.36
  -1   1   8 1274.38   23.12
  -1   1   8 1279.58   23.25
   1   1  -8 1326.06   23.26
   1   1  -8 1288.62   23.02
  -1   1   8 1281.47   21.94
  -1   1   8 1315.96   22.89
  -1   1   8 1309.58   23.20
   1   1  -8 1273.52   23.16
  -1   1   8 1256.13   22.07
   1   1  -8 1309.39   22.94
   1   1  -8 1315.42   22.79
   1   1  -8 1277.80   23.34
   1   1  -8 1299.58   23.24
   1  -1  -8 1309.85   23.13
   1  -1  -8 1265.85   23.02
  -1  -1   8 1292.38   23.37
  -1  -1   8 1304.85   23.11
  -1  -1   8 1290.16   21.80
  -1  -1   8 1263.18   21.88
   1  -1  -8 1257.38   22.94
   1  -1  -8 1299.35   23.19
  -1  -1   8 1288.52   22.61
   1  -1  -8 1277.94   23.11
  -1  -1   8 1293.09   22.95
   1  -1  -8 1295.22   23.29
   1   1  -6  981.60   16.31
   1   1  -6  988.26   17.95
  -1   1   6 1006.93   17.86
   1   1  -6  919.31   17.74
  -1   1   6  933.02   17.78
  -1   1   6 1013.46   17.83
   1   1  -6  995.64   17.86
   1   1  -6 1002.55   17.72
  -1   1   6  993.02   16.97
  -1   1   6 1005.12   17.75
   1   1  -6 1001.65   17.45
   1   1  -6  991.52   17.80
  -1   1   6  982.16   17.94
  -1   1   6  966.03   17.61
   1   1  -6 1000.66   17.61
  -1   1   6  985.30   16.90
   1   1  -6 1006.87   17.88
   1  -1  -6  985.22   17.73
   1  -1  -6  993.23   17.83
  -1  -1   6 1006.20   17.40
  -1  -1   6  984.36   17.69
  -1  -1   6 1006.26   16.73
  -1  -1   6  982.68   16.76
   1  -1  -6  916.34   17.73
   1  -1  -6 1021.06   17.67
  -1  -1   6  990.31   17.67
  -1  -1   6 1030.13   16.32
   1  -1  -6 1034.65   17.88
  -1  -1   6  998.64   17.91
   1   1  -4    2.99    0.78
   1   1  -4    0.29    1.76
  -1   1   4    2.05    1.92
  -1   1   4    1.23    1.82
   1   1  -4    3.21    1.66
   1   1  -4    1.87    0.87
  -1   1   4    0.73    1.85
  -1   1   4    0.67    1.54
   1   1  -4    0.87    1.71
  -1   1   4    2.19    1.63
   1   1  -4    3.27    1.26
  -1   1   4    1.45    1.46
  -1   1   4    3.33    1.05
   1   1  -4    3.39    1.43
   1   1  -4    3.85    1.81
  -1  -1   4    2.13    1.38
  -1  -1   4    4.91    1.40
  -1  -1   4    1.29    0.75
   1  -1  -4   -0.66    1.72
  -1  -1   4    2.53    0.77
  -1  -1   4    2.33    1.54
   1  -1  -4    1.13    1.01
   1  -1  -4    1.48    1.79
  -1  -1   4    2.81    1.63
   1  -1  -4    1.65    1.49
   1  -1  -4    2.66    1.64
   1  -1  -4    2.01    1.99
  -1   1   2   22.07    1.08
   1   1  -2   19.18    0.96
   1   1  -2   15.50    1.11
  -1   1   2   18.22    0.99
  -1   1   2   11.99    1.24
   1   1  -2   16.40    1.16
   1   1  -2   18.06    0.98
   1   1  -2   16.59    0.81
  -1   1   2   18.49    1.26
  -1  -1   2   19.00    0.93
   1  -1  -2   19.51    1.08
   1  -1  -2   18.66    1.11
  -1  -1   2   19.60    0.92
   1  -1  -2   19.30    0.80
  -1  -1   2   14.76    1.21
  -1  -1   2   18.97    1.13
  -1  -1   2   18.44    1.05
  -1   1   0   -1.13    0.59
  -1   1   0   -1.54    0.58
   1   1   0   -0.53    0.47
  -1   1   0   -0.88    0.43
   1  -1   0   -0.78    0.43
  -1  -1   0   -0.69    0.51
  -1  -1   0   -1.90    0.56
  -1  -1   0   -1.18    0.50
   1  -1   0   -0.97    0.48
  -1   1  -2  430.61    7.94
  -1   1  -2  440.98    7.84
  -1   1  -2  437.73    8.00
   1   1   2  439.78    8.07
   1   1   2  433.81    7.98
  -1   1  -2  409.43    7.99
  -1   1  -2  445.18    7.81
   1   1   2  436.13    7.77
  -1   1  -2  417.53    7.97
  -1   1  -2  447.26    7.98
   1   1   2  451.59    8.08
   1   1   2  432.73    7.66
   1  -1   2  437.46    7.81
   1  -1   2  430.29    8.00
  -1  -1  -2  440.94    8.12
   1  -1   2  430.12    7.97
   1  -1   2  437.25    8.00
  -1  -1  -2  436.17    7.95
  -1  -1  -2  453.07    7.93
   1  -1   2  439.59    8.01
  -1  -1  -2  422.50    7.63
   1  -1   2  423.24    7.79
   1   1   4 8258.92  130.99
  -1   1  -4 8186.39  131.02
  -1   1  -4 8210.68  130.99
  -1   1  -4 7962.68  130.84
   1   1   4 8215.22  130.83
  -1   1  -4 8277.03  130.82
  -1   1  -4 8059.62  130.43
   1   1   4 8401.26  131.01
   1   1   4 8055.89  130.92
  -1   1  -4 8159.14  131.05
   1   1   4 8103.87  130.37
   1  -1   4 7978.91  130.77
  -1  -1  -4 8212.56  130.68
  -1  -1  -4 8076.65  130.74
  -1  -1  -4 7374.19  131.00
   1  -1   4 8165.41  130.92
   1  -1   4 7611.63  130.99
   1  -1   4 8164.81  130.85
  -1  -1  -4 8200.56  131.02
  -1  -1  -4 8259.12  131.09
   1  -1   4 8147.17  130.37
  -1  -1  -4 8126.33  131.08
  -1  -1  -4 8245.33  131.02
   1  -1   4 8144.59  130.92
  -1   1  -6 2388.10   39.90
  -1   1  -6 2422.09   40.09
   1   1   6 2393.80   38.91
  -1   1  -6 2380.84   39.11
   1   1   6 2373.86   38.85
   1   1   6 2388.82   40.00
  -1   1  -6 2366.18   40.21
  -1   1  -6 2405.08   40.11
  -1   1  -6 2251.47   40.10
   1   1   6 2409.75   39.91
   1   1   6 2325.08   40.34
   1   1   6 2398.04   40.06
   1   1   6 2351.14   39.72
  -1   1  -6 2371.63   39.66
   1  -1   6 2370.19   39.87
  -1  -1  -6 2205.83   40.11
   1  -1   6 2361.56   40.32
  -1  -1  -6 2440.75   39.77
  -1  -1  -6 2388.78   39.90
   1  -1   6 2405.12   38.96
   1  -1   6 2341.11   39.75
  -1  -1  -6 2438.91   40.17
  -1  -1  -6 2356.02   40.26
  -1  -1  -6 2382.44   40.09
   1  -1   6 2410.41   40.01
   1  -1   6 2402.60   39.85
  -1  -1  -6 2432.07   40.18
   1   1   8 3089.22   50.23
   1   1   8 3119.17   50.23
   1   1   8 3146.70   51.96
  -1   1  -8 3106.54   52.20
  -1   1  -8 3132.74   51.88
  -1   1  -8 2980.28   51.90
   1   1   8 3101.01   51.45
   1   1   8 3120.88   51.73
  -1   1  -8 3119.04   52.33
  -1   1  -8 3021.31   52.20
   1   1   8 3094.11   52.48
   1   1   8 3033.69   51.98
  -1   1  -8 3153.69   52.13
  -1   1  -8 2824.29   51.96
  -1  -1  -8 3029.99   51.93
   1  -1   8 3056.62   50.36
   1  -1   8 3073.73   52.45
   1  -1   8 3013.55   51.53
  -1  -1  -8 3115.40   51.74
  -1  -1  -8 3125.98   52.32
  -1  -1  -8 3087.59   52.44
  -1  -1  -8 3134.19   52.17
   1  -1   8 3026.91   51.38
  -1  -1  -8 3050.83   52.17
   1  -1   8 3063.04   51.73
  -1  -1  -8 3051.85   52.13
   1  -1   8 3031.69   51.78
  -1   1 -10   62.84    4.02
   1   1  10   65.28    1.97
  -1   1 -10   65.68    4.61
   1   1  10   61.60    4.49
   1   1  10   64.99    3.96
  -1   1 -10   63.52    4.44
   1   1  10   66.85    3.78
   1  -1  10   57.31    2.16
   1  -1  10   56.51    4.44
   1  -1  10   66.92    4.24
  -1  -1 -10   74.30    4.51
   1  -1  10   64.56    3.78
   1  -1  10   62.76    3.72
  -1  -1 -10   58.22    4.53
  -1  -1 -10   54.02    4.46
  -1  -1 -10   64.03    4.22
   1  -1  10   57.91    4.14
  -1  -1 -10   69.90    4.23
   1   1  12   83.87    4.50
  -1   1 -12   76.59    5.44
  -1   1 -12   76.05    5.27
  -1   1 -12   77.03    4.86
   1   1  12   70.57    5.51
  -1  -1 -12   77.87    5.17
  -1  -1 -12   74.43    5.36
   1  -1  12   90.58    4.34
  -1  -1 -12   77.92    5.39
  -1  -1 -12   83.08    5.21
   1  -1  12   74.00    5.27
  -1   1 -14  196.48    8.11
  -1   1 -14  195.54    7.48
  -1   1 -14  188.36    7.69
   1   1  14  196.21    8.38
  -1  -1 -14  205.32    8.00
   1  -1  14  181.93    8.36
  -1  -1 -14  203.96    8.81
  -1  -1 -14  194.27    8.01
  -1  -1 -14  211.74    7.96
  -1   1 -16  183.89    9.08
  -1   1 -16  200.05    8.90
   1   1  16  174.26    9.21
   1   1  16  208.42    9.34
  -1   1 -16  196.28    8.54
  -1  -1 -16  197.06    9.03
   1  -1  16  208.29    9.17
  -1  -1 -16  211.09    9.16
  -1  -1 -16  198.83    9.56
  -1  -1 -16  203.13    8.81
   1   2 -17  378.41   12.43
   1   2 -17  370.45   12.62
  -1   2  17  369.08   12.31
   1   2 -17  365.38   11.35
  -1   2  17  384.20   12.02
   1  -2 -17  376.66   11.83
  -1  -2  17  376.18   12.52
   1  -2 -17  387.98   12.30
   1  -2 -17  377.29   11.87
  -1  -2  17  380.36   12.13
  -1   2  15   49.34    5.65
   1   2 -15   44.18    5.91
  -1   2  15   52.67    5.50
   1   2 -15   57.48    5.13
   1   2 -15   52.90    5.15
   1   2 -15   65.56    6.14
   1  -2 -15   50.45    5.50
   1  -2 -15   54.01    5.64
  -1  -2  15   42.56    5.42
  -1  -2  15   60.30    5.69
   1  -2 -15   58.64    5.48
   1   2 -13   53.61    5.36
   1   2 -13   54.64    5.17
  -1   2  13   43.09    4.45
   1   2 -13   49.54    4.40
   1   2 -13   57.79    4.43
  -1   2  13   47.76    4.96
  -1   2  13   47.94    3.45
   1  -2 -13   43.77    4.64
  -1  -2  13   53.34    5.15
  -1  -2  13   52.54    4.72
   1  -2 -13   49.19    4.70
   1  -2 -13   49.92    4.77
  -1   2  11 1757.36   29.63
   1   2 -11 1715.33   31.58
  -1   2  11 1749.24   31.63
  -1   2  11 1690.60   31.33
   1   2 -11 1710.69   31.66
  -1   2  11 1716.25   29.87
   1   2 -11 1711.51   30.59
   1   2 -11 1725.97   30.81
  -1  -2  11 1745.37   30.39
  -1  -2  11 1734.87   31.30
  -1  -2  11 1708.19   29.25
   1  -2 -11 1742.85   31.17
   1  -2 -11 1728.43   31.30
  -1  -2  11 1732.66   31.70
   1  -2 -11 1720.53   31.36
  -1  -2  11 1700.37   29.33
  -1  -2  11 1751.86   30.91
  -1   2   9 6449.46  104.66
  -1   2   9 6356.54  104.95
   1   2  -9 6299.21  102.59
   1   2  -9 6389.19  104.57
   1   2  -9 6328.61  105.20
   1   2  -9 6439.59  104.95
  -1   2   9 6334.18  104.96
   1   2  -9 6486.82  104.78
   1   2  -9 6323.82  104.29
  -1   2   9 6401.48  105.13
   1   2  -9 6268.46  104.87
  -1   2   9 6297.93  103.77
  -1   2   9 6362.79  103.61
   1   2  -9 6316.47  104.93
   1   2  -9 6351.58  105.18
  -1  -2   9 6431.61  104.94
  -1  -2   9 6404.26  104.17
   1  -2  -9 6437.42  104.80
  -1  -2   9 6397.13  102.53
  -1  -2   9 6242.32  103.29
  -1  -2   9 6319.09  103.39
   1  -2  -9 6291.48  104.94
   1  -2  -9 6518.45  104.88
  -1  -2   9 6374.02  105.27
   1  -2  -9 6403.03  105.02
   1  -2  -9 6417.43  104.99
  -1  -2   9 6312.18  104.50
   1  -2  -9 6340.26  104.72
  -1   2   7 2008.60   34.73
   1   2  -7 2001.59   34.85
   1   2  -7 2015.69   33.05
   1   2  -7 2015.65   34.66
  -1   2   7 2028.81   34.63
   1   2  -7 1977.23   34.61
   1   2  -7 2038.96   34.51
  -1   2   7 2020.12   34.71
  -1   2   7 2009.00   34.62
   1   2  -7 2076.83   34.13
  -1   2   7 2014.57   33.78
   1   2  -7 2044.53   34.77
  -1   2   7 1971.66   34.46
   1   2  -7 2007.79   33.39
  -1   2   7 2041.49   33.68
   1   2  -7 2026.11   34.59
   1   2  -7 2009.06   34.31
   1  -2  -7 2018.77   34.56
   1  -2  -7 2024.00   34.54
  -1  -2   7 2085.13   34.86
  -1  -2   7 2014.32   34.01
  -1  -2   7 2006.60   33.40
   1  -2  -7 2037.55   34.67
   1  -2  -7 1982.76   34.51
  -1  -2   7 2040.41   33.04
  -1  -2   7 1984.29   34.56
  -1  -2   7 2034.55   34.33
   1  -2  -7 2024.85   34.71
  -1   2   5 2213.35   36.31
   1   2  -5 2172.07   35.35
  -1   2   5 2190.88   36.30
  -1   2   5 2173.96   36.38
   1   2  -5 2194.73   35.39
   1   2  -5 2169.31   36.19
   1   2  -5 2180.18   36.36
   1   2  -5 2005.25   36.28
   1   2  -5 2208.98   36.33
  -1   2   5 2156.73   36.33
  -1   2   5 2184.87   36.47
   1   2  -5 2161.88   35.80
  -1   2   5 2174.71   35.68
   1   2  -5 2194.84   36.06
  -1  -2   5 2190.99   35.38
   1  -2  -5 2155.46   36.30
   1  -2  -5 2163.63   36.28
  -1  -2   5 2193.94   36.25
  -1  -2   5 2184.82   35.37
   1  -2  -5 2158.88   35.73
   1  -2  -5 2165.20   36.35
  -1  -2   5 2220.18   35.79
   1  -2  -5 2200.63   36.33
  -1  -2   5 2142.28   36.45
  -1  -2   5 2157.58   36.08
   1   2  -3 3542.84   58.24
  -1   2   3 3579.82   58.82
   1   2  -3 3686.73   58.49
  -1   2   3 3641.25   58.97
  -1   2   3 3486.92   58.91
   1   2  -3 3703.47   58.79
  -1   2   3 3544.25   58.81
   1   2  -3 3576.87   58.80
   1   2  -3 3639.40   58.66
   1   2  -3 3676.86   58.36
  -1   2   3 3571.08   58.55
   1  -2  -3 3624.76   58.96
   1  -2  -3 3581.94   58.29
  -1  -2   3 3557.68   58.52
  -1  -2   3 3650.92   58.23
   1  -2  -3 3616.88   58.57
  -1  -2   3 3595.89   58.97
   1  -2  -3 3561.97   58.81
  -1  -2   3 3571.44   58.75
  -1  -2   3 3683.61   58.79
   1  -2  -3 3673.19   58.82
   1   2  -1 5715.22   92.25
  -1   2   1 5815.59   92.36
  -1   2   1 5718.63   92.36
   1   2  -1 5911.79   92.27
   1   2  -1 5723.47   92.26
  -1  -2   1 5728.97   92.25
  -1  -2   1 5712.94   92.27
  -1  -2   1 5691.64   92.41
   1  -2  -1 5744.79   92.38
  -1  -2   1 5977.25   92.27
  -1   2  -124335.00  394.20
   1   2   125403.90  394.15
  -1   2  -124506.90  394.23
  -1   2  -125686.20  393.96
  -1   2  -123532.80  394.25
  -1   2  -124718.50  394.21
  -1   2  -124819.70  394.07
   1   2   124802.40  394.00
   1  -2   124812.40  394.20
  -1  -2  -124817.80  394.26
   1  -2   124816.50  394.19
  -1  -2  -125545.00  394.25
   1  -2   124579.80  394.08
   1  -2   124911.10  394.26
  -1  -2  -124881.40  393.99
  -1  -2  -124678.60  394.16
  -1  -2  -123250.90  394.17
   1  -2   124714.20  393.93
   1   2   3 3223.17   51.43
  -1   2  -3 3204.40   51.31
  -1   2  -3 3117.97   51.47
  -1   2  -3 3160.62   51.07
   1   2   3 3143.32   50.91
  -1   2  -3 3131.63   51.29
  -1   2  -3 3085.12   51.10
  -1   2  -3 3067.03   51.37
   1   2   3 3207.69   51.35
   1  -2   3 3198.12   51.25
   1  -2   3 3049.78   51.41
   1  -2   3 3124.95   51.29
   1  -2   3 3176.24   51.44
  -1  -2  -3 3183.12   50.96
  -1  -2  -3 3117.07   51.30
  -1  -2  -3 3171.85   50.97
   1  -2   3 3192.54   51.03
   1  -2   3 3126.50   51.03
  -1  -2  -3 3193.76   51.37
   1   2   5 1930.71   32.45
   1   2   5 1947.19   33.32
   1   2   5 1999.83   33.33
  -1   2  -5 1946.99   33.19
   1   2   5 1943.92   32.33
  -1   2  -5 1952.97   32.63
  -1   2  -5 1976.29   33.01
  -1   2  -5 1988.22   33.43
   1   2   5 1989.31   33.10
   1   2   5 1845.23   33.42
  -1   2  -5 1998.17   33.03
   1   2   5 1882.69   33.18
  -1   2  -5 1912.95   33.34
   1  -2   5 1960.56   33.05
  -1  -2  -5 1954.05   32.88
  -1  -2  -5 1942.12   32.94
   1  -2   5 1999.32   33.33
   1  -2   5 1960.14   33.41
   1  -2   5 2009.34   33.05
  -1  -2  -5 2034.18   33.43
   1  -2   5 1905.02   33.48
  -1  -2  -5 1984.72   33.31
  -1  -2  -5 2027.59   33.50
  -1  -2  -5 1974.14   33.37
   1  -2   5 1983.82   32.94
   1  -2   5 1962.35   32.50
  -1   2  -7 7368.19  119.75
  -1   2  -7 7428.11  119.96
   1   2   7 7374.34  118.47
   1   2   7 7321.59  118.56
  -1   2  -7 7352.53  118.90
  -1   2  -7 7338.21  120.21
  -1   2  -7 7278.90  120.12
  -1   2  -7 7302.01  120.18
   1   2   7 7265.26  120.34
   1   2   7 7263.34  119.55
   1   2   7 7496.44  119.82
   1   2   7 7299.19  119.98
  -1   2  -7 7414.80  119.49
   1   2   7 7266.17  120.03
  -1  -2  -7 7311.74  119.57
  -1  -2  -7 7424.36  120.24
   1  -2   7 7234.77  118.71
  -1  -2  -7 7345.89  120.21
  -1  -2  -7 7323.46  119.73
   1  -2   7 7072.21  120.23
   1  -2   7 7323.72  119.56
   1  -2   7 7276.39  120.33
  -1  -2  -7 7479.63  120.30
  -1  -2  -7 7384.41  120.07
   1  -2   7 7324.03  119.96
  -1  -2  -7 7273.72  120.15
   1  -2   7 7269.89  119.64
   1  -2   7 7290.68  119.66
   1   2   9 1053.08   17.35
  -1   2  -9 1019.52   17.91
  -1   2  -9 1052.40   19.45
  -1   2  -9 1044.93   19.87
  -1   2  -9  981.75   19.21
   1   2   9 1003.11   19.23
  -1   2  -9 1019.78   19.48
   1   2   9 1043.48   20.04
   1   2   9 1051.34   19.52
   1   2   9 1031.65   18.88
   1   2   9 1028.04   19.60
  -1   2  -9 1051.63   18.80
   1  -2   9 1051.43   19.97
  -1  -2  -9 1009.29   19.09
   1  -2   9  904.62   19.63
  -1  -2  -9 1024.89   19.78
   1  -2   9 1031.77   18.89
  -1  -2  -9 1056.20   19.39
  -1  -2  -9 1037.92   19.96
   1  -2   9 1008.93   17.67
  -1  -2  -9 1022.04   19.67
   1  -2   9 1047.58   19.27
   1  -2   9 1011.96   19.16
  -1   2 -11  424.12   10.38
   1   2  11  438.66    9.81
  -1   2 -11  436.76   10.95
   1   2  11  421.45   10.94
  -1   2 -11  450.81   10.53
   1   2  11  447.33   10.12
  -1  -2 -11  431.81   10.54
  -1  -2 -11  420.92   10.81
   1  -2  11  409.34    9.60
   1  -2  11  426.33    9.68
   1  -2  11  427.92   11.01
  -1  -2 -11  431.63   11.05
   1  -2  11  421.85    7.98
  -1  -2 -11  436.52   10.90
  -1   2 -13  255.63    8.85
  -1   2 -13  250.63    8.38
   1   2  13  250.29    8.75
   1   2  13  234.17    8.97
  -1   2 -13  250.99    8.21
   1   2  13  269.49    7.82
   1  -2  13  259.57    8.94
  -1  -2 -13  255.11    8.55
  -1  -2 -13  266.49    9.00
  -1  -2 -13  283.79    9.47
   1  -2  13  260.75    7.30
  -1  -2 -13  271.18    8.77
  -1   2 -15  478.57   13.60
   1   2  15  501.65   13.92
  -1   2 -15  501.51   13.09
   1   2  15  508.24   14.06
  -1   2 -15  499.02   12.86
  -1  -2 -15  490.69   13.32
   1  -2  15  484.85   13.82
  -1  -2 -15  523.65   13.63
  -1  -2 -15  509.82   14.20
  -1  -2 -15  488.19   13.54
  -1   2 -17   12.48    5.43
  -1   2 -17   16.48    6.72
  -1  -2 -17   22.00    6.26
  -1  -2 -17   18.63    5.96
   1  -3 -18  191.23    9.32
   1  -3 -18  193.69    9.59
   1   3 -16   51.09    6.45
  -1   3  16   46.99    6.10
   1   3 -16   52.44    6.34
   1   3 -16   51.21    5.39
   1   3 -16   52.83    5.42
  -1   3  16   55.95    6.09
  -1  -3  16   58.77    5.96
   1  -3 -16   42.89    6.02
   1  -3 -16   58.11    6.03
   1  -3 -16   60.81    5.84
  -1  -3  16   59.55    6.24
   1   3 -14    2.53    4.85
  -1   3  14   -1.49    4.55
  -1   3  14    9.38    4.29
   1   3 -14    3.72    3.96
   1   3 -14   -1.29    4.47
   1   3 -14   -1.15    3.84
  -1  -3  14    0.70    4.60
  -1  -3  14    6.14    4.32
   1  -3 -14    0.66    4.08
   1  -3 -14    1.38    4.05
   1  -3 -14    1.35    4.41
   1   3 -12  879.26   18.38
   1   3 -12  852.11   17.36
  -1   3  12  862.93   16.60
  -1   3  12  871.70   18.31
   1   3 -12  908.15   17.32
   1   3 -12  896.44   18.48
   1  -3 -12  882.16   18.00
  -1  -3  12  870.58   16.92
   1  -3 -12  856.94   18.03
  -1  -3  12  854.23   15.84
  -1  -3  12  878.89   18.43
   1  -3 -12  886.52   17.93
  -1   3  10 1731.28   29.34
   1   3 -10 1720.03   31.05
   1   3 -10 1706.12   28.24
  -1   3  10 1733.75   30.93
   1   3 -10 1678.65   31.07
   1   3 -10 1705.72   30.50
  -1   3  10 1691.54   29.56
  -1   3  10 1694.52   30.43
  -1   3  10 1759.77   30.84
   1   3 -10 1725.96   30.14
   1   3 -10 1665.33   29.90
   1  -3 -10 1676.72   30.70
  -1  -3  10 1708.64   28.16
  -1  -3  10 1686.72   29.71
  -1  -3  10 1766.33   31.10
   1  -3 -10 1713.32   30.69
  -1  -3  10 1709.88   28.87
  -1  -3  10 1720.06   28.92
  -1  -3  10 1698.18   30.63
   1  -3 -10 1712.33   30.60
   1  -3 -10 1677.05   30.77
   1  -3 -10 1757.32   30.53
  -1  -3  10 1671.98   30.09
   1   3  -8 2342.64   38.94
   1   3  -8 2363.79   38.67
   1   3  -8 2345.74   39.85
   1   3  -8 2364.93   40.39
   1   3  -8 2316.96   40.68
  -1   3   8 2424.73   40.34
   1   3  -8 2266.86   40.31
  -1   3   8 2344.23   39.50
   1   3  -8 2380.53   40.22
  -1   3   8 2348.69   40.39
  -1   3   8 2390.03   40.24
   1   3  -8 2360.89   39.61
  -1   3   8 2295.84   40.44
  -1   3   8 2363.48   39.34
   1   3  -8 2373.77   40.57
  -1   3   8 2358.52   40.45
   1   3  -8 2344.75   40.30
  -1  -3   8 2344.00   38.63
  -1  -3   8 2298.16   39.53
  -1  -3   8 2399.28   40.41
   1  -3  -8 2372.30   40.29
  -1  -3   8 2349.01   38.93
   1  -3  -8 2359.43   40.40
   1  -3  -8 2380.74   40.35
  -1  -3   8 2357.83   39.86
  -1  -3   8 2343.94   40.63
   1  -3  -8 2418.59   40.24
   1  -3  -8 2325.00   40.43
   1   3  -6 3972.59   63.09
  -1   3   6 3901.55   64.22
  -1   3   6 3994.02   64.23
   1   3  -6 3710.85   64.22
  -1   3   6 3926.82   64.34
   1   3  -6 3969.19   63.50
  -1   3   6 3976.73   63.51
   1   3  -6 3963.33   64.09
  -1   3   6 3910.56   64.21
  -1   3   6 4006.56   64.21
   1   3  -6 4037.18   63.15
   1   3  -6 3935.90   64.31
   1   3  -6 3916.36   63.73
   1  -3  -6 3995.30   64.14
  -1  -3   6 3904.48   64.17
   1  -3  -6 3947.33   64.21
   1  -3  -6 3921.40   63.58
  -1  -3   6 4022.99   63.11
   1  -3  -6 4012.61   64.20
  -1  -3   6 3957.70   63.14
   1  -3  -6 3987.74   64.23
  -1  -3   6 3926.55   64.39
  -1  -3   6 4006.04   63.44
  -1  -3   6 4005.63   63.77
  -1   3   4   16.50    1.92
   1   3  -4   12.26    1.23
   1   3  -4   11.13    1.57
  -1   3   4   12.56    1.86
   1   3  -4   12.18    1.12
  -1   3   4   13.05    1.87
   1   3  -4   11.63    1.82
   1   3  -4    9.54    1.16
  -1   3   4   11.24    1.75
  -1   3   4   11.81    1.43
   1   3  -4    9.67    1.07
   1  -3  -4   10.38    1.99
  -1  -3   4    7.55    2.12
  -1  -3   4   11.20    1.77
   1  -3  -4   10.98    0.98
   1  -3  -4   12.10    2.04
   1  -3  -4   13.71    1.48
   1  -3  -4   12.05    2.11
  -1  -3   4   13.66    1.40
  -1  -3   4   11.25    0.98
  -1  -3   4   10.30    1.64
  -1  -3   4   10.66    1.78
  -1  -3   4   15.17    1.54
  -1  -3   4   14.53    1.11
  -1   3   2 1596.13   26.67
   1   3  -2 1622.34   26.91
  -1   3   2 1591.49   26.79
  -1   3   2 1600.93   26.92
   1   3  -2 1685.73   26.82
  -1   3   2 1611.60   26.75
  -1   3   2 1625.25   26.97
   1   3  -2 1617.59   26.51
   1   3  -2 1590.78   26.80
   1   3  -2 1545.07   26.62
  -1   3   2 1587.16   26.87
   1   3  -2 1595.55   26.54
   1  -3  -2 1679.13   26.99
   1  -3  -2 1637.39   26.67
  -1  -3   2 1684.52   26.86
   1  -3  -2 1674.10   26.83
  -1  -3   2 1595.46   26.89
  -1  -3   2 1634.86   26.64
   1  -3  -2 1597.29   26.79
  -1  -3   2 1643.28   26.56
   1  -3  -2 1637.38   26.91
  -1  -3   2 1640.87   26.78
  -1   3   0  856.54   14.43
   1   3   0  864.48   14.20
  -1   3   0  868.63   14.42
   1   3   0  859.61   14.27
   1   3   0  861.34   14.04
  -1   3   0  846.35   14.20
   1  -3   0  764.16   14.36
  -1  -3   0  854.83   14.46
   1  -3   0  844.41   14.45
  -1  -3   0  875.78   14.24
  -1  -3   0  841.99   14.29
   1  -3   0  847.66   14.10
   1   3   2  652.43   11.21
  -1   3  -2  644.67   11.34
   1   3   2  635.68   11.24
  -1   3  -2  656.77   10.92
  -1   3  -2  589.76   11.57
   1   3   2  662.00   10.81
   1   3   2  658.11   11.49
  -1   3  -2  671.94   11.29
  -1   3  -2  651.48   11.43
  -1   3  -2  644.55   11.36
   1  -3   2  655.63   11.32
   1  -3   2  650.50   11.28
   1  -3   2  635.48   11.34
   1  -3   2  635.08   11.36
  -1  -3  -2  630.48   11.23
  -1  -3  -2  653.42   11.31
   1  -3   2  650.78   10.88
  -1  -3  -2  642.88   11.45
  -1  -3  -2  650.21   11.47
  -1   3  -4  244.53    5.14
  -1   3  -4  234.21    5.61
  -1   3  -4  236.01    5.52
  -1   3  -4  233.13    5.38
  -1   3  -4  242.55    5.03
  -1   3  -4  233.27    5.21
   1   3   4  234.37    5.50
   1   3   4  247.84    5.48
   1   3   4  230.13    4.83
   1  -3   4  246.58    5.68
  -1  -3  -4  252.96    5.05
   1  -3   4  240.74    5.27
   1  -3   4  234.65    5.25
  -1  -3  -4  251.69    5.56
  -1  -3  -4  246.07    5.54
   1  -3   4  245.66    5.04
   1  -3   4  237.09    5.50
  -1  -3  -4  237.06    5.01
   1  -3   4  238.73    4.97
   1   3   6   94.61    3.90
  -1   3  -6   93.15    3.12
  -1   3  -6   96.57    3.27
   1   3   6   97.76    2.71
   1   3   6  102.79    4.06
  -1   3  -6   99.83    3.94
   1   3   6   92.16    2.88
   1   3   6  102.67    3.71
  -1   3  -6   92.01    3.95
   1   3   6  100.82    4.02
   1   3   6   95.35    3.74
  -1   3  -6   94.17    3.54
  -1   3  -6   98.61    3.59
  -1   3  -6   96.04    4.01
   1  -3   6   95.74    4.06
   1  -3   6  102.71    3.93
  -1  -3  -6   87.87    4.15
  -1  -3  -6  109.18    4.01
  -1  -3  -6  110.57    3.53
   1  -3   6   93.90    3.85
  -1  -3  -6   96.29    3.89
   1  -3   6   89.78    3.33
   1  -3   6   96.91    3.57
  -1  -3  -6   89.46    3.97
   1  -3   6   99.53    2.91
   1  -3   6  103.71    3.33
  -1  -3  -6  100.39    3.47
  -1  -3  -6   82.87    3.65
   1   3   8 1455.90   25.98
   1   3   8 1447.55   26.32
   1   3   8 1470.17   24.51
  -1   3  -8 1434.44   25.01
  -1   3  -8 1474.31   25.86
   1   3   8 1475.92   24.38
   1   3   8 1503.93   26.28
  -1   3  -8 1437.68   26.63
  -1   3  -8 1473.87   26.46
   1   3   8 1432.78   25.72
   1   3   8 1484.11   26.74
  -1   3  -8 1510.61   25.63
  -1   3  -8 1529.79   26.13
  -1   3  -8 1456.23   26.40
  -1  -3  -8 1439.95   25.69
   1  -3   8 1357.62   24.77
  -1  -3  -8 1514.25   26.56
  -1  -3  -8 1451.50   26.54
   1  -3   8 1518.42   26.69
   1  -3   8 1442.16   25.77
   1  -3   8 1463.78   25.66
   1  -3   8 1388.86   26.29
   1  -3   8 1510.01   26.67
  -1  -3  -8 1451.10   26.33
  -1  -3  -8 1476.11   26.58
   1  -3   8 1510.99   26.36
   1  -3   8 1434.09   25.74
  -1  -3  -8 1479.42   26.53
  -1  -3  -8 1462.23   25.91
   1   3  10 1446.55   23.86
  -1   3 -10 1407.90   24.70
   1   3  10 1469.02   26.22
   1   3  10 1441.56   25.76
  -1   3 -10 1445.39   26.96
   1   3  10 1427.10   27.05
   1   3  10 1348.45   26.88
  -1   3 -10 1420.06   26.28
  -1   3 -10 1443.54   25.59
  -1   3 -10 1447.29   26.15
  -1  -3 -10 1454.23   26.06
  -1  -3 -10 1463.65   26.88
   1  -3  10 1460.93   25.98
   1  -3  10 1456.86   27.05
   1  -3  10 1449.50   27.06
  -1  -3 -10 1411.51   26.19
   1  -3  10 1453.36   25.66
  -1  -3 -10 1431.72   27.03
   1  -3  10 1429.72   25.96
   1  -3  10 1425.32   24.41
  -1  -3 -10 1479.74   26.93
  -1   3 -12  593.67   14.00
  -1   3 -12  585.22   13.40
   1   3  12  587.24   14.03
  -1   3 -12  573.26   13.09
   1   3  12  587.52   14.06
   1   3  12  591.85   12.90
  -1  -3 -12  585.66   13.23
  -1  -3 -12  582.52   13.77
   1  -3  12  542.08   13.94
   1  -3  12  587.94   13.95
  -1  -3 -12  598.63   14.21
   1  -3  12  594.20   12.38
  -1  -3 -12  587.73   13.84
  -1   3 -14  510.69   13.69
  -1   3 -14  528.84   13.12
   1   3  14  522.26   13.92
   1   3  14  493.93   13.66
  -1   3 -14  522.01   12.70
  -1  -3 -14  520.19   13.14
   1  -3  14  524.15   13.94
  -1  -3 -14  531.72   13.80
  -1  -3 -14  531.86   14.16
  -1  -3 -14  548.59   13.85
   1   3  16   -3.88    5.99
  -1   3 -16    1.49    6.16
  -1   3 -16   -4.90    4.96
  -1   3 -16   -0.26    5.18
   1   3  16    1.89    5.75
   1  -3  16   -3.13    5.82
  -1  -3 -16    4.44    5.65
  -1  -3 -16   -0.33    6.34
  -1  -3 -16   -1.79    5.87
  -1  -3 -16   -0.29    5.50
   1   4 -17   33.70    6.53
   1   4 -17   21.42    6.64
  -1   4  17   32.15    6.35
  -1   4  17   27.06    6.34
   1   4 -17   33.78    5.33
   1  -4 -17   38.52    6.30
  -1  -4  17   39.39    5.89
  -1  -4  17   34.88    6.37
   1  -4 -17   37.72    6.46
   1  -4 -17   40.82    6.04
   1   4 -15   39.29    6.05
  -1   4  15   51.49    5.86
  -1   4  15   40.75    5.57
   1   4 -15   55.99    4.92
   1   4 -15   51.48    4.95
   1   4 -15   55.03    5.87
  -1  -4  15   53.26    5.47
  -1  -4  15   50.20    5.40
   1  -4 -15   49.00    5.77
   1  -4 -15   63.26    5.90
   1  -4 -15   59.47    5.65
  -1   4  13  922.77   19.27
   1   4 -13  903.70   19.48
  -1   4  13  890.81   18.91
   1   4 -13  909.26   19.38
   1   4 -13  911.67   17.90
   1   4 -13  911.21   18.07
  -1   4  13  903.34   17.45
   1  -4 -13  848.55   18.64
  -1  -4  13  897.38   19.42
  -1  -4  13  933.09   18.99
   1  -4 -13  872.74   18.89
   1  -4 -13  910.63   19.00
  -1   4  11  110.96    4.21
   1   4 -11  117.18    4.73
   1   4 -11  105.97    3.12
   1   4 -11   99.04    5.72
  -1   4  11  109.71    5.38
   1   4 -11  113.79    4.71
  -1   4  11  110.23    5.35
  -1   4  11  110.06    4.45
   1   4 -11  113.90    5.76
  -1  -4  11  116.67    5.21
   1  -4 -11  117.48    5.28
  -1  -4  11  107.73    5.37
  -1  -4  11  106.31    2.95
   1  -4 -11  116.37    5.26
  -1  -4  11  108.43    3.69
   1  -4 -11  102.01    5.33
  -1  -4  11  109.37    3.63
  -1  -4  11  111.00    4.79
  -1  -4  11  113.25    4.44
   1  -4 -11  110.76    5.47
   1   4  -9  839.91   14.52
  -1   4   9  827.49   16.44
  -1   4   9  847.01   16.19
   1   4  -9  857.17   16.77
  -1   4   9  830.04   16.40
   1   4  -9  806.04   16.29
   1   4  -9  844.80   16.21
  -1   4   9  870.53   15.29
  -1   4   9  814.99   16.29
  -1   4   9  850.79   16.27
   1   4  -9  795.26   14.71
  -1   4   9  791.74   15.37
   1   4  -9  839.49   15.48
   1   4  -9  868.25   16.28
   1   4  -9  827.25   16.53
   1   4  -9  832.45   15.60
   1  -4  -9  836.95   16.32
  -1  -4   9  838.35   15.32
   1  -4  -9  846.66   16.51
   1  -4  -9  842.97   16.25
  -1  -4   9  810.40   14.73
  -1  -4   9  810.65   16.28
   1  -4  -9  814.48   16.05
  -1  -4   9  838.32   16.65
  -1  -4   9  862.40   15.69
  -1  -4   9  834.07   14.46
   1  -4  -9  850.42   16.52
   1  -4  -9  784.88   16.32
   1   4  -7 6418.92  102.75
   1   4  -7 6492.71  103.35
  -1   4   7 6163.90  104.11
   1   4  -7 6416.14  103.89
   1   4  -7 5688.32  104.04
  -1   4   7 6380.19  103.94
  -1   4   7 6623.02  104.12
  -1   4   7 6455.87  104.00
   1   4  -7 6519.74  103.15
   1   4  -7 6592.16  102.81
  -1   4   7 6437.51  104.08
  -1   4   7 6415.51  103.25
   1   4  -7 6496.29  104.15
  -1  -4   7 6502.86  103.02
   1  -4  -7 6569.61  103.99
   1  -4  -7 6411.55  103.83
   1  -4  -7 6495.41  104.11
  -1  -4   7 6543.80  104.02
  -1  -4   7 6476.87  102.73
  -1  -4   7 6417.96  103.94
   1  -4  -7 6305.53  104.01
  -1  -4   7 5916.10  104.07
   1  -4  -7 6131.26  104.05
   1  -4  -7 6350.88  103.38
  -1  -4   7 6532.97  103.37
   1  -4  -7 5839.85  102.14
  -1  -4   7 6393.11  102.79
   1   4  -5 5187.89   83.81
  -1   4   5 5174.37   84.50
  -1   4   5 5153.48   84.46
  -1   4   5 5209.37   83.45
   1   4  -5 5114.26   83.66
   1   4  -5 5173.34   83.86
  -1   4   5 5269.77   84.55
   1   4  -5 5194.21   84.43
  -1   4   5 5150.37   84.55
   1   4  -5 5177.97   83.62
  -1   4   5 5155.43   84.05
   1   4  -5 5122.78   84.48
  -1  -4   5 5215.23   83.87
  -1  -4   5 5176.03   84.42
   1  -4  -5 5131.56   84.50
   1  -4  -5 5162.44   84.47
   1  -4  -5 5259.40   84.43
  -1  -4   5 5106.73   83.58
   1  -4  -5 4919.89   84.05
   1  -4  -5 5163.92   83.46
  -1  -4   5 5179.11   84.38
   1  -4  -5 5013.96   84.59
  -1  -4   5 5228.08   83.90
  -1  -4   5 5142.46   83.57
   1   4  -3  615.26   10.83
  -1   4   3  608.92   10.99
  -1   4   3  622.60   10.62
   1   4  -3  606.99   10.41
   1   4  -3  603.14   10.93
  -1   4   3  634.69   11.12
   1   4  -3  619.71   11.16
   1   4  -3  608.41   10.84
  -1   4   3  595.62   10.87
   1   4  -3  582.51   10.39
  -1   4   3  604.89   11.12
  -1   4   3  617.11   11.08
   1   4  -3  610.71   10.54
   1  -4  -3  615.08   10.62
  -1  -4   3  620.79   10.86
  -1  -4   3  612.25   10.54
  -1  -4   3  609.11   11.15
  -1  -4   3  601.30   10.93
  -1  -4   3  613.21   10.85
   1  -4  -3  621.94   11.11
   1  -4  -3  581.53   11.19
   1  -4  -3  622.97   11.10
   1  -4  -3  626.39   10.92
   1  -4  -3  622.51   11.10
   1  -4  -3  592.15   11.02
  -1   4   122495.30  354.13
  -1   4   121401.00  354.13
  -1   4   121291.20  354.20
   1   4  -122234.60  353.57
   1   4  -121503.40  353.95
   1   4  -122128.50  354.04
  -1   4   122169.20  354.16
  -1   4   122217.30  353.95
  -1   4   122120.20  354.01
   1   4  -122163.40  353.70
   1   4  -122090.10  353.78
   1  -4  -121933.40  354.20
  -1  -4   122434.40  353.57
   1  -4  -122432.40  354.02
   1  -4  -122403.40  354.14
  -1  -4   121665.00  354.08
  -1  -4   122147.00  353.94
  -1  -4   122152.70  353.77
  -1  -4   122460.40  353.74
   1  -4  -121563.80  354.09
   1  -4  -122330.40  353.92
   1  -4  -121443.70  354.23
  -1   4  -112906.10  216.18
   1   4   113356.80  216.05
   1   4   113548.10  216.12
   1   4   113462.80  215.56
  -1   4  -113074.00  216.18
   1   4   113577.20  216.07
  -1   4  -113304.80  215.54
   1   4   113406.30  215.88
  -1   4  -113591.60  216.04
  -1   4  -113628.10  216.03
   1  -4   113503.70  216.03
  -1  -4  -113049.60  216.18
   1  -4   113050.90  216.19
   1  -4   113521.80  216.19
   1  -4   113181.70  216.27
  -1  -4  -113485.60  215.88
   1  -4   113651.40  216.06
  -1  -4  -113405.90  216.27
  -1  -4  -113583.30  216.07
  -1  -4  -113620.20  216.10
  -1   4  -3 5354.32   89.87
   1   4   3 5448.21   89.04
  -1   4  -3 5541.12   89.01
   1   4   3 5410.24   89.55
  -1   4  -3 5444.66   89.63
   1   4   3 5580.73   89.71
  -1   4  -3 5575.75   89.48
  -1   4  -3 5504.46   89.43
   1   4   3 5540.30   89.25
  -1   4  -3 5556.88   89.59
  -1  -4  -3 5525.18   89.03
   1  -4   3 5548.29   88.94
   1  -4   3 5660.60   89.37
  -1  -4  -3 5561.20   89.76
   1  -4   3 5468.58   89.56
  -1  -4  -3 5566.91   89.75
   1  -4   3 5345.00   89.77
  -1  -4  -3 5310.91   89.56
  -1  -4  -3 5481.31   89.77
   1  -4   3 5500.58   89.46
  -1  -4  -3 5374.52   89.35
   1  -4   3 5556.48   89.70
  -1   4  -5    7.18    2.02
  -1   4  -5    5.96    2.13
   1   4   5    8.43    1.57
  -1   4  -5    7.84    2.11
  -1   4  -5    9.33    2.41
   1   4   5   10.13    2.43
   1   4   5    6.95    2.27
   1   4   5    9.27    2.38
  -1   4  -5    9.62    2.51
  -1   4  -5    7.25    1.73
   1  -4   5    9.91    2.77
  -1  -4  -5    8.16    1.96
   1  -4   5    8.64    2.37
   1  -4   5    7.10    1.86
   1  -4   5   10.75    2.18
  -1  -4  -5   11.37    2.35
   1  -4   5   10.50    2.51
  -1  -4  -5    9.26    2.65
   1  -4   5    5.86    2.16
   1  -4   5    9.27    1.76
   1  -4   5    9.56    1.79
   1   4   7 1200.68   21.88
  -1   4  -7 1215.25   20.90
   1   4   7 1226.14   21.97
   1   4   7 1220.75   20.31
   1   4   7 1107.95   21.96
  -1   4  -7 1198.65   22.11
  -1   4  -7 1223.86   21.92
   1   4   7 1195.33   20.54
   1   4   7 1194.17   21.68
   1   4   7 1211.63   22.18
  -1   4  -7 1209.73   21.98
  -1   4  -7 1217.56   21.34
  -1   4  -7 1200.76   21.48
  -1   4  -7 1217.43   21.22
   1   4   7 1232.77   21.50
   1  -4   7 1228.71   21.92
   1  -4   7 1214.45   21.33
  -1  -4  -7 1197.64   22.06
  -1  -4  -7 1187.93   21.20
   1  -4   7 1241.65   22.14
   1  -4   7 1209.26   21.28
  -1  -4  -7 1192.41   22.00
   1  -4   7 1142.20   20.68
  -1  -4  -7 1217.16   22.20
   1  -4   7 1175.40   21.91
  -1  -4  -7 1217.16   21.90
  -1  -4  -7 1206.33   21.30
  -1  -4  -7 1129.71   21.89
   1  -4   7 1185.02   21.13
   1  -4   7 1207.60   22.08
  -1   4  -9  655.18   13.93
  -1   4  -9  639.94   13.19
   1   4   9  636.90   13.93
  -1   4  -9  651.25   12.96
   1   4   9  653.85   14.03
   1   4   9  654.31   13.32
  -1   4  -9  651.61   12.79
   1   4   9  646.49   11.34
   1   4   9  636.14   11.52
   1   4   9  643.59   12.93
  -1   4  -9  634.03   12.18
   1  -4   9  651.24   12.86
  -1  -4  -9  660.08   13.95
  -1  -4  -9  655.12   13.90
  -1  -4  -9  654.67   12.99
  -1  -4  -9  665.86   13.93
   1  -4   9  652.53   12.91
   1  -4   9  634.09   11.91
   1  -4   9  664.06   14.00
   1  -4   9  656.53   12.79
  -1  -4  -9  628.62   13.12
   1  -4   9  655.97   13.95
  -1   4 -11 4450.76   73.31
  -1   4 -11 4297.70   75.03
  -1   4 -11 4528.13   73.92
   1   4  11 4388.53   75.16
   1   4  11 4421.95   75.11
   1   4  11 4462.13   74.11
  -1   4 -11 4418.02   74.14
   1   4  11 4432.82   73.57
   1  -4  11 4294.91   72.11
  -1  -4 -11 4399.25   74.93
   1  -4  11 4353.70   75.04
   1  -4  11 4351.45   75.16
   1  -4  11 4462.72   73.42
  -1  -4 -11 4406.18   75.07
  -1  -4 -11 4421.42   74.06
  -1  -4 -11 4392.46   74.94
  -1   4 -13  210.09    8.24
  -1   4 -13  183.98    6.91
  -1   4 -13  194.05    7.18
   1   4  13  188.48    7.98
  -1   4 -13  189.20    8.30
   1   4  13  210.79    7.19
   1   4  13  195.16    7.91
   1  -4  13  186.55    7.81
   1  -4  13  193.79    6.12
   1  -4  13  193.97    7.80
  -1  -4 -13  187.71    7.77
  -1  -4 -13  191.41    8.03
  -1  -4 -13  199.72    7.88
  -1  -4 -13  185.95    7.21
   1   4  15   36.91    5.68
  -1   4 -15   36.77    6.41
  -1   4 -15   39.51    5.36
  -1   4 -15   21.22    6.23
   1   4  15   22.27    5.77
  -1   4 -15   32.10    4.92
   1  -4  15   33.41    5.75
  -1  -4 -15   32.87    6.05
  -1  -4 -15   33.50    5.85
  -1  -4 -15   43.02    5.97
   1  -4  15   30.32    6.13
  -1  -4 -15   28.49    5.76
   1  -5 -18  158.68    8.97
  -1   5  16   30.25    5.84
  -1   5  16   30.49    5.53
   1   5 -16   32.74    6.31
   1   5 -16   24.55    6.04
   1   5 -16   34.01    4.97
   1  -5 -16   30.06    6.01
   1  -5 -16   27.59    5.62
  -1  -5  16   25.12    5.90
  -1  -5  16   32.45    5.62
   1  -5 -16   24.99    6.19
   1  -5 -16   35.27    5.77
  -1   5  14   71.40    6.01
   1   5 -14   57.17    6.31
   1   5 -14   57.05    5.86
  -1   5  14   65.68    5.51
   1   5 -14   56.24    4.50
   1   5 -14   71.85    4.72
   1  -5 -14   65.21    5.70
  -1  -5  14   62.89    5.95
  -1  -5  14   67.10    5.37
   1  -5 -14   70.01    6.01
   1  -5 -14   64.42    5.55
   1  -5 -14   47.16    5.44
   1   5 -12  184.60    7.20
   1   5 -12  167.53    7.18
  -1   5  12  166.11    6.77
  -1   5  12  170.73    6.88
   1   5 -12  182.01    5.94
  -1   5  12  178.60    5.88
   1   5 -12  166.23    5.79
   1  -5 -12  165.03    6.68
  -1  -5  12  168.67    6.96
  -1  -5  12  167.28    6.48
  -1  -5  12  178.01    4.69
   1  -5 -12  180.46    7.27
   1  -5 -12  155.99    6.66
  -1  -5  12  162.60    5.58
   1  -5 -12  180.41    6.98
  -1  -5  12  177.27    6.01
  -1   5  10  566.60   12.50
   1   5 -10  548.53   10.38
   1   5 -10  557.54   10.64
   1   5 -10  579.01   12.88
  -1   5  10  579.78   12.21
   1   5 -10  547.03   11.26
  -1   5  10  576.04   12.52
  -1   5  10  560.20   11.51
  -1   5  10  577.35   11.25
   1   5 -10  558.17   12.67
   1   5 -10  542.10   11.42
   1  -5 -10  567.07   12.08
  -1  -5  10  545.20   12.21
  -1  -5  10  569.93   11.12
  -1  -5  10  583.66   10.57
   1  -5 -10  576.42   12.51
  -1  -5  10  528.86   12.47
   1  -5 -10  547.60   12.49
  -1  -5  10  517.90   10.32
  -1  -5  10  566.78   11.51
   1   5  -8  152.24    4.22
   1   5  -8  138.64    3.71
   1   5  -8  147.59    4.91
  -1   5   8  148.90    5.15
   1   5  -8  136.01    5.18
  -1   5   8  146.45    4.86
  -1   5   8  151.20    5.10
  -1   5   8  157.39    4.38
  -1   5   8  132.00    5.01
  -1   5   8  154.84    5.07
   1   5  -8  141.84    4.01
   1   5  -8  145.01    3.79
   1   5  -8  145.89    5.02
  -1  -5   8  130.65    3.69
   1  -5  -8  156.11    5.25
   1  -5  -8  135.96    5.16
   1  -5  -8  138.31    4.85
  -1  -5   8  146.52    3.66
  -1  -5   8  152.59    5.08
  -1  -5   8  146.04    3.97
   1  -5  -8  141.15    4.39
   1  -5  -8  150.15    5.21
  -1  -5   8  149.21    4.84
   1  -5  -8  144.48    5.00
   1  -5  -8  133.62    3.04
  -1  -5   8  146.43    4.28
   1   5  -6  601.14   11.02
  -1   5   6  594.65   11.83
  -1   5   6  619.90   11.76
  -1   5   6  611.22   10.56
  -1   5   6  667.12   12.09
   1   5  -6  590.28   10.94
  -1   5   6  617.22   11.92
   1   5  -6  610.45   11.80
   1   5  -6  608.05   10.81
   1   5  -6  603.65   10.86
  -1   5   6  606.13   11.35
   1   5  -6  606.09   11.81
  -1  -5   6  599.08   11.76
   1  -5  -6  600.17   10.60
   1  -5  -6  637.87   11.77
   1  -5  -6  592.49   11.90
  -1  -5   6  588.22   11.10
   1  -5  -6  607.61   12.02
   1  -5  -6  603.60   11.45
  -1  -5   6  592.22   10.77
  -1  -5   6  612.25   11.78
   1  -5  -6  599.86   12.01
  -1  -5   6  614.70   11.07
  -1  -5   6  611.35   10.71
   1  -5  -6  568.87   11.81
  -1   5   4   24.40    1.63
  -1   5   4   25.52    2.25
   1   5  -4   22.79    1.94
   1   5  -4   23.32    2.00
   1   5  -4   21.66    2.17
  -1   5   4   17.33    1.98
   1   5  -4   24.64    1.07
   1   5  -4   17.76    2.24
  -1   5   4   25.13    2.18
  -1   5   4   26.55    2.04
  -1   5   4   15.75    2.22
   1   5  -4   23.80    1.58
   1   5  -4   23.06    1.28
  -1   5   4   23.52    2.00
   1  -5  -4   25.96    1.61
  -1  -5   4   22.63    1.96
   1  -5  -4   20.11    2.11
   1  -5  -4   25.73    2.39
  -1  -5   4   23.77    2.50
  -1  -5   4   22.14    1.99
   1  -5  -4   19.31    2.37
   1  -5  -4   20.07    2.44
   1  -5  -4   22.69    1.91
   1  -5  -4   19.16    1.89
  -1  -5   4   22.90    1.54
  -1  -5   4   22.47    1.87
   1   5  -210058.10  160.59
  -1   5   2 9967.19  160.47
  -1   5   210079.30  160.62
  -1   5   2 9911.32  160.66
   1   5  -2 9867.25  160.59
  -1   5   2 9910.92  160.54
  -1   5   2 9987.11  160.64
  -1   5   2 9380.74  160.66
   1   5  -210125.20  160.59
  -1   5   2 9993.23  160.48
   1   5  -2 9890.72  160.37
   1   5  -2 9923.79  160.33
   1   5  -2 9928.17  159.85
  -1  -5   210069.00  160.40
   1  -5  -2 9806.19  160.61
   1  -5  -210090.40  160.49
   1  -5  -210143.10  160.65
  -1  -5   210021.70  160.30
   1  -5  -2 9838.44  160.75
  -1  -5   2 9824.09  160.57
  -1  -5   2 9804.41  160.66
   1  -5  -2 9885.27  160.62
   1  -5  -2 9921.10  160.50
  -1  -5   2 9947.14  159.88
   1  -5  -2 9809.94  160.56
   1   5   0   33.42    2.11
   1   5   0   32.16    1.58
  -1   5   0   37.20    2.04
  -1   5   0   30.14    2.18
   1   5   0   36.94    1.68
   1   5   0   31.97    2.03
   1   5   0   41.44    1.72
   1   5   0   38.07    1.72
  -1   5   0   36.91    1.95
  -1   5   0   32.01    2.06
   1  -5   0   36.10    1.74
  -1  -5   0   34.19    1.66
   1  -5   0   36.63    2.27
  -1  -5   0   39.92    2.12
   1  -5   0   37.60    2.07
   1  -5   0   31.65    2.29
  -1  -5   0   48.70    1.73
  -1  -5   0   32.75    1.69
   1  -5   0   33.31    1.40
  -1  -5   0   35.92    1.62
   1   5   2 4052.82   66.35
  -1   5  -2 4043.31   66.52
  -1   5  -2 4178.37   66.25
  -1   5  -2 4149.35   66.51
  -1   5  -2 3916.47   66.64
   1   5   2 4151.09   65.83
   1   5   2 4095.76   66.50
  -1   5  -2 4069.42   65.61
   1   5   2 4042.48   66.46
  -1   5  -2 4071.22   66.42
   1   5   2 4080.50   66.61
   1   5   2 4045.60   66.31
  -1  -5  -2 3968.04   66.49
   1  -5   2 3987.36   66.46
  -1  -5  -2 4133.52   66.43
   1  -5   2 4126.74   66.52
  -1  -5  -2 4135.49   65.82
   1  -5   2 4067.61   66.64
  -1  -5  -2 4166.62   66.30
  -1  -5  -2 3911.31   66.50
   1  -5   2 4035.34   66.47
   1  -5   2 4074.86   66.21
   1   5   4   99.64    2.88
  -1   5  -4   97.68    3.80
   1   5   4  107.03    3.68
   1   5   4  102.19    3.02
  -1   5  -4  106.86    3.68
   1   5   4  107.16    3.67
  -1   5  -4  105.84    2.72
  -1   5  -4  112.58    3.27
   1   5   4  101.41    3.93
  -1   5  -4  112.25    3.53
   1   5   4  107.50    3.50
  -1   5  -4  104.13    3.50
  -1   5  -4  105.59    3.71
   1  -5   4  111.14    2.71
   1  -5   4  108.17    3.68
   1  -5   4  100.64    3.22
   1  -5   4  110.87    3.40
  -1  -5  -4   99.40    2.99
   1  -5   4  112.96    3.86
  -1  -5  -4  104.43    3.66
  -1  -5  -4  106.48    3.70
  -1  -5  -4  109.07    3.64
  -1  -5  -4  104.05    3.67
   1  -5   4  102.69    3.27
  -1  -5  -4  105.26    3.14
   1   5   6 1999.79   33.09
   1   5   6 2018.45   34.63
  -1   5  -6 1997.11   33.60
   1   5   6 1954.46   34.35
  -1   5  -6 2037.30   34.71
  -1   5  -6 1990.31   34.30
  -1   5  -6 1956.16   34.59
  -1   5  -6 1919.09   33.82
  -1   5  -6 1952.88   34.35
   1   5   6 1902.74   34.52
  -1   5  -6 2020.55   33.84
  -1   5  -6 2022.32   33.42
   1   5   6 1991.19   34.03
   1  -5   6 2029.84   34.41
   1  -5   6 1942.58   33.49
  -1  -5  -6 1937.01   34.18
   1  -5   6 1993.32   34.45
  -1  -5  -6 2028.85   33.58
   1  -5   6 1963.94   34.47
   1  -5   6 1949.49   34.34
  -1  -5  -6 2025.59   34.29
   1  -5   6 2011.22   33.61
   1  -5   6 1989.12   33.34
   1  -5   6 2033.51   33.84
  -1   5  -8  945.78   16.84
   1   5   8  898.95   15.58
  -1   5  -8  917.33   16.36
   1   5   8  904.72   17.78
   1   5   8  928.09   17.57
  -1   5  -8  914.16   17.88
   1   5   8  880.59   17.25
   1   5   8  915.40   17.49
  -1   5  -8  918.86   17.50
  -1   5  -8  908.65   17.57
   1   5   8  914.00   17.79
   1   5   8  901.45   15.87
  -1   5  -8  923.16   16.93
   1   5   8  890.66   16.99
  -1   5  -8  858.86   16.56
  -1   5  -8  885.26   17.84
   1  -5   8  923.85   17.54
  -1  -5  -8  920.72   16.72
   1  -5   8  919.77   16.67
   1  -5   8  930.73   17.72
   1  -5   8  899.11   17.69
   1  -5   8  898.17   17.53
  -1  -5  -8  861.66   17.70
  -1  -5  -8  901.32   17.76
   1  -5   8  889.84   16.14
   1  -5   8  889.18   16.70
  -1  -5  -8  915.18   17.69
  -1  -5  -8  877.27   17.42
  -1  -5  -8  883.38   16.75
  -1  -5  -8  881.51   17.60
   1  -5   8  907.39   16.50
  -1  -5  -8  785.79   17.33
   1   5  10  564.40   12.98
   1   5  10  556.96   11.72
  -1   5 -10  534.59   10.90
   1   5  10  548.44    9.98
   1   5  10  524.79   12.11
  -1   5 -10  561.66   12.96
  -1   5 -10  547.81   12.95
  -1   5 -10  536.57   11.79
  -1   5 -10  576.53   11.59
   1   5  10  535.44   12.78
  -1   5 -10  506.49   11.48
  -1  -5 -10  557.61   11.94
   1  -5  10  550.76   12.82
   1  -5  10  559.48   12.80
   1  -5  10  567.33   11.62
   1  -5  10  536.95   10.60
  -1  -5 -10  569.74   11.77
  -1  -5 -10  552.21   12.67
  -1  -5 -10  577.63   12.87
  -1  -5 -10  540.48   12.69
   1  -5  10  545.99   11.54
   1  -5  10  570.03   11.49
  -1   5 -12  203.16    7.94
   1   5  12  196.74    7.87
  -1   5 -12  199.78    6.90
   1   5  12  211.52    7.93
   1   5  12  205.73    7.12
  -1   5 -12  200.84    6.73
  -1   5 -12  206.63    8.16
   1  -5  12  218.96    7.80
   1  -5  12  193.95    7.60
   1  -5  12  209.41    6.26
  -1  -5 -12  202.40    7.05
  -1  -5 -12  203.85    7.85
  -1  -5 -12  187.35    7.72
  -1  -5 -12  201.89    7.76
  -1   5 -14  202.14    7.28
  -1   5 -14  211.47    9.04
   1   5  14  210.61    7.56
   1   5  14  194.21    8.58
  -1   5 -14  207.90    7.69
   1   5  14  224.83    8.89
  -1   5 -14  209.02    8.90
  -1  -5 -14  183.92    8.31
   1  -5  14  197.11    8.57
   1  -5  14  213.87    8.72
  -1  -5 -14  198.54    8.85
  -1  -5 -14  198.23    8.40
  -1  -5 -14  208.68    7.92
  -1   5 -16  249.47   10.52
   1   5  16  229.48    9.93
   1   5  16  237.02    9.96
  -1   5 -16  245.33   10.66
  -1  -5 -16  267.44   10.10
   1  -5  16  229.71    9.92
   1  -5  16  242.17   10.00
  -1  -5 -16  245.07   10.40
  -1  -5 -16  223.80    9.72
   1   6 -17   85.68    7.55
  -1   6  17   79.57    6.92
  -1   6  17   79.63    7.43
   1   6 -17   73.76    7.68
   1  -6 -17   72.06    6.87
   1  -6 -17   73.18    6.95
  -1  -6  17   73.52    6.92
   1  -6 -17   77.61    7.18
   1   6 -15  636.07   16.11
  -1   6  15  629.22   15.54
   1   6 -15  623.60   14.11
  -1   6  15  631.65   15.72
   1   6 -15  606.71   15.81
   1  -6 -15  636.78   15.16
  -1  -6  15  637.15   15.51
  -1  -6  15  609.17   15.72
   1  -6 -15  655.09   16.06
   1  -6 -15  602.36   15.46
   1  -6 -15  644.18   15.56
   1   6 -13  219.62    6.82
   1   6 -13  223.13    8.51
   1   6 -13  227.82    6.77
  -1   6  13  214.99    7.94
   1   6 -13  229.97    8.52
  -1   6  13  217.06    6.72
  -1   6  13  211.25    7.93
  -1  -6  13  216.56    7.81
  -1  -6  13  194.83    8.03
   1  -6 -13  233.09    8.61
   1  -6 -13  216.56    8.11
   1  -6 -13  213.97    7.87
   1  -6 -13  223.66    7.77
  -1   6  11  356.92    8.32
   1   6 -11  367.99    7.56
   1   6 -11  376.96   10.14
  -1   6  11  354.85    8.71
  -1   6  11  367.23    9.76
   1   6 -11  363.89    8.42
   1   6 -11  344.65    8.25
   1   6 -11  355.56    7.62
  -1   6  11  355.62    9.70
   1   6 -11  358.10    9.66
  -1   6  11  370.45    9.76
  -1  -6  11  358.02    8.12
  -1  -6  11  372.25    9.56
  -1  -6  11  347.91    7.49
  -1  -6  11  355.92    7.46
   1  -6 -11  359.34    9.64
   1  -6 -11  338.60    9.50
  -1  -6  11  349.61    8.52
   1   6  -9   66.95    2.83
  -1   6   9   61.13    4.15
   1   6  -9   61.13    4.37
  -1   6   9   68.90    3.93
   1   6  -9   72.31    4.24
   1   6  -9   70.05    2.97
  -1   6   9   65.57    3.42
   1   6  -9   67.01    4.07
   1   6  -9   66.64    3.12
   1   6  -9   66.14    2.98
  -1   6   9   67.33    4.08
  -1   6   9   75.78    4.33
   1  -6  -9   54.85    4.03
  -1  -6   9   67.30    2.97
  -1  -6   9   64.26    2.81
  -1  -6   9   65.01    4.19
  -1  -6   9   68.92    2.66
  -1  -6   9   65.69    3.94
   1  -6  -9   66.59    4.39
   1  -6  -9   70.16    4.56
   1  -6  -9   59.50    3.53
   1  -6  -9   66.01    4.19
  -1  -6   9   63.32    3.22
   1   6  -7 2388.38   39.92
   1   6  -7 2447.35   40.03
  -1   6   7 2435.38   39.48
   1   6  -7 2364.13   39.91
  -1   6   7 2366.55   40.77
  -1   6   7 2406.70   40.42
  -1   6   7 2465.08   41.21
  -1   6   7 2395.91   41.27
   1   6  -7 2416.27   40.93
   1   6  -7 2367.21   39.76
  -1   6   7 2521.39   41.14
   1   6  -7 2362.79   41.00
  -1   6   7 2393.24   41.06
  -1  -6   7 2421.32   41.00
  -1  -6   7 2421.55   39.65
  -1  -6   7 2406.95   40.14
   1  -6  -7 2414.92   41.16
   1  -6  -7 2395.49   40.73
  -1  -6   7 2324.95   39.80
   1  -6  -7 2361.93   41.05
  -1  -6   7 2380.94   40.85
   1  -6  -7 2446.08   41.17
   1  -6  -7 2403.13   40.57
   1  -6  -7 2316.66   41.15
   1  -6  -7 2329.82   39.53
  -1  -6   7 2505.04   40.03
   1   6  -5 5266.55   84.27
   1   6  -5 5197.38   84.86
  -1   6   5 5167.98   84.51
  -1   6   5 5278.85   85.63
   1   6  -5 5197.94   84.62
  -1   6   5 5188.38   85.08
   1   6  -5 5131.88   85.63
  -1   6   5 5337.40   85.26
  -1   6   5 5222.11   85.51
   1   6  -5 5175.18   84.11
  -1   6   5 5143.65   85.38
   1   6  -5 5359.45   85.39
   1   6  -5 5130.62   85.28
  -1   6   5 5183.55   85.48
  -1  -6   5 5253.66   85.52
  -1  -6   5 5087.02   84.58
   1  -6  -5 5180.02   85.41
   1  -6  -5 5073.30   85.41
   1  -6  -5 5106.72   85.20
   1  -6  -5 5124.34   84.55
  -1  -6   5 5208.03   85.15
  -1  -6   5 5282.24   85.39
   1  -6  -5 5196.55   85.53
   1  -6  -5 5248.24   85.21
  -1  -6   5 5296.11   84.97
   1  -6  -5 5184.38   85.50
   1   6  -3   36.57    2.31
   1   6  -3   35.36    1.23
  -1   6   3   39.04    2.23
  -1   6   3   40.38    2.51
  -1   6   3   39.40    2.47
  -1   6   3   47.50    2.66
  -1   6   3   32.72    2.20
   1   6  -3   39.12    2.40
  -1   6   3   53.75    2.45
   1   6  -3   35.23    1.91
   1   6  -3   37.96    2.37
   1   6  -3   37.72    1.27
  -1   6   3   41.31    2.39
  -1   6   3   44.04    2.54
   1   6  -3   38.73    2.03
   1  -6  -3   48.69    2.11
   1  -6  -3   52.34    2.42
   1  -6  -3   41.60    2.64
   1  -6  -3   45.04    2.29
   1  -6  -3   48.53    2.81
  -1  -6   3   35.78    2.05
  -1  -6   3   36.45    2.05
  -1  -6   3   40.01    2.56
  -1  -6   3   34.50    1.93
   1  -6  -3   47.24    2.28
  -1  -6   3   37.92    2.23
   1  -6  -3   54.41    2.81
   1   6  -1   82.14    2.12
  -1   6   1   85.63    2.90
   1   6  -1   84.63    2.60
  -1   6   1   80.14    2.89
   1   6  -1   81.13    2.46
  -1   6   1   81.88    2.86
  -1   6   1   83.17    2.44
  -1   6   1   86.59    2.79
  -1   6   1   82.45    2.84
   1   6  -1   83.25    2.83
   1   6  -1   85.91    2.08
  -1  -6   1   84.01    2.09
   1  -6  -1   79.82    2.73
   1  -6  -1   79.54    2.79
   1  -6  -1   75.47    3.00
  -1  -6   1   95.86    2.73
   1  -6  -1   90.42    2.98
  -1  -6   1   78.74    2.10
  -1  -6   1   87.91    2.73
   1  -6  -1   88.26    2.32
  -1  -6   1   85.09    2.49
  -1   6  -1 2559.03   42.14
   1   6   1 2491.82   42.23
  -1   6  -1 2406.45   42.32
   1   6   1 2574.78   42.04
   1   6   1 2585.30   41.67
  -1   6  -1 2426.34   42.40
   1   6   1 2555.42   41.94
   1   6   1 2591.84   42.00
  -1   6  -1 2571.05   42.32
  -1   6  -1 2590.30   42.45
   1   6   1 2484.75   42.57
   1  -6   1 2528.64   42.42
  -1  -6  -1 2520.52   41.64
   1  -6   1 2499.05   42.31
  -1  -6  -1 2589.00   42.31
   1  -6   1 2550.21   42.30
   1  -6   1 2534.29   41.99
   1  -6   1 2557.74   42.19
  -1  -6  -1 2564.65   41.93
   1  -6   1 2541.86   41.96
   1  -6   1 2550.28   42.39
   1  -6   1 2573.23   41.25
  -1  -6  -1 2588.00   42.04
  -1  -6  -1 2554.14   42.05
   1   6   3 7895.08  125.74
   1   6   3 7869.33  126.61
  -1   6  -3 7710.94  125.34
   1   6   3 7765.76  126.46
   1   6   3 7553.98  126.34
  -1   6  -3 7785.23  126.10
  -1   6  -3 7879.67  126.40
  -1   6  -3 7790.87  126.77
   1   6   3 7871.22  126.53
  -1   6  -3 7687.94  126.42
   1   6   3 7728.81  126.80
  -1   6  -3 7688.72  126.43
   1   6   3 7829.01  126.16
  -1  -6  -3 7767.41  126.54
  -1  -6  -3 7621.44  125.71
   1  -6   3 7955.00  126.41
  -1  -6  -3 7732.69  126.51
  -1  -6  -3 7880.23  126.30
   1  -6   3 7829.78  126.62
   1  -6   3 7822.94  126.02
  -1  -6  -3 7729.15  126.67
   1  -6   3 7775.58  126.54
   1  -6   3 7786.34  126.38
  -1  -6  -3 7805.46  126.27
  -1   6  -5  222.01    4.75
   1   6   5  235.26    5.98
   1   6   5  219.25    5.08
  -1   6  -5  225.07    5.41
   1   6   5  231.79    5.90
  -1   6  -5  228.90    6.22
   1   6   5  216.36    5.13
   1   6   5  188.14    5.84
  -1   6  -5  232.07    5.33
  -1   6  -5  224.69    5.65
   1   6   5  230.94    6.17
  -1   6  -5  221.47    6.06
  -1   6  -5  229.51    5.95
   1   6   5  225.39    5.86
  -1  -6  -5  225.67    5.17
  -1  -6  -5  217.76    5.95
  -1  -6  -5  218.24    6.35
   1  -6   5  234.92    5.50
   1  -6   5  233.57    5.28
   1  -6   5  225.89    5.99
   1  -6   5  226.24    5.91
  -1  -6  -5  219.30    5.88
  -1  -6  -5  222.47    5.88
   1  -6   5  220.37    5.96
   1  -6   5  217.94    5.30
  -1  -6  -5  221.14    5.22
   1  -6   5  223.97    4.71
  -1  -6  -5  231.29    5.91
  -1   6  -7  378.01    7.99
   1   6   7  363.84    8.22
   1   6   7  350.82    7.13
  -1   6  -7  384.35    7.86
   1   6   7  313.08    8.34
  -1   6  -7  347.26    8.84
   1   6   7  357.07    8.80
   1   6   7  351.02    8.53
  -1   6  -7  354.58    8.55
   1   6   7  357.26    8.85
  -1   6  -7  354.66    8.48
  -1   6  -7  360.69    8.89
  -1   6  -7  357.33    8.00
  -1   6  -7  357.66    7.45
   1  -6   7  371.19    8.76
   1  -6   7  343.94    8.61
  -1  -6  -7  352.65    8.74
  -1  -6  -7  365.79    7.77
   1  -6   7  368.23    7.64
   1  -6   7  359.33    8.68
   1  -6   7  382.99    7.87
   1  -6   7  355.55    7.89
  -1  -6  -7  349.11    8.93
  -1  -6  -7  360.63    8.46
   1  -6   7  351.12    8.60
   1  -6   7  355.96    7.42
  -1  -6  -7  348.65    8.47
  -1   6  -9  376.07    8.16
   1   6   9  337.48    7.03
  -1   6  -9  367.54    9.66
   1   6   9  351.57    7.49
   1   6   9  367.47    8.73
   1   6   9  353.93    9.52
  -1   6  -9  365.57    9.67
   1   6   9  359.46    9.02
  -1   6  -9  356.25    8.45
  -1   6  -9  373.35    8.61
   1   6   9  364.21    9.57
  -1   6  -9  361.85    8.12
  -1  -6  -9  365.32    8.54
   1  -6   9  361.77    8.21
  -1  -6  -9  373.87    9.69
   1  -6   9  368.89    9.54
  -1  -6  -9  364.12    8.45
  -1  -6  -9  374.45    9.44
   1  -6   9  368.57    8.29
   1  -6   9  376.82    9.50
   1  -6   9  368.03    8.10
   1  -6   9  356.86    7.82
   1   6  11  217.93    7.99
   1   6  11  207.61    7.88
  -1   6 -11  238.48    8.13
  -1   6 -11  213.28    8.08
  -1   6 -11  218.01    6.54
   1   6  11  218.50    7.22
  -1   6 -11  226.03    6.98
  -1   6 -11  216.40    6.48
   1  -6  11  209.91    7.63
   1  -6  11  212.38    6.50
  -1  -6 -11  210.76    6.91
   1  -6  11  203.60    7.70
   1  -6  11  210.28    5.53
  -1  -6 -11  228.13    7.77
  -1  -6 -11  222.91    7.75
  -1  -6 -11  220.40    6.83
   1  -6  11  203.91    6.32
  -1  -6 -11  209.07    7.67
   1  -6  11  212.04    6.42
  -1   6 -13  692.98   14.69
  -1   6 -13  683.81   16.43
  -1   6 -13  680.47   14.99
  -1   6 -13  684.79   16.60
   1   6  13  678.84   15.17
   1   6  13  650.02   16.13
   1   6  13  700.68   16.48
   1  -6  13  661.26   15.98
   1  -6  13  688.36   16.35
  -1  -6 -13  658.26   16.03
  -1  -6 -13  685.36   16.36
  -1  -6 -13  704.43   16.26
  -1  -6 -13  701.21   15.10
  -1   6 -15    3.31    5.76
  -1   6 -15   11.21    6.21
   1   6  15    6.35    5.57
   1   6  15    5.18    5.65
   1  -6  15    8.62    5.22
   1  -6  15    6.50    5.50
  -1  -6 -15   10.88    5.84
  -1  -6 -15    5.60    5.58
  -1  -6 -15    6.47    5.19
  -1   7  16  485.35   13.93
   1   7 -16  489.85   14.35
  -1   7  16  487.15   13.77
   1   7 -16  475.78   14.17
  -1  -7  16  492.24   13.54
  -1  -7  16  472.66   13.93
   1  -7 -16  478.95   13.22
   1  -7 -16  495.26   13.87
   1  -7 -16  504.38   14.40
   1  -7 -16  491.19   13.91
   1   7 -14  575.47   12.74
   1   7 -14  564.66   14.96
  -1   7  14  571.45   14.41
   1   7 -14  572.50   14.67
  -1   7  14  605.19   14.74
   1  -7 -14  556.83   13.84
   1  -7 -14  571.66   14.75
   1  -7 -14  564.49   14.48
   1  -7 -14  587.47   14.65
  -1  -7  14  574.67   14.17
   1   7 -12  363.77    8.63
   1   7 -12  355.04    8.66
   1   7 -12  384.07   10.67
  -1   7  12  351.78   10.08
  -1   7  12  372.64   10.45
  -1   7  12  350.54    9.16
  -1   7  12  381.31   10.25
   1   7 -12  381.85   10.42
  -1  -7  12  359.43    9.90
   1  -7 -12  374.49    9.72
  -1  -7  12  362.45    7.78
   1  -7 -12  375.77   10.35
   1  -7 -12  366.06   10.22
  -1  -7  12  340.73    7.71
   1   7 -10  456.01    9.22
  -1   7  10  460.82    9.92
   1   7 -10  442.53    9.24
   1   7 -10  443.93   11.33
  -1   7  10  471.22   10.56
   1   7 -10  456.17    9.49
  -1   7  10  434.78   10.97
  -1   7  10  459.29   11.04
   1   7 -10  449.52    9.43
   1   7 -10  460.14   10.98
  -1   7  10  460.56   11.12
   1  -7 -10  443.74   10.91
  -1  -7  10  455.40    9.03
  -1  -7  10  454.06    9.23
   1  -7 -10  459.35   10.49
   1  -7 -10  446.37   10.12
  -1  -7  10  456.58    9.26
  -1  -7  10  435.13   10.72
  -1  -7  10  462.32    9.62
   1   7  -8   10.35    2.07
  -1   7   8   11.45    1.55
   1   7  -8   12.07    2.99
  -1   7   8   14.22    3.07
  -1   7   8   16.51    2.91
  -1   7   8   13.85    3.10
  -1   7   8   11.10    3.17
   1   7  -8   12.76    2.83
   1   7  -8   12.52    1.86
  -1   7   8    8.65    3.10
  -1   7   8   13.86    2.55
   1   7  -8   10.77    2.03
   1   7  -8   12.99    1.93
  -1   7   8   10.55    3.21
  -1  -7   8   11.76    2.28
   1  -7  -8   15.50    3.69
  -1  -7   8   11.39    2.57
   1  -7  -8   15.44    2.98
   1  -7  -8   11.03    1.67
   1  -7  -8   14.36    2.88
   1  -7  -8    9.95    3.29
  -1  -7   8   13.76    2.98
   1  -7  -8   12.23    3.28
  -1  -7   8   13.93    1.82
  -1  -7   8   10.78    1.80
   1  -7  -8   15.38    2.75
   1  -7  -8   13.33    3.04
   1   7  -6 7702.51  122.78
  -1   7   6 7553.12  123.55
   1   7  -6 7737.67  122.06
  -1   7   6 7783.34  123.51
  -1   7   6 7258.22  122.30
   1   7  -6 7724.99  123.83
   1   7  -6 7548.96  122.54
  -1   7   6 7673.63  123.24
  -1   7   6 7637.40  123.70
   1   7  -6 7646.33  123.38
   1   7  -6 7549.29  123.40
  -1   7   6 7660.83  123.75
   1   7  -6 7542.68  121.95
  -1   7   6 7556.56  123.05
  -1  -7   6 7460.60  123.44
   1  -7  -6 7551.33  123.52
  -1  -7   6 7494.74  121.85
  -1  -7   6 7723.16  122.50
   1  -7  -6 7529.62  123.13
   1  -7  -6 7559.45  123.21
  -1  -7   6 7636.31  123.20
  -1  -7   6 7386.75  122.86
   1  -7  -6 7616.98  123.49
   1  -7  -6 7506.08  123.56
   1  -7  -6 7601.66  123.60
   1  -7  -6 6909.06  122.37
  -1  -7   6 7627.30  123.64
  -1   7   4 8501.28  138.62
  -1   7   4 8752.94  139.15
   1   7  -4 8543.39  138.90
  -1   7   4 8571.30  139.16
  -1   7   4 8636.17  139.05
  -1   7   4 8427.08  139.04
   1   7  -4 8379.04  138.61
   1   7  -4 8729.09  139.34
  -1   7   4 8721.59  139.37
   1   7  -4 8645.98  139.11
  -1   7   4 8797.58  139.37
  -1   7   4 8635.81  139.23
   1   7  -4 8137.82  139.21
   1   7  -4 8533.37  137.80
   1   7  -4 8645.52  137.76
   1   7  -4 8546.07  138.98
   1  -7  -4 8472.16  139.27
   1  -7  -4 8708.19  138.69
  -1  -7   4 8748.73  139.25
   1  -7  -4 8713.80  138.98
  -1  -7   4 8612.48  138.87
   1  -7  -4 8628.90  139.31
  -1  -7   4 8664.71  139.20
   1  -7  -4 8634.84  139.15
   1  -7  -4 8610.87  139.14
  -1  -7   4 8623.78  139.02
   1  -7  -4 8440.58  139.20
  -1   7   2  389.08    7.40
   1   7  -2  383.24    7.70
   1   7  -2  386.72    7.73
  -1   7   2  372.23    7.55
  -1   7   2  387.51    7.67
   1   7  -2  385.92    7.62
  -1   7   2  384.67    7.75
   1   7  -2  356.14    7.79
   1   7  -2  370.33    6.49
  -1   7   2  377.98    7.65
   1   7  -2  364.31    7.32
  -1   7   2  367.81    7.63
   1   7  -2  370.98    7.49
  -1   7   2  379.37    7.74
  -1  -7   2  377.41    7.77
  -1  -7   2  379.39    7.61
   1  -7  -2  375.91    7.76
  -1  -7   2  375.87    7.49
   1  -7  -2  358.97    7.64
   1  -7  -2  375.25    7.83
  -1  -7   2  385.22    7.32
   1  -7  -2  370.92    7.61
   1  -7  -2  387.68    7.65
  -1  -7   2  382.84    6.59
   1  -7  -2  366.07    7.58
   1  -7  -2  383.78    7.33
  -1  -7   2  369.45    6.57
   1   7   0 4709.51   78.25
   1   7   0 4768.27   77.77
   1   7   0 4764.83   78.27
  -1   7   0 4865.19   78.34
   1   7   0 4767.07   78.60
  -1   7   0 4737.10   78.06
  -1   7   0 4853.04   78.36
   1   7   0 4922.71   77.85
   1   7   0 4873.27   77.63
   1   7   0 4596.39   77.72
  -1   7   0 4798.43   78.35
  -1  -7   0 4898.98   77.75
   1  -7   0 4749.30   77.95
   1  -7   0 4783.02   78.03
   1  -7   0 4845.01   78.30
  -1  -7   0 4836.15   77.81
   1  -7   0 4508.26   78.21
   1  -7   0 4805.73   78.33
  -1  -7   0 4789.08   78.38
  -1  -7   0 4690.32   77.65
  -1  -7   0 4778.45   77.73
   1  -7   0 4784.69   77.36
   1   7   212728.10  205.58
   1   7   212907.60  206.16
   1   7   212922.80  205.01
  -1   7  -211748.10  205.89
   1   7   212789.60  205.54
   1   7   211768.30  205.72
  -1   7  -212993.10  205.97
   1   7   212933.90  205.50
  -1   7  -212609.90  205.31
  -1   7  -212886.70  205.64
  -1   7  -212978.70  205.77
  -1   7  -212882.40  205.73
   1   7   212758.30  205.59
  -1  -7  -212650.60  205.60
   1  -7   212717.50  205.76
   1  -7   212585.00  205.25
   1  -7   212964.00  205.95
  -1  -7  -212381.00  205.44
  -1  -7  -212423.80  206.08
  -1  -7  -212674.30  204.97
   1  -7   212913.80  205.86
   1  -7   213008.20  205.72
  -1  -7  -212886.40  205.64
  -1  -7  -212868.90  205.71
   1  -7   212790.80  205.79
   1   7   4  719.74   12.96
  -1   7  -4  695.58   13.20
  -1   7  -4  727.12   12.40
  -1   7  -4  731.33   13.61
   1   7   4  712.88   13.78
  -1   7  -4  741.28   13.59
   1   7   4  738.61   14.20
  -1   7  -4  717.81   14.12
   1   7   4  739.55   13.88
  -1   7  -4  725.65   13.78
   1   7   4  727.38   13.87
   1   7   4  732.66   13.30
   1   7   4  735.49   13.70
  -1  -7  -4  751.51   14.32
  -1  -7  -4  741.75   12.98
  -1  -7  -4  737.56   13.91
   1  -7   4  753.39   13.62
   1  -7   4  695.77   13.06
   1  -7   4  742.64   13.98
  -1  -7  -4  731.29   13.93
  -1  -7  -4  741.33   13.69
  -1  -7  -4  723.36   13.89
   1  -7   4  730.61   13.58
   1  -7   4  735.39   13.84
  -1  -7  -4  738.38   13.48
   1   7   6 1651.92   27.99
  -1   7  -6 1681.81   28.51
   1   7   6 1687.77   29.49
  -1   7  -6 1650.35   27.72
  -1   7  -6 1614.62   29.51
   1   7   6 1643.85   28.16
   1   7   6 1682.36   28.98
   1   7   6 1576.20   29.43
  -1   7  -6 1663.79   28.66
  -1   7  -6 1632.26   29.17
   1   7   6 1648.74   29.06
  -1   7  -6 1689.55   28.41
  -1   7  -6 1707.35   29.51
   1   7   6 1651.52   29.17
  -1   7  -6 1641.71   29.05
   1  -7   6 1531.62   29.05
   1  -7   6 1632.96   28.14
  -1  -7  -6 1637.53   28.18
  -1  -7  -6 1636.83   28.13
  -1  -7  -6 1678.50   29.17
   1  -7   6 1661.49   29.37
   1  -7   6 1646.82   28.56
  -1  -7  -6 1646.22   29.48
   1  -7   6 1647.08   29.13
  -1  -7  -6 1567.63   29.27
  -1  -7  -6 1677.29   29.03
  -1  -7  -6 1625.28   29.26
   1  -7   6 1681.12   28.50
   1  -7   6 1662.85   27.68
   1  -7   6 1668.90   29.35
  -1   7  -8  296.44    7.24
   1   7   8  296.83    8.31
   1   7   8  293.44    6.28
  -1   7  -8  301.64    7.12
  -1   7  -8  300.87    8.36
   1   7   8  289.86    8.23
   1   7   8  299.49    8.00
  -1   7  -8  295.59    8.24
  -1   7  -8  298.82    6.66
  -1   7  -8  290.89    7.23
   1   7   8  301.10    7.70
  -1  -7  -8  292.10    7.13
   1  -7   8  296.06    6.95
   1  -7   8  291.98    7.14
  -1  -7  -8  306.27    7.14
  -1  -7  -8  297.25    7.88
   1  -7   8  302.23    8.13
  -1  -7  -8  291.71    7.93
   1  -7   8  311.07    8.16
   1  -7   8  290.58    6.61
   1  -7   8  302.28    6.99
   1   7  10  111.91    5.93
   1   7  10  125.90    3.89
  -1   7 -10  103.84    4.89
  -1   7 -10  117.50    4.55
  -1   7 -10  123.27    5.91
  -1   7 -10  119.76    6.00
   1   7  10  119.23    5.39
  -1   7 -10  116.72    4.45
  -1   7 -10  117.62    4.85
   1   7  10  115.29    5.81
  -1  -7 -10  116.78    4.95
   1  -7  10  114.03    4.24
  -1  -7 -10  117.88    5.83
   1  -7  10  118.49    4.64
   1  -7  10  117.52    5.75
   1  -7  10  119.01    4.64
  -1  -7 -10  117.33    6.01
  -1  -7 -10  126.58    5.02
   1  -7  10  114.71    4.39
   1  -7  10  109.96    5.45
  -1   7 -12 2125.88   38.88
  -1   7 -12 2071.49   36.56
   1   7  12 2013.06   38.55
   1   7  12 2042.26   37.49
  -1   7 -12 2137.26   37.22
   1   7  12 2056.94   38.61
  -1   7 -12 2088.74   38.86
   1  -7  12 2054.59   38.40
  -1  -7 -12 2108.46   38.61
   1  -7  12 2118.68   38.65
   1  -7  12 2084.29   36.44
  -1  -7 -12 2116.57   38.46
  -1  -7 -12 2094.53   38.60
  -1  -7 -12 2070.90   37.10
  -1   7 -14   81.92    7.30
   1   7  14   77.75    6.51
   1   7  14   79.47    5.82
   1   7  14   81.09    6.67
  -1   7 -14   78.01    6.86
  -1   7 -14   66.74    5.36
   1  -7  14   73.33    6.44
  -1  -7 -14   78.36    5.64
   1  -7  14   72.13    5.99
  -1  -7 -14   76.48    6.55
  -1  -7 -14   81.68    6.42
  -1  -7 -14   82.60    6.38
  -1   7 -16    8.58    6.55
  -1  -7 -16   13.32    6.49
   1  -7  16   14.39    5.74
  -1   8  17   26.19    6.43
  -1  -8  17   32.94    5.86
   1   8 -15  250.48    9.99
  -1   8  15  230.08    9.36
   1   8 -15  259.50    9.86
  -1   8  15  253.82    9.55
   1  -8 -15  252.86    9.01
  -1  -8  15  221.74    9.13
   1  -8 -15  243.94    9.84
   1  -8 -15  242.84    9.49
   1  -8 -15  241.40    9.50
   1   8 -13  483.63   10.82
   1   8 -13  509.08   13.31
  -1   8  13  486.31   12.69
  -1   8  13  471.73   11.49
   1   8 -13  505.36   13.02
  -1   8  13  483.43   12.77
   1   8 -13  496.59   10.88
  -1  -8  13  470.03   12.31
   1  -8 -13  503.92   12.80
   1  -8 -13  483.70   12.91
   1  -8 -13  473.06   12.07
   1  -8 -13  449.41   12.36
  -1   8  11  594.35   14.02
  -1   8  11  588.30   13.03
   1   8 -11  569.75   14.03
  -1   8  11  608.88   13.89
  -1   8  11  603.93   13.80
   1   8 -11  608.49   13.88
   1   8 -11  608.94   11.95
   1   8 -11  591.39   11.92
  -1   8  11  579.49   12.45
   1  -8 -11  599.93   12.83
  -1  -8  11  605.50   13.62
   1  -8 -11  621.62   13.92
  -1  -8  11  585.98   11.75
  -1  -8  11  591.60   11.52
  -1   8   9   10.75    1.78
  -1   8   9    8.30    3.52
   1   8  -9    9.96    2.38
   1   8  -9   10.07    2.53
   1   8  -9    9.39    3.47
   1   8  -9    7.36    2.01
  -1   8   9    6.68    3.40
   1   8  -9    7.03    2.14
  -1   8   9   13.37    2.90
  -1   8   9    9.30    3.58
  -1   8   9    6.09    3.32
   1  -8  -9    5.27    1.97
  -1  -8   9    5.57    3.00
  -1  -8   9    7.79    2.06
  -1  -8   9    8.37    2.53
   1  -8  -9    7.06    3.53
  -1  -8   9    7.21    1.97
   1  -8  -9    9.71    3.15
   1  -8  -9   10.00    3.12
   1  -8  -9    9.73    3.43
  -1   8   7  415.42    8.10
   1   8  -7  419.58    7.77
  -1   8   7  422.22    9.49
   1   8  -7  417.53    8.65
   1   8  -7  436.75    9.49
   1   8  -7  415.16    8.41
  -1   8   7  424.50    9.16
   1   8  -7  411.95    9.83
  -1   8   7  408.39    9.45
  -1   8   7  405.70    9.63
  -1   8   7  409.59    8.98
   1   8  -7  421.73    9.34
  -1   8   7  406.07    9.60
   1   8  -7  391.37    9.37
   1   8  -7  397.74    7.79
   1  -8  -7  395.16    8.17
   1  -8  -7  423.44    9.59
   1  -8  -7  429.52    9.63
   1  -8  -7  430.68    9.14
  -1  -8   7  414.65    8.76
  -1  -8   7  408.88    8.32
   1  -8  -7  406.39    9.04
  -1  -8   7  421.15    9.36
  -1  -8   7  415.47    9.16
  -1  -8   7  415.90    7.65
   1  -8  -7  412.70    9.47
  -1  -8   7  433.63    9.66
   1  -8  -7  420.17    9.57
   1   8  -5 9113.44  146.84
  -1   8   5 8773.61  146.49
   1   8  -5 8980.46  145.60
   1   8  -5 8924.16  145.54
  -1   8   5 8967.95  147.29
  -1   8   5 9067.96  147.01
  -1   8   5 8954.93  147.03
   1   8  -5 9277.87  147.53
   1   8  -5 9101.86  147.20
  -1   8   5 9038.08  147.49
  -1   8   5 8975.91  147.31
   1   8  -5 9102.50  145.55
   1   8  -5 9095.80  147.12
  -1   8   5 9073.82  147.24
   1   8  -5 9142.46  146.57
   1   8  -5 9007.50  147.40
  -1   8   5 8951.42  147.46
  -1  -8   5 8958.55  147.29
   1  -8  -5 9187.75  147.35
   1  -8  -5 9101.52  146.92
   1  -8  -5 9027.92  147.23
  -1  -8   5 9228.32  147.37
  -1  -8   5 9035.49  146.90
   1  -8  -5 9173.55  147.40
   1  -8  -5 9044.65  147.41
  -1  -8   5 9032.76  146.57
  -1  -8   5 8923.62  146.98
   1  -8  -5 9094.86  146.60
   1  -8  -5 8901.59  147.26
  -1   8   3  992.33   18.13
   1   8  -3 1050.06   18.36
  -1   8   3 1055.68   18.20
  -1   8   3 1017.74   18.39
  -1   8   3 1018.70   18.39
  -1   8   3 1032.41   18.35
   1   8  -3 1032.96   18.46
  -1   8   3 1026.00   18.45
  -1   8   3 1020.39   18.58
  -1   8   3 1041.68   18.56
   1   8  -3 1033.89   18.43
   1   8  -3 1038.63   18.08
   1   8  -3 1041.37   18.58
   1   8  -3 1001.12   18.09
   1  -8  -3 1022.55   18.41
  -1  -8   3 1071.01   18.44
   1  -8  -3 1004.57   18.15
   1  -8  -3 1028.63   18.23
   1  -8  -3 1038.34   18.46
  -1  -8   3 1012.95   18.11
  -1  -8   3 1035.41   16.97
   1  -8  -3 1002.74   18.44
   1  -8  -3 1035.07   18.49
  -1  -8   3  997.71   18.03
  -1  -8   3 1026.21   18.44
   1  -8  -3 1012.87   18.13
   1   8  -1  602.86   11.50
  -1   8   1  628.91   11.62
  -1   8   1  613.56   11.42
  -1   8   1  607.41   11.65
   1   8  -1  575.74   11.29
   1   8  -1  629.75   10.78
  -1   8   1  614.78   10.92
  -1   8   1  608.12   11.59
   1   8  -1  625.20   12.07
   1   8  -1  610.18   10.56
   1   8  -1  612.53   11.20
  -1   8   1  641.10   11.80
  -1  -8   1  588.21   11.24
   1  -8  -1  619.18   11.40
  -1  -8   1  629.23   10.79
   1  -8  -1  609.15   11.65
   1  -8  -1  611.78   11.68
   1  -8  -1  598.90   11.64
  -1  -8   1  589.10   10.61
  -1  -8   1  627.64   11.60
  -1  -8   1  605.76   11.16
   1  -8  -1  607.28   10.87
   1   8   1 5607.46   91.29
   1   8   1 5576.09   90.85
  -1   8  -1 5290.30   90.92
  -1   8  -1 5670.92   91.03
   1   8   1 5508.82   90.24
  -1   8  -1 5622.90   90.92
  -1   8  -1 5591.45   91.08
  -1   8  -1 5578.44   90.71
   1   8   1 5608.33   90.48
   1   8   1 5259.31   90.48
   1   8   1 5536.28   90.36
  -1  -8  -1 5554.41   90.95
   1  -8   1 5578.46   90.97
   1  -8   1 5686.17   90.38
  -1  -8  -1 5601.81   91.26
  -1  -8  -1 5095.21   90.86
   1  -8   1 5659.29   90.95
  -1  -8  -1 5641.14   90.20
   1  -8   1 5063.55   90.90
  -1  -8  -1 5490.39   90.45
   1  -8   1 5592.82   90.96
   1  -8   1 5697.25   90.46
  -1  -8  -1 5711.79   90.55
  -1  -8  -1 5433.52   90.42
   1  -8   1 5670.53   89.50
   1   8   3 4475.48   74.49
  -1   8  -3 4656.16   74.76
   1   8   3 4607.58   73.95
  -1   8  -3 4124.06   74.94
   1   8   3 4559.52   74.64
  -1   8  -3 4524.13   74.72
  -1   8  -3 4480.45   74.72
   1   8   3 4536.82   74.70
  -1   8  -3 4636.46   74.19
   1   8   3 4522.86   74.88
   1   8   3 4520.53   74.60
   1   8   3 4572.49   75.26
  -1   8  -3 4524.98   75.06
  -1  -8  -3 4504.63   74.76
  -1  -8  -3 4576.72   75.23
   1  -8   3 4638.81   74.73
   1  -8   3 4503.49   74.09
  -1  -8  -3 4501.35   74.71
   1  -8   3 4565.97   74.94
   1  -8   3 4580.09   74.85
  -1  -8  -3 4591.42   74.55
  -1  -8  -3 4423.64   74.99
   1  -8   3 4599.09   74.81
  -1  -8  -3 4505.06   74.71
  -1  -8  -3 4490.38   73.90
   1  -8   3 4575.62   75.06
   1   8   5 1633.27   27.91
  -1   8  -5 1663.04   28.40
   1   8   5 1631.68   29.12
  -1   8  -5 1645.84   27.89
  -1   8  -5 1591.80   28.35
   1   8   5 1630.34   27.72
   1   8   5 1622.10   28.65
  -1   8  -5 1617.03   28.61
  -1   8  -5 1664.52   29.06
   1   8   5 1661.54   28.70
   1   8   5 1650.56   28.71
  -1   8  -5 1595.79   26.98
   1   8   5 1629.66   28.56
   1  -8   5 1649.16   27.75
  -1  -8  -5 1652.94   29.14
  -1  -8  -5 1618.79   28.14
   1  -8   5 1612.32   28.35
  -1  -8  -5 1624.89   28.80
   1  -8   5 1614.35   28.93
  -1  -8  -5 1599.20   28.84
   1  -8   5 1625.04   28.74
   1  -8   5 1650.48   28.30
  -1  -8  -5 1654.12   27.68
  -1  -8  -5 1620.52   28.77
   1  -8   5 1680.82   28.83
  -1  -8  -5 1661.39   28.52
   1   8   7   73.47    2.96
  -1   8  -7   68.76    3.28
  -1   8  -7   69.64    3.61
  -1   8  -7   70.48    3.60
   1   8   7   72.74    3.24
  -1   8  -7   70.53    4.34
   1   8   7   68.65    3.97
   1   8   7   68.47    4.37
  -1   8  -7   63.60    4.13
   1   8   7   63.07    4.27
  -1   8  -7   71.79    4.24
   1   8   7   66.95    4.05
  -1   8  -7   68.59    2.66
   1   8   7   72.09    4.23
  -1  -8  -7   63.76    3.07
   1  -8   7   74.12    3.17
   1  -8   7   72.79    4.21
  -1  -8  -7   75.47    3.38
   1  -8   7   64.07    4.32
   1  -8   7   69.98    3.29
   1  -8   7   59.33    3.86
  -1  -8  -7   69.86    4.43
   1  -8   7   67.05    3.31
  -1  -8  -7   74.34    4.16
   1  -8   7   69.19    4.17
  -1  -8  -7   70.95    4.04
  -1  -8  -7   73.70    3.96
  -1  -8  -7   80.18    4.22
   1  -8   7   67.10    2.61
  -1  -8  -7   73.02    4.84
  -1   8  -9   50.05    3.53
  -1   8  -9   44.78    3.72
  -1   8  -9   45.77    3.49
   1   8   9   46.40    2.64
  -1   8  -9   47.38    4.74
   1   8   9   49.88    4.34
  -1   8  -9   47.75    2.93
   1   8   9   47.86    4.46
   1   8   9   46.34    4.46
  -1   8  -9   46.84    4.36
   1  -8   9   46.60    4.29
  -1  -8  -9   58.70    3.68
   1  -8   9   46.47    3.32
   1  -8   9   47.75    3.21
  -1  -8  -9   52.03    4.12
   1  -8   9   48.02    3.35
  -1  -8  -9   41.15    4.30
  -1  -8  -9   49.04    3.60
   1  -8   9   46.41    4.13
   1  -8   9   46.06    2.99
  -1   8 -11 1251.86   24.74
  -1   8 -11 1209.16   22.46
  -1   8 -11 1220.66   24.82
   1   8  11 1204.22   24.69
  -1   8 -11 1240.22   23.02
   1   8  11 1207.82   23.73
   1   8  11 1233.12   24.54
  -1  -8 -11 1252.67   24.69
   1  -8  11 1232.36   24.45
   1  -8  11 1263.74   24.66
  -1  -8 -11 1231.83   24.45
   1  -8  11 1235.13   22.70
  -1  -8 -11 1228.39   23.07
   1  -8  11 1234.83   22.25
   1   8  13  370.66   10.74
  -1   8 -13  387.77   11.98
   1   8  13  395.64   11.72
  -1   8 -13  398.12   10.24
   1   8  13  380.64   11.70
  -1   8 -13  404.02   12.03
  -1  -8 -13  385.92   10.26
   1  -8  13  384.35   11.41
  -1  -8 -13  401.25   11.75
  -1  -8 -13  378.17   11.42
   1  -8  13  395.69   11.74
  -1  -8 -13  393.83   11.54
  -1   8 -15    6.36    6.36
   1   8  15    4.05    5.76
  -1   8 -15   10.91    6.44
   1   8  15    1.25    5.86
  -1  -8 -15   -0.31    5.92
   1  -8  15    3.20    5.90
   1  -8  15    6.98    5.58
  -1  -8 -15    8.31    5.68
  -1  -8 -15   12.96    5.77
   1   9 -16    4.34    6.58
  -1   9  16    0.30    5.94
   1   9 -16   11.61    6.49
  -1   9  16   -5.52    6.07
  -1  -9  16    4.40    5.01
   1  -9 -16    6.71    6.20
   1  -9 -16    1.54    5.57
   1  -9 -16    6.83    5.33
   1   9 -14  134.39    7.60
  -1   9  14  124.54    7.35
   1   9 -14  126.60    7.53
  -1   9  14  132.98    7.28
  -1  -9  14  118.53    6.80
   1  -9 -14  144.15    7.77
   1  -9 -14  127.00    7.49
   1  -9 -14  131.05    6.95
  -1   9  12   72.93    5.74
  -1   9  12   73.24    4.97
   1   9 -12   65.28    5.91
   1   9 -12   59.66    5.64
   1   9 -12   64.21    3.67
   1   9 -12   72.89    3.89
  -1   9  12   70.82    5.70
  -1   9  12   69.14    5.61
  -1  -9  12   70.39    3.87
   1  -9 -12   70.35    5.63
  -1  -9  12   74.72    5.47
   1   9 -10  304.88    6.72
   1   9 -10  304.22    7.09
   1   9 -10  296.76    7.23
  -1   9  10  295.70    8.13
  -1   9  10  283.01    8.79
  -1   9  10  307.86    8.76
   1   9 -10  304.62    8.78
  -1   9  10  310.23    8.71
   1   9 -10  286.39    6.73
  -1   9  10  296.87    7.69
   1  -9 -10  271.71    6.26
   1  -9 -10  269.19    8.59
   1  -9 -10  299.58    8.15
  -1  -9  10  304.98    7.30
  -1  -9  10  301.64    6.88
  -1  -9  10  305.07    6.51
   1  -9 -10  295.08    8.16
   1  -9 -10  300.56    8.75
  -1  -9  10  315.64    8.66
  -1   9   8    3.19    2.89
  -1   9   8    6.74    3.49
   1   9  -8    3.41    2.48
  -1   9   8    6.12    1.95
   1   9  -8    8.69    3.46
  -1   9   8    8.48    2.95
   1   9  -8    6.38    3.00
  -1   9   8    8.21    3.21
   1   9  -8    9.06    3.27
  -1   9   8    4.29    3.21
   1   9  -8    5.02    1.70
   1   9  -8    5.79    2.30
   1   9  -8    4.66    1.60
  -1  -9   8    5.21    2.63
  -1  -9   8    5.72    1.55
   1  -9  -8    7.91    3.76
  -1  -9   8    3.24    1.99
   1  -9  -8    6.32    2.87
   1  -9  -8    4.01    3.09
   1  -9  -8    5.62    2.15
   1  -9  -8   10.00    3.61
  -1  -9   8    8.90    3.16
  -1  -9   8    7.05    2.98
   1  -9  -8    3.41    2.79
   1   9  -6    6.03    1.21
  -1   9   6    8.22    2.96
   1   9  -6    7.88    2.51
  -1   9   6    5.44    2.13
  -1   9   6   10.35    2.90
  -1   9   6    5.93    2.65
  -1   9   6    8.95    3.02
   1   9  -6    6.04    2.94
  -1   9   6   11.09    2.55
   1   9  -6    7.33    2.90
   1   9  -6    4.06    2.66
   1   9  -6    7.70    2.21
   1   9  -6    7.87    2.58
  -1   9   6    7.08    2.99
  -1   9   6    5.20    2.94
   1   9  -6    6.79    1.03
   1   9  -6    8.53    1.25
   1  -9  -6    7.30    2.10
   1  -9  -6    8.09    2.68
  -1  -9   6    9.15    2.03
   1  -9  -6    8.35    2.58
  -1  -9   6    8.72    2.46
   1  -9  -6   10.64    3.25
   1  -9  -6    4.93    3.08
   1  -9  -6    6.54    2.63
   1  -9  -6    7.63    2.67
  -1  -9   6    7.31    2.37
  -1  -9   6    9.69    2.75
  -1  -9   6   11.21    3.11
  -1   9   4 2109.12   35.27
  -1   9   4 2090.69   35.66
   1   9  -4 2096.81   35.51
  -1   9   4 2079.10   35.97
  -1   9   4 2103.19   35.54
   1   9  -4 2140.23   35.91
   1   9  -4 2064.89   35.20
  -1   9   4 2067.41   35.87
   1   9  -4 2095.31   35.70
   1   9  -4 2154.37   35.53
   1   9  -4 2033.85   35.84
  -1   9   4 2058.62   35.70
  -1   9   4 2130.54   35.78
  -1   9   4 2079.29   35.54
  -1  -9   4 2071.63   35.66
   1  -9  -4 2154.82   35.35
  -1  -9   4 1963.91   35.85
   1  -9  -4 2090.16   35.79
   1  -9  -4 2040.63   35.37
  -1  -9   4 2104.49   35.73
   1  -9  -4 2068.47   35.79
   1  -9  -4 2164.34   35.87
  -1  -9   4 2074.39   33.96
   1  -9  -4 2054.64   35.77
  -1  -9   4 2058.07   35.76
  -1  -9   4 2028.43   35.27
  -1  -9   4 2116.99   35.34
   1  -9  -4 2069.11   35.52
  -1   9   2  954.33   17.26
  -1   9   2  987.72   16.85
   1   9  -2  942.59   17.39
  -1   9   2  959.46   17.47
  -1   9   2  975.52   17.34
   1   9  -2  937.85   17.43
  -1   9   2  943.65   17.39
   1   9  -2  950.47   17.21
   1   9  -2  963.76   17.59
  -1   9   2  934.98   17.22
   1   9  -2  958.69   16.20
   1   9  -2  952.22   15.87
  -1   9   2  945.37   17.47
   1   9  -2  964.73   16.99
   1   9  -2  958.18   17.21
  -1  -9   2  980.22   17.22
   1  -9  -2  960.74   17.26
  -1  -9   2  944.87   17.22
   1  -9  -2  949.74   17.24
   1  -9  -2  950.16   17.44
  -1  -9   2  946.80   16.94
  -1  -9   2  977.72   17.53
   1  -9  -2  953.56   17.41
   1  -9  -2  963.14   16.79
  -1  -9   2  955.98   16.16
   1  -9  -2  959.30   17.33
  -1  -9   2  945.67   15.94
   1   9   0 1315.92   22.84
  -1   9   0 1258.59   22.74
  -1   9   0 1158.79   22.63
  -1   9   0 1313.07   22.89
  -1   9   0 1341.31   22.87
   1   9   0 1280.53   22.26
   1   9   0 1319.47   23.21
   1   9   0 1179.38   22.06
  -1   9   0 1317.22   22.90
   1   9   0 1308.43   21.89
   1   9   0 1276.21   22.76
  -1   9   0 1315.36   22.60
   1   9   0 1342.51   22.35
  -1   9   0 1330.82   22.89
   1  -9   0 1331.05   22.33
  -1  -9   0 1347.36   22.94
  -1  -9   0 1274.74   22.21
   1  -9   0 1306.92   22.80
   1  -9   0 1328.29   22.85
   1  -9   0 1318.05   22.86
  -1  -9   0 1307.39   22.31
  -1  -9   0 1221.43   22.11
   1  -9   0 1302.11   21.58
  -1  -9   0 1319.07   21.95
   1   9   2   27.66    2.74
  -1   9  -2   23.08    2.75
  -1   9  -2   23.09    2.66
  -1   9  -2   19.01    2.58
  -1   9  -2   20.43    2.87
  -1   9  -2   21.75    2.66
   1   9   2   20.11    2.14
   1   9   2   24.07    2.64
   1   9   2   39.22    2.58
   1   9   2   21.85    2.85
   1   9   2   19.22    3.24
   1  -9   2   17.22    2.94
  -1  -9  -2   22.27    2.28
  -1  -9  -2   20.92    3.28
  -1  -9  -2   27.53    2.70
   1  -9   2   21.39    2.59
   1  -9   2   19.41    2.56
  -1  -9  -2   25.40    2.06
   1  -9   2   23.50    2.92
  -1  -9  -2   23.28    2.59
   1  -9   2   17.37    1.90
  -1  -9  -2   24.30    2.15
   1  -9   2   22.30    2.15
  -1   9  -4   96.02    4.12
  -1   9  -4   78.18    4.12
   1   9   4   89.69    3.50
  -1   9  -4   97.08    3.85
   1   9   4   91.67    4.24
   1   9   4   77.04    3.13
  -1   9  -4   95.78    3.26
  -1   9  -4  101.08    3.84
   1   9   4   97.95    3.90
   1   9   4   93.99    4.00
   1   9   4   94.25    3.80
  -1   9  -4   86.22    3.73
   1   9   4   92.52    3.92
  -1  -9  -4   93.05    3.94
  -1  -9  -4   93.42    3.65
   1  -9   4   95.93    4.31
  -1  -9  -4   88.47    3.09
   1  -9   4   79.71    3.77
  -1  -9  -4   94.93    3.98
  -1  -9  -4   88.13    4.38
   1  -9   4   92.94    3.52
   1  -9   4   91.33    3.98
  -1  -9  -4   97.20    3.84
   1  -9   4   95.70    3.17
   1  -9   4   94.11    3.74
  -1  -9  -4   88.72    3.68
   1  -9   4   95.53    3.89
   1   9   6  183.62    6.38
  -1   9  -6  187.87    5.51
   1   9   6  179.92    4.93
  -1   9  -6  190.08    5.89
   1   9   6  181.00    4.86
  -1   9  -6  190.08    5.52
   1   9   6  193.61    5.86
   1   9   6  186.84    6.39
  -1   9  -6  178.64    5.83
  -1   9  -6  193.07    5.03
   1   9   6  192.93    5.85
   1   9   6  189.95    5.83
  -1   9  -6  172.71    6.04
  -1   9  -6  182.95    4.00
   1   9   6  183.25    5.70
  -1  -9  -6  187.25    5.21
  -1  -9  -6  184.83    5.89
  -1  -9  -6  186.06    6.41
   1  -9   6  190.99    4.80
   1  -9   6  186.66    6.00
   1  -9   6  192.31    5.40
   1  -9   6  188.92    5.46
  -1  -9  -6  192.39    5.83
  -1  -9  -6  183.77    4.84
   1  -9   6  183.71    5.97
  -1  -9  -6  196.18    6.12
  -1  -9  -6  185.35    5.87
   1  -9   6  187.10    3.95
   1  -9   6  192.87    5.96
   1   9   8  634.71   11.95
  -1   9  -8  657.27   12.92
  -1   9  -8  628.95   12.76
  -1   9  -8  612.90   11.62
   1   9   8  622.48   12.37
  -1   9  -8  612.04   14.02
   1   9   8  640.52   14.03
   1   9   8  618.90   13.94
  -1   9  -8  627.04   12.44
   1   9   8  624.07   13.45
  -1   9  -8  636.26   14.04
  -1  -9  -8  609.60   12.18
   1  -9   8  594.15   13.66
   1  -9   8  631.77   12.17
   1  -9   8  626.26   13.73
   1  -9   8  626.05   12.64
  -1  -9  -8  636.06   12.39
  -1  -9  -8  640.88   13.58
   1  -9   8  642.51   12.71
  -1  -9  -8  635.83   13.73
   1  -9   8  627.01   11.59
  -1  -9  -8  605.35   13.74
  -1   9 -10    2.40    3.39
  -1   9 -10    4.46    3.26
  -1   9 -10   -0.23    4.37
  -1   9 -10    3.39    2.60
   1   9  10    5.48    4.53
  -1   9 -10    6.58    3.24
   1   9  10   -0.22    4.33
   1   9  10    6.74    3.87
   1   9  10    0.20    4.04
  -1   9 -10    6.79    4.37
   1  -9  10    4.13    3.94
   1  -9  10    6.23    3.80
   1  -9  10    3.14    2.98
  -1  -9 -10    2.90    3.21
   1  -9  10    7.78    3.05
  -1  -9 -10    1.96    3.27
  -1  -9 -10    6.06    3.80
  -1   9 -12   56.89    6.38
   1   9  12   57.32    5.85
   1   9  12   66.71    5.42
  -1   9 -12   60.32    4.53
   1   9  12   67.59    5.90
  -1   9 -12   64.49    5.98
   1  -9  12   61.48    5.55
  -1  -9 -12   69.22    5.85
   1  -9  12   54.12    5.49
   1  -9  12   67.53    4.14
  -1  -9 -12   62.04    5.87
  -1  -9 -12   66.41    4.89
  -1   9 -14    7.36    6.06
   1   9  14    4.73    5.42
   1   9  14   14.00    5.49
   1   9  14    2.35    5.11
  -1   9 -14    6.56    5.88
   1  -9  14    6.08    4.73
  -1  -9 -14   13.02    5.69
  -1  -9 -14   -3.16    5.92
   1  -9  14    6.02    5.43
  -1  -9 -14    5.33    5.14
   1  10 -15  568.10   15.41
  -1  10  15  538.67   14.70
   1  10 -15  515.77   14.86
  -1  10  15  564.98   14.88
  -1 -10  15  549.63   14.41
   1 -10 -15  526.45   14.79
   1 -10 -15  542.24   15.07
   1 -10 -15  521.95   13.57
  -1  10  13  466.53   12.42
   1  10 -13  463.51   13.11
  -1  10  13  459.55   12.60
  -1  10  13  446.88   11.51
  -1  10  13  450.61   12.63
   1  10 -13  462.13   12.68
  -1 -10  13  440.43   12.12
   1 -10 -13  448.42   11.54
   1 -10 -13  454.86   12.52
   1  10 -11  154.91    4.61
  -1  10  11  146.00    5.98
  -1  10  11  153.46    6.86
   1  10 -11  153.90    4.64
  -1  10  11  158.81    6.88
   1  10 -11  150.12    6.63
  -1  10  11  151.49    6.86
  -1 -10  11  140.28    6.39
   1 -10 -11  146.51    6.52
  -1 -10  11  149.78    4.78
   1 -10 -11  155.29    6.24
   1 -10 -11  156.16    6.70
  -1 -10  11  135.73    5.25
  -1  10   9  315.05    8.79
   1  10  -9  316.32    7.48
  -1  10   9  320.94    6.95
   1  10  -9  316.87    7.68
   1  10  -9  317.64    9.35
  -1  10   9  319.80    9.02
  -1  10   9  332.13    8.29
  -1  10   9  326.94    9.09
  -1  10   9  327.25    8.18
   1  10  -9  304.73    6.68
   1  10  -9  330.14    8.83
   1  10  -9  315.03    6.58
  -1 -10   9  312.92    8.58
  -1 -10   9  300.90    8.91
   1 -10  -9  332.39    8.55
  -1 -10   9  293.89    6.45
  -1 -10   9  322.87    7.38
   1 -10  -9  321.28    8.22
  -1 -10   9  329.06    7.89
   1 -10  -9  329.63    7.21
   1 -10  -9  335.52    8.88
   1  10  -7 1188.89   21.55
  -1  10   7 1169.37   22.22
   1  10  -7 1198.59   19.99
  -1  10   7 1216.30   22.56
  -1  10   7 1180.93   21.03
  -1  10   7 1224.50   21.85
  -1  10   7 1186.43   21.86
   1  10  -7 1177.25   22.63
   1  10  -7 1200.94   22.17
   1  10  -7 1174.41   20.07
  -1  10   7 1172.75   22.55
   1  10  -7 1179.10   22.23
   1  10  -7 1190.44   19.90
  -1  10   7 1193.12   22.34
   1  10  -7 1204.24   21.26
   1 -10  -7 1233.45   22.49
  -1 -10   7 1186.55   21.74
  -1 -10   7 1193.97   21.24
  -1 -10   7 1144.09   22.49
   1 -10  -7 1204.37   22.17
  -1 -10   7 1211.92   21.91
  -1 -10   7 1207.01   22.33
   1 -10  -7 1192.17   22.29
   1 -10  -7 1173.40   22.44
   1 -10  -7 1192.13   21.67
   1 -10  -7 1214.10   21.19
  -1 -10   7 1193.82   22.37
   1 -10  -7 1210.13   22.30
   1  10  -5 8747.10  141.00
  -1  10   5 8450.87  141.54
  -1  10   5 8753.52  140.68
   1  10  -5 8617.22  140.67
   1  10  -5 8614.48  141.59
  -1  10   5 8735.81  141.71
  -1  10   5 8633.77  141.07
   1  10  -5 8672.59  141.31
  -1  10   5 8779.01  141.40
  -1  10   5 8581.07  141.44
   1  10  -5 8544.58  141.46
  -1  10   5 8678.17  141.20
   1  10  -5 8622.71  141.16
  -1  10   5 8643.98  141.20
  -1 -10   5 8661.53  141.24
  -1 -10   5 8835.35  141.39
  -1 -10   5 8644.84  139.28
   1 -10  -5 8558.29  141.42
   1 -10  -5 8568.15  141.44
   1 -10  -5 8639.25  141.52
   1 -10  -5 8574.58  140.87
  -1 -10   5 8896.25  141.56
  -1 -10   5 8539.94  140.78
  -1 -10   5 8477.46  141.71
  -1 -10   5 8592.37  140.92
   1 -10  -5 8681.17  140.80
   1 -10  -5 8622.67  141.38
   1 -10  -5 8596.30  141.19
   1  10  -3  119.25    4.43
  -1  10   3  119.39    4.12
   1  10  -3  114.85    4.23
   1  10  -3  118.16    4.26
   1  10  -3  118.04    4.30
  -1  10   3  113.97    4.19
  -1  10   3  118.40    4.44
  -1  10   3  126.63    4.21
  -1  10   3  113.64    4.44
  -1  10   3  120.82    4.50
   1  10  -3  117.16    3.93
  -1  10   3  118.65    3.93
   1  10  -3  120.43    3.97
  -1  10   3  125.22    4.33
   1 -10  -3  116.31    4.12
   1 -10  -3  113.99    4.20
  -1 -10   3  122.44    4.36
  -1 -10   3  120.39    2.81
  -1 -10   3  119.29    2.78
  -1 -10   3  117.83    4.04
   1 -10  -3  122.56    4.34
  -1 -10   3  117.06    4.31
   1 -10  -3  119.90    4.55
  -1 -10   3  122.99    3.97
   1 -10  -3  130.11    4.50
   1 -10  -3  121.70    4.16
   1 -10  -3  116.96    3.78
  -1  10   1 2633.27   44.57
   1  10  -1 2647.54   44.48
  -1  10   1 2607.02   44.54
   1  10  -1 2604.34   44.25
   1  10  -1 2629.41   44.18
  -1  10   1 2687.22   44.70
  -1  10   1 2648.82   44.26
   1  10  -1 2614.13   43.58
  -1  10   1 2623.23   43.65
   1  10  -1 2562.16   45.09
  -1  10   1 2714.93   44.74
   1  10  -1 2669.11   43.27
  -1 -10   1 2694.56   44.18
   1 -10  -1 2659.62   44.21
  -1 -10   1 2656.66   44.07
  -1 -10   1 2673.65   44.65
   1 -10  -1 2607.73   44.45
   1 -10  -1 2669.76   44.60
  -1 -10   1 2671.11   43.34
   1 -10  -1 2643.00   44.69
   1 -10  -1 2632.36   43.59
  -1 -10   1 2562.73   43.60
  -1  10  -1  378.67    8.71
   1  10   1  419.69    8.76
  -1  10  -1  413.24    8.78
  -1  10  -1  385.70    8.82
   1  10   1  389.80    8.05
   1  10   1  413.76    8.39
  -1  10  -1  409.32    8.89
   1  10   1  412.25    8.23
  -1  10  -1  417.75    8.66
   1  10   1  385.39    9.24
   1  10   1  395.08    8.02
   1 -10   1  403.59    8.83
  -1 -10  -1  406.91    8.85
   1 -10   1  392.93    8.16
  -1 -10  -1  405.90    9.16
  -1 -10  -1  402.38    8.02
   1 -10   1  418.31    8.81
   1 -10   1  396.22    8.74
  -1 -10  -1  414.21    8.36
   1 -10   1  410.14    8.08
  -1 -10  -1  401.04    8.21
  -1 -10  -1  419.42    8.08
  -1 -10  -1  391.30    8.93
   1 -10   1  402.29    7.01
  -1  10  -3 3089.09   51.28
  -1  10  -3 3027.48   51.21
   1  10   3 3047.28   51.03
   1  10   3 3102.67   51.02
   1  10   3 2997.23   50.36
  -1  10  -3 3080.23   51.72
  -1  10  -3 3019.74   51.19
   1  10   3 3125.58   51.10
  -1  10  -3 3092.27   51.54
   1  10   3 3063.51   51.84
   1  10   3 2976.21   51.32
   1  10   3 3064.13   50.95
   1 -10   3 3085.45   51.40
   1 -10   3 3103.74   51.54
  -1 -10  -3 3063.67   51.78
   1 -10   3 3046.85   51.31
  -1 -10  -3 3060.06   51.22
   1 -10   3 3077.10   51.24
  -1 -10  -3 2977.65   50.27
  -1 -10  -3 3075.14   50.94
   1 -10   3 3038.12   50.41
   1 -10   3 3047.01   50.40
   1 -10   3 2940.05   51.29
  -1 -10  -3 2973.40   51.14
  -1 -10  -3 3017.27   51.04
  -1  10  -5  152.76    4.36
   1  10   5  168.19    5.23
   1  10   5  160.96    4.76
  -1  10  -5  159.91    5.15
   1  10   5  153.08    5.84
  -1  10  -5  154.52    4.98
   1  10   5  162.03    4.40
  -1  10  -5  154.44    5.35
   1  10   5  159.00    5.19
   1  10   5  159.99    5.26
  -1  10  -5  159.08    5.32
  -1  10  -5  158.21    5.60
   1  10   5  160.84    5.34
   1 -10   5  156.39    5.35
  -1 -10  -5  153.73    5.31
  -1 -10  -5  163.79    4.89
   1 -10   5  150.43    5.34
  -1 -10  -5  166.35    5.91
  -1 -10  -5  165.16    4.41
   1 -10   5  161.43    4.93
  -1 -10  -5  172.97    5.58
   1 -10   5  158.02    4.31
   1 -10   5  156.91    5.36
   1 -10   5  168.68    5.71
  -1 -10  -5  160.74    5.17
   1 -10   5  155.63    5.10
  -1 -10  -5  148.68    5.21
  -1  10  -7   80.98    4.20
   1  10   7   83.29    3.58
   1  10   7   82.34    3.56
  -1  10  -7   79.67    4.09
  -1  10  -7   84.28    4.84
   1  10   7   74.64    4.78
  -1  10  -7   84.71    3.53
  -1  10  -7   78.01    2.51
   1  10   7   82.78    5.04
   1  10   7   83.96    4.52
   1 -10   7   81.80    4.16
   1 -10   7   80.39    4.46
  -1 -10  -7   88.47    4.68
   1 -10   7   83.86    3.96
  -1 -10  -7   84.96    4.64
  -1 -10  -7   83.01    3.83
  -1 -10  -7   78.73    4.65
  -1 -10  -7   83.16    3.69
   1 -10   7   81.50    4.57
   1 -10   7   72.79    2.49
  -1 -10  -7   80.04    4.63
   1 -10   7   78.64    3.32
   1  10   9  244.91    8.18
   1  10   9  241.07    6.02
  -1  10  -9  237.98    6.93
  -1  10  -9  245.66    6.69
   1  10   9  252.71    6.71
  -1  10  -9  243.26    8.24
   1  10   9  249.92    8.13
   1  10   9  246.68    7.77
  -1  10  -9  255.17    7.12
  -1  10  -9  248.84    5.76
  -1  10  -9  245.38    8.22
   1 -10   9  242.53    8.04
  -1 -10  -9  242.13    6.69
  -1 -10  -9  246.19    7.84
   1 -10   9  242.74    6.30
   1 -10   9  246.49    6.82
  -1 -10  -9  242.04    8.19
   1 -10   9  260.45    8.05
   1 -10   9  240.30    6.87
  -1 -10  -9  244.10    7.98
  -1  10 -11 1115.55   20.67
   1  10  11 1105.40   22.62
  -1  10 -11 1104.40   22.95
   1  10  11 1109.53   22.73
   1  10  11 1086.51   22.00
  -1  10 -11 1090.94   22.78
   1 -10  11 1092.64   22.56
   1 -10  11 1053.48   20.35
  -1 -10 -11 1088.32   20.73
   1 -10  11 1098.98   20.58
  -1 -10 -11 1075.22   22.17
   1 -10  11 1086.34   22.53
  -1 -10 -11 1043.74   22.37
   1  10  13  457.68   12.48
   1  10  13  449.66   13.06
  -1  10 -13  473.21   13.48
  -1  10 -13  425.68   12.85
   1  10  13  460.68   12.99
   1 -10  13  477.29   13.10
  -1 -10 -13  459.43   13.01
   1 -10  13  475.81   13.23
  -1 -10 -13  448.61   13.08
   1  10  15   60.08    7.19
   1  10  15   55.60    7.11
  -1  10 -15   54.71    7.30
  -1  10 -15   68.50    7.68
   1 -10  15   46.99    6.37
  -1 -10 -15   72.28    7.13
   1 -10  15   64.65    7.27
  -1 -10 -15   64.99    7.00
  -1 -10 -15   62.82    6.96
  -1  11  16   37.96    6.86
   1  11 -16   40.71    7.06
  -1  11  16   50.58    7.11
  -1 -11  16   34.30    6.33
  -1  11  14  528.54   13.84
   1  11 -14  491.09   14.13
   1  11 -14  474.54   13.52
  -1  11  14  500.68   13.64
  -1  11  14  479.32   12.43
   1 -11 -14  489.11   13.67
   1 -11 -14  506.22   12.59
  -1 -11  14  438.58   13.56
  -1 -11  14  489.42   13.36
   1 -11 -14  456.26   13.17
   1  11 -12  874.99   18.84
  -1  11  12  848.41   17.71
  -1  11  12  888.67   18.99
  -1  11  12  859.87   18.60
  -1  11  12  879.43   19.12
  -1 -11  12  842.57   16.77
   1 -11 -12  858.53   18.95
  -1 -11  12  813.40   18.97
   1 -11 -12  855.55   17.99
  -1 -11  12  872.46   18.63
   1 -11 -12  865.31   18.92
   1  11 -10  142.13    6.30
   1  11 -10  148.68    5.20
   1  11 -10  136.59    3.89
  -1  11  10  146.17    5.87
   1  11 -10  160.20    6.79
  -1  11  10  146.17    6.71
   1  11 -10  136.85    4.04
  -1  11  10  154.43    6.64
  -1  11  10  136.11    6.58
  -1 -11  10  131.75    5.86
  -1 -11  10  147.29    6.32
   1 -11 -10  146.51    5.92
   1 -11 -10  142.10    4.58
  -1 -11  10  150.06    4.83
  -1 -11  10  147.08    5.42
   1 -11 -10  137.06    6.30
  -1  11   8 2445.30   42.48
   1  11  -8 2413.40   41.16
   1  11  -8 2444.62   41.44
  -1  11   8 2478.99   40.86
  -1  11   8 2439.30   41.82
  -1  11   8 2218.52   41.69
   1  11  -8 2442.44   42.93
   1  11  -8 2405.22   39.83
  -1  11   8 2426.74   42.72
   1  11  -8 2429.68   39.70
   1  11  -8 2389.87   39.57
  -1  11   8 2374.53   42.56
   1  11  -8 2420.43   42.32
  -1 -11   8 2360.17   42.43
   1 -11  -8 2465.59   42.16
  -1 -11   8 2417.23   41.11
   1 -11  -8 2482.96   41.06
  -1 -11   8 2486.13   42.91
  -1 -11   8 2384.76   41.74
  -1 -11   8 2452.95   41.96
   1 -11  -8 2403.64   42.48
   1 -11  -8 2446.38   42.65
   1 -11  -8 2405.54   41.60
  -1  11   6 4864.76   79.67
   1  11  -6 4911.81   80.08
   1  11  -6 4872.31   80.51
   1  11  -6 4763.12   79.76
  -1  11   6 4819.81   80.10
  -1  11   6 4744.45   80.63
   1  11  -6 4931.08   80.69
   1  11  -6 4825.78   80.95
  -1  11   6 4767.56   80.95
  -1  11   6 4673.96   80.36
  -1  11   6 4780.56   80.52
   1  11  -6 4877.31   80.41
  -1  11   6 4790.46   80.31
  -1  11   6 4866.51   80.84
   1 -11  -6 4905.98   79.81
  -1 -11   6 4683.67   80.32
  -1 -11   6 4932.98   80.63
   1 -11  -6 4882.03   80.66
  -1 -11   6 4769.13   78.15
   1 -11  -6 4735.60   80.75
  -1 -11   6 4818.64   79.79
   1 -11  -6 4888.70   80.63
  -1 -11   6 4951.50   81.02
   1 -11  -6 4892.36   79.97
  -1 -11   6 4852.35   80.17
   1 -11  -6 4926.57   80.62
   1 -11  -6 4834.29   80.49
  -1 -11   6 4885.15   80.75
  -1  11   4 1346.55   24.16
   1  11  -4 1386.44   24.76
   1  11  -4 1373.77   24.65
   1  11  -4 1357.75   24.37
   1  11  -4 1379.44   24.76
  -1  11   4 1384.35   24.38
   1  11  -4 1378.11   24.15
  -1  11   4 1389.10   24.56
  -1  11   4 1364.69   25.01
  -1  11   4 1346.09   24.21
  -1  11   4 1376.49   24.54
  -1  11   4 1364.30   24.70
   1  11  -4 1365.52   24.29
  -1  11   4 1349.64   24.72
   1 -11  -4 1360.02   24.15
  -1 -11   4 1358.61   24.67
   1 -11  -4 1347.46   24.57
   1 -11  -4 1339.60   24.66
   1 -11  -4 1350.46   24.77
   1 -11  -4 1392.85   24.36
  -1 -11   4 1358.68   24.12
  -1 -11   4 1394.26   24.28
  -1 -11   4 1389.95   24.62
   1 -11  -4 1351.20   24.63
  -1 -11   4 1376.61   22.65
   1 -11  -4 1337.06   24.17
   1  11  -2 1272.47   22.68
  -1  11   2 1240.79   22.39
   1  11  -2 1248.65   22.30
   1  11  -2 1262.87   22.54
   1  11  -2 1238.84   20.67
  -1  11   2 1240.02   22.62
  -1  11   2 1243.73   22.35
   1  11  -2 1220.39   22.29
   1  11  -2 1272.39   22.58
  -1  11   2 1247.69   22.23
  -1  11   2 1236.77   22.67
  -1  11   2 1236.97   21.69
  -1  11   2 1229.76   22.49
   1  11  -2 1255.56   22.09
   1 -11  -2 1211.87   22.17
   1 -11  -2 1271.25   22.55
  -1 -11   2 1266.83   22.44
  -1 -11   2 1231.77   22.19
   1 -11  -2 1266.02   22.50
  -1 -11   2 1249.37   22.01
  -1 -11   2 1289.51   22.73
   1 -11  -2 1295.40   21.70
   1 -11  -2 1243.03   22.21
  -1 -11   2 1221.40   21.11
  -1 -11   2 1258.27   20.74
  -1  11   0  431.67    9.45
   1  11   0  449.68    9.53
  -1  11   0  438.08    9.58
   1  11   0  456.76    8.99
  -1  11   0  442.11    9.51
   1  11   0  443.42    9.47
  -1  11   0  445.03    9.34
  -1  11   0  439.49    9.55
   1  11   0  447.13    8.69
   1  11   0  450.13    9.01
  -1  11   0  449.02    9.54
  -1  11   0  442.43    9.48
   1  11   0  441.80   10.01
   1  11   0  426.89    8.36
  -1 -11   0  418.33    8.65
  -1 -11   0  424.54    9.49
  -1 -11   0  445.79    8.83
   1 -11   0  455.30    9.50
   1 -11   0  450.17    9.61
  -1 -11   0  457.01    9.62
   1 -11   0  436.79    9.45
   1 -11   0  429.39    8.86
   1 -11   0  429.10    8.95
  -1 -11   0  403.94    8.37
   1 -11   0  450.30    8.03
  -1 -11   0  456.64    9.06
  -1  11  -2 1486.68   26.39
   1  11   2 1494.39   26.41
  -1  11  -2 1527.23   26.61
  -1  11  -2 1496.58   26.50
   1  11   2 1531.00   25.93
   1  11   2 1483.07   25.72
   1  11   2 1468.30   26.13
  -1  11  -2 1463.75   26.78
  -1  11  -2 1508.51   26.75
   1  11   2 1474.37   26.06
   1  11   2 1469.48   27.10
   1 -11   2 1517.23   25.68
   1 -11   2 1533.47   26.76
  -1 -11  -2 1446.36   25.61
  -1 -11  -2 1535.13   27.06
  -1 -11  -2 1532.32   26.67
   1 -11   2 1485.19   26.55
   1 -11   2 1496.53   25.73
   1 -11   2 1482.65   26.66
  -1 -11  -2 1543.88   26.17
   1 -11   2 1455.77   26.54
  -1 -11  -2 1520.46   26.02
  -1 -11  -2 1499.09   26.19
   1  11   4 1258.75   22.29
  -1  11  -4 1267.43   22.39
   1  11   4 1224.62   22.03
  -1  11  -4 1226.94   22.43
   1  11   4 1198.26   21.38
   1  11   4 1227.20   22.55
  -1  11  -4 1218.78   23.01
   1  11   4 1240.12   23.08
   1  11   4 1231.99   22.20
  -1  11  -4 1194.30   22.72
  -1  11  -4 1243.54   22.34
   1  11   4 1257.96   22.32
  -1 -11  -4 1227.49   21.34
   1 -11   4 1257.00   22.75
   1 -11   4 1224.96   21.34
  -1 -11  -4 1238.58   22.32
  -1 -11  -4 1193.14   22.39
   1 -11   4 1253.93   22.35
  -1 -11  -4 1224.57   22.75
  -1 -11  -4 1250.96   23.00
   1 -11   4 1089.30   22.47
   1 -11   4 1252.99   21.36
   1 -11   4 1235.05   22.52
  -1 -11  -4 1211.71   22.15
   1 -11   4 1229.30   22.55
  -1 -11  -4 1219.84   22.29
   1 -11   4 1241.56   22.60
   1  11   6  327.95    7.60
  -1  11  -6  313.48    8.03
   1  11   6  312.51    7.22
  -1  11  -6  312.39    7.95
   1  11   6  327.11    8.23
   1  11   6  312.72    8.84
  -1  11  -6  313.80    8.54
  -1  11  -6  340.70    7.23
  -1  11  -6  319.58    8.41
   1  11   6  330.91    8.98
   1  11   6  335.92    8.26
  -1 -11  -6  316.19    7.75
  -1 -11  -6  323.46    8.53
   1 -11   6  333.33    8.52
  -1 -11  -6  321.74    7.22
   1 -11   6  318.14    7.87
  -1 -11  -6  322.60    8.52
  -1 -11  -6  325.63    8.30
   1 -11   6  316.55    8.06
   1 -11   6  331.35    8.63
   1 -11   6  340.86    8.49
  -1 -11  -6  323.72    8.42
   1 -11   6  329.16    7.06
   1  11   8 1552.67   27.25
  -1  11  -8 1527.88   29.11
  -1  11  -8 1557.27   27.97
  -1  11  -8 1563.12   27.27
   1  11   8 1550.26   27.33
   1  11   8 1538.18   29.25
  -1  11  -8 1607.24   28.01
  -1  11  -8 1541.72   26.03
   1  11   8 1561.75   29.19
   1  11   8 1508.18   28.53
  -1 -11  -8 1523.80   27.49
   1 -11   8 1541.39   29.08
   1 -11   8 1555.34   26.94
   1 -11   8 1552.80   27.98
   1 -11   8 1568.61   27.89
  -1 -11  -8 1590.16   28.90
  -1 -11  -8 1546.44   27.25
  -1 -11  -8 1554.74   29.08
   1 -11   8 1593.64   29.05
  -1 -11  -8 1558.74   28.97
   1  11  10 1647.63   30.57
  -1  11 -10 1629.21   31.26
   1  11  10 1632.65   31.05
  -1  11 -10 1620.03   28.85
   1  11  10 1628.66   31.04
  -1  11 -10 1646.47   31.06
   1 -11  10 1598.72   29.18
   1 -11  10 1616.92   30.92
  -1 -11 -10 1595.34   30.92
   1 -11  10 1662.41   30.90
  -1 -11 -10 1641.31   30.36
   1 -11  10 1609.75   29.19
  -1 -11 -10 1589.21   28.92
  -1 -11 -10 1627.33   30.91
  -1  11 -12  474.01   13.59
  -1  11 -12  470.73   13.29
   1  11  12  505.33   13.73
   1  11  12  493.43   12.90
   1  11  12  488.18   13.32
   1 -11  12  497.01   13.41
  -1 -11 -12  497.96   13.13
   1 -11  12  483.41   13.09
  -1 -11 -12  492.97   13.33
   1  11  14  176.42    8.89
   1  11  14  189.06    8.28
  -1  11 -14  170.96    9.28
  -1  11 -14  195.76    9.17
   1  11  14  174.26    8.97
  -1 -11 -14  192.06    9.14
  -1 -11 -14  184.51    8.95
   1 -11  14  182.10    8.86
   1 -11  14  177.08    8.48
   1  12 -15   24.72    6.51
   1  12 -15   18.69    6.34
  -1  12  15   15.29    6.16
  -1  12  15   14.34    5.95
   1 -12 -15   25.00    6.47
  -1 -12  15   14.47    6.26
   1 -12 -15   14.69    6.52
  -1 -12  15   23.95    5.70
   1 -12 -15   13.06    5.66
  -1  12  13   18.94    4.52
   1  12 -13   13.64    5.07
  -1  12  13   24.07    5.64
  -1  12  13   16.88    5.15
  -1  12  13   11.12    5.32
   1 -12 -13   21.11    5.32
  -1 -12  13   13.81    5.25
   1 -12 -13   14.92    4.91
  -1 -12  13   13.76    4.89
   1 -12 -13   18.13    5.13
  -1  12  11 2077.11   37.61
  -1  12  11 2010.14   36.27
   1  12 -11 2023.08   37.78
   1  12 -11 2044.52   37.29
  -1  12  11 2053.62   37.49
  -1  12  11 2024.76   37.30
  -1 -12  11 1962.34   35.66
   1 -12 -11 2063.36   36.69
  -1 -12  11 1985.52   35.08
  -1 -12  11 2063.11   37.77
  -1 -12  11 2074.54   37.29
   1 -12 -11 1963.15   37.29
   1  12  -9  783.79   16.69
   1  12  -9  775.35   15.11
   1  12  -9  780.41   14.90
  -1  12   9  778.52   14.43
   1  12  -9  779.24   16.27
  -1  12   9  790.27   15.54
   1  12  -9  717.84   12.93
  -1  12   9  783.48   16.65
  -1  12   9  761.46   16.36
   1  12  -9  747.64   13.30
  -1  12   9  766.96   16.47
   1 -12  -9  757.10   16.45
  -1 -12   9  730.42   15.28
  -1 -12   9  764.84   14.79
  -1 -12   9  795.63   16.25
   1 -12  -9  776.71   16.00
   1 -12  -9  766.57   15.38
   1 -12  -9  751.60   14.61
  -1 -12   9  761.37   16.53
   1 -12  -9  748.88   16.11
   1  12  -7 1758.10   30.05
  -1  12   7 1726.54   30.15
  -1  12   7 1749.06   29.56
   1  12  -7 1704.41   31.09
   1  12  -7 1705.80   30.57
  -1  12   7 1680.01   30.86
  -1  12   7 1724.09   31.10
  -1  12   7 1654.91   30.72
   1  12  -7 1685.24   29.69
  -1 -12   7 1697.09   30.34
  -1 -12   7 1713.73   30.80
   1 -12  -7 1702.35   29.67
   1 -12  -7 1698.88   30.78
  -1 -12   7 1622.31   27.82
   1 -12  -7 1695.87   30.60
  -1 -12   7 1684.37   29.70
  -1 -12   7 1701.40   30.18
   1 -12  -7 1708.69   29.95
  -1 -12   7 1772.67   31.24
   1 -12  -7 1711.34   30.54
  -1  12   5 1172.30   21.82
   1  12  -5 1192.97   21.85
   1  12  -5 1204.23   22.34
  -1  12   5 1164.98   21.60
  -1  12   5 1211.84   22.12
  -1  12   5 1163.53   22.59
  -1  12   5 1204.87   21.86
   1  12  -5 1172.32   22.39
   1  12  -5 1205.20   21.95
  -1  12   5 1200.68   22.14
   1  12  -5 1163.28   22.12
   1  12  -5 1147.92   21.52
  -1  12   5 1148.66   22.30
  -1  12   5 1189.98   22.36
   1 -12  -5 1199.41   21.69
   1 -12  -5 1193.74   22.33
  -1 -12   5 1216.88   19.85
  -1 -12   5 1228.95   22.27
   1 -12  -5 1231.90   22.44
  -1 -12   5 1222.52   21.76
  -1 -12   5 1192.26   22.21
   1 -12  -5 1169.55   22.27
   1 -12  -5 1192.79   22.19
  -1 -12   5 1188.72   21.62
   1 -12  -5 1188.04   21.78
   1 -12  -5 1195.51   21.90
   1  12  -3  699.88   13.71
  -1  12   3  670.50   13.05
  -1  12   3  671.71   13.48
   1  12  -3  691.45   13.79
  -1  12   3  676.48   13.49
   1  12  -3  684.73   13.72
   1  12  -3  713.28   13.42
   1  12  -3  665.54   13.35
  -1  12   3  655.29   14.01
  -1  12   3  685.59   13.52
  -1  12   3  680.05   13.73
   1  12  -3  694.72   13.89
  -1  12   3  704.69   13.91
  -1  12   3  695.08   13.89
  -1 -12   3  684.24   13.91
  -1 -12   3  688.47   13.59
   1 -12  -3  683.83   13.89
   1 -12  -3  657.33   13.51
  -1 -12   3  698.81   13.61
  -1 -12   3  691.19   12.04
   1 -12  -3  694.56   13.94
  -1 -12   3  680.97   13.27
   1 -12  -3  690.33   13.42
   1 -12  -3  692.85   13.77
  -1 -12   3  683.73   12.11
   1 -12  -3  685.74   13.64
   1 -12  -3  691.07   13.05
  -1  12   1 3310.86   55.24
   1  12  -1 3407.66   55.98
   1  12  -1 3343.62   55.40
   1  12  -1 3281.76   55.14
   1  12  -1 3231.20   54.85
  -1  12   1 3291.01   55.20
   1  12  -1 3277.17   54.11
  -1  12   1 3308.01   54.80
   1  12  -1 3249.77   55.35
  -1  12   1 3271.09   55.42
   1  12  -1 3300.23   53.65
   1  12  -1 3326.41   54.79
  -1  12   1 3337.78   55.32
  -1  12   1 3240.04   54.04
   1 -12  -1 3294.14   55.38
   1 -12  -1 3316.96   54.78
   1 -12  -1 3237.94   55.20
   1 -12  -1 3347.40   55.03
  -1 -12   1 3343.83   54.75
  -1 -12   1 3258.29   54.68
  -1 -12   1 3276.76   55.37
  -1 -12   1 3267.56   53.71
  -1 -12   1 3245.04   54.12
   1 -12  -1 3118.97   53.92
   1  12   1  237.26    6.38
  -1  12  -1  227.84    6.45
  -1  12  -1  210.92    6.27
  -1  12  -1  244.96    6.58
   1  12   1  233.61    5.76
   1  12   1  237.56    5.76
  -1  12  -1  212.79    6.29
   1  12   1  222.87    5.88
  -1  12  -1  223.62    6.09
   1  12   1  233.70    6.92
   1  12   1  221.96    6.31
  -1  12  -1  237.53    6.33
   1  12   1  221.73    5.39
  -1 -12  -1  233.26    5.62
   1 -12   1  232.51    5.63
  -1 -12  -1  228.94    5.73
  -1 -12  -1  237.99    6.45
   1 -12   1  226.32    6.32
   1 -12   1  237.17    6.33
  -1 -12  -1  227.44    5.92
   1 -12   1  238.59    6.54
   1 -12   1  229.34    5.65
  -1 -12  -1  223.73    5.45
  -1 -12  -1  226.78    6.54
   1 -12   1  235.38    4.34
  -1  12  -3  664.24   13.15
   1  12   3  648.56   12.84
   1  12   3  647.87   13.70
  -1  12  -3  634.00   12.94
  -1  12  -3  664.27   13.55
   1  12   3  654.77   12.57
  -1  12  -3  643.57   13.01
   1  12   3  612.81   12.09
  -1  12  -3  605.29   13.20
   1  12   3  642.98   12.73
   1  12   3  615.28   13.03
   1  12   3  618.64   12.78
  -1 -12  -3  639.06   12.01
  -1 -12  -3  658.00   13.58
   1 -12   3  652.35   13.26
   1 -12   3  649.95   13.26
  -1 -12  -3  647.89   12.92
   1 -12   3  641.44   13.04
   1 -12   3  643.82   13.05
  -1 -12  -3  615.39   12.70
   1 -12   3  642.48   11.98
  -1 -12  -3  661.90   13.16
  -1 -12  -3  628.45   12.63
   1 -12   3  634.02   12.05
   1  12   5  111.99    5.60
  -1  12  -5  108.27    4.86
   1  12   5  115.59    4.47
  -1  12  -5  109.50    4.66
  -1  12  -5  112.74    5.40
   1  12   5  105.10    4.78
   1  12   5  117.05    3.96
  -1  12  -5  118.52    5.16
   1  12   5  109.19    4.79
  -1  12  -5  105.51    4.65
   1  12   5  110.58    4.63
  -1 -12  -5  104.96    3.81
  -1 -12  -5  103.18    4.84
   1 -12   5  101.20    4.87
   1 -12   5  112.42    4.77
  -1 -12  -5  103.02    5.09
   1 -12   5  114.36    4.57
   1 -12   5  110.53    4.93
  -1 -12  -5  116.56    4.82
  -1 -12  -5  113.42    4.58
   1 -12   5  110.42    3.61
  -1 -12  -5  113.18    4.71
   1 -12   5  112.34    5.04
   1  12   7 2334.52   41.55
  -1  12  -7 2304.83   40.29
   1  12   7 2290.40   39.63
   1  12   7 2350.71   39.42
  -1  12  -7 2313.46   41.25
   1  12   7 2305.19   40.66
  -1  12  -7 2329.35   39.32
   1  12   7 2331.64   41.45
   1 -12   7 2236.92   41.19
  -1 -12  -7 2346.95   41.17
   1 -12   7 2343.84   40.47
   1 -12   7 2319.07   41.12
  -1 -12  -7 2312.90   41.07
  -1 -12  -7 2303.88   40.05
   1 -12   7 2352.07   40.25
   1 -12   7 2296.53   39.03
  -1 -12  -7 2297.02   39.36
  -1 -12  -7 2313.77   40.97
  -1  12  -9 1470.52   28.02
   1  12   9 1435.73   28.14
   1  12   9 1473.38   25.91
  -1  12  -9 1409.49   25.65
   1  12   9 1472.44   27.43
   1  12   9 1469.07   28.01
   1 -12   9 1422.01   26.51
   1 -12   9 1472.57   27.89
   1 -12   9 1429.22   27.70
  -1 -12  -9 1459.55   27.55
   1 -12   9 1429.63   26.38
  -1 -12  -9 1474.96   27.96
  -1 -12  -9 1400.32   25.94
  -1 -12  -9 1444.09   27.73
  -1  12 -11   64.77    6.02
  -1  12 -11   57.40    6.26
   1  12  11   66.79    6.04
   1  12  11   67.39    5.94
   1  12  11   61.82    5.98
   1 -12  11   66.72    4.55
   1 -12  11   60.61    5.68
  -1 -12 -11   61.85    5.69
   1 -12  11   69.65    4.50
   1 -12  11   56.14    5.60
  -1 -12 -11   63.94    5.91
  -1 -12 -11   68.77    5.92
  -1  12 -13  475.20   14.19
  -1  12 -13  501.42   14.43
   1  12  13  518.76   14.36
   1  12  13  504.39   13.54
   1  12  13  503.10   14.08
   1 -12  13  490.70   14.06
  -1 -12 -13  486.18   13.83
   1 -12  13  492.78   13.89
  -1 -12 -13  518.48   14.13
   1  13 -14  149.46    8.18
  -1  13  14  158.38    8.63
  -1  13  14  174.43    8.87
  -1  13  14  154.27    7.60
  -1  13  14  147.68    8.18
  -1 -13  14  162.80    8.57
  -1 -13  14  154.16    8.16
   1 -13 -14  164.95    8.40
   1 -13 -14  175.76    8.62
  -1  13  12  119.04    6.93
   1  13 -12  119.48    7.38
  -1  13  12  109.33    5.91
  -1  13  12  101.59    7.02
  -1  13  12  115.93    6.78
   1  13 -12  122.72    7.10
  -1 -13  12  110.86    5.44
  -1 -13  12  118.11    7.01
   1 -13 -12  104.91    6.23
  -1 -13  12  114.74    6.73
   1 -13 -12  122.15    6.77
  -1  13  10 2929.83   51.30
  -1  13  10 2930.66   50.10
   1  13 -10 2913.81   51.86
  -1  13  10 2845.66   51.48
  -1  13  10 2924.56   51.22
   1  13 -10 2944.02   51.22
   1 -13 -10 2843.09   49.13
  -1 -13  10 2923.22   51.24
   1 -13 -10 2906.33   51.36
  -1 -13  10 2950.53   51.67
   1 -13 -10 2888.82   50.73
  -1 -13  10 2940.77   49.38
  -1 -13  10 2856.89   50.04
   1 -13 -10 2845.41   51.15
  -1  13   8  398.98    8.70
  -1  13   8  405.55    9.46
   1  13  -8  383.83   10.53
  -1  13   8  387.63   10.17
  -1  13   8  376.80   10.32
   1  13  -8  377.05    9.92
  -1  13   8  379.50   10.07
   1  13  -8  377.25    8.89
   1 -13  -8  383.68    8.92
   1 -13  -8  389.47    9.26
  -1 -13   8  361.81    6.85
  -1 -13   8  379.47    9.58
  -1 -13   8  395.23   10.50
  -1 -13   8  394.28   10.01
  -1 -13   8  370.00    8.87
   1 -13  -8  381.11   10.12
   1 -13  -8  388.05    9.81
   1 -13  -8  380.12    9.88
   1  13  -6   18.80    3.08
  -1  13   6   15.74    3.10
  -1  13   6   14.03    3.48
   1  13  -6   12.45    3.36
   1  13  -6   12.82    3.83
  -1  13   6   13.64    3.94
  -1  13   6   12.96    3.78
  -1  13   6   16.88    4.05
  -1  13   6   13.59    3.38
  -1 -13   6   14.60    3.33
  -1 -13   6   14.94    1.21
   1 -13  -6   17.68    3.64
  -1 -13   6   10.45    2.83
   1 -13  -6   15.26    3.43
  -1 -13   6   16.55    3.24
   1 -13  -6   13.33    3.46
   1 -13  -6   11.46    4.09
   1 -13  -6   18.64    3.19
   1 -13  -6   13.15    3.23
   1  13  -4  217.59    6.45
  -1  13   4  233.24    6.31
  -1  13   4  219.16    6.93
   1  13  -4  219.08    6.70
   1  13  -4  224.07    6.65
   1  13  -4  220.43    6.69
  -1  13   4  228.47    6.38
  -1  13   4  223.75    6.38
  -1  13   4  215.30    6.70
   1  13  -4  217.03    6.27
  -1  13   4  216.08    6.75
  -1  13   4  221.74    6.63
   1  13  -4  210.84    6.10
  -1  13   4  218.34    6.01
  -1 -13   4  232.56    6.73
   1 -13  -4  232.90    6.46
   1 -13  -4  211.89    6.35
  -1 -13   4  222.65    4.55
  -1 -13   4  215.23    6.30
   1 -13  -4  225.10    6.19
   1 -13  -4  223.04    6.89
  -1 -13   4  225.10    6.68
   1 -13  -4  223.87    6.76
   1 -13  -4  227.74    6.73
   1 -13  -4  217.93    5.96
  -1 -13   4  222.53    6.11
  -1  13   2 1584.04   27.44
   1  13  -2 1512.45   25.26
  -1  13   2 1560.73   27.70
   1  13  -2 1450.37   27.24
   1  13  -2 1496.65   27.18
   1  13  -2 1525.61   27.25
  -1  13   2 1556.11   26.47
  -1  13   2 1544.91   27.32
   1  13  -2 1494.34   27.44
  -1  13   2 1532.26   27.07
   1  13  -2 1527.61   27.59
   1  13  -2 1514.42   26.96
   1  13  -2 1513.81   28.08
  -1  13   2 1596.08   27.64
  -1 -13   2 1546.25   25.94
  -1 -13   2 1521.59   26.01
  -1 -13   2 1533.22   27.50
  -1 -13   2 1505.16   27.08
   1 -13  -2 1552.66   27.11
  -1 -13   2 1539.99   26.88
   1 -13  -2 1565.64   27.56
   1 -13  -2 1556.92   27.45
   1 -13  -2 1503.29   26.35
  -1 -13   2 1536.78   25.34
   1 -13  -2 1515.96   27.11
  -1 -13   2 1548.56   27.72
  -1  13   0 1511.76   26.75
   1  13   0 1528.30   25.34
   1  13   0 1469.96   26.69
   1  13   0 1450.77   26.11
  -1  13   0 1465.71   26.71
   1  13   0 1459.43   26.58
  -1  13   0 1522.38   26.97
  -1  13   0 1483.46   26.81
   1  13   0 1463.30   25.70
  -1  13   0 1515.94   26.82
   1  13   0 1515.51   27.35
  -1  13   0 1513.89   26.49
  -1  13   0 1465.44   26.69
   1  13   0 1473.05   26.22
  -1 -13   0 1492.80   25.96
   1 -13   0 1500.99   25.98
   1 -13   0 1470.95   26.03
  -1 -13   0 1475.91   26.93
   1 -13   0 1520.17   26.56
   1 -13   0 1497.91   26.92
   1 -13   0 1502.47   26.64
  -1 -13   0 1479.33   26.13
  -1 -13   0 1434.39   25.75
   1 -13   0 1497.34   24.89
  -1 -13   0 1477.06   25.38
  -1 -13   0 1442.34   26.92
   1  13   2  265.22    7.86
  -1  13  -2  270.39    7.51
   1  13   2  280.02    7.15
  -1  13  -2  277.93    7.31
   1  13   2  260.23    6.39
   1  13   2  265.59    6.70
   1  13   2  286.06    6.53
  -1  13  -2  255.65    7.31
  -1  13  -2  259.77    7.07
  -1  13  -2  261.99    7.15
   1  13   2  255.08    6.80
   1 -13   2  268.35    6.37
  -1 -13  -2  269.54    6.35
  -1 -13  -2  279.80    7.46
   1 -13   2  282.85    7.46
   1 -13   2  261.27    7.27
   1 -13   2  277.64    7.24
  -1 -13  -2  265.81    6.79
   1 -13   2  277.69    7.32
  -1 -13  -2  275.70    7.86
  -1 -13  -2  269.61    6.83
   1 -13   2  278.38    6.26
  -1 -13  -2  249.96    6.46
   1  13   4  328.44    8.07
   1  13   4  341.68    8.25
   1  13   4  321.61    8.00
   1  13   4  331.27    7.34
  -1  13  -4  337.41    8.37
  -1  13  -4  328.07    9.00
  -1  13  -4  325.98    8.62
   1  13   4  327.05    9.16
   1  13   4  311.44    7.99
  -1  13  -4  324.10    8.15
   1 -13   4  324.65    8.44
   1 -13   4  316.82    7.09
  -1 -13  -4  327.62    8.27
  -1 -13  -4  327.97    8.66
   1 -13   4  336.41    8.23
   1 -13   4  317.98    8.37
  -1 -13  -4  310.65    7.22
  -1 -13  -4  332.26    7.98
   1 -13   4  333.76    7.07
  -1 -13  -4  324.29    8.07
  -1 -13  -4  312.56    8.19
   1  13   6 1709.52   29.76
  -1  13  -6 1644.30   30.16
  -1  13  -6 1649.27   31.30
   1  13   6 1725.44   30.51
   1  13   6 1717.03   29.28
   1  13   6 1694.79   31.28
   1  13   6 1635.57   31.20
  -1  13  -6 1695.62   30.96
  -1 -13  -6 1677.87   30.10
  -1 -13  -6 1726.63   30.83
   1 -13   6 1707.36   31.08
   1 -13   6 1660.66   28.85
  -1 -13  -6 1693.06   31.00
   1 -13   6 1661.73   30.45
   1 -13   6 1698.07   30.19
  -1 -13  -6 1667.47   29.14
   1 -13   6 1652.29   30.78
  -1 -13  -6 1697.04   30.64
   1  13   8 1580.70   29.51
   1  13   8 1597.80   28.18
   1  13   8 1625.35   28.12
   1  13   8 1535.70   30.24
   1  13   8 1615.89   30.30
  -1  13  -8 1647.09   27.90
  -1  13  -8 1583.86   30.06
  -1 -13  -8 1569.49   28.64
   1 -13   8 1584.78   29.99
   1 -13   8 1568.60   29.93
  -1 -13  -8 1599.09   30.04
   1 -13   8 1582.63   28.83
   1 -13   8 1531.54   29.04
  -1 -13  -8 1571.46   29.88
  -1 -13  -8 1612.43   29.91
   1  13  10   12.17    4.72
   1  13  10    4.40    5.02
   1  13  10   15.67    3.45
   1  13  10   10.22    5.04
  -1  13 -10    9.85    4.64
  -1 -13 -10    4.77    4.60
   1 -13  10   17.69    4.63
   1 -13  10   15.02    3.88
  -1 -13 -10    9.39    4.57
   1 -13  10   11.98    3.54
   1 -13  10   16.31    4.91
  -1 -13 -10   12.11    4.55
  -1 -13 -10   14.10    3.53
  -1  13 -12   19.19    5.73
  -1  13 -12   17.26    5.71
   1  13  12   16.78    5.22
   1  13  12   12.01    5.55
   1  13  12   15.30    5.63
   1 -13  12   23.75    5.52
   1 -13  12   14.51    5.30
  -1 -13 -12   10.44    5.57
  -1 -13 -12   22.59    5.45
   1  13  14   98.58    8.03
   1  13  14   93.64    7.74
   1  13  14   92.24    7.40
  -1  13 -14   86.72    7.61
  -1  13 -14   85.88    8.06
   1 -13  14   94.81    7.48
   1 -13  14   93.22    7.39
  -1 -13 -14   88.49    7.46
  -1  14  15    4.34    5.78
  -1  14  15   -3.23    5.82
   1  14 -15   10.34    6.38
  -1 -14  15    2.78    5.46
   1  14 -13  515.72   14.75
  -1  14  13  508.97   14.24
  -1  14  13  486.06   13.87
   1  14 -13  517.10   14.06
  -1  14  13  521.32   14.12
  -1 -14  13  496.53   13.73
   1 -14 -13  518.22   13.27
  -1 -14  13  511.26   14.21
   1 -14 -13  521.14   14.07
  -1  14  11    5.53    5.06
  -1  14  11    1.10    3.84
   1  14 -11   -1.37    5.35
   1  14 -11    1.44    4.39
  -1  14  11   -6.19    5.20
  -1  14  11   -4.92    4.81
  -1 -14  11    1.81    3.88
  -1 -14  11   -0.27    4.70
   1 -14 -11    0.22    4.55
  -1 -14  11    0.24    4.56
   1 -14 -11   -0.24    4.19
   1 -14 -11   -2.81    4.81
   1  14  -9  213.77    7.72
  -1  14   9  220.57    8.15
  -1  14   9  235.75    7.23
   1  14  -9  225.01    8.40
  -1  14   9  224.10    8.20
  -1  14   9  220.91    7.99
   1 -14  -9  226.86    7.95
  -1 -14   9  220.95    7.34
  -1 -14   9  237.78    8.23
   1 -14  -9  245.28    8.07
  -1 -14   9  217.36    6.58
  -1 -14   9  225.19    7.67
   1 -14  -9  209.88    6.57
   1 -14  -9  220.22    7.62
   1  14  -7    5.36    3.06
  -1  14   7    7.04    3.06
   1  14  -7    8.83    3.64
  -1  14   7    7.18    3.41
  -1  14   7    5.29    4.10
   1  14  -7    9.33    4.25
  -1  14   7    6.00    3.99
  -1  14   7   11.90    4.13
  -1 -14   7    7.59    1.05
   1 -14  -7    8.72    3.71
   1 -14  -7    5.13    3.38
  -1 -14   7   13.18    3.11
  -1 -14   7    8.07    3.66
   1 -14  -7    4.55    3.69
   1 -14  -7    4.46    3.27
  -1 -14   7    8.98    3.85
   1 -14  -7    9.22    3.51
  -1  14   5  364.53    8.73
   1  14  -5  369.43    8.70
  -1  14   5  332.89    8.68
  -1  14   5  344.49    9.25
   1  14  -5  353.33    9.32
  -1  14   5  364.39    8.63
  -1  14   5  351.76    9.62
   1  14  -5  345.17    8.87
  -1  14   5  363.50    9.57
  -1 -14   5  359.53    9.24
  -1 -14   5  369.76    6.64
   1 -14  -5  363.84    9.11
  -1 -14   5  359.15    8.70
   1 -14  -5  365.43    8.92
  -1 -14   5  357.32    8.67
   1 -14  -5  353.20    8.62
   1 -14  -5  341.75    9.41
   1 -14  -5  362.58    9.52
   1 -14  -5  339.31    8.47
  -1  14   3  920.09   18.22
   1  14  -3  913.60   17.64
  -1  14   3  942.97   17.76
  -1  14   3  943.80   17.10
  -1  14   3  937.34   18.09
  -1  14   3  915.90   17.65
   1  14  -3  895.61   17.89
  -1  14   3  903.02   18.52
  -1  14   3  936.34   17.67
   1  14  -3  934.18   17.60
  -1 -14   3  914.07   16.09
  -1 -14   3  877.53   16.13
  -1 -14   3  900.78   17.73
  -1 -14   3  921.16   18.30
   1 -14  -3  877.10   18.14
  -1 -14   3  934.23   17.86
   1 -14  -3  914.20   17.55
   1 -14  -3  927.66   17.86
   1 -14  -3  962.14   17.99
  -1 -14   3  951.25   17.43
   1 -14  -3  948.82   17.07
   1 -14  -3  934.76   17.70
  -1  14   1  123.13    4.96
   1  14  -1  121.09    5.55
   1  14  -1  120.81    4.88
  -1  14   1  116.43    3.68
  -1  14   1  121.93    4.92
   1  14  -1  127.24    4.70
   1  14  -1  118.30    5.04
  -1  14   1  119.78    4.38
   1  14  -1  128.13    3.92
  -1  14   1  121.55    5.44
   1  14  -1  128.20    3.33
   1  14  -1  129.70    5.17
   1  14  -1  123.23    4.49
  -1  14   1  123.58    5.09
   1 -14  -1  129.37    4.88
   1 -14  -1  125.17    5.13
  -1 -14   1  132.05    5.15
  -1 -14   1  121.89    4.61
  -1 -14   1  117.95    4.53
   1 -14  -1  122.90    5.06
   1 -14  -1  120.79    4.90
  -1 -14   1  122.96    3.88
   1 -14  -1  124.08    4.42
   1 -14  -1  122.46    3.57
  -1 -14   1  125.70    3.32
   1  14   1    5.78    3.61
  -1  14  -1    7.78    3.12
   1  14   1    9.89    2.74
  -1  14  -1    5.78    3.03
   1  14   1    5.66    2.20
   1  14   1    7.97    2.60
   1  14   1   11.30    2.98
   1  14   1    6.14    3.11
  -1  14  -1    7.80    3.50
  -1  14  -1    7.60    2.98
  -1  14  -1    9.62    3.07
  -1 -14  -1    8.57    2.64
   1 -14   1    8.04    1.09
   1 -14   1    6.09    2.49
   1 -14   1    5.67    3.27
  -1 -14  -1    6.48    3.24
  -1 -14  -1    7.06    2.11
   1 -14   1    9.58    2.91
   1 -14   1    7.46    3.08
  -1 -14  -1    6.45    2.82
  -1 -14  -1    3.51    2.36
  -1 -14  -1    6.79    3.09
   1 -14   1    7.05    2.18
   1  14   3  456.09   10.42
   1  14   3  466.23   10.34
  -1  14  -3  446.20   10.74
   1  14   3  453.64    9.90
   1  14   3  473.79    9.75
  -1  14  -3  466.41   11.14
   1  14   3  461.91   10.26
   1  14   3  480.54   11.42
  -1  14  -3  461.30   10.45
  -1 -14  -3  454.69    9.57
  -1 -14  -3  464.17   10.32
   1 -14   3  459.95    9.48
   1 -14   3  471.30   10.63
   1 -14   3  453.37   10.80
  -1 -14  -3  471.72   10.74
   1 -14   3  458.34   10.55
  -1 -14  -3  465.09   10.27
  -1 -14  -3  452.46    9.98
   1 -14   3  460.62    9.36
   1  14   5  454.84   10.42
  -1  14  -5  481.23   11.35
   1  14   5  480.54   10.81
   1  14   5  466.68   11.71
  -1  14  -5  464.81   11.58
   1  14   5  448.76    9.65
   1 -14   5  454.39    9.24
   1 -14   5  465.96    9.35
  -1 -14  -5  443.59   10.74
  -1 -14  -5  435.95    9.50
  -1 -14  -5  476.50   11.31
   1 -14   5  466.14   10.62
  -1 -14  -5  464.67   10.56
  -1 -14  -5  451.57   10.71
   1 -14   5  438.89   10.86
  -1 -14  -5  468.64   10.70
   1  14   7   53.93    3.82
  -1  14  -7   47.04    4.88
  -1  14  -7   49.32    5.46
   1  14   7   50.82    3.55
   1  14   7   48.92    4.76
   1  14   7   43.90    5.18
   1  14   7   42.49    5.36
   1 -14   7   40.32    4.19
   1 -14   7   44.38    4.83
  -1 -14  -7   53.11    4.77
   1 -14   7   51.38    3.06
   1 -14   7   47.40    4.06
  -1 -14  -7   41.20    4.55
  -1 -14  -7   57.06    4.44
  -1 -14  -7   51.67    4.77
   1 -14   7   40.98    4.48
   1  14   9   -1.47    5.16
  -1  14  -9   12.11    4.48
   1  14   9    3.76    3.19
   1  14   9    0.76    4.97
   1  14   9    4.18    4.04
  -1 -14  -9    6.34    3.66
   1 -14   9   -0.73    3.76
   1 -14   9    1.44    4.46
   1 -14   9    2.21    3.54
  -1 -14  -9   -4.61    4.35
   1 -14   9    0.24    4.05
  -1 -14  -9    0.72    4.29
  -1 -14  -9    0.23    4.41
   1  14  11   39.80    5.52
   1  14  11   47.09    6.12
   1  14  11   43.03    6.07
  -1  14 -11   49.02    5.88
   1 -14  11   42.25    4.68
  -1 -14 -11   60.08    5.98
   1 -14  11   44.66    5.31
   1 -14  11   51.62    4.51
  -1 -14 -11   45.19    5.77
  -1 -14 -11   50.53    5.91
   1 -14  11   51.88    5.87
  -1  14 -13   16.38    6.73
  -1  14 -13   12.45    6.29
   1  14  13   13.42    6.29
   1  14  13   18.77    6.04
   1  14  13   17.21    6.39
  -1 -14 -13   22.50    6.22
  -1 -14 -13   13.72    5.77
   1 -14  13   13.61    5.58
  -1 -14 -13   17.88    5.94
   1 -14  13   13.49    5.88
   1  15 -14   11.35    6.54
  -1  15  14   21.01    6.65
  -1  15  14   19.59    6.49
  -1  15  14   13.45    6.11
   1  15 -14   13.81    6.36
  -1 -15  14   26.64    6.53
   1 -15 -14   10.73    5.56
  -1 -15  14   18.37    5.49
   1 -15 -14   27.99    5.91
  -1  15  12  536.91   13.27
   1  15 -12  581.86   15.27
  -1  15  12  556.82   14.80
   1  15 -12  580.07   14.65
  -1  15  12  530.76   14.26
  -1  15  12  562.15   14.67
   1 -15 -12  565.05   14.83
  -1 -15  12  581.32   14.93
   1 -15 -12  551.18   14.12
  -1 -15  12  542.92   14.39
   1 -15 -12  554.73   14.53
  -1  15  10 1670.18   31.76
  -1  15  10 1660.86   30.41
   1  15 -10 1695.18   32.26
  -1  15  10 1679.14   32.14
  -1  15  10 1668.31   31.61
   1  15 -10 1681.36   31.36
   1 -15 -10 1646.86   29.84
  -1 -15  10 1682.18   31.79
   1 -15 -10 1644.47   31.79
  -1 -15  10 1704.00   32.35
  -1 -15  10 1650.12   29.89
   1 -15 -10 1640.58   31.35
  -1 -15  10 1612.85   30.67
   1 -15 -10 1624.36   31.38
  -1  15   8   29.01    3.93
  -1  15   8   25.56    4.58
   1  15  -8   28.83    5.07
  -1  15   8   28.78    4.96
   1  15  -8   30.50    4.37
  -1  15   8   33.42    4.77
  -1 -15   8   38.67    4.61
  -1 -15   8   31.44    4.77
   1 -15  -8   34.76    4.57
  -1 -15   8   27.37    3.64
   1 -15  -8   23.76    3.82
   1 -15  -8   30.25    4.42
   1 -15  -8   36.93    4.38
  -1  15   6   23.16    4.27
   1  15  -6   16.25    4.22
  -1  15   6   18.00    3.64
  -1  15   6   22.44    4.46
  -1  15   6   15.88    4.45
   1  15  -6   19.22    3.87
   1 -15  -6   23.53    3.75
   1 -15  -6   22.43    3.78
   1 -15  -6   17.86    3.82
  -1 -15   6   16.88    1.32
  -1 -15   6   19.69    3.39
   1 -15  -6   16.56    4.01
  -1 -15   6   20.19    4.07
   1 -15  -6   16.51    3.59
  -1  15   4 3348.85   57.29
   1  15  -4 3327.05   57.24
  -1  15   4 3426.35   57.83
  -1  15   4 3402.24   57.94
   1  15  -4 3352.50   57.73
  -1  15   4 3354.61   58.28
  -1  15   4 3323.63   56.80
   1 -15  -4 3405.68   57.51
  -1 -15   4 3332.82   55.35
   1 -15  -4 3390.41   57.52
   1 -15  -4 3432.93   58.08
  -1 -15   4 3373.06   57.43
  -1 -15   4 3391.60   55.27
  -1 -15   4 3410.84   57.98
   1 -15  -4 3396.46   57.02
  -1 -15   4 3351.77   56.98
   1 -15  -4 3372.73   56.81
  -1  15   2 1120.33   19.96
   1  15  -2 1021.04   17.82
   1  15  -2 1025.03   19.86
  -1  15   2 1061.42   20.28
   1  15  -2 1046.18   20.17
  -1  15   2 1078.76   20.83
  -1  15   2 1069.97   19.16
   1  15  -2 1055.55   21.16
  -1  15   2 1057.70   20.53
   1 -15  -2 1047.73   19.98
  -1 -15   2 1078.54   18.80
   1 -15  -2 1103.15   20.14
   1 -15  -2 1097.52   20.61
  -1 -15   2 1078.95   20.84
  -1 -15   2 1113.52   20.10
  -1 -15   2 1084.29   19.83
   1 -15  -2 1070.70   20.33
   1 -15  -2 1070.55   19.04
  -1 -15   2 1078.33   20.56
  -1 -15   2 1076.85   18.88
  -1 -15   2 1061.82   17.91
  -1  15   0 1325.43   24.23
   1  15   0 1272.87   23.75
  -1  15   0 1309.41   24.45
  -1  15   0 1308.35   24.48
   1  15   0 1361.22   25.29
   1  15   0 1304.71   23.87
   1  15   0 1327.98   23.28
   1  15   0 1306.87   22.67
  -1  15   0 1301.02   24.69
  -1 -15   0 1335.11   24.82
   1 -15   0 1310.63   23.63
   1 -15   0 1320.15   23.51
   1 -15   0 1209.92   24.48
  -1 -15   0 1316.82   24.75
   1 -15   0 1305.69   24.59
   1 -15   0 1285.61   24.13
  -1 -15   0 1335.47   23.76
  -1 -15   0 1357.79   23.64
   1 -15   0 1329.59   24.23
   1 -15   0 1336.70   22.28
  -1 -15   0 1266.84   23.26
  -1 -15   0 1335.08   22.80
   1  15   2   37.88    3.08
  -1  15  -2   38.62    4.36
  -1  15  -2   34.91    4.12
   1  15   2   35.75    3.24
   1  15   2   37.53    3.28
  -1  15  -2   40.01    3.77
   1  15   2   32.64    3.45
  -1  15  -2   36.44    3.82
   1  15   2   34.97    4.27
  -1 -15  -2   44.97    4.16
  -1 -15  -2   30.02    3.39
  -1 -15  -2   31.85    3.16
   1 -15   2   33.67    3.99
   1 -15   2   37.27    3.80
   1 -15   2   41.96    3.01
  -1 -15  -2   33.69    4.03
  -1 -15  -2   37.33    3.46
   1 -15   2   45.24    4.27
   1 -15   2   37.76    2.80
  -1 -15  -2   41.05    3.05
   1  15   4  134.20    5.41
  -1  15  -4  127.52    5.75
   1  15   4  117.90    4.60
  -1  15  -4  120.87    5.89
   1  15   4  144.42    6.58
   1  15   4  127.73    5.06
  -1 -15  -4  123.20    4.53
  -1 -15  -4  125.97    5.33
   1 -15   4  126.32    4.04
   1 -15   4  119.90    4.16
  -1 -15  -4  118.66    5.59
  -1 -15  -4  118.68    5.26
  -1 -15  -4  124.08    5.63
   1 -15   4  129.11    5.67
  -1 -15  -4  135.16    5.11
   1 -15   4  127.92    5.26
  -1  15  -6 4677.44   80.34
   1  15   6 4776.20   78.49
  -1  15  -6 4726.30   80.80
   1  15   6 4488.28   80.58
   1  15   6 4779.65   80.78
   1  15   6 4668.55   79.77
  -1 -15  -6 4855.59   79.70
   1 -15   6 4739.43   80.62
   1 -15   6 4756.93   77.93
  -1 -15  -6 4694.11   80.04
   1 -15   6 4692.15   79.60
  -1 -15  -6 4737.17   80.47
   1 -15   6 4799.33   80.02
  -1 -15  -6 4812.16   79.82
  -1  15  -8  966.90   20.33
   1  15   8  961.92   20.81
  -1  15  -8  959.35   20.75
   1  15   8  968.38   18.15
   1  15   8  933.21   19.64
   1  15   8  955.77   20.51
  -1 -15  -8  959.42   19.00
  -1 -15  -8  952.20   20.27
   1 -15   8  957.00   20.11
  -1 -15  -8  974.80   20.27
   1 -15   8  960.81   19.11
   1 -15   8  933.34   20.34
   1 -15   8  964.38   19.56
  -1 -15  -8  983.14   19.93
   1  15  10   -1.16    5.01
   1  15  10   -0.84    5.27
   1  15  10    4.56    5.03
  -1  15 -10    8.57    4.81
   1 -15  10   -1.07    4.80
   1 -15  10    2.79    4.24
   1 -15  10   -0.53    5.04
  -1 -15 -10   -2.29    5.20
   1 -15  10    3.08    3.70
  -1 -15 -10   -0.80    5.35
  -1 -15 -10   -2.29    4.78
   1  15  12    5.66    5.23
   1  15  12    6.25    5.90
  -1  15 -12    9.48    5.68
   1  15  12    5.09    6.00
   1 -15  12   12.13    5.86
  -1 -15 -12   12.36    5.86
   1 -15  12    7.74    5.17
  -1 -15 -12    2.95    5.34
  -1 -15 -12   -3.04    5.31
   1  15  14  299.53   11.14
   1  16 -13   78.51    7.50
   1  16 -13   66.09    7.04
  -1  16  13   72.57    7.39
  -1  16  13   69.77    7.25
  -1  16  13   73.12    7.12
  -1 -16  13   64.80    6.80
   1 -16 -13   64.36    6.51
  -1 -16  13   69.40    6.61
   1 -16 -13   77.23    7.07
   1 -16 -13   66.00    6.84
  -1  16  11 1073.60   22.46
   1  16 -11 1031.07   23.04
  -1  16  11 1067.39   21.11
  -1  16  11 1022.58   22.30
  -1  16  11 1044.52   22.77
   1  16 -11 1083.04   22.43
   1 -16 -11 1068.35   22.58
  -1 -16  11 1009.93   21.16
   1 -16 -11 1050.46   22.13
  -1 -16  11 1084.59   22.65
  -1 -16  11 1049.22   22.87
   1 -16 -11 1052.33   22.33
  -1  16   9 1024.77   21.41
  -1  16   9 1025.68   21.85
  -1  16   9 1033.75   20.22
   1  16  -9 1038.38   21.85
   1  16  -9 1008.45   20.92
  -1  16   9 1034.32   21.35
   1 -16  -9 1039.53   20.06
  -1 -16   9  999.39   20.72
   1 -16  -9 1038.28   21.32
  -1 -16   9  992.08   19.88
  -1 -16   9 1032.85   21.69
   1 -16  -9 1001.38   21.32
   1 -16  -9 1042.34   20.94
  -1  16   7  105.13    6.12
  -1  16   7  106.97    6.29
   1  16  -7   95.36    5.98
  -1  16   7  109.85    5.16
  -1  16   7   98.42    6.05
   1  16  -7  104.14    5.57
   1 -16  -7   92.29    5.65
  -1 -16   7  102.54    5.70
  -1 -16   7  107.25    5.20
   1 -16  -7  104.50    5.20
   1 -16  -7   99.64    5.75
   1 -16  -7   95.25    5.13
   1  16  -5  915.09   18.21
   1  16  -5  927.85   18.81
  -1  16   5  882.92   18.01
  -1  16   5  919.12   19.18
  -1  16   5  923.60   18.89
  -1  16   5  905.55   18.61
  -1  16   5  917.26   17.87
   1 -16  -5  903.25   17.82
   1 -16  -5  931.18   18.29
   1 -16  -5  924.28   18.46
  -1 -16   5  916.03   15.68
  -1 -16   5  874.81   18.12
   1 -16  -5  936.33   18.91
  -1 -16   5  911.56   18.79
   1 -16  -5  934.11   17.85
  -1  16   3 1362.67   25.60
  -1  16   3 1325.92   25.16
   1  16  -3 1348.90   25.30
   1  16  -3 1359.86   26.39
  -1  16   3 1378.26   25.90
  -1  16   3 1317.82   26.06
  -1  16   3 1365.48   24.34
   1  16  -3 1394.91   25.02
  -1 -16   3 1370.43   23.39
   1 -16  -3 1362.33   24.91
  -1 -16   3 1388.37   25.93
  -1 -16   3 1376.78   25.47
   1 -16  -3 1347.45   25.51
  -1 -16   3 1339.64   23.43
   1 -16  -3 1397.14   25.11
   1 -16  -3 1321.18   24.20
  -1 -16   3 1355.88   24.76
   1  16  -1 1482.78   25.56
  -1  16   1 1502.08   27.12
  -1  16   1 1470.66   27.00
   1  16  -1 1506.77   27.88
   1  16  -1 1460.82   26.54
  -1  16   1 1511.78   26.31
  -1  16   1 1516.50   27.44
   1  16  -1 1438.59   26.49
   1  16  -1 1392.96   24.68
   1 -16  -1 1506.63   27.31
   1 -16  -1 1464.89   26.68
   1 -16  -1 1459.53   26.24
   1 -16  -1 1490.82   27.40
  -1 -16   1 1441.62   26.33
  -1 -16   1 1452.01   25.54
  -1 -16   1 1489.32   26.34
   1 -16  -1 1495.44   25.10
  -1 -16   1 1500.24   27.31
  -1 -16   1 1377.66   24.80
   1  16   1  368.72    8.85
   1  16   1  358.38    8.61
  -1  16  -1  355.55    9.51
   1  16   1  364.28    7.93
   1  16   1  380.38    8.57
  -1  16  -1  361.81    9.77
   1  16   1  361.03   10.12
  -1  16  -1  374.98    9.58
   1 -16   1  363.50    8.21
  -1 -16  -1  353.07    8.45
   1 -16   1  380.18    9.66
  -1 -16  -1  366.04    9.71
  -1 -16  -1  350.01    9.51
   1 -16   1  364.41    8.47
  -1 -16  -1  360.35    8.80
  -1 -16  -1  360.58    8.51
  -1 -16  -1  370.49    8.03
   1 -16   1  359.73    6.54
   1  16   3  222.83    6.76
   1  16   3  216.07    6.26
   1  16   3  221.42    6.31
  -1  16  -3  218.60    7.46
  -1  16  -3  223.59    7.40
   1  16   3  222.96    8.21
   1 -16   3  224.39    7.38
  -1 -16  -3  228.50    6.87
   1 -16   3  221.23    5.96
   1 -16   3  227.92    7.12
  -1 -16  -3  232.48    6.99
   1 -16   3  228.41    5.80
  -1 -16  -3  221.40    7.34
  -1 -16  -3  202.37    6.27
  -1 -16  -3  205.55    6.06
   1  16   5  947.80   20.30
   1  16   5  969.38   19.23
  -1  16  -5  946.65   20.15
   1  16   5  979.06   18.21
  -1  16  -5  976.84   19.89
  -1 -16  -5  976.86   19.62
  -1 -16  -5  963.32   19.36
   1 -16   5  978.92   19.34
  -1 -16  -5  968.61   20.08
   1 -16   5  998.86   19.77
   1 -16   5  967.95   17.59
  -1 -16  -5  970.21   19.13
   1  16   7 3238.23   54.11
   1  16   7 3204.59   56.62
  -1  16  -7 3264.34   56.90
  -1  16  -7 3132.88   56.15
   1  16   7 3195.58   56.83
   1  16   7 3229.74   55.58
   1 -16   7 3181.14   55.70
  -1 -16  -7 3251.64   56.09
  -1 -16  -7 3204.59   55.32
   1 -16   7 3211.64   55.33
   1 -16   7 3221.94   56.51
  -1 -16  -7 3256.57   56.40
  -1 -16  -7 3050.00   55.74
   1  16   9  244.20    9.18
   1  16   9  237.37    9.10
  -1  16  -9  223.30    9.12
   1  16   9  221.01    8.22
  -1  16  -9  212.07    8.69
   1 -16   9  233.41    7.96
   1 -16   9  219.91    8.90
  -1 -16  -9  219.72    7.59
  -1 -16  -9  228.28    8.81
   1 -16   9  223.81    7.63
   1 -16   9  230.54    8.65
  -1 -16  -9  233.54    8.69
  -1 -16  -9  226.35    8.54
  -1  16 -11    0.88    5.58
   1  16  11    7.30    5.66
   1  16  11   -7.05    5.97
   1  16  11    9.28    5.06
  -1 -16 -11    4.42    5.59
   1 -16  11    2.34    4.94
   1 -16  11    0.43    4.47
  -1 -16 -11    3.92    5.15
   1 -16  11   -1.47    5.44
  -1 -16 -11    6.65    5.51
  -1  16 -13  277.24   11.28
   1  16  13  264.94   10.76
  -1 -16 -13  290.66   10.74
   1  17 -14   17.51    6.44
   1  17 -12  349.10   12.42
  -1  17  12  357.54   12.04
   1  17 -12  371.08   11.86
  -1  17  12  374.38   11.68
  -1  17  12  360.46   11.74
   1 -17 -12  355.35   11.88
  -1 -17  12  360.65   12.12
   1 -17 -12  339.82   11.34
  -1 -17  12  356.05   11.50
   1 -17 -12  377.20   11.72
  -1  17  10  355.01   11.80
   1  17 -10  404.76   12.09
  -1  17  10  387.46   10.13
  -1  17  10  368.51   11.16
  -1  17  10  386.58   11.47
   1  17 -10  363.13   10.96
  -1 -17  10  361.41   10.45
   1 -17 -10  369.26   11.04
   1 -17 -10  381.34   11.25
   1 -17 -10  336.55   10.82
  -1  17   8  320.51   10.47
  -1  17   8  342.77   10.59
   1  17  -8  339.60   10.52
  -1  17   8  336.42    9.22
   1  17  -8  338.13    9.87
  -1  17   8  334.94   10.19
   1 -17  -8  329.59    9.95
   1 -17  -8  350.96    9.32
   1 -17  -8  341.00   10.37
  -1 -17   8  321.86    9.78
  -1 -17   8  335.02    9.16
   1 -17  -8  345.16    9.66
  -1  17   6  529.35   13.14
  -1  17   6  500.36   13.24
  -1  17   6  522.13   11.93
   1  17  -6  516.66   13.02
   1  17  -6  513.52   12.23
  -1  17   6  545.54   12.95
   1 -17  -6  503.91   12.48
  -1 -17   6  523.52   12.75
  -1 -17   6  538.79   12.22
   1 -17  -6  523.13   12.26
   1 -17  -6  538.52   12.96
   1 -17  -6  535.02   12.04
   1  17  -4 1871.04   33.07
  -1  17   4 1810.56   33.91
  -1  17   4 1884.98   33.12
   1  17  -4 1812.58   33.52
  -1  17   4 1755.50   34.17
  -1  17   4 1837.85   33.62
   1  17  -4 1829.65   34.50
  -1  17   4 1798.31   32.42
   1 -17  -4 1810.36   33.26
   1 -17  -4 1872.68   33.55
   1 -17  -4 1905.28   34.15
  -1 -17   4 1876.08   33.47
  -1 -17   4 1836.79   33.96
   1 -17  -4 1821.56   32.37
  -1 -17   4 1852.86   30.91
   1  17  -2  565.50   12.51
   1  17  -2  584.32   12.34
  -1  17   2  552.81   12.54
   1  17  -2  551.38   13.73
  -1  17   2  569.01   12.16
  -1  17   2  573.13   12.96
  -1  17   2  560.50   11.27
  -1  17   2  590.53   13.28
   1 -17  -2  552.46   12.06
   1 -17  -2  562.02   12.99
  -1 -17   2  547.47   12.85
  -1 -17   2  565.61   11.09
  -1 -17   2  560.54   10.96
  -1 -17   2  529.73   13.11
  -1 -17   2  540.45    9.76
  -1 -17   2  579.89   12.21
   1 -17  -2  575.32   11.16
   1  17   0  274.59    7.50
   1  17   0  277.47    7.55
  -1  17   0  280.67    8.20
  -1  17   0  261.87    8.69
   1  17   0  265.30    6.11
   1  17   0  272.65    6.90
  -1  17   0  274.14    8.12
   1  17   0  277.01    8.98
  -1 -17   0  264.32    6.81
  -1 -17   0  277.32    8.43
   1 -17   0  260.70    7.16
   1 -17   0  279.53    8.29
   1 -17   0  266.39    7.08
   1 -17   0  268.93    8.29
  -1 -17   0  278.96    7.51
  -1 -17   0  273.82    8.29
  -1 -17   0  282.01    7.44
   1 -17   0  242.50    5.62
  -1 -17   0  264.70    6.20
   1  17   2  208.88    6.68
  -1  17  -2  206.69    7.35
  -1  17  -2  215.26    7.47
   1  17   2  208.56    7.85
   1  17   2  202.04    6.35
   1  17   2  213.30    6.38
  -1  17  -2  197.62    7.64
   1  17   2  215.10    6.02
   1 -17   2  192.04    7.20
  -1 -17  -2  206.37    6.41
   1 -17   2  203.32    6.05
  -1 -17  -2  206.46    7.37
   1 -17   2  210.03    7.10
   1 -17   2  215.58    5.80
  -1 -17  -2  203.70    6.58
  -1 -17  -2  213.89    6.25
  -1 -17  -2  212.56    7.35
  -1 -17  -2  207.85    5.89
   1  17   4  121.48    6.95
  -1  17  -4  102.27    6.21
   1  17   4  116.53    4.93
   1  17   4  123.79    5.66
  -1  17  -4  117.44    6.11
  -1 -17  -4  123.15    5.92
   1 -17   4  118.14    4.18
   1 -17   4  131.23    5.82
  -1 -17  -4  127.52    5.70
   1 -17   4  127.21    6.09
  -1 -17  -4  116.01    5.12
   1  17   6 1721.01   33.37
   1  17   6 1634.17   33.19
  -1  17  -6 1747.46   33.38
   1  17   6 1788.70   31.03
  -1  17  -6 1748.71   32.82
   1  17   6 1801.28   32.27
  -1 -17  -6 1761.68   32.57
  -1 -17  -6 1770.99   32.38
   1 -17   6 1785.47   32.28
   1 -17   6 1747.54   32.67
  -1 -17  -6 1741.08   33.18
  -1 -17  -6 1770.07   32.25
   1  17   8  451.46   12.83
   1  17   8  462.74   13.02
  -1  17  -8  440.09   12.72
  -1  17  -8  466.41   12.53
   1  17   8  467.92   11.89
  -1 -17  -8  468.61   12.43
  -1 -17  -8  439.90   11.50
   1 -17   8  442.18   11.79
   1 -17   8  466.04   11.49
   1 -17   8  436.90   12.36
  -1 -17  -8  460.96   12.46
  -1 -17  -8  451.70   11.89
  -1  17 -10   13.03    5.32
  -1  17 -10    3.42    5.83
   1  17  10   11.78    5.85
   1  17  10    2.01    6.02
   1  17  10    1.23    5.03
   1 -17  10    9.52    4.89
  -1 -17 -10   -1.98    5.08
   1 -17  10    7.40    5.38
   1 -17  10    5.62    4.23
   1 -17  10    5.25    5.08
  -1 -17 -10    3.99    5.00
  -1 -17 -10    4.47    5.59
   1  17  12  133.57    7.99
   1  17  12  142.70    8.68
  -1  17 -12  143.34    8.40
   1  17  12  131.05    8.68
   1 -17  12  126.01    8.19
  -1 -17 -12  136.47    8.29
   1 -17  12  134.68    8.37
  -1 -17 -12  122.77    7.68
  -1 -17 -12  128.90    8.37
  -1  18  13   62.61    7.15
   1  18 -13   49.13    6.73
  -1  18  13   57.32    7.30
   1 -18 -13   67.19    7.55
   1  18 -11    9.11    5.59
   1  18 -11   12.92    6.41
  -1  18  11   17.64    6.51
  -1  18  11   17.18    5.90
  -1  18  11   21.78    5.50
   1 -18 -11   23.27    6.04
  -1 -18  11   20.73    5.39
   1 -18 -11   19.62    5.34
   1 -18 -11   20.83    5.35
  -1  18   9  207.72    8.80
  -1  18   9  207.86    8.93
   1  18  -9  205.55    8.95
  -1  18   9  210.12    7.41
  -1  18   9  200.71    8.49
   1  18  -9  207.97    8.14
   1 -18  -9  209.95    8.27
   1 -18  -9  180.67    7.14
  -1 -18   9  213.67    7.31
  -1 -18   9  206.87    8.06
   1 -18  -9  206.72    8.49
   1 -18  -9  217.61    8.00
  -1  18   7  109.95    6.81
  -1  18   7  106.09    6.88
   1  18  -7  103.36    6.72
  -1  18   7  113.38    5.74
  -1  18   7  124.97    6.47
   1  18  -7  107.88    5.99
   1 -18  -7  114.31    6.24
  -1 -18   7  119.84    6.40
   1 -18  -7  114.01    6.46
   1 -18  -7  109.60    5.77
  -1 -18   7  109.93    5.77
   1 -18  -7  103.08    5.59
  -1  18   5  572.45   14.64
  -1  18   5  605.47   15.01
  -1  18   5  608.86   13.72
   1  18  -5  611.48   14.44
  -1  18   5  650.60   14.59
   1  18  -5  636.03   14.03
   1 -18  -5  611.87   14.14
   1 -18  -5  655.73   14.35
   1 -18  -5  684.03   15.06
  -1 -18   5  649.84   14.76
  -1 -18   5  617.24   14.12
   1 -18  -5  630.47   13.39
   1  18  -3   17.85    4.26
   1  18  -3   22.44    5.38
  -1  18   3   16.77    4.23
  -1  18   3   21.43    4.96
  -1  18   3   18.83    4.43
   1  18  -3   20.51    4.01
  -1  18   3   26.32    5.02
   1 -18  -3   18.62    4.05
   1 -18  -3   20.29    3.80
  -1 -18   3   19.76    4.38
  -1 -18   3   22.06    4.66
  -1 -18   3   21.78    2.56
   1 -18  -3   21.78    3.19
   1  18  -1  425.07   10.45
  -1  18   1  412.41   10.86
   1  18  -1  452.47   12.02
  -1  18   1  427.58   11.01
  -1  18   1  455.28   11.58
   1  18  -1  425.80   10.35
  -1 -18   1  399.46    8.36
   1 -18  -1  447.06   10.24
   1 -18  -1  433.80    8.72
   1 -18  -1  425.02   11.21
  -1 -18   1  431.59   11.17
   1 -18  -1  447.95   10.12
  -1 -18   1  436.02    9.34
  -1 -18   1  440.53   10.27
   1 -18  -1  439.86   11.22
   1  18   1  478.81   11.02
   1  18   1  451.05   10.69
  -1  18  -1  466.28   11.76
   1  18   1  470.58   12.60
   1  18   1  470.42   10.38
   1  18   1  448.73   11.99
  -1  18  -1  462.86   11.47
  -1  18  -1  448.55   12.03
  -1 -18  -1  468.18   10.45
  -1 -18  -1  469.74   10.61
  -1 -18  -1  475.39   12.03
   1 -18   1  456.09   11.73
  -1 -18  -1  470.95   12.02
   1 -18   1  465.84   10.27
  -1 -18  -1  471.02    9.84
   1  18   3   76.12    4.47
  -1  18  -3   63.75    5.64
   1  18   3   68.40    4.23
   1  18   3   65.91    4.81
  -1  18  -3   65.43    5.10
   1  18   3   73.57    6.18
  -1  18  -3   71.85    5.79
  -1 -18  -3   69.44    4.61
   1 -18   3   74.21    5.06
  -1 -18  -3   73.54    4.16
   1 -18   3   63.09    3.57
  -1 -18  -3   71.37    5.27
   1 -18   3   70.52    5.04
  -1  18  -5   43.85    5.72
   1  18   5   45.79    4.01
  -1  18  -5   45.86    5.21
   1  18   5   41.22    6.08
   1  18   5   53.67    4.88
  -1 -18  -5   53.56    4.91
   1 -18   5   55.35    4.87
  -1 -18  -5   47.59    5.45
  -1 -18  -5   47.81    4.27
   1 -18   5   52.26    5.04
  -1 -18  -5   49.08    5.23
   1  18   7   -4.14    4.88
  -1  18  -7    1.63    5.35
  -1  18  -7    4.93    4.66
   1  18   7    4.77    5.52
   1  18   7    0.63    4.66
  -1 -18  -7    7.32    4.56
  -1 -18  -7   12.39    4.95
   1 -18   7    2.55    4.47
  -1 -18  -7    0.26    4.91
   1 -18   7    5.80    4.26
  -1 -18  -7    2.56    4.47
   1  18   9   17.56    5.93
   1  18   9   31.22    5.42
  -1  18  -9   20.68    6.13
   1  18   9   28.28    6.43
  -1  18  -9   20.17    5.53
   1 -18   9   26.74    5.23
  -1 -18  -9   16.69    4.74
   1 -18   9   29.78    4.83
  -1 -18  -9   21.88    5.60
  -1 -18  -9   24.45    5.14
  -1 -18  -9   24.59    5.69
   1  18  11   20.02    6.01
  -1  18 -11   28.23    6.97
   1  18  11   18.76    6.95
   1  18  11   16.54    6.37
  -1  18 -11   13.65    6.07
   1 -18  11   18.40    5.18
   1 -18  11   11.86    5.61
  -1 -18 -11   17.42    6.17
  -1 -18 -11   13.63    6.01
   1 -18  11   13.96    5.86
  -1 -18 -11   14.01    5.33
  -1  19  12   14.18    6.35
  -1  19  12    8.40    6.39
   1  19 -12    9.39    5.99
  -1  19  12   24.30    6.47
   1 -19 -12   11.57    6.03
   1 -19 -12   11.55    5.61
   1  19 -10  225.60    9.09
   1  19 -10  229.72    9.93
  -1  19  10  226.57    9.98
  -1  19  10  223.74    9.74
  -1  19  10  239.37    9.15
   1 -19 -10  209.19    9.16
   1 -19 -10  233.33    9.42
  -1 -19  10  224.09    8.82
   1 -19 -10  228.06    8.81
  -1  19   8  611.47   15.24
  -1  19   8  591.39   15.56
  -1  19   8  598.31   13.79
   1  19  -8  590.10   15.09
   1  19  -8  616.92   14.49
  -1  19   8  591.59   14.93
   1 -19  -8  625.05   15.00
  -1 -19   8  581.47   14.65
  -1 -19   8  639.50   14.06
   1 -19  -8  595.17   14.05
   1 -19  -8  572.90   14.87
   1 -19  -8  598.96   14.19
  -1  19   6   73.83    6.43
  -1  19   6   63.65    6.05
  -1  19   6   75.72    5.36
   1  19  -6   82.47    5.97
  -1  19   6   74.78    5.89
   1  19  -6   76.15    5.37
   1 -19  -6   77.40    5.57
   1 -19  -6   88.52    5.68
   1 -19  -6   76.86    5.88
  -1 -19   6   80.42    6.07
  -1 -19   6   84.43    5.35
   1 -19  -6   72.15    4.92
  -1  19   4  136.32    7.27
   1  19  -4  118.32    7.12
  -1  19   4  129.98    6.07
   1  19  -4  128.37    6.49
  -1  19   4  133.24    7.06
   1  19  -4  127.68    6.04
  -1  19   4  116.72    6.57
   1 -19  -4  145.15    6.50
  -1 -19   4  116.49    6.12
   1 -19  -4  138.69    6.84
  -1 -19   4  116.60    6.70
   1 -19  -4  124.95    6.09
   1 -19  -4  129.10    5.12
  -1  19   2 2289.54   41.10
   1  19  -2 2344.03   41.09
   1  19  -2 2336.62   40.82
  -1  19   2 2305.31   41.47
  -1  19   2 2277.87   41.84
   1  19  -2 2301.03   42.38
   1 -19  -2 2308.38   40.57
  -1 -19   2 2380.65   41.72
   1 -19  -2 2304.93   39.30
  -1 -19   2 2293.01   39.22
   1 -19  -2 2443.21   41.82
   1  19   0  755.12   15.79
   1  19   0  732.43   17.29
  -1  19   0  727.75   16.39
   1  19   0  751.25   15.79
  -1  19   0  760.23   16.89
  -1  19   0  749.30   16.42
   1 -19   0  771.57   16.88
  -1 -19   0  760.65   16.81
  -1 -19   0  779.34   16.96
   1 -19   0  763.24   15.16
   1 -19   0  759.92   16.77
  -1 -19   0  757.37   14.97
   1  19   2    0.76    3.63
  -1  19  -2    3.48    4.46
   1  19   2   -2.50    5.22
   1  19   2   -1.91    3.97
  -1  19  -2    3.14    4.30
  -1  19  -2    0.95    5.16
  -1 -19  -2    1.68    2.91
   1 -19   2    1.76    4.12
  -1 -19  -2    4.31    4.32
  -1 -19  -2    0.32    3.31
   1 -19   2    1.23    2.70
   1 -19   2   -4.66    4.32
  -1 -19  -2   -4.34    4.69
  -1  19  -4  214.84    8.34
   1  19   4  194.73    6.49
  -1  19  -4  205.63    8.56
  -1  19  -4  201.29    7.72
   1  19   4  193.88    8.55
   1  19   4  201.40    7.36
  -1 -19  -4  205.51    6.76
   1 -19   4  192.13    7.41
  -1 -19  -4  200.21    7.20
   1 -19   4  200.93    7.80
  -1 -19  -4  202.97    7.95
   1  19   6  103.23    7.31
  -1  19  -6  112.91    7.19
  -1  19  -6  123.28    6.87
   1  19   6  116.05    7.62
   1  19   6  118.08    6.16
   1 -19   6  118.79    6.72
  -1 -19  -6  116.21    6.38
  -1 -19  -6  118.82    6.13
  -1 -19  -6  109.20    7.05
   1 -19   6  116.68    6.40
  -1 -19  -6  113.29    5.93
   1  19   8  354.51   11.85
  -1  19  -8  368.98   11.96
   1  19   8  353.26   10.34
   1  19   8  353.43   11.75
  -1  19  -8  371.65   11.15
   1 -19   8  344.23   10.86
  -1 -19  -8  356.69   11.20
  -1 -19  -8  359.35   10.46
   1 -19   8  361.11   10.37
  -1 -19  -8  331.75   11.26
  -1 -19  -8  360.33   10.67
  -1  19 -10   23.84    6.32
  -1  19 -10   12.97    6.19
   1  19  10   17.31    6.40
   1  19  10   14.76    6.53
   1  19  10    8.05    5.16
  -1 -19 -10   10.50    5.67
  -1 -19 -10   14.33    6.19
   1 -19  10   13.98    5.45
  -1 -19 -10   16.07    5.26
   1  19  12   43.59    6.92
   1  20 -11   60.37    6.88
   1  20 -11   55.26    7.45
  -1  20  11   71.33    7.76
  -1  20  11   50.91    7.32
  -1  20  11   68.97    7.02
   1 -20 -11   66.63    6.94
   1 -20 -11   60.82    6.92
  -1 -20  11   65.42    6.64
   1 -20 -11   64.59    6.48
  -1  20   9  285.50   10.99
   1  20  -9  317.00   11.28
  -1  20   9  306.88   10.57
  -1  20   9  291.51   10.82
   1  20  -9  297.97   10.21
  -1 -20   9  307.35   10.48
   1 -20  -9  304.08   10.40
   1 -20  -9  306.80    9.51
  -1 -20   9  301.80    9.48
   1 -20  -9  307.91   10.89
   1 -20  -9  303.85    9.89
  -1  20   7  622.96   15.11
  -1  20   7  571.39   15.45
   1  20  -7  561.47   15.00
  -1  20   7  595.61   13.83
  -1  20   7  599.56   14.75
   1  20  -7  592.86   14.30
   1 -20  -7  590.09   14.67
  -1 -20   7  601.08   14.90
   1 -20  -7  615.93   15.16
   1 -20  -7  617.92   14.30
  -1 -20   7  608.18   14.28
   1 -20  -7  588.81   13.83
   1  20  -5  241.74    9.70
  -1  20   5  235.12    8.81
   1  20  -5  229.80    8.60
  -1  20   5  216.63    7.94
  -1  20   5  215.87    9.05
   1  20  -5  227.56    7.89
  -1  20   5  226.33    8.20
   1 -20  -5  246.68    8.42
   1 -20  -5  223.76    8.79
  -1 -20   5  229.17    8.18
  -1 -20   5  225.20    8.61
   1 -20  -5  208.25    7.95
   1 -20  -5  221.23    7.19
  -1  20   3  336.09    9.94
   1  20  -3  356.34   10.27
  -1  20   3  365.49   11.05
   1  20  -3  349.58   11.41
  -1  20   3  367.38   10.88
  -1  20   3  376.05   10.52
   1  20  -3  364.58    9.99
   1 -20  -3  367.62    9.81
  -1 -20   3  368.37   10.58
  -1 -20   3  395.34   11.09
   1 -20  -3  373.27   10.52
   1  20  -1  441.11   12.62
   1  20  -1  416.13   10.71
  -1  20   1  434.28   11.46
   1  20  -1  428.58   10.84
  -1  20   1  408.79   11.90
  -1  20   1  419.50   11.15
  -1 -20   1  444.54   11.83
   1 -20  -1  409.61   11.52
   1 -20  -1  452.62   10.32
   1 -20  -1  435.27   11.78
  -1 -20   1  397.13    9.43
  -1  20  -1  545.49   13.76
   1  20   1  574.73   12.87
   1  20   1  561.18   14.45
   1  20   1  571.15   13.04
  -1  20  -1  572.15   13.55
  -1  20  -1  587.38   14.48
   1  20   1  580.32   14.67
  -1 -20  -1  560.73   14.08
   1 -20   1  580.84   14.03
  -1 -20  -1  572.32   12.49
   1 -20   1  550.62   12.08
  -1 -20  -1  591.92   14.27
  -1  20  -3  242.25    9.11
   1  20   3  249.95    7.59
   1  20   3  253.32    8.30
  -1  20  -3  261.84    9.68
   1  20   3  261.88    9.62
  -1  20  -3  272.75    8.92
  -1 -20  -3  245.99    7.97
   1 -20   3  258.38    8.78
  -1 -20  -3  269.04    7.49
  -1 -20  -3  272.34    9.04
   1 -20   3  263.38    9.09
  -1  20  -5  555.88   14.23
   1  20   5  550.53   13.03
   1  20   5  538.62   14.50
  -1  20  -5  509.00   13.39
  -1 -20  -5  521.60   12.89
   1 -20   5  537.91   13.20
  -1 -20  -5  530.00   13.97
  -1 -20  -5  505.59   12.31
  -1 -20  -5  511.08   13.33
   1 -20   5  523.01   13.54
   1  20   7  282.64   10.53
  -1  20  -7  287.18   10.51
   1  20   7  285.95    9.40
   1  20   7  262.82   10.49
  -1  20  -7  275.41    9.93
  -1 -20  -7  279.09    9.46
  -1 -20  -7  275.42    9.71
   1 -20   7  270.83    9.79
  -1 -20  -7  269.25   10.09
   1 -20   7  293.04    9.27
  -1 -20  -7  251.07    8.92
  -1  20  -9  133.73    8.71
   1  20   9  144.20    8.81
   1  20   9  151.23    9.04
  -1  20  -9  148.12    8.38
   1  20   9  144.77    7.73
   1 -20   9  139.78    7.79
  -1 -20  -9  148.61    8.25
  -1 -20  -9  163.48    8.65
   1 -20   9  136.80    6.99
  -1 -20  -9  139.01    7.74
  -1  20 -11  144.67    8.88
   1  20  11  142.68    8.31
  -1  21  10   -0.86    6.18
   1  21 -10    7.18    6.25
  -1  21  10    4.34    6.72
  -1  21  10    5.60    6.23
   1  21 -10    1.64    5.60
   1 -21 -10    0.30    5.76
   1 -21 -10   -3.08    6.21
  -1 -21  10    1.69    5.76
   1 -21 -10   -0.80    5.19
  -1  21   8  224.09    9.78
   1  21  -8  223.44    9.61
   1  21  -8  229.28    8.65
  -1  21   8  222.87    9.92
  -1  21   8  242.19    9.37
  -1 -21   8  229.34    9.11
   1 -21  -8  230.76    9.00
   1 -21  -8  241.66    8.90
  -1 -21   8  228.41    8.39
   1 -21  -8  227.15    9.75
   1 -21  -8  227.44    8.29
  -1  21   6 1031.55   21.76
   1  21  -6  998.66   22.50
   1  21  -6  961.33   21.23
  -1  21   6  976.45   20.22
  -1  21   6 1006.51   22.17
   1  21  -6 1000.01   20.65
  -1  21   6 1035.18   21.23
  -1 -21   6  981.13   21.52
  -1 -21   6  989.44   20.84
   1 -21  -6  984.23   21.77
   1 -21  -6 1010.74   20.92
   1 -21  -6  954.49   20.72
   1 -21  -6  957.44   19.94
  -1  21   4  916.39   19.13
   1  21  -4  900.10   19.78
  -1  21   4  917.48   20.78
   1  21  -4  888.03   19.18
  -1  21   4  953.68   20.29
   1  21  -4  972.31   21.31
  -1  21   4  961.54   19.95
  -1 -21   4  866.31   19.55
   1 -21  -4  950.18   20.59
   1 -21  -4  938.58   19.26
  -1 -21   4  931.34   20.49
   1 -21  -4  952.81   20.09
   1  21  -2    1.85    4.62
  -1  21   2    4.63    4.65
  -1  21   2    0.55    4.79
   1  21  -2    0.58    4.23
   1  21  -2    3.98    5.53
  -1  21   2    1.26    5.54
  -1  21   2    4.05    4.72
   1 -21  -2    5.49    4.49
  -1 -21   2    3.45    4.69
   1 -21  -2    2.16    3.74
   1 -21  -2    5.75    4.53
   1  21   0  331.80   10.98
   1  21   0  344.58    9.55
  -1  21   0  330.01   10.09
  -1  21   0  342.21   10.30
  -1  21   0  331.44   10.85
   1  21   0  326.23    9.36
   1 -21   0  348.99   10.58
   1 -21   0  333.30   10.45
   1 -21   0  340.88    8.79
  -1 -21   0  334.91   10.55
  -1 -21   0  334.77   10.59
   1  21   2 1203.56   23.49
  -1  21  -2 1198.77   24.88
   1  21   2 1101.52   25.27
   1  21   2 1273.62   24.08
  -1  21  -2 1253.66   25.56
   1  21   2 1267.39   25.92
  -1  21  -2 1276.40   24.90
  -1 -21  -2 1252.78   25.47
   1 -21   2 1240.68   25.08
  -1 -21  -2 1251.85   23.61
  -1 -21  -2 1280.03   25.34
   1 -21   2 1214.09   25.10
   1  21   4  632.79   14.31
  -1  21  -4  617.38   14.87
  -1  21  -4  569.68   15.03
   1  21   4  608.46   15.67
  -1  21  -4  599.15   15.59
   1 -21   4  615.46   14.93
  -1 -21  -4  620.41   15.19
   1 -21   4  583.30   15.10
  -1 -21  -4  602.53   14.01
   1  21   6  154.94    8.86
  -1  21  -6  148.11    8.47
  -1  21  -6  155.64    8.03
   1  21   6  172.25    9.07
   1  21   6  173.29    7.61
  -1 -21  -6  167.57    7.91
  -1 -21  -6  167.02    7.78
   1 -21   6  171.65    8.16
  -1 -21  -6  156.20    8.27
   1 -21   6  171.73    7.77
  -1 -21  -6  164.99    7.07
   1  21   8   -1.32    5.84
  -1  21  -8   -0.58    5.76
  -1  21  -8    4.16    6.64
   1  21   8   -0.25    5.48
   1  21   8    6.49    6.03
  -1 -21  -8    8.15    6.09
   1 -21   8    7.53    5.44
  -1 -21  -8    1.99    5.07
  -1 -21  -8    4.24    4.78
   1 -21   8    6.86    4.99
  -1 -21  -8   12.50    5.60
  -1  21 -10  297.31   11.16
   1  21  10  319.90   10.80
  -1 -21 -10  309.73   10.99
   1 -21  10  295.27   10.84
  -1 -22  11    4.45    5.90
  -1  22   9   19.58    6.25
   1  22  -9   15.30    6.51
  -1  22   9   20.45    7.22
  -1  22   9   22.79    6.83
   1  22  -9   24.56    5.88
   1 -22  -9   19.94    6.03
   1 -22  -9   22.02    6.65
  -1 -22   9   25.74    6.41
   1 -22  -9   20.64    5.60
   1  22  -7   81.19    7.26
  -1  22   7   81.85    7.45
   1  22  -7   76.82    6.34
   1  22  -7   73.57    7.74
  -1  22   7   78.09    7.30
  -1  22   7   71.70    6.91
   1 -22  -7   87.09    7.19
  -1 -22   7   84.05    6.34
   1 -22  -7   76.48    6.51
   1 -22  -7   84.83    6.70
  -1 -22   7   81.17    6.77
  -1  22   5  629.37   14.53
   1  22  -5  627.83   15.43
  -1  22   5  617.10   16.08
   1  22  -5  587.18   14.48
  -1  22   5  615.78   15.73
   1  22  -5  619.84   16.78
  -1  22   5  622.16   15.21
   1 -22  -5  612.64   15.89
  -1 -22   5  608.24   15.19
   1 -22  -5  629.87   14.84
  -1 -22   5  642.57   15.90
   1 -22  -5  619.86   15.17
   1  22  -3    0.23    4.92
  -1  22   3   -3.46    4.69
  -1  22   3    5.58    5.40
  -1  22   3   11.44    5.88
   1  22  -3    2.74    6.25
  -1  22   3   -0.48    4.82
   1  22  -3    3.10    4.36
   1 -22  -3   -0.20    4.13
  -1 -22   3   -0.77    4.84
   1 -22  -3   -3.40    5.02
  -1 -22   3    2.55    5.04
  -1  22   1  195.99    7.94
  -1  22   1  199.32    7.98
   1  22  -1  183.15    7.41
  -1  22   1  190.30    8.59
   1  22  -1  191.33    8.81
   1  22  -1  174.27    7.40
  -1 -22   1  182.71    8.37
   1 -22  -1  195.18    8.10
   1 -22  -1  181.62    6.82
   1 -22  -1  198.93    8.49
  -1 -22   1  183.11    8.24
  -1  22  -1  429.46   12.15
   1  22   1  436.31   11.30
   1  22   1  475.08   13.20
  -1  22  -1  453.04   13.16
   1  22   1  456.63   13.59
   1  22   1  448.27   11.64
  -1  22  -1  439.12   12.07
   1 -22   1  447.87   12.56
  -1 -22  -1  476.15   13.03
  -1 -22  -1  457.28   12.72
  -1  22  -3  253.36   10.29
   1  22   3  284.12    9.10
  -1  22  -3  280.79    9.61
  -1  22  -3  278.97    9.94
   1  22   3  266.96   10.51
   1 -22   3  282.57    9.87
  -1 -22  -3  266.99    9.87
   1 -22   3  282.44    9.85
  -1 -22  -3  280.46    8.65
  -1 -22  -3  263.35    9.96
  -1  22  -5    5.54    6.40
  -1  22  -5    7.66    5.61
   1  22   5    7.22    4.91
  -1  22  -5    6.32    5.42
   1  22   5    5.70    6.51
   1 -22   5    9.28    5.31
   1 -22   5   12.00    5.51
  -1 -22  -5    5.64    5.36
  -1 -22  -5    7.19    4.78
  -1 -22  -5    5.13    5.55
   1  22   7   24.86    6.30
  -1  22  -7   20.84    6.14
  -1  22  -7   21.38    6.24
   1  22   7   15.36    6.52
   1  22   7   16.53    5.53
   1 -22   7   14.88    6.01
  -1 -22  -7   12.87    5.67
  -1 -22  -7   22.77    5.68
  -1 -22  -7   21.99    6.34
   1 -22   7   13.86    4.94
  -1 -22  -7   18.06    5.01
   1  22   9   11.70    5.87
  -1  22  -9   14.67    6.19
  -1 -22  -9   15.40    5.69
  -1 -22  -9    9.19    6.21
   1 -22   9   17.21    6.23
  -1  23   8   -3.73    5.60
   1  23  -8   -4.97    5.88
  -1  23   8   -3.30    6.91
   1  23  -8   -4.43    6.94
   1 -23  -8   -0.56    5.65
   1 -23  -8   -9.02    6.53
  -1 -23   8    6.81    5.76
   1 -23  -8   -5.04    5.69
   1  23  -6   98.02    7.29
  -1  23   6  100.64    8.04
   1  23  -6  117.90    7.02
   1  23  -6  112.32    8.74
  -1  23   6  122.12    8.39
  -1  23   6  118.55    7.44
  -1 -23   6  112.70    7.11
   1 -23  -6  104.84    7.85
   1 -23  -6  108.18    6.80
  -1 -23   6  121.84    8.03
   1 -23  -6  106.51    7.16
  -1  23   4    3.34    4.91
   1  23  -4    2.52    5.45
  -1  23   4   -0.31    5.91
   1  23  -4    6.84    6.74
  -1  23   4   13.46    6.29
  -1  23   4    5.55    5.13
   1  23  -4    3.33    4.95
   1 -23  -4    3.75    4.73
  -1 -23   4    4.02    5.39
  -1 -23   4    5.74    5.80
   1 -23  -4    3.29    5.34
   1  23  -2    2.03    5.08
  -1  23   2   -0.23    5.14
  -1  23   2    6.15    5.85
  -1  23   2   -0.84    5.91
   1  23  -2    6.61    6.17
   1  23  -2    1.71    4.50
  -1  23   2    1.73    5.31
   1 -23  -2  -14.27    5.38
  -1 -23   2   -4.69    5.05
   1 -23  -2   -2.13    4.14
   1 -23  -2   -5.55    5.58
  -1  23   0    9.34    5.28
   1  23   0   24.07    4.92
   1  23   0   13.81    6.53
  -1  23   0   24.06    6.04
   1  23   0   19.87    6.17
   1  23   0   18.28    4.89
  -1  23   0   13.11    5.37
  -1 -23   0   20.92    5.44
   1 -23   0   14.73    5.56
  -1 -23   0   10.52    5.32
   1 -23   0   17.22    5.75
  -1  23  -2   25.23    5.99
   1  23   2   27.66    6.41
   1  23   2   36.21    6.51
  -1  23  -2   22.64    6.39
   1  23   2   36.14    5.12
  -1  23  -2   34.48    5.78
  -1 -23  -2   29.39    6.06
   1 -23   2   28.04    5.52
  -1 -23  -2   31.88    6.20
   1  23   4   34.93    5.60
  -1  23  -4   39.72    5.79
  -1  23  -4   28.34    6.10
   1  23   4   30.07    7.02
  -1  23  -4   35.34    7.03
   1 -23   4   38.19    5.96
   1 -23   4   28.08    6.19
  -1 -23  -4   30.64    6.27
  -1 -23  -4   34.65    5.27
  -1  23  -6   -1.56    6.01
   1  23   6    2.69    6.41
   1  23   6    2.19    5.37
  -1  23  -6    1.67    6.85
   1  23   6    3.85    6.90
  -1  23  -6   -1.43    5.34
  -1 -23  -6    2.84    5.19
  -1 -23  -6   -1.69    5.72
   1 -23   6    2.43    5.62
   1 -23   6   14.29    5.68
  -1 -23  -6    3.58    6.18
  -1  23  -8   12.59    6.39
   1 -23   8   15.90    5.80
  -1 -23  -8    4.14    5.59
  -1  24   7  312.41   11.06
  -1  24   7  311.62   11.65
   1  24  -7  285.81   11.29
   1 -24  -7  296.32   10.61
  -1 -24   7  289.63   10.47
   1 -24  -7  293.82   10.34
   1  24  -5  687.09   17.22
  -1  24   5  688.69   18.40
   1  24  -5  705.22   18.61
  -1  24   5  735.62   18.14
  -1  24   5  743.19   17.30
  -1 -24   5  703.93   18.11
   1 -24  -5  702.16   17.48
  -1 -24   5  748.11   17.52
   1 -24  -5  680.59   16.50
   1 -24  -5  734.95   18.07
   1  24  -3   32.10    5.74
  -1  24   3   30.49    6.67
   1  24  -3   34.85    7.51
  -1  24   3   23.72    6.38
  -1  24   3   25.03    5.92
  -1 -24   3   42.46    6.28
  -1 -24   3   22.68    6.08
   1 -24  -3   36.02    6.48
  -1  24   1   46.50    6.73
   1  24  -1   33.07    7.41
  -1  24   1   45.93    6.09
  -1  24   1   32.30    6.00
   1 -24  -1   50.74    6.13
  -1 -24   1   46.24    6.35
  -1 -24   1   40.65    6.38
   1 -24  -1   39.45    6.05
  -1  24  -1  224.16    9.29
  -1  24  -1  219.25    9.80
   1  24   1  218.59   10.20
   1  24   1  201.82   10.02
  -1  24  -1  230.38    9.17
  -1 -24  -1  240.98    9.82
   1 -24   1  237.02    9.63
  -1 -24  -1  211.30    9.41
  -1  24  -3  347.01   11.39
  -1  24  -3  371.86   11.92
  -1  24  -3  356.62   12.43
   1  24   3  373.64   12.87
   1 -24   3  378.10   11.93
  -1 -24  -3  369.54   12.28
   1 -24   3  340.27   11.92
  -1 -24  -3  366.53   11.91
  -1  24  -5   86.28    7.98
  -1  24  -5   71.76    8.12
   1  24   5   80.53    8.24
  -1  24  -5   67.45    7.05
  -1 -24  -5   69.57    7.29
   1 -24   5   77.42    7.01
   1 -24   5   64.69    7.30
  -1  24  -7   20.49    6.42
  -1 -24  -7   25.67    6.25
   1 -24   7   17.47    6.00
  -1 -24  -7   27.41    6.44
   1  25  -6  680.26   17.88
  -1  25   6  741.69   17.91
  -1  25   6  715.59   18.42
   1 -25  -6  713.31   17.61
   1 -25  -6  705.40   17.12
  -1 -25   6  704.86   17.44
  -1  25   4  371.96   12.55
   1  25  -4  364.52   13.48
   1  25  -4  364.87   11.86
  -1  25   4  383.65   12.04
  -1 -25   4  364.38   12.08
   1 -25  -4  341.66   12.13
  -1  25   2    9.17    6.60
   1  25  -2    5.84    7.04
  -1  25   2    9.53    6.98
  -1  25   2    8.29    5.76
  -1 -25   2   -0.61    6.03
   1 -25  -2    0.33    6.13
   1 -25  -2    8.73    6.08
   1  25   0    8.44    6.78
  -1  25   0   -1.25    6.83
   1  25   0    6.39    7.05
  -1  25   0    0.54    5.83
  -1  25   0   -9.70    5.90
   1 -25   0    0.63    5.89
  -1 -25   0    1.58    6.09
   1 -25   0   10.47    5.90
  -1 -25   0    2.26    5.88
   1  25   2  151.75    9.16
  -1  25  -2  124.06    8.96
   1  25   2  138.10    9.42
  -1  25  -2  140.93    8.09
  -1  25  -2  138.01    8.15
  -1 -25  -2  115.71    8.19
   1 -25   2  128.34    8.12
  -1 -25  -2  121.78    8.58
   1  25   4  156.97    9.41
  -1  25  -4  163.82    9.83
  -1  25  -4  143.14    8.99
  -1  25  -4  156.45    8.61
  -1 -25  -4  147.49    8.91
   1 -25   4  175.47    8.87
  -1  25  -6   56.14    7.33
  -1 -25  -6   52.36    7.21
  -1  26   5  237.32   10.19
  -1  26   5  229.02   11.13
  -1  26   3  155.44    8.51
  -1  26   3  165.06    9.73
  -1  26   1   20.32    6.08
  -1  26   1   14.18    7.02
   1  26  -1   27.62    7.87
  -1  26  -1    3.94    6.16
  -1  26  -1    4.29    7.15
   1  26   1   10.84    7.09
  -1  26  -1    7.76    6.18
  -1  26  -3    1.44    6.40
  -1  26  -3    2.15    6.30
  -1  26  -3    1.72    7.42
  -2   0  18  346.69   11.52
   2   0 -18  348.97   11.36
   2   0 -18  352.54   12.36
   2   0 -16  974.23   21.71
   2   0 -16 1000.74   20.71
  -2   0  16 1005.69   21.37
  -2   0  16 1019.35   21.95
   2   0 -16  985.45   21.96
   2   0 -16  997.70   21.05
   2   0 -14  320.49    9.86
  -2   0  14  287.65    9.21
   2   0 -14  324.50    8.97
  -2   0  14  312.07    9.74
   2   0 -14  322.55    9.99
   2   0 -14  313.03    9.37
   2   0 -12  915.74   18.81
  -2   0  12  922.07   18.31
   2   0 -12  946.41   17.96
  -2   0  12  911.59   18.73
  -2   0  12  906.77   16.11
   2   0 -12  899.40   18.73
   2   0 -12  881.83   18.18
   2   0 -10 3620.33   61.89
   2   0 -10 3644.93   61.58
  -2   0  10 3576.28   61.37
   2   0 -10 3704.03   61.21
  -2   0  10 3608.32   60.96
   2   0 -10 3745.82   61.16
  -2   0  10 3697.54   61.77
   2   0 -10 3666.66   61.53
  -2   0  10 3602.09   59.61
  -2   0  10 3671.31   59.53
   2   0 -10 3710.11   61.87
   2   0 -10 3600.25   61.55
  -2   0  10 3515.03   61.45
   2   0 -10 3646.24   61.51
   2   0  -8 2589.03   44.31
   2   0  -8 2517.85   44.09
  -2   0   8 2677.79   43.86
   2   0  -8 2613.46   43.71
  -2   0   8 2593.14   43.59
   2   0  -8 2545.86   43.59
   2   0  -8 2564.70   43.98
  -2   0   8 2662.47   44.17
  -2   0   8 2576.90   42.46
   2   0  -8 2543.31   44.17
   2   0  -8 2604.11   44.07
   2   0  -8 2665.69   44.07
  -2   0   8 2619.62   44.08
   2   0  -6 1212.64   19.85
   2   0  -6 1183.27   19.78
  -2   0   6 1241.97   20.95
   2   0  -6 1197.78   20.92
  -2   0   6 1196.86   19.91
  -2   0   6 1231.68   20.91
   2   0  -6 1263.28   20.96
   2   0  -6 1232.82   21.42
   2   0  -6 1229.85   21.18
  -2   0   6 1219.26   21.21
   2   0  -6 1238.49   21.31
  -2   0   6 1214.45   21.26
   2   0  -6 1257.05   21.31
  -2   0   6 1238.67   21.35
   2   0  -443556.60  694.21
  -2   0   443740.70  694.40
   2   0  -443307.40  694.39
  -2   0   443429.90  694.63
   2   0  -443343.90  694.59
   2   0  -442633.70  694.27
   2   0  -443292.80  694.64
  -2   0   443032.00  694.69
   2   0  -443195.80  694.79
  -2   0   442264.50  694.74
   2   0  -443376.00  694.92
   2   0  -222465.10  365.90
   2   0  -223543.40  365.93
   2   0  -222481.10  365.98
   2   0  -222454.40  365.60
  -2   0   222509.90  365.61
   2   0  -222868.60  365.66
  -2   0   223559.60  365.68
  -2   0   222368.90  365.76
   2   0  -223105.20  365.78
   2   0  -221906.70  365.98
  -2   0   222920.80  366.02
   2   0   0 1305.15   22.16
  -2   0   0 1336.74   22.17
   2   0   0 1348.16   22.14
  -2   0   0 1376.24   22.14
  -2   0   0 1278.40   22.47
  -2   0   0 1372.05   22.12
   2   0   0 1349.28   22.11
  -2   0   0 1366.84   22.53
   2   0   0 1390.80   22.20
  -2   0   0 1371.53   22.20
   2   0   0 1243.75   22.43
   2   0   297711.80 1550.68
   2   0   298056.40 1550.35
  -2   0  -294539.90 1550.37
  -2   0  -297249.50 1550.71
   2   0   296340.30 1550.72
  -2   0  -294935.20 1550.78
   2   0   293587.90 1550.75
  -2   0  -294681.90 1550.60
   2   0   298997.90 1550.63
  -2   0  -299038.90 1550.70
   2   0   296982.00 1550.86
   2   0   296318.50 1550.61
  -2   0  -297640.30 1550.66
  -2   0  -296854.90 1550.72
   2   0   295214.80 1550.61
   2   0   4 6438.17  106.38
   2   0   4 6528.31  106.43
  -2   0  -4 6187.66  106.52
  -2   0  -4 6565.15  106.93
  -2   0  -4 6691.16  106.99
   2   0   4 6718.98  106.84
  -2   0  -4 6504.05  106.81
   2   0   4 6627.13  106.88
  -2   0  -4 6532.60  106.44
  -2   0  -4 6581.62  106.86
   2   0   4 6586.83  106.90
   2   0   4 6607.09  106.81
  -2   0  -4 6490.05  106.93
   2   0   4 6585.26  106.69
  -2   0  -4 6670.45  106.79
  -2   0  -611494.30  183.63
  -2   0  -611392.90  183.85
  -2   0  -611294.80  183.82
   2   0   611190.40  183.66
  -2   0  -611077.70  184.10
   2   0   611575.30  183.80
  -2   0  -611238.10  183.66
  -2   0  -611299.20  183.97
   2   0   611499.90  184.05
   2   0   611439.10  183.80
  -2   0  -611522.10  184.15
   2   0   611522.20  183.45
   2   0   610749.80  182.96
   2   0   8 2467.74   40.12
  -2   0  -8 2305.72   41.42
  -2   0  -8 2297.12   41.02
   2   0   8 2231.51   41.83
  -2   0  -8 2511.58   41.92
   2   0   8 2453.72   41.40
   2   0   8 2468.85   42.00
  -2   0  -8 2422.91   41.81
   2   0   8 2471.23   41.47
   2   0   8 2392.10   41.16
  -2   0  -8 2438.37   42.07
  -2   0  -8 2440.48   41.67
  -2   0  -8 2358.23   41.61
   2   0   8 2385.95   41.40
   2   0  10  732.83   13.34
   2   0  10  731.08   13.37
  -2   0 -10  702.59   15.39
   2   0  10  755.90   16.04
  -2   0 -10  762.50   15.83
   2   0  10  753.39   16.06
   2   0  10  756.38   14.90
   2   0  10  753.47   15.18
  -2   0 -10  767.21   16.19
  -2   0 -10  736.49   15.54
  -2   0 -12 1152.20   22.40
   2   0  12 1105.34   23.08
  -2   0 -12 1092.03   22.49
   2   0  12 1146.88   23.20
   2   0  12 1134.97   21.77
  -2   0 -12 1112.08   23.16
  -2   0 -12 1121.86   22.39
  -2   0 -14 1081.65   22.55
  -2   0 -14 1089.57   22.86
   2   0  14 1111.81   23.34
   2   0  14 1076.47   23.22
  -2   0 -14 1034.16   23.22
  -2   0 -14 1068.88   22.50
  -2   0 -16   10.17    5.15
  -2   0 -16   13.93    5.97
  -2   0 -16    7.76    6.05
  -2   1  17  811.26   19.37
   2   1 -17  815.40   19.40
   2   1 -17  800.35   19.44
   2   1 -17  835.38   18.23
  -2   1  17  819.88   18.76
   2   1 -17  822.65   18.36
  -2  -1  17  824.58   18.84
   2  -1 -17  777.43   19.07
   2  -1 -17  799.61   18.28
   2  -1 -17  810.27   19.59
  -2  -1  17  832.78   19.38
   2  -1 -17  823.26   18.79
   2   1 -15  680.83   16.25
   2   1 -15  657.95   16.04
  -2   1  15  645.30   15.34
   2   1 -15  650.52   14.77
  -2   1  15  663.44   16.02
   2   1 -15  664.66   15.25
   2  -1 -15  668.10   15.85
   2  -1 -15  679.78   15.13
  -2  -1  15  659.67   15.89
   2  -1 -15  673.86   16.23
  -2  -1  15  660.93   15.39
   2  -1 -15  645.56   15.33
  -2   1  13  197.94    7.30
   2   1 -13  183.45    7.32
  -2   1  13  186.09    6.94
   2   1 -13  190.00    7.29
   2   1 -13  180.98    6.45
  -2   1  13  188.84    4.97
   2   1 -13  182.94    6.89
   2  -1 -13  180.86    6.90
   2  -1 -13  182.96    7.43
  -2  -1  13  187.50    7.19
  -2  -1  13  193.62    6.91
   2  -1 -13  207.48    7.55
   2  -1 -13  189.08    7.08
   2   1 -11  698.99   14.90
  -2   1  11  685.02   14.00
  -2   1  11  693.62   14.31
  -2   1  11  671.40   12.42
   2   1 -11  682.56   14.22
   2   1 -11  674.43   14.16
   2   1 -11  674.35   13.93
  -2   1  11  677.58   14.65
  -2   1  11  703.49   12.63
   2   1 -11  694.85   14.76
   2  -1 -11  686.08   14.25
  -2  -1  11  698.21   14.72
   2  -1 -11  710.47   14.27
   2  -1 -11  671.50   14.69
  -2  -1  11  685.18   13.77
  -2  -1  11  706.13   14.39
  -2  -1  11  693.70   12.19
   2  -1 -11  686.30   14.77
   2  -1 -11  685.54   14.43
  -2  -1  11  694.27   12.26
  -2  -1  11  653.41   14.27
  -2   1   9 2381.80   40.03
   2   1  -9 2273.94   40.56
  -2   1   9 2336.08   40.31
   2   1  -9 2375.90   40.27
   2   1  -9 2340.09   40.40
  -2   1   9 2388.52   38.53
   2   1  -9 2341.51   39.63
   2   1  -9 2340.25   39.88
  -2   1   9 2266.83   39.79
   2   1  -9 2345.12   40.20
  -2   1   9 2366.79   40.33
  -2   1   9 2364.09   38.65
   2   1  -9 2347.18   40.16
   2   1  -9 2326.78   40.05
  -2  -1   9 2296.06   40.41
   2  -1  -9 2218.62   40.44
  -2  -1   9 2348.27   40.02
   2  -1  -9 2334.84   39.89
   2  -1  -9 2264.52   39.84
   2  -1  -9 2355.15   40.18
   2  -1  -9 2393.49   40.36
  -2  -1   9 2304.98   38.31
  -2  -1   9 2280.61   39.53
   2  -1  -9 2346.25   40.28
  -2  -1   9 2300.15   40.05
   2  -1  -9 2363.42   40.47
   2  -1  -9 2408.10   40.32
   2   1  -7  111.81    2.25
   2   1  -7  106.09    4.21
   2   1  -7  123.42    4.32
  -2   1   7  111.35    3.80
  -2   1   7  134.74    4.38
  -2   1   7  105.83    2.72
  -2   1   7  115.10    2.64
  -2   1   7  112.64    3.69
   2   1  -7  121.09    3.84
  -2   1   7  103.97    3.81
  -2   1   7  112.50    4.08
   2   1  -7  107.40    3.96
   2   1  -7  116.79    3.51
  -2   1   7  106.30    4.16
   2   1  -7  112.03    3.91
   2   1  -7  102.34    4.03
   2   1  -7  107.05    3.72
  -2  -1   7  110.12    3.92
   2  -1  -7  111.61    3.95
  -2  -1   7  104.82    2.33
  -2  -1   7  114.87    3.68
   2  -1  -7  127.00    4.47
  -2  -1   7  109.33    3.54
   2  -1  -7  110.97    4.10
   2  -1  -7  106.82    3.89
   2  -1  -7  100.64    3.56
   2  -1  -7  110.71    4.25
  -2  -1   7  102.21    3.96
   2   1  -5  779.51   14.18
   2   1  -5  800.18   13.36
  -2   1   5  750.88   14.14
   2   1  -5  770.52   13.82
   2   1  -5  808.24   14.25
   2   1  -5  773.63   13.90
  -2   1   5  815.20   14.19
  -2   1   5  820.98   13.95
   2   1  -5  796.87   14.22
  -2   1   5  809.46   14.33
  -2   1   5  794.93   14.47
   2  -1  -5  796.00   13.23
  -2  -1   5  815.86   13.93
  -2  -1   5  794.69   14.25
  -2  -1   5  800.19   13.82
   2  -1  -5  810.76   13.30
  -2  -1   5  805.77   14.20
   2  -1  -5  790.46   14.13
   2  -1  -5  793.41   13.95
   2  -1  -5  796.18   14.39
   2  -1  -5  818.32   14.49
   2  -1  -5  807.63   14.40
   2  -1  -5  737.08   14.10
   2   1  -3  637.11   10.84
   2   1  -3  603.30   11.19
  -2   1   3  630.77   10.84
   2   1  -3  626.43   10.74
  -2   1   3  617.84   10.60
  -2   1   3  627.11   10.55
   2   1  -3  620.78   10.54
  -2   1   3  607.55   10.72
  -2   1   3  640.57   11.09
   2   1  -3  632.78   10.89
  -2   1   3  635.17   11.06
   2   1  -3  623.51   10.94
   2   1  -3  628.71   11.14
  -2  -1   3  624.58   11.19
   2  -1  -3  648.26   11.05
   2  -1  -3  630.84   10.79
  -2  -1   3  626.59   10.96
  -2  -1   3  627.83   10.75
   2  -1  -3  595.81   10.51
   2  -1  -3  646.44   10.73
   2  -1  -3  625.07   10.60
   2  -1  -3  617.70   11.11
  -2  -1   3  637.99   10.84
  -2  -1   3  631.29   10.55
  -2   1   1  122.47    3.17
   2   1  -1  127.30    2.74
  -2   1   1  132.96    2.95
   2   1  -1  122.93    2.69
  -2   1   1  108.45    3.01
   2   1  -1  123.32    2.83
   2   1  -1  112.22    2.82
  -2   1   1  117.05    2.91
  -2   1   1  116.46    2.78
   2  -1  -1  124.96    3.04
  -2  -1   1  132.32    2.66
  -2  -1   1  116.35    2.79
  -2  -1   1  124.04    2.91
   2  -1  -1  120.42    2.33
   2  -1  -1  115.69    2.89
   2  -1  -1  111.52    2.87
  -2  -1   1  107.49    2.88
   2  -1  -1  113.65    3.01
  -2   1  -121246.40  339.45
  -2   1  -121457.00  339.66
   2   1   121408.90  339.67
   2   1   120820.90  339.01
   2   1   121600.10  339.48
  -2   1  -121311.90  339.42
   2   1   120889.70  339.26
  -2   1  -121325.00  339.53
   2   1   121790.30  339.47
  -2   1  -121387.20  339.27
  -2   1  -121304.40  339.54
   2  -1   121544.60  339.48
   2  -1   121319.50  339.64
   2  -1   120993.90  339.26
   2  -1   120960.00  339.38
  -2  -1  -121521.80  339.46
  -2  -1  -121412.10  339.02
  -2  -1  -119709.70  339.56
  -2  -1  -120570.00  339.48
   2  -1   121258.00  339.49
  -2  -1  -120285.70  339.29
   2  -1   121337.30  339.48
   2  -1   119744.50  339.58
  -2   1  -314928.20  240.73
  -2   1  -314979.70  240.96
   2   1   314846.00  240.68
   2   1   315022.30  240.35
  -2   1  -315287.70  240.99
  -2   1  -314858.10  240.73
  -2   1  -314988.50  240.80
   2   1   314909.50  240.95
  -2   1  -315033.60  240.82
  -2   1  -315032.50  241.00
   2   1   314630.20  240.78
   2   1   314420.60  240.90
   2   1   314885.90  241.04
   2   1   315042.40  240.93
   2   1   315038.60  240.87
  -2   1  -315123.20  240.99
   2  -1   314691.50  240.69
   2  -1   315002.90  240.91
   2  -1   313791.40  240.88
  -2  -1  -315184.60  240.93
   2  -1   314958.70  240.81
  -2  -1  -315254.50  240.98
  -2  -1  -315050.60  240.41
   2  -1   314972.90  240.89
   2  -1   314902.00  240.68
  -2  -1  -314452.40  240.85
  -2  -1  -315139.00  240.97
   2  -1   314966.20  240.99
  -2  -1  -315124.90  240.93
   2  -1   314962.40  240.71
   2   1   5 1729.05   29.71
  -2   1  -5 1658.43   29.28
   2   1   5 1762.24   29.20
  -2   1  -5 1714.69   29.65
   2   1   5 1757.06   29.31
   2   1   5 1727.37   29.92
  -2   1  -5 1788.58   29.72
  -2   1  -5 1735.25   29.97
  -2   1  -5 1741.93   29.68
   2   1   5 1734.38   29.99
   2   1   5 1779.70   29.88
  -2   1  -5 1737.89   30.03
  -2   1  -5 1780.10   29.91
   2   1   5 1737.41   29.75
  -2  -1  -5 1749.59   30.07
   2  -1   5 1762.54   29.77
   2  -1   5 1782.75   29.94
  -2  -1  -5 1591.61   29.81
  -2  -1  -5 1734.21   29.43
  -2  -1  -5 1747.48   29.98
  -2  -1  -5 1722.86   29.90
   2  -1   5 1764.72   29.92
   2  -1   5 1690.20   29.80
  -2  -1  -5 1730.02   29.74
   2  -1   5 1735.45   29.58
   2  -1   5 1758.16   29.57
  -2  -1  -5 1746.23   29.85
   2  -1   5 1724.51   29.21
   2   1   7 1073.37   19.66
  -2   1  -7 1154.94   21.00
  -2   1  -7 1127.37   20.82
  -2   1  -7 1114.79   20.55
  -2   1  -7 1158.61   21.02
  -2   1  -7 1110.08   20.69
   2   1   7 1108.32   20.72
   2   1   7 1135.51   20.77
   2   1   7 1128.02   20.77
   2   1   7 1129.07   21.15
  -2   1  -7 1106.23   21.16
  -2   1  -7 1135.22   19.88
   2   1   7 1121.81   20.54
  -2  -1  -7 1189.54   20.39
   2  -1   7 1138.75   20.70
  -2  -1  -7 1139.50   20.98
   2  -1   7 1138.12   20.60
   2  -1   7 1169.62   21.02
   2  -1   7 1116.81   21.13
  -2  -1  -7 1147.49   21.12
   2  -1   7 1128.51   20.73
  -2  -1  -7 1144.56   20.90
  -2  -1  -7 1148.67   21.10
  -2  -1  -7 1118.78   21.17
  -2  -1  -7 1174.81   20.58
   2  -1   7 1167.27   20.62
   2  -1   7 1132.28   19.73
   2   1   9   67.64    2.76
   2   1   9   69.72    4.52
   2   1   9   66.20    2.77
  -2   1  -9   63.51    4.21
   2   1   9   54.94    4.07
  -2   1  -9   69.98    4.31
  -2   1  -9   63.83    4.16
   2   1   9   66.30    4.59
   2   1   9   73.35    4.03
  -2   1  -9   76.22    4.26
  -2   1  -9   59.98    4.58
  -2  -1  -9   69.40    4.08
   2  -1   9   61.62    4.40
  -2  -1  -9   65.94    4.52
   2  -1   9   66.63    4.52
   2  -1   9   71.49    3.98
  -2  -1  -9   64.16    4.18
   2  -1   9   69.73    4.04
  -2  -1  -9   70.25    4.50
   2  -1   9   67.94    2.72
   2  -1   9   65.30    3.97
   2  -1   9   72.30    4.11
  -2  -1  -9   63.70    4.33
   2   1  11  258.44    7.72
  -2   1 -11  263.04    8.46
  -2   1 -11  275.39    8.19
   2   1  11  269.11    8.65
  -2   1 -11  288.74    8.57
   2   1  11  276.29    8.78
  -2   1 -11  273.03    8.97
   2  -1  11  262.64    5.87
  -2  -1 -11  295.93    8.70
   2  -1  11  273.18    8.75
   2  -1  11  266.12    8.75
   2  -1  11  272.19    7.49
  -2  -1 -11  278.20    8.76
   2  -1  11  266.95    7.62
  -2  -1 -11  279.54    8.09
  -2  -1 -11  267.87    8.20
  -2   1 -13  445.58   12.06
  -2   1 -13  468.88   12.84
   2   1  13  459.20   12.64
   2   1  13  439.69   12.63
  -2   1 -13  464.72   12.17
  -2   1 -13  474.81   12.05
   2   1  13  476.99   11.49
  -2  -1 -13  464.85   12.00
   2  -1  13  428.22   12.52
   2  -1  13  460.50   12.66
  -2  -1 -13  436.23   12.37
  -2  -1 -13  457.45   12.79
   2  -1  13  480.39   11.33
  -2  -1 -13  450.64   12.17
  -2   1 -15   96.90    7.10
   2   1  15   85.01    7.40
  -2   1 -15  104.06    7.90
  -2   1 -15   97.24    7.26
  -2   1 -15  108.31    6.88
   2  -1  15   98.67    7.09
   2  -1  15   93.25    7.37
  -2  -1 -15   83.67    6.65
  -2  -1 -15   90.64    7.07
  -2  -1 -15   99.31    7.09
  -2  -1 -15   89.98    7.50
  -2   1 -17  -15.09    6.46
  -2   1 -17    0.30    5.92
  -2   2  18   52.65    6.72
   2   2 -18   42.24    7.57
   2   2 -18   44.87    6.25
   2  -2 -18   51.47    6.51
   2  -2 -18   42.02    6.11
  -2  -2  18   46.63    6.24
   2  -2 -18   44.61    7.26
   2   2 -16 1130.17   24.38
  -2   2  16 1198.40   24.36
   2   2 -16 1129.12   24.38
   2   2 -16 1157.44   22.90
  -2   2  16 1165.54   23.86
   2   2 -16 1126.71   23.06
  -2  -2  16 1129.59   24.16
   2  -2 -16 1126.13   24.06
   2  -2 -16 1167.82   23.35
   2  -2 -16 1103.71   24.36
   2  -2 -16 1149.05   23.67
  -2  -2  16 1121.71   23.63
   2   2 -14   17.67    5.01
   2   2 -14   21.09    4.02
  -2   2  14   15.26    4.35
   2   2 -14   17.38    4.73
   2   2 -14   16.12    3.93
  -2   2  14   13.69    4.43
   2  -2 -14   22.44    4.85
  -2  -2  14   15.05    4.66
   2  -2 -14   20.72    4.85
  -2  -2  14   23.95    4.47
   2  -2 -14   24.59    4.59
   2  -2 -14   13.18    4.28
   2   2 -12   28.09    4.21
   2   2 -12   27.52    4.45
  -2   2  12   30.69    4.09
  -2   2  12   32.94    3.85
   2   2 -12   32.59    3.59
  -2   2  12   33.84    2.73
  -2   2  12   29.11    2.45
   2   2 -12   27.27    3.65
  -2  -2  12   28.92    3.42
  -2  -2  12   29.31    3.75
  -2  -2  12   28.91    4.20
  -2  -2  12   34.00    2.06
   2  -2 -12   33.04    3.81
   2  -2 -12   31.93    4.39
   2  -2 -12   30.87    3.96
   2  -2 -12   25.95    4.59
  -2   2  10   17.22    3.25
   2   2 -10   19.05    3.42
   2   2 -10   21.94    3.50
  -2   2  10   17.73    3.12
   2   2 -10   20.60    3.28
  -2   2  10   18.07    2.03
   2   2 -10   21.54    3.37
   2   2 -10   22.11    2.74
  -2   2  10   20.44    3.26
   2   2 -10   17.16    3.39
   2   2 -10   13.35    2.92
  -2   2  10   17.34    1.96
  -2   2  10   17.81    3.49
   2  -2 -10   17.42    2.93
   2  -2 -10   14.06    3.46
   2  -2 -10   21.02    3.58
  -2  -2  10   20.47    1.48
   2  -2 -10   16.44    3.23
  -2  -2  10   19.17    3.06
   2  -2 -10   21.71    3.22
  -2  -2  10   22.09    3.08
  -2  -2  10   31.92    2.83
  -2  -2  10   19.32    3.18
   2  -2 -10   22.07    3.71
   2   2  -8 2063.67   35.99
   2   2  -8 2091.54   35.00
   2   2  -8 2036.59   33.82
   2   2  -8 2088.25   35.47
  -2   2   8 2053.43   35.81
   2   2  -8 2096.75   35.83
  -2   2   8 2114.73   35.52
   2   2  -8 2131.96   35.40
   2   2  -8 2082.62   35.78
  -2   2   8 2151.68   35.99
  -2   2   8 2077.39   35.49
  -2   2   8 2043.05   34.44
  -2   2   8 2056.00   34.30
  -2   2   8 2122.88   35.75
   2   2  -8 2050.86   35.67
   2   2  -8 2053.84   35.58
  -2   2   8 2041.09   35.86
   2  -2  -8 2088.27   35.41
  -2  -2   8 2045.54   34.93
   2  -2  -8 2095.91   35.61
  -2  -2   8 2089.57   35.89
  -2  -2   8 2088.97   33.84
  -2  -2   8 2086.76   35.49
   2  -2  -8 2108.59   35.52
   2  -2  -8 2135.35   35.89
  -2  -2   8 2019.99   33.87
  -2  -2   8 2114.92   35.54
   2  -2  -8 2073.59   35.83
   2  -2  -8 2071.10   35.85
  -2   2   6   55.01    2.60
   2   2  -6   61.32    1.89
   2   2  -6   64.18    2.67
   2   2  -6   65.71    3.09
  -2   2   6   56.96    3.17
  -2   2   6   62.12    2.03
  -2   2   6   63.41    3.01
   2   2  -6   61.69    2.81
  -2   2   6   60.78    2.85
   2   2  -6   69.19    3.05
  -2   2   6   68.46    3.11
   2   2  -6   58.21    2.31
  -2   2   6   63.10    3.23
   2   2  -6   62.32    3.00
  -2  -2   6   67.43    2.03
   2  -2  -6   62.40    2.97
   2  -2  -6   56.74    2.82
  -2  -2   6   61.99    2.55
   2  -2  -6   61.45    2.05
   2  -2  -6   55.65    2.94
   2  -2  -6   60.47    3.25
   2  -2  -6   64.85    3.33
  -2  -2   6   65.98    2.47
   2  -2  -6   53.53    2.78
  -2  -2   6   73.77    3.00
  -2  -2   6   64.93    3.05
   2  -2  -6   61.79    1.42
   2   2  -4   73.81    2.20
   2   2  -4   71.26    2.49
  -2   2   4   73.45    2.05
   2   2  -4   66.61    2.60
   2   2  -4   70.74    2.21
   2   2  -4   71.54    2.87
  -2   2   4   65.95    2.64
   2   2  -4   66.65    2.49
  -2   2   4   70.85    2.73
  -2   2   4   68.56    2.30
   2   2  -4   76.38    1.94
  -2   2   4   70.32    2.34
  -2   2   4   73.75    1.97
   2   2  -4   69.24    2.37
   2  -2  -4   70.19    2.93
  -2  -2   4   75.66    2.70
   2  -2  -4   66.37    2.39
   2  -2  -4   75.69    2.40
  -2  -2   4   71.64    2.52
  -2  -2   4   70.98    2.00
   2  -2  -4   70.65    2.53
  -2  -2   4   73.72    2.20
   2  -2  -4   66.99    2.84
   2  -2  -4   72.17    1.95
  -2  -2   4   66.06    2.16
   2  -2  -4   72.08    1.97
   2   2  -2    3.17    1.81
  -2   2   2    2.80    1.53
  -2   2   2    3.10    1.87
   2   2  -2    4.33    1.29
   2   2  -2    6.39    1.61
  -2   2   2    3.62    1.78
  -2   2   2    2.04    1.77
   2   2  -2    2.59    0.94
   2   2  -2    0.90    1.10
   2   2  -2    4.02    1.58
   2   2  -2    0.66    1.64
   2   2  -2    3.86    0.99
  -2  -2   2    1.74    1.48
   2  -2  -2    3.76    1.63
   2  -2  -2    2.03    1.31
  -2  -2   2    2.82    1.58
   2  -2  -2    1.61    1.85
  -2  -2   2    1.25    1.47
  -2  -2   2    1.30    1.22
  -2  -2   2    2.37    0.88
  -2  -2   2    0.39    1.60
  -2  -2   2    1.36    1.17
   2   2   0   24.84    2.17
   2   2   0   22.26    1.12
  -2   2   0   29.53    1.96
   2   2   0   25.48    1.56
   2   2   0   27.17    2.06
  -2   2   0   23.12    1.66
  -2   2   0   23.56    1.80
   2   2   0   23.92    1.90
  -2   2   0   22.79    1.73
   2  -2   0   21.70    2.17
  -2  -2   0   20.88    1.84
   2  -2   0   21.08    1.12
  -2  -2   0   26.51    2.38
   2  -2   0   26.54    1.56
   2  -2   0   20.99    2.05
  -2  -2   0   22.36    1.77
  -2  -2   0   24.01    1.07
   2  -2   0   24.74    1.90
  -2  -2   0   23.62    1.93
   2  -2   0   25.26    2.05
  -2   2  -233218.20  522.30
   2   2   231987.20  522.16
   2   2   233721.30  522.35
   2   2   232546.80  521.54
  -2   2  -232299.70  522.05
   2   2   232156.60  522.36
  -2   2  -232529.60  522.27
  -2   2  -232797.60  522.41
  -2   2  -233086.80  522.40
   2   2   232502.40  522.38
  -2   2  -232937.90  522.31
  -2   2  -232468.50  522.41
  -2   2  -232719.20  522.10
   2   2   231594.60  522.43
   2  -2   233244.30  522.25
   2  -2   233259.60  522.32
  -2  -2  -232535.00  521.57
  -2  -2  -230314.40  522.30
  -2  -2  -232357.90  522.38
   2  -2   232553.30  522.35
   2  -2   233390.00  522.42
  -2  -2  -232715.40  522.33
   2  -2   231106.90  522.30
   2  -2   232035.00  522.21
  -2  -2  -232404.80  522.00
  -2  -2  -232837.00  522.04
   2  -2   231825.10  522.01
   2  -2   231910.80  522.09
  -2   2  -4   83.53    3.22
   2   2   4   70.03    3.35
   2   2   4   83.89    2.85
   2   2   4   79.56    3.32
  -2   2  -4   84.09    3.30
   2   2   4   77.84    3.44
  -2   2  -4   78.98    3.23
  -2   2  -4   80.41    3.40
   2   2   4   86.38    3.39
   2   2   4   82.80    3.40
  -2   2  -4   84.35    3.42
  -2   2  -4   86.93    3.45
  -2   2  -4   82.97    3.42
   2   2   4   79.77    2.94
  -2   2  -4   80.15    2.97
   2  -2   4   84.24    3.40
   2  -2   4   81.75    3.33
  -2  -2  -4   81.25    3.64
  -2  -2  -4   83.19    2.65
   2  -2   4   77.47    3.09
  -2  -2  -4   87.02    3.66
  -2  -2  -4   85.97    3.20
   2  -2   4   80.24    2.97
   2  -2   4   83.13    3.10
   2  -2   4   79.74    3.44
  -2  -2  -4   81.07    3.25
   2  -2   4   81.70    3.02
  -2  -2  -4   74.89    2.70
  -2  -2  -4   80.39    3.25
   2   2   6  589.98   11.03
   2   2   6  575.02   12.18
  -2   2  -6  607.36   12.09
  -2   2  -6  596.55   11.77
  -2   2  -6  608.11   12.07
   2   2   6  618.84   12.14
   2   2   6  603.02   12.08
   2   2   6  629.22   12.19
  -2   2  -6  587.30   12.13
   2   2   6  562.22   11.18
  -2   2  -6  592.46   11.92
  -2   2  -6  610.34   12.34
  -2   2  -6  611.41   11.41
   2   2   6  599.09   11.92
   2  -2   6  615.09   11.66
  -2  -2  -6  608.32   12.26
  -2  -2  -6  602.03   11.43
  -2  -2  -6  601.33   12.35
  -2  -2  -6  613.47   12.23
  -2  -2  -6  617.26   12.21
   2  -2   6  629.53   11.98
   2  -2   6  613.39   11.95
   2  -2   6  593.41   12.14
   2  -2   6  600.23   11.18
  -2  -2  -6  570.33   11.57
   2  -2   6  612.48   11.95
   2  -2   6  611.91   12.19
  -2  -2  -6  602.68   12.05
  -2   2  -8  312.91    8.40
   2   2   8  305.45    6.58
  -2   2  -8  340.33    8.40
   2   2   8  326.55    6.56
   2   2   8  316.04    7.95
  -2   2  -8  306.01    8.11
  -2   2  -8  324.17    7.00
   2   2   8  316.99    8.01
   2   2   8  262.85    8.07
  -2   2  -8  306.50    8.04
  -2   2  -8  300.61    7.59
   2   2   8  322.89    7.99
   2   2   8  298.98    7.68
   2   2   8  282.82    8.06
  -2   2  -8  304.40    7.69
  -2  -2  -8  315.13    7.51
   2  -2   8  315.20    7.69
  -2  -2  -8  325.56    8.44
  -2  -2  -8  320.15    8.40
   2  -2   8  293.19    8.19
   2  -2   8  322.41    7.91
   2  -2   8  321.62    8.22
   2  -2   8  311.71    7.65
  -2  -2  -8  315.35    8.18
   2  -2   8  307.85    6.60
  -2  -2  -8  307.12    8.06
  -2  -2  -8  323.60    8.20
   2  -2   8  316.17    7.56
  -2  -2  -8  325.20    7.67
   2  -2   8  318.99    8.26
   2   2  10  308.14    8.29
   2   2  10  301.93    6.33
   2   2  10  296.18    6.27
  -2   2 -10  307.27    9.08
   2   2  10  286.73    8.80
  -2   2 -10  293.70    8.60
  -2   2 -10  301.94    8.37
   2   2  10  308.97    8.01
  -2   2 -10  318.31    8.26
   2  -2  10  302.15    8.76
  -2  -2 -10  294.00    7.98
  -2  -2 -10  321.60    9.01
   2  -2  10  290.17    6.49
   2  -2  10  306.48    8.97
   2  -2  10  307.02    7.85
  -2  -2 -10  314.11    8.32
  -2  -2 -10  303.62    8.92
   2  -2  10  306.02    7.94
  -2  -2 -10  289.96    8.56
  -2   2 -12  147.74    6.38
  -2   2 -12  134.21    6.65
   2   2  12  151.78    6.79
  -2   2 -12  146.44    7.28
  -2   2 -12  151.63    6.54
   2   2  12  144.12    6.14
   2  -2  12  146.77    7.03
   2  -2  12  149.02    5.93
  -2  -2 -12  147.46    7.03
   2  -2  12  148.61    7.02
  -2  -2 -12  148.15    7.08
  -2  -2 -12  162.93    6.75
  -2  -2 -12  154.65    6.55
   2   2  14   55.05    6.18
  -2   2 -14   44.03    6.39
  -2   2 -14   53.55    5.94
  -2   2 -14   53.51    6.25
  -2   2 -14   41.44    5.18
  -2  -2 -14   45.89    6.16
  -2  -2 -14   47.75    5.38
   2  -2  14   49.37    6.12
  -2  -2 -14   43.05    6.34
  -2  -2 -14   47.32    5.85
   2  -2  14   54.69    5.75
  -2   2 -16   10.91    6.46
  -2   2 -16    8.61    5.96
  -2   2 -16    7.23    5.39
  -2  -2 -16   -1.87    6.08
  -2  -2 -16   19.01    6.08
  -2   3  17    4.18    5.28
   2   3 -17    5.38    6.23
  -2   3  17    9.42    6.20
   2   3 -17    8.31    4.99
   2   3 -17    8.48    6.04
   2  -3 -17   10.54    5.66
  -2  -3  17    9.77    5.70
  -2  -3  17    8.82    5.50
   2  -3 -17    4.77    6.19
   2  -3 -17    4.30    5.96
   2  -3 -17    5.88    5.19
  -2   3  15  229.52    8.53
   2   3 -15  231.66    8.89
   2   3 -15  211.77    8.75
  -2   3  15  218.90    8.23
   2   3 -15  223.00    7.52
   2   3 -15  214.20    7.67
   2  -3 -15  222.94    8.06
   2  -3 -15  205.10    8.56
  -2  -3  15  215.91    8.82
   2  -3 -15  211.71    8.76
   2  -3 -15  219.68    8.24
  -2  -3  15  203.30    7.98
   2   3 -13  257.71    7.35
   2   3 -13  278.76    8.95
  -2   3  13  266.27    8.13
  -2   3  13  251.35    6.43
  -2   3  13  260.06    8.60
   2   3 -13  254.85    8.52
   2   3 -13  257.19    7.73
   2  -3 -13  271.94    8.47
  -2  -3  13  273.89    8.62
  -2  -3  13  272.34    8.24
   2  -3 -13  269.68    8.21
  -2  -3  13  257.99    7.26
   2  -3 -13  254.11    8.19
   2  -3 -13  249.12    8.58
   2   3 -11 3912.62   67.75
   2   3 -11 4145.25   68.85
  -2   3  11 3976.23   66.40
  -2   3  11 4062.17   68.19
  -2   3  11 3997.95   68.45
   2   3 -11 3959.74   67.86
  -2   3  11 4039.45   66.67
   2   3 -11 4139.47   67.31
   2   3 -11 4122.39   68.60
   2  -3 -11 4129.75   68.23
   2  -3 -11 4003.81   67.97
  -2  -3  11 4085.76   68.71
   2  -3 -11 4053.02   68.44
   2  -3 -11 3726.67   68.40
  -2  -3  11 4076.21   68.16
  -2  -3  11 4065.09   65.75
  -2  -3  11 4084.95   67.91
   2  -3 -11 4015.58   68.47
  -2  -3  11 4037.14   67.16
   2   3  -9  621.91   12.27
   2   3  -9  622.28   10.73
   2   3  -9  644.93   13.15
   2   3  -9  625.69   12.66
  -2   3   9  634.64   12.90
   2   3  -9  626.95   12.93
   2   3  -9  621.55   12.46
  -2   3   9  618.40   12.56
   2   3  -9  606.25   12.81
  -2   3   9  622.06   12.55
  -2   3   9  624.04   12.97
  -2   3   9  626.11   12.73
   2   3  -9  615.16   11.90
   2   3  -9  604.92   12.75
  -2   3   9  612.87   11.34
  -2   3   9  604.52   12.90
   2  -3  -9  640.38   12.83
  -2  -3   9  625.77   12.55
  -2  -3   9  608.14   12.88
   2  -3  -9  621.48   12.68
  -2  -3   9  611.11   10.66
   2  -3  -9  596.82   12.84
   2  -3  -9  633.03   12.51
   2  -3  -9  611.96   12.58
  -2  -3   9  626.27   10.82
  -2  -3   9  599.68   11.74
   2  -3  -9  602.06   12.80
  -2  -3   9  632.12   12.41
   2   3  -7 4173.73   66.47
   2   3  -7 4108.20   67.44
  -2   3   7 4047.32   68.00
  -2   3   7 4160.04   67.96
   2   3  -7 4018.35   67.40
   2   3  -7 4085.75   67.60
  -2   3   7 4078.67   66.74
  -2   3   7 4232.30   67.65
   2   3  -7 3911.28   66.08
   2   3  -7 4146.38   67.84
   2   3  -7 3918.18   66.89
  -2   3   7 4139.22   68.03
  -2   3   7 4159.66   67.74
  -2   3   7 4143.95   67.69
   2   3  -7 4141.52   67.79
  -2  -3   7 4198.79   67.53
   2  -3  -7 4189.24   67.82
   2  -3  -7 4110.47   66.84
   2  -3  -7 4089.02   67.53
  -2  -3   7 4062.27   66.06
   2  -3  -7 4217.60   67.71
   2  -3  -7 3839.62   67.82
  -2  -3   7 4204.32   67.99
  -2  -3   7 4067.34   66.87
  -2  -3   7 4168.83   67.52
  -2  -3   7 4196.22   66.57
   2  -3  -7 4150.03   67.89
  -2   3   5  441.47    7.71
   2   3  -5  422.86    8.37
   2   3  -5  430.13    8.37
   2   3  -5  432.01    7.91
   2   3  -5  380.24    8.64
   2   3  -5  401.77    8.69
  -2   3   5  448.16    8.84
  -2   3   5  433.20    8.70
  -2   3   5  426.01    7.92
   2   3  -5  430.12    8.27
  -2   3   5  433.50    8.63
   2   3  -5  443.79    7.73
  -2   3   5  426.64    8.33
   2   3  -5  447.92    8.27
  -2   3   5  412.59    8.36
   2   3  -5  436.26    8.69
   2   3  -5  423.49    7.32
   2  -3  -5  429.69    8.40
   2  -3  -5  447.96    8.67
   2  -3  -5  417.08    8.41
   2  -3  -5  428.11    8.75
  -2  -3   5  445.44    7.31
  -2  -3   5  435.24    8.64
  -2  -3   5  450.44    8.29
  -2  -3   5  433.02    7.73
  -2  -3   5  439.57    8.01
   2  -3  -5  438.19    7.61
   2  -3  -5  447.72    7.97
   2   3  -318148.00  287.98
   2   3  -318005.40  287.97
  -2   3   317870.20  287.92
   2   3  -317542.50  287.69
   2   3  -318005.00  288.15
   2   3  -318001.30  287.78
   2   3  -317996.30  288.09
  -2   3   317881.40  288.25
   2   3  -317802.30  287.36
   2   3  -317278.40  287.37
  -2   3   317697.30  287.88
  -2   3   317585.40  288.28
   2   3  -318169.60  287.51
   2   3  -317993.50  288.18
  -2   3   317937.20  287.72
   2   3  -318272.60  287.70
  -2   3   318087.80  287.87
  -2  -3   318003.40  288.06
   2  -3  -317976.00  287.74
   2  -3  -318247.90  287.88
   2  -3  -317280.80  288.30
  -2  -3   318102.20  287.79
  -2  -3   317911.40  288.20
  -2  -3   318034.90  287.53
   2  -3  -318123.00  288.31
   2  -3  -317496.10  287.85
  -2   3   1  196.13    4.99
  -2   3   1  191.59    4.54
   2   3  -1  202.51    5.02
   2   3  -1  193.56    5.02
  -2   3   1  197.08    4.88
  -2   3   1  200.52    4.91
   2  -3  -1  183.47    4.79
  -2  -3   1  192.55    4.70
  -2  -3   1  210.73    4.48
   2  -3  -1  198.31    4.81
  -2   3  -1 9892.81  160.22
   2   3   1 9834.85  160.25
   2   3   1 9904.02  160.12
  -2   3  -110080.40  160.09
   2   3   110250.60  160.10
  -2   3  -110129.00  160.23
   2   3   110093.10  160.14
  -2   3  -1 9998.92  160.23
  -2   3  -1 9806.49  160.23
  -2   3  -1 9975.98  159.74
  -2   3  -1 9977.29  159.86
  -2  -3  -1 9726.29  160.07
  -2  -3  -1 9607.57  160.17
   2  -3   1 9923.10  160.21
   2  -3   110018.00  160.08
  -2  -3  -110049.00  160.14
   2  -3   110039.90  160.18
  -2  -3  -110096.40  160.29
   2  -3   1 9838.42  160.17
  -2  -3  -110075.50  159.64
   2  -3   1 9421.03  160.16
  -2  -3  -110111.50  159.61
   2  -3   1 9927.76  159.81
   2  -3   1 9706.48  159.74
  -2  -3  -110328.30  160.23
  -2   3  -3  375.96    7.50
   2   3   3  379.48    7.32
  -2   3  -3  367.08    7.59
   2   3   3  376.11    7.71
  -2   3  -3  374.71    7.77
  -2   3  -3  380.64    7.76
  -2   3  -3  384.77    7.70
   2   3   3  378.45    7.72
  -2   3  -3  363.26    7.74
   2   3   3  380.08    7.82
   2   3   3  362.43    7.81
  -2   3  -3  374.83    7.71
  -2   3  -3  371.32    7.23
   2  -3   3  359.70    7.46
  -2  -3  -3  390.75    6.78
   2  -3   3  375.58    7.73
  -2  -3  -3  330.67    7.58
  -2  -3  -3  381.83    7.80
  -2  -3  -3  365.29    6.78
  -2  -3  -3  378.52    7.93
   2  -3   3  383.28    7.53
   2  -3   3  386.70    7.69
   2  -3   3  329.57    7.58
  -2  -3  -3  366.96    7.41
  -2  -3  -3  369.11    7.38
   2  -3   3  376.06    7.18
   2  -3   3  371.63    7.60
  -2   3  -5 2207.52   37.19
  -2   3  -5 2249.32   36.65
   2   3   5 2231.65   36.30
   2   3   5 2117.63   37.04
   2   3   5 2187.02   36.98
  -2   3  -5 2238.62   36.63
  -2   3  -5 2226.38   36.99
   2   3   5 2027.56   36.49
  -2   3  -5 2206.82   37.04
   2   3   5 2189.86   37.22
  -2   3  -5 2230.84   37.06
   2   3   5 2226.75   37.15
  -2   3  -5 2060.66   37.24
  -2  -3  -5 2038.38   36.33
   2  -3   5 2223.40   36.48
   2  -3   5 2208.03   37.12
   2  -3   5 2256.02   37.04
  -2  -3  -5 2226.01   36.28
  -2  -3  -5 2160.82   37.29
  -2  -3  -5 2118.27   37.18
   2  -3   5 2242.95   37.01
  -2  -3  -5 2227.33   36.93
   2  -3   5 2219.53   36.50
   2  -3   5 2178.71   36.82
  -2  -3  -5 2010.18   37.04
  -2  -3  -5 2289.35   37.13
  -2   3  -7 1979.68   33.05
   2   3   7 1954.45   32.77
  -2   3  -7 1903.37   34.02
  -2   3  -7 1873.12   33.41
  -2   3  -7 1937.35   33.84
   2   3   7 1930.96   33.91
   2   3   7 1910.16   33.84
  -2   3  -7 1969.92   33.95
   2   3   7 1915.71   33.86
   2   3   7 1946.42   32.54
  -2   3  -7 2006.29   33.58
  -2   3  -7 1853.02   34.20
   2   3   7 1922.36   33.60
   2  -3   7 1926.87   33.30
   2  -3   7 1969.79   33.58
  -2  -3  -7 1966.50   34.24
   2  -3   7 1958.47   34.14
  -2  -3  -7 1974.62   34.19
  -2  -3  -7 1961.22   33.83
  -2  -3  -7 1899.86   34.09
  -2  -3  -7 1934.54   34.18
   2  -3   7 1933.21   33.77
   2  -3   7 1949.37   33.66
   2  -3   7 1943.22   32.80
  -2  -3  -7 1925.77   33.04
  -2  -3  -7 1969.80   33.27
  -2   3  -9   12.84    2.76
  -2   3  -9   13.41    3.49
   2   3   9   12.17    2.10
   2   3   9   14.52    2.03
   2   3   9   16.06    3.48
  -2   3  -9   11.04    3.77
  -2   3  -9   12.93    3.54
   2   3   9   18.49    3.66
   2   3   9   10.51    3.10
  -2   3  -9   23.80    3.40
  -2   3  -9   16.60    3.05
   2  -3   9   11.39    3.49
  -2  -3  -9   15.37    3.77
   2  -3   9   10.80    3.48
   2  -3   9   12.70    2.03
   2  -3   9   16.24    3.47
  -2  -3  -9   10.70    3.16
  -2  -3  -9   16.55    3.24
  -2  -3  -9   14.57    3.73
   2  -3   9   11.50    2.98
   2  -3   9   11.47    3.05
  -2  -3  -9   11.98    3.48
  -2   3 -11  165.46    7.24
  -2   3 -11  178.01    7.11
  -2   3 -11  172.01    6.26
  -2   3 -11  172.42    6.73
   2   3  11  175.99    7.07
   2   3  11  183.79    6.62
   2  -3  11  183.68    7.21
   2  -3  11  175.99    7.06
  -2  -3 -11  179.12    7.17
   2  -3  11  171.96    6.08
   2  -3  11  191.87    6.21
  -2  -3 -11  170.99    7.16
   2  -3  11  164.93    4.59
  -2  -3 -11  175.50    6.77
  -2  -3 -11  174.24    6.45
  -2   3 -13  391.07   11.17
   2   3  13  380.49   10.22
  -2   3 -13  385.87   10.78
   2   3  13  360.01   11.15
  -2   3 -13  372.35   10.33
  -2   3 -13  347.45   11.37
  -2  -3 -13  387.78   11.29
   2  -3  13  383.69   11.39
  -2  -3 -13  368.10   10.34
   2  -3  13  379.33    9.79
  -2  -3 -13  374.59   11.54
  -2  -3 -13  380.49   11.08
   2  -3  13  377.15   11.29
  -2   3 -15  531.67   14.30
  -2   3 -15  483.80   14.53
  -2   3 -15  486.35   13.40
   2   3  15  508.17   14.28
  -2   3 -15  493.96   13.07
  -2  -3 -15  497.41   14.22
   2  -3  15  505.77   14.36
   2  -3  15  500.42   14.38
  -2  -3 -15  513.05   14.66
  -2  -3 -15  490.63   13.90
  -2  -3 -15  496.68   13.15
  -2   4  18  355.21   11.59
  -2  -4  18  350.61   11.68
   2  -4 -18  347.79   11.94
   2  -4 -18  326.82   11.14
   2   4 -16   18.18    5.85
   2   4 -16   26.00    5.94
   2   4 -16   12.36    4.62
  -2   4  16   18.84    5.48
  -2   4  16   20.29    4.99
  -2  -4  16   15.39    5.26
  -2  -4  16   26.92    5.29
   2  -4 -16   19.62    5.67
   2  -4 -16   25.13    5.45
   2  -4 -16   23.06    5.25
   2   4 -14   36.15    5.40
  -2   4  14   39.79    5.07
   2   4 -14   46.02    4.28
   2   4 -14   37.27    4.22
  -2   4  14   34.30    4.91
   2   4 -14   40.67    5.48
   2  -4 -14   35.43    5.24
   2  -4 -14   45.91    4.93
  -2  -4  14   52.93    5.35
  -2  -4  14   39.24    4.74
   2  -4 -14   40.60    4.93
   2   4 -12 2823.85   48.64
  -2   4  12 2716.73   47.81
  -2   4  12 2673.34   46.22
   2   4 -12 2756.10   46.74
  -2   4  12 2711.43   48.06
   2   4 -12 2782.46   48.28
   2   4 -12 2757.16   47.17
   2  -4 -12 2753.18   48.04
  -2  -4  12 2724.27   47.76
   2  -4 -12 2766.61   47.92
  -2  -4  12 2731.07   46.55
  -2  -4  12 2803.10   48.44
  -2  -4  12 2755.30   45.07
  -2  -4  12 2701.48   47.28
   2  -4 -12 2684.81   48.12
   2   4 -10 1706.21   28.26
  -2   4  10 1715.04   29.24
  -2   4  10 1756.98   30.64
  -2   4  10 1676.14   30.48
   2   4 -10 1653.56   30.94
  -2   4  10 1726.84   30.44
  -2   4  10 1680.11   28.97
   2   4 -10 1752.87   30.20
   2   4 -10 1733.20   30.30
  -2   4  10 1702.21   30.33
   2   4 -10 1665.34   29.32
   2   4 -10 1652.05   29.80
   2   4 -10 1765.59   30.71
  -2   4  10 1528.78   30.67
  -2  -4  10 1768.48   30.37
  -2  -4  10 1698.95   29.24
   2  -4 -10 1700.33   30.41
  -2  -4  10 1682.82   28.15
   2  -4 -10 1700.54   30.23
  -2  -4  10 1696.80   28.32
  -2  -4  10 1676.16   30.77
   2  -4 -10 1761.81   30.45
   2  -4 -10 1704.83   30.72
  -2  -4  10 1718.09   29.99
   2  -4 -10 1705.23   30.44
   2   4  -8   10.75    1.43
   2   4  -8    7.56    2.71
  -2   4   8    9.97    2.60
  -2   4   8    9.11    2.79
  -2   4   8    9.53    2.52
   2   4  -8   13.09    2.53
  -2   4   8   10.98    1.97
   2   4  -8   11.94    1.24
   2   4  -8    8.69    2.64
   2   4  -8   10.87    2.66
   2   4  -8   10.21    1.76
  -2   4   8    5.94    2.86
   2   4  -8    8.83    2.01
  -2   4   8   10.29    2.84
  -2   4   8    8.87    2.64
   2  -4  -8   10.54    2.94
  -2  -4   8   10.15    1.60
  -2  -4   8    9.53    1.05
   2  -4  -8    9.01    2.75
  -2  -4   8   11.38    2.37
  -2  -4   8    9.58    1.79
   2  -4  -8    9.95    3.10
   2  -4  -8    9.16    1.85
   2  -4  -8    9.11    2.58
  -2  -4   8   11.02    2.59
   2   4  -6 2245.88   37.41
   2   4  -6 2287.76   36.67
  -2   4   6 2223.98   36.35
  -2   4   6 2202.95   37.33
  -2   4   6 2153.60   37.68
   2   4  -6 2113.42   37.55
  -2   4   6 2200.34   36.80
   2   4  -6 2132.62   36.15
  -2   4   6 2251.81   37.60
   2   4  -6 2191.36   37.22
  -2   4   6 2182.03   37.33
   2   4  -6 2220.44   37.02
   2   4  -6 2247.57   36.45
   2   4  -6 2244.48   37.62
   2   4  -6 2236.45   37.27
   2  -4  -6 2236.13   37.61
  -2  -4   6 2245.26   36.41
  -2  -4   6 2301.39   36.81
  -2  -4   6 2274.31   37.76
   2  -4  -6 2220.23   37.37
   2  -4  -6 2191.69   37.32
  -2  -4   6 2302.67   37.28
  -2  -4   6 2219.38   36.12
   2  -4  -6 2222.88   36.88
   2  -4  -6 2248.05   36.27
   2  -4  -6 2228.41   37.59
   2   4  -4  663.86   11.85
  -2   4   4  667.67   12.44
  -2   4   4  718.34   11.82
   2   4  -4  674.90   12.31
   2   4  -4  672.07   11.91
   2   4  -4  640.06   11.92
   2   4  -4  696.60   12.33
  -2   4   4  693.96   12.45
  -2   4   4  660.50   12.37
  -2   4   4  657.33   11.92
   2   4  -4  652.77   12.28
   2   4  -4  674.73   11.86
  -2   4   4  670.56   12.07
   2   4  -4  678.25   11.07
   2   4  -4  665.77   11.37
  -2   4   4  677.75   11.90
   2  -4  -4  663.26   12.07
   2  -4  -4  709.11   12.48
  -2  -4   4  679.76   11.96
  -2  -4   4  669.39   11.84
  -2  -4   4  661.01   12.36
   2  -4  -4  663.72   11.87
  -2  -4   4  645.84   11.39
   2  -4  -4  630.49   11.96
   2  -4  -4  666.91   11.67
  -2  -4   4  672.23   12.01
   2  -4  -4  689.31   12.40
   2   4  -222977.50  373.99
   2   4  -223889.10  373.98
  -2   4   223866.30  374.26
   2   4  -222854.60  374.28
  -2   4   223375.30  374.23
   2   4  -222633.20  374.01
   2   4  -223134.80  374.02
   2   4  -223765.40  373.48
  -2   4   222931.30  373.77
   2   4  -222695.40  374.34
   2   4  -223300.50  373.57
  -2  -4   222801.20  374.01
  -2  -4   223749.40  373.52
   2  -4  -223356.30  373.79
  -2  -4   223702.80  374.38
   2  -4  -222864.40  374.21
   2  -4  -223313.50  374.20
  -2  -4   222821.60  374.00
   2  -4  -222405.40  374.40
   2  -4  -223347.60  374.28
  -2  -4   222752.50  374.03
   2   4   010636.80  172.27
   2   4   010955.80  172.16
   2   4   010737.80  171.46
  -2   4   010791.20  172.11
   2   4   010335.70  171.93
  -2   4   010804.50  172.30
   2   4   010592.10  172.21
  -2   4   010594.80  171.69
   2   4   0 9950.47  172.36
   2   4   010825.00  172.11
  -2   4   010760.40  171.91
   2  -4   010590.00  172.31
  -2  -4   010723.90  172.40
   2  -4   010590.40  171.71
   2  -4   010696.00  172.11
  -2  -4   010724.30  172.29
  -2  -4   010746.00  171.99
   2  -4   010735.20  171.89
  -2  -4   010531.90  172.18
  -2   4  -2 1530.12   26.26
   2   4   2 1477.63   25.89
  -2   4  -2 1443.67   26.04
  -2   4  -2 1546.31   25.79
  -2   4  -2 1544.15   26.11
  -2   4  -2 1567.67   25.55
   2   4   2 1526.37   25.64
  -2   4  -2 1530.56   26.09
   2   4   2 1528.88   26.19
   2   4   2 1543.55   26.05
   2   4   2 1483.71   26.09
  -2   4  -2 1554.92   26.16
   2   4   2 1472.56   26.03
  -2  -4  -2 1459.17   25.97
   2  -4   2 1538.07   26.02
   2  -4   2 1519.83   26.18
   2  -4   2 1552.08   26.04
   2  -4   2 1565.72   25.82
   2  -4   2 1563.36   26.17
   2  -4   2 1527.25   26.08
  -2  -4  -2 1531.92   24.92
  -2  -4  -2 1533.59   26.13
  -2  -4  -2 1577.84   26.34
  -2  -4  -2 1553.29   26.10
   2  -4   2 1511.61   25.48
  -2  -4  -2 1570.80   25.65
  -2  -4  -2 1563.03   26.13
  -2   4  -4 4785.42   76.99
  -2   4  -4 4708.42   77.31
   2   4   4 4644.40   76.64
  -2   4  -4 4670.99   77.37
  -2   4  -4 4755.41   77.18
   2   4   4 4658.71   77.37
  -2   4  -4 4692.86   77.03
  -2   4  -4 4762.52   77.13
  -2   4  -4 4650.62   76.63
   2   4   4 4785.39   77.22
  -2  -4  -4 4766.33   76.22
   2  -4   4 4727.30   77.28
   2  -4   4 4744.57   76.83
   2  -4   4 4883.75   77.18
  -2  -4  -4 4670.21   77.45
   2  -4   4 4678.25   76.97
  -2  -4  -4 4782.80   76.21
  -2  -4  -4 4758.73   77.03
   2  -4   4 4699.68   77.16
  -2  -4  -4 4806.07   76.92
  -2  -4  -4 4758.93   77.37
   2  -4   4 4558.05   76.48
   2   4   6 5677.31   94.06
  -2   4  -6 5792.25   94.77
   2   4   6 5686.46   94.93
  -2   4  -6 5728.56   95.09
  -2   4  -6 5800.04   94.27
  -2   4  -6 5871.39   94.67
   2   4   6 5812.54   94.92
   2   4   6 5634.39   94.84
   2   4   6 5852.64   93.79
  -2   4  -6 5843.25   94.79
   2   4   6 5688.40   94.67
  -2   4  -6 5874.45   94.28
   2  -4   6 5667.27   94.43
  -2  -4  -6 5642.14   95.12
  -2  -4  -6 5686.89   93.90
  -2  -4  -6 5759.05   94.00
  -2  -4  -6 5730.33   94.86
   2  -4   6 5801.82   94.11
   2  -4   6 5663.07   94.81
  -2  -4  -6 5644.72   94.65
   2  -4   6 5790.35   95.00
   2  -4   6 5812.84   94.64
   2  -4   6 5786.94   94.08
   2   4   8  485.02    9.36
   2   4   8  491.83    9.64
  -2   4  -8  488.87   11.15
  -2   4  -8  504.52   10.02
   2   4   8  461.71   10.95
  -2   4  -8  495.99   10.80
  -2   4  -8  488.50   10.52
   2   4   8  476.57   10.59
   2   4   8  408.89   11.03
  -2   4  -8  496.40   10.32
  -2  -4  -8  506.85   10.34
   2  -4   8  489.15   10.99
   2  -4   8  505.40    9.72
   2  -4   8  497.90   10.56
   2  -4   8  470.66   11.19
  -2  -4  -8  472.21   10.01
   2  -4   8  497.27   10.45
  -2  -4  -8  482.46   11.19
  -2  -4  -8  493.68   11.10
  -2  -4  -8  493.14   10.88
  -2  -4  -8  500.56   11.26
   2  -4   8  499.14   11.21
   2  -4   8  479.10   10.18
  -2   4 -10  101.18    4.27
   2   4  10  108.78    3.53
   2   4  10  114.40    5.52
  -2   4 -10  110.61    4.92
  -2   4 -10  105.71    5.75
  -2   4 -10  112.10    5.30
   2   4  10  105.55    5.80
  -2   4 -10  102.82    4.91
  -2  -4 -10  109.18    4.92
   2  -4  10  103.74    3.80
   2  -4  10   91.13    5.18
  -2  -4 -10  104.82    5.66
   2  -4  10  102.17    5.48
   2  -4  10  109.69    4.66
  -2  -4 -10  110.03    5.81
  -2  -4 -10  109.70    4.90
  -2  -4 -10  105.18    5.55
   2  -4  10  111.06    4.95
  -2   4 -12  113.79    6.41
   2   4  12  110.81    5.89
  -2   4 -12  115.12    5.99
   2   4  12  104.33    6.34
  -2   4 -12  110.95    5.58
  -2  -4 -12  114.00    6.57
   2  -4  12  109.97    6.20
  -2  -4 -12  109.19    5.55
   2  -4  12  113.48    6.62
  -2  -4 -12  115.54    6.48
  -2  -4 -12  111.04    6.36
   2  -4  12  114.23    5.22
   2   4  14  351.96   11.39
  -2   4 -14  387.29   11.66
  -2   4 -14  357.54   10.70
   2   4  14  374.28   10.50
  -2   4 -14  361.52   10.52
   2  -4  14  361.59   11.50
  -2  -4 -14  362.47   10.35
  -2  -4 -14  373.08   11.65
   2  -4  14  350.32   11.52
  -2  -4 -14  363.58   11.73
  -2  -4 -14  363.14   11.39
  -2   4 -16  208.07    9.78
  -2  -4 -16  219.67    9.94
  -2  -4 -16  217.93    9.69
  -2   5  17  371.38   11.90
   2   5 -17  376.27   12.36
   2   5 -17  366.40   12.61
  -2   5  17  397.67   12.37
   2  -5 -17  370.63   11.68
   2  -5 -17  352.44   11.67
  -2  -5  17  390.25   12.63
  -2  -5  17  395.65   11.83
   2  -5 -17  365.41   11.79
  -2   5  15 1014.94   21.57
   2   5 -15 1019.34   21.99
   2   5 -15  992.59   21.72
  -2   5  15 1005.42   21.25
   2   5 -15 1014.09   19.83
   2   5 -15  996.60   20.11
   2  -5 -15  984.23   21.26
  -2  -5  15  998.20   21.89
  -2  -5  15 1022.62   21.16
   2  -5 -15 1006.20   21.17
   2  -5 -15  975.56   21.35
  -2   5  13   -1.08    3.94
   2   5 -13    4.10    4.59
  -2   5  13    2.05    4.07
   2   5 -13    5.40    4.39
   2   5 -13    4.89    3.21
   2   5 -13    6.03    3.29
  -2   5  13    1.98    2.84
   2  -5 -13   -2.10    4.12
  -2  -5  13    2.34    4.10
  -2  -5  13   -2.00    3.89
   2  -5 -13   -0.22    3.94
   2  -5 -13   -1.46    4.13
   2   5 -11    1.70    1.75
  -2   5  11    3.06    3.63
  -2   5  11    3.65    3.50
   2   5 -11    0.20    3.93
   2   5 -11    4.78    2.86
  -2   5  11    2.81    3.44
  -2   5  11    3.21    2.44
  -2   5  11    0.44    2.68
   2   5 -11    4.67    2.58
   2   5 -11    2.38    3.44
  -2  -5  11    4.97    1.81
  -2  -5  11    1.38    2.53
  -2  -5  11    3.45    3.23
  -2  -5  11    3.81    1.52
  -2  -5  11    4.57    1.62
   2  -5 -11   -0.87    3.42
  -2  -5  11    1.94    3.52
  -2  -5  11    1.88    3.11
   2  -5 -11    4.10    3.48
   2   5  -9  992.17   16.91
   2   5  -9  965.58   18.19
  -2   5   9  987.14   18.66
   2   5  -9  977.91   17.28
   2   5  -9  975.09   18.61
   2   5  -9  972.64   17.77
  -2   5   9  995.53   18.51
  -2   5   9  985.85   18.49
   2   5  -9  957.33   16.56
   2   5  -9  975.19   18.63
  -2   5   9  962.42   18.76
  -2   5   9  928.04   18.47
  -2   5   9  991.13   17.41
   2   5  -9 1004.93   18.39
  -2  -5   9  927.07   16.98
   2  -5  -9  987.83   18.53
  -2  -5   9  986.24   18.90
   2  -5  -9  984.89   18.38
  -2  -5   9  964.65   17.17
   2  -5  -9  955.36   17.55
  -2  -5   9  960.24   16.50
   2  -5  -9  975.27   18.58
  -2  -5   9  995.99   18.37
   2  -5  -9  990.15   18.66
   2   5  -7 3092.73   53.09
   2   5  -7 3241.43   53.49
  -2   5   7 3250.96   52.73
   2   5  -7 3144.69   54.23
  -2   5   7 3275.27   54.34
   2   5  -7 3235.26   54.30
   2   5  -7 3318.00   53.97
  -2   5   7 3291.09   54.18
  -2   5   7 3174.11   53.39
  -2   5   7 3285.99   54.09
   2   5  -7 3237.42   53.91
  -2   5   7 3267.93   54.29
   2   5  -7 3219.89   52.90
   2   5  -7 3276.21   54.14
   2   5  -7 3149.98   52.72
   2  -5  -7 3260.43   52.68
  -2  -5   7 3282.81   53.99
   2  -5  -7 3315.48   54.40
  -2  -5   7 3279.53   54.51
   2  -5  -7 3268.32   54.12
   2  -5  -7 3242.22   54.08
   2  -5  -7 3260.12   53.54
  -2  -5   7 3208.12   52.67
   2  -5  -7 3334.16   54.28
  -2  -5   7 3254.74   52.86
  -2  -5   7 3156.88   53.29
   2   5  -5 3858.66   64.20
   2   5  -5 3861.89   63.30
  -2   5   5 3932.66   64.94
   2   5  -5 3975.37   64.08
  -2   5   5 3868.87   63.94
  -2   5   5 3934.92   64.59
   2   5  -5 3986.87   64.92
  -2   5   5 3969.61   64.91
  -2   5   5 3930.29   64.84
   2   5  -5 4044.60   64.50
  -2   5   5 3981.24   64.46
   2   5  -5 3974.24   64.42
   2   5  -5 4014.84   64.07
  -2   5   5 3851.47   64.25
   2   5  -5 3941.89   64.83
   2   5  -5 3905.41   63.68
  -2  -5   5 3820.15   64.88
   2  -5  -5 3988.00   64.59
   2  -5  -5 3926.05   64.81
   2  -5  -5 3934.65   63.91
  -2  -5   5 3900.66   64.31
  -2  -5   5 3956.98   63.71
   2  -5  -5 3909.78   64.33
   2  -5  -5 3861.79   64.50
  -2  -5   5 3928.36   64.47
   2  -5  -5 3887.04   64.84
  -2  -5   5 3986.82   64.83
  -2  -5   5 3782.31   64.35
  -2   5   3 3705.53   60.55
  -2   5   3 3705.72   60.73
   2   5  -3 3769.47   60.44
   2   5  -3 3641.53   60.84
   2   5  -3 3572.60   61.03
  -2   5   3 3734.63   61.14
   2   5  -3 3756.61   60.86
  -2   5   3 3767.40   61.03
   2   5  -3 3724.91   60.70
  -2   5   3 3740.45   60.85
   2   5  -3 3755.56   60.43
   2   5  -3 3676.21   60.38
  -2   5   3 3627.43   60.81
   2  -5  -3 3671.93   61.08
   2  -5  -3 3702.55   60.58
  -2  -5   3 3742.41   60.83
   2  -5  -3 3671.98   60.68
  -2  -5   3 3785.59   60.51
  -2  -5   3 3680.53   60.97
  -2  -5   3 3684.73   60.33
   2  -5  -3 3749.62   60.96
  -2  -5   3 3713.89   60.44
   2  -5  -3 3627.79   60.83
  -2  -5   3 3760.63   61.13
   2   5  -1   21.05    1.97
   2   5  -1   21.98    1.09
  -2   5   1   24.86    2.06
  -2   5   1   23.59    1.56
   2   5  -1   18.76    1.37
  -2   5   1   20.35    1.80
  -2   5   1   22.58    2.05
   2   5  -1   22.54    1.36
   2   5  -1   22.59    1.58
   2  -5  -1   24.77    2.00
   2  -5  -1   13.46    2.20
  -2  -5   1   19.36    1.76
   2  -5  -1   17.42    1.88
   2  -5  -1   19.72    2.11
  -2  -5   1   28.03    1.66
   2  -5  -1   25.28    1.73
  -2  -5   1   20.80    1.39
   2   5   121095.30  342.28
  -2   5  -121292.00  341.88
  -2   5  -120516.30  342.35
  -2   5  -121229.50  341.70
   2   5   121456.60  342.09
   2   5   121492.80  342.39
  -2   5  -121190.70  342.28
   2   5   121170.90  342.20
  -2   5  -121545.40  342.30
   2   5   120606.50  341.66
   2  -5   121870.30  342.36
   2  -5   121605.00  342.36
  -2  -5  -121105.50  342.33
  -2  -5  -121110.10  342.58
  -2  -5  -121367.20  342.40
   2  -5   121358.30  342.39
  -2  -5  -121411.70  341.68
   2  -5   121274.50  341.93
  -2  -5  -120633.50  342.25
   2  -5   121416.20  341.65
   2  -5   121271.00  342.25
  -2  -5  -121383.40  342.17
   2   5   3 7697.40  123.55
   2   5   3 7780.89  123.24
  -2   5  -3 7597.10  122.81
  -2   5  -3 7588.56  123.50
  -2   5  -3 7687.68  123.33
  -2   5  -3 7502.57  123.83
  -2   5  -3 7512.20  123.69
   2   5   3 7661.83  123.80
   2   5   3 7655.87  123.55
   2   5   3 7689.34  123.22
   2   5   3 7616.99  123.61
  -2   5  -3 7561.92  123.43
  -2   5  -3 7615.33  123.60
   2  -5   3 7673.02  123.71
  -2  -5  -3 7573.75  123.37
  -2  -5  -3 7623.22  123.73
  -2  -5  -3 7476.53  123.84
   2  -5   3 7495.45  123.40
  -2  -5  -3 7422.52  123.76
   2  -5   3 7547.32  123.41
   2  -5   3 7718.21  123.61
  -2  -5  -3 7621.43  123.17
  -2  -5  -3 7954.59  123.75
   2  -5   3 7542.49  123.31
   2  -5   3 7641.11  122.71
  -2  -5  -3 7687.29  123.67
  -2  -5  -3 7646.94  122.38
   2   5   5   31.12    2.29
  -2   5  -5   31.71    2.88
  -2   5  -5   31.08    2.17
  -2   5  -5   25.38    2.54
  -2   5  -5   27.83    2.66
  -2   5  -5   29.90    2.93
  -2   5  -5   29.28    2.56
   2   5   5   28.07    2.91
   2  -5   5   30.91    3.18
  -2  -5  -5   26.24    3.23
   2  -5   5   28.27    2.35
   2  -5   5   30.95    2.64
  -2  -5  -5   28.83    3.39
  -2  -5  -5   32.82    2.01
  -2  -5  -5   33.26    2.70
   2  -5   5   25.79    2.65
  -2  -5  -5   24.82    2.01
   2  -5   5   26.44    2.56
  -2  -5  -5   30.41    2.72
   2  -5   5   29.26    2.12
  -2  -5  -5   24.50    2.69
   2   5   7   32.12    3.32
  -2   5  -7   34.12    3.15
  -2   5  -7   30.56    3.49
   2   5   7   23.29    3.20
  -2   5  -7   28.32    3.32
  -2   5  -7   29.77    2.58
  -2   5  -7   26.68    2.85
   2   5   7   29.88    2.64
  -2   5  -7   25.31    2.99
   2   5   7   25.03    3.20
   2   5   7   30.20    3.36
   2   5   7   28.29    2.22
   2  -5   7   28.22    2.56
   2  -5   7   31.90    3.43
   2  -5   7   30.92    3.20
  -2  -5  -7   27.51    2.49
  -2  -5  -7   26.46    3.14
  -2  -5  -7   26.44    3.44
   2  -5   7   31.21    2.75
   2  -5   7   27.15    2.94
   2  -5   7   24.60    2.48
  -2  -5  -7   26.62    2.63
   2   5   9 1772.59   30.38
  -2   5  -9 1816.81   31.29
  -2   5  -9 1764.62   30.92
   2   5   9 1775.26   30.05
  -2   5  -9 1790.26   31.46
   2   5   9 1772.91   32.63
  -2   5  -9 1770.34   32.53
   2   5   9 1792.66   32.11
  -2   5  -9 1810.12   31.84
   2   5   9 1804.71   31.65
   2  -5   9 1734.59   30.52
  -2  -5  -9 1748.84   30.98
  -2  -5  -9 1786.78   31.17
  -2  -5  -9 1798.63   32.54
   2  -5   9 1806.72   31.41
   2  -5   9 1776.09   32.38
   2  -5   9 1771.63   31.49
  -2  -5  -9 1803.01   32.32
  -2  -5  -9 1785.71   32.53
   2  -5   9 1726.13   32.46
   2  -5   9 1781.64   31.11
   2   5  11  591.35   14.32
   2   5  11  579.75   13.48
  -2   5 -11  588.16   14.36
  -2   5 -11  628.89   13.62
  -2   5 -11  587.51   12.86
   2  -5  11  580.46   11.67
   2  -5  11  601.22   14.35
  -2  -5 -11  592.32   14.15
  -2  -5 -11  600.80   12.99
   2  -5  11  608.48   12.92
  -2  -5 -11  611.09   14.23
   2  -5  11  613.47   14.24
  -2  -5 -11  590.99   14.07
  -2   5 -13    4.93    5.09
   2   5  13   16.68    5.03
  -2   5 -13    1.33    4.48
   2   5  13    6.42    4.55
  -2   5 -13    4.84    3.98
  -2  -5 -13    3.48    4.29
   2  -5  13    9.51    4.60
  -2  -5 -13    6.25    5.11
   2  -5  13   14.30    4.92
   2  -5  13   10.53    3.79
  -2  -5 -13    3.72    5.01
  -2  -5 -13    6.25    4.92
   2   5  15   30.47    6.24
  -2   5 -15   22.50    5.71
  -2   5 -15   20.63    6.06
   2   5  15   19.74    6.39
   2  -5  15   15.38    5.53
  -2  -5 -15   20.93    5.99
  -2  -5 -15   17.99    6.15
   2  -5  15   22.46    5.79
  -2  -5 -15   20.98    6.20
  -2   6  18   43.58    6.74
   2  -6 -18   51.84    7.07
  -2  -6  18   40.72    6.36
  -2   6  16  302.51   10.52
   2   6 -16  316.86   11.35
   2   6 -16  304.90    9.15
   2   6 -16  333.87   10.96
  -2   6  16  329.88   10.75
   2  -6 -16  307.63   10.45
  -2  -6  16  305.18   10.91
  -2  -6  16  302.65    9.99
   2  -6 -16  298.60   10.43
   2  -6 -16  296.74   10.31
  -2   6  14   36.09    5.14
   2   6 -14   47.36    5.83
   2   6 -14   42.68    5.38
   2   6 -14   44.52    4.34
  -2   6  14   45.53    5.26
   2   6 -14   47.99    4.03
   2  -6 -14   39.91    4.85
   2  -6 -14   38.41    5.02
  -2  -6  14   46.37    4.66
  -2  -6  14   42.44    5.29
   2  -6 -14   40.65    5.19
   2   6 -12   32.72    3.15
  -2   6  12   44.48    4.58
   2   6 -12   34.10    4.83
  -2   6  12   36.80    4.22
  -2   6  12   34.54    3.47
   2   6 -12   33.80    4.36
   2   6 -12   33.91    3.46
  -2   6  12   33.38    4.27
  -2  -6  12   35.51    2.45
  -2  -6  12   37.23    4.60
  -2  -6  12   33.01    3.88
   2  -6 -12   33.21    4.54
   2  -6 -12   48.33    4.52
  -2  -6  12   37.42    2.08
   2   6 -10   97.17    3.99
   2   6 -10  110.60    3.47
   2   6 -10  110.97    3.76
  -2   6  10  124.00    5.24
   2   6 -10  109.49    4.94
   2   6 -10  103.41    4.95
  -2   6  10  115.23    5.10
   2   6 -10  103.53    3.21
  -2   6  10  110.34    4.07
  -2   6  10  114.92    5.15
  -2  -6  10  108.50    3.57
  -2  -6  10  119.98    3.74
   2  -6 -10  111.46    5.27
  -2  -6  10  107.78    5.20
  -2  -6  10  112.31    3.03
   2  -6 -10  106.51    4.25
   2  -6 -10  111.38    5.14
  -2  -6  10  118.07    4.73
   2  -6 -10  108.69    5.23
   2   6  -8 1751.34   30.00
  -2   6   8 1755.78   28.56
   2   6  -8 1730.13   30.03
   2   6  -8 1766.49   29.10
  -2   6   8 1734.46   30.31
  -2   6   8 1771.13   30.37
   2   6  -8 1708.73   30.33
  -2   6   8 1742.96   30.38
  -2   6   8 1733.92   29.45
   2   6  -8 1711.02   30.41
   2   6  -8 1720.45   28.68
   2   6  -8 1682.19   28.80
   2   6  -8 1744.96   29.36
  -2   6   8 1682.95   30.14
   2   6  -8 1714.65   30.28
  -2  -6   8 1755.66   30.14
  -2  -6   8 1724.05   30.67
   2  -6  -8 1770.99   30.27
  -2  -6   8 1717.98   28.71
   2  -6  -8 1725.55   30.18
  -2  -6   8 1735.53   29.27
  -2  -6   8 1682.78   28.59
   2  -6  -8 1729.49   30.24
   2  -6  -8 1745.29   30.52
   2  -6  -8 1715.55   28.51
   2  -6  -8 1723.57   29.59
   2   6  -6 1078.37   18.56
   2   6  -6 1079.25   18.52
  -2   6   6 1058.71   18.40
   2   6  -6 1083.57   18.73
   2   6  -6 1079.87   19.20
  -2   6   6 1098.41   19.59
   2   6  -6 1071.11   19.70
  -2   6   6 1039.37   19.54
   2   6  -6 1036.65   19.49
  -2   6   6 1071.18   18.91
   2   6  -6 1063.88   18.24
   2   6  -6 1072.55   19.16
  -2   6   6 1082.02   19.40
   2   6  -6 1059.90   17.79
  -2   6   6 1059.83   19.58
  -2   6   6 1078.89   19.22
  -2  -6   6 1063.82   18.88
   2  -6  -6 1076.27   19.48
   2  -6  -6 1050.53   18.98
  -2  -6   6 1092.42   19.08
  -2  -6   6 1081.64   19.24
   2  -6  -6 1074.37   19.30
   2  -6  -6 1071.00   19.31
  -2  -6   6 1079.26   19.68
  -2  -6   6 1108.92   19.63
   2  -6  -6 1088.95   18.39
  -2  -6   6 1098.31   18.26
   2  -6  -6 1076.95   19.59
  -2   6   4  436.70    9.05
  -2   6   4  508.75    9.54
  -2   6   4  468.97    8.96
  -2   6   4  478.48    9.33
   2   6  -4  478.14    9.13
   2   6  -4  464.30    8.54
   2   6  -4  466.42    9.38
   2   6  -4  454.53    8.84
   2   6  -4  468.47    8.64
  -2   6   4  478.98    9.47
   2   6  -4  463.67    9.12
  -2   6   4  481.94    9.15
   2  -6  -4  473.32    9.53
   2  -6  -4  471.29    8.88
   2  -6  -4  464.89    9.17
  -2  -6   4  482.67    9.38
  -2  -6   4  477.16    9.26
  -2  -6   4  477.42    8.67
  -2  -6   4  468.91    8.80
  -2  -6   4  465.99    9.49
  -2  -6   4  487.53    9.13
   2  -6  -4  491.82    9.16
   2  -6  -4  473.43    9.33
   2   6  -2 1102.68   18.59
  -2   6   2 1106.67   18.95
  -2   6   2 1101.66   19.32
   2   6  -2 1116.91   19.39
  -2   6   2 1114.08   19.35
  -2   6   2 1106.69   19.52
   2   6  -2 1105.61   18.99
  -2   6   2 1105.71   19.43
   2   6  -2 1114.22   18.72
   2   6  -2 1109.58   18.27
   2   6  -2 1121.27   19.08
  -2  -6   2 1121.92   19.47
   2  -6  -2 1151.90   19.42
   2  -6  -2 1101.30   18.94
  -2  -6   2 1100.07   18.97
  -2  -6   2 1104.77   19.14
   2  -6  -2 1084.01   19.26
   2  -6  -2 1152.58   19.37
   2  -6  -2 1071.20   19.46
   2  -6  -2  961.61   19.39
  -2  -6   2 1116.23   18.57
  -2  -6   2 1099.57   18.79
  -2  -6   2 1152.72   18.32
   2  -6  -2 1124.34   19.09
   2   6   0  108.38    3.51
   2   6   0  106.50    2.55
   2   6   0  106.43    2.39
  -2   6   0  106.01    3.30
   2   6   0  101.34    3.27
  -2   6   0  105.20    2.84
   2   6   0  103.59    2.91
   2   6   0  120.54    3.49
   2   6   0  103.70    3.09
   2  -6   0   97.28    3.25
  -2  -6   0  100.10    2.95
   2  -6   0  100.93    3.27
  -2  -6   0  102.81    3.79
  -2  -6   0   96.49    3.28
   2  -6   0   97.47    3.64
   2  -6   0   96.46    3.53
   2  -6   0  103.81    2.70
  -2  -6   0  108.56    2.56
  -2  -6   0  105.71    3.06
   2   6   210397.80  168.54
  -2   6  -210680.60  168.77
   2   6   210221.00  168.88
  -2   6  -210495.80  168.80
   2   6   210477.40  167.43
  -2   6  -210434.10  168.76
   2   6   210526.60  168.17
  -2   6  -210293.20  168.57
   2   6   210376.30  168.55
   2   6   210128.30  168.58
  -2   6  -210150.60  168.36
  -2   6  -210300.00  167.81
   2  -6   210223.60  168.72
   2  -6   210320.90  168.84
  -2  -6  -210731.60  168.73
  -2  -6  -210463.60  168.71
   2  -6   210424.20  168.51
   2  -6   210331.20  168.47
   2  -6   2 9888.42  168.84
  -2  -6  -210426.90  168.82
   2  -6   210397.40  167.73
  -2  -6  -210596.20  168.71
   2  -6   210666.80  168.79
  -2  -6  -210557.00  168.16
  -2   6  -4  185.83    5.08
   2   6   4  188.91    5.33
  -2   6  -4  184.38    5.13
   2   6   4  193.84    4.86
  -2   6  -4  181.49    5.20
   2   6   4  189.98    5.35
  -2   6  -4  169.13    5.51
  -2   6  -4  189.54    5.41
   2   6   4  191.70    5.01
   2   6   4  200.54    5.38
  -2   6  -4  188.34    4.34
  -2   6  -4  190.42    5.19
   2  -6   4  189.84    4.99
   2  -6   4  187.33    5.06
   2  -6   4  188.45    5.15
   2  -6   4  193.03    5.13
   2  -6   4  194.03    5.60
  -2  -6  -4  184.52    4.12
  -2  -6  -4  200.69    5.60
   2  -6   4  200.71    5.59
  -2  -6  -4  195.07    5.67
  -2  -6  -4  190.77    5.11
   2  -6   4  196.18    4.23
  -2  -6  -4  201.44    5.43
  -2  -6  -4  202.90    5.44
  -2  -6  -4  186.87    5.00
  -2   6  -6  133.70    4.54
  -2   6  -6  139.06    4.93
  -2   6  -6  144.93    5.24
  -2   6  -6  148.31    4.11
  -2   6  -6  151.53    4.77
  -2   6  -6  142.07    4.64
   2   6   6  147.90    4.13
   2   6   6  138.92    4.90
  -2  -6  -6  147.86    4.01
   2  -6   6  147.29    5.27
   2  -6   6  148.15    3.97
   2  -6   6  140.99    4.98
   2  -6   6  145.29    4.66
   2  -6   6  147.15    5.20
  -2  -6  -6  143.09    5.00
  -2  -6  -6  156.46    4.87
   2  -6   6  148.43    4.38
   2  -6   6  143.53    4.55
  -2  -6  -6  147.32    3.98
  -2   6  -8  104.39    4.64
   2   6   8  105.58    3.50
  -2   6  -8   98.14    4.20
   2   6   8  104.71    3.89
  -2   6  -8  113.59    5.26
  -2   6  -8  103.00    4.53
   2   6   8  111.38    5.16
  -2   6  -8   97.79    3.98
   2   6   8  104.19    4.91
  -2  -6  -8  103.90    4.09
   2  -6   8   95.25    4.86
   2  -6   8  111.26    4.47
  -2  -6  -8   97.60    4.01
   2  -6   8  113.17    4.01
  -2  -6  -8  108.25    4.85
   2  -6   8   96.60    4.23
  -2  -6  -8  109.28    5.03
   2  -6   8   97.15    4.83
   2  -6   8  104.72    3.96
  -2   6 -10  844.77   16.51
   2   6  10  858.56   15.74
   2   6  10  865.38   17.80
  -2   6 -10  893.06   17.10
  -2   6 -10  897.05   17.48
  -2   6 -10  837.96   18.19
   2   6  10  880.54   18.42
  -2   6 -10  880.72   16.82
   2  -6  10  868.37   18.19
  -2  -6 -10  816.72   16.72
  -2  -6 -10  855.54   16.62
   2  -6  10  846.19   16.08
   2  -6  10  869.20   18.15
   2  -6  10  903.90   17.09
  -2  -6 -10  825.51   17.92
   2  -6  10  850.62   16.57
  -2  -6 -10  873.01   18.26
  -2  -6 -10  862.22   18.23
  -2   6 -12  205.29    8.33
   2   6  12  196.39    8.34
   2   6  12  220.63    8.66
  -2   6 -12  208.28    7.54
   2   6  12  228.76    8.06
  -2   6 -12  222.66    7.08
  -2  -6 -12  215.61    7.12
  -2  -6 -12  212.16    8.54
   2  -6  12  205.38    8.15
   2  -6  12  213.51    8.39
  -2  -6 -12  217.47    8.38
  -2  -6 -12  219.09    8.34
   2  -6  12  219.75    7.01
  -2   6 -14  216.46    9.32
  -2   6 -14  212.46    8.19
   2   6  14  219.56    9.14
  -2   6 -14  218.29    7.69
   2   6  14  206.94    8.13
   2   6  14  199.41    9.05
  -2  -6 -14  196.03    8.99
  -2  -6 -14  214.82    9.16
   2  -6  14  196.24    8.97
  -2  -6 -14  209.83    9.09
   2  -6  14  196.33    8.76
  -2   6 -16   55.28    7.15
  -2   7  17   12.05    6.00
   2   7 -17   11.48    6.34
  -2   7  17   27.22    6.30
   2   7 -17   15.99    6.55
  -2  -7  17   17.84    5.22
  -2  -7  17   20.03    6.30
   2  -7 -17    9.45    5.81
   2  -7 -17   12.23    5.98
   2  -7 -17    8.02    5.57
   2   7 -15  106.97    5.45
   2   7 -15  104.50    7.26
  -2   7  15  117.97    6.95
  -2   7  15  110.65    6.95
   2   7 -15   99.68    7.12
   2  -7 -15  105.48    6.72
   2  -7 -15  100.84    6.69
  -2  -7  15  110.25    7.16
   2  -7 -15   92.76    6.92
  -2  -7  15  109.31    6.62
   2  -7 -15   97.07    6.81
   2   7 -13  152.98    7.38
   2   7 -13  139.02    4.96
  -2   7  13  159.74    6.91
  -2   7  13  145.03    5.53
   2   7 -13  147.07    5.46
   2   7 -13  145.67    6.84
  -2   7  13  136.55    6.64
  -2  -7  13  131.54    6.47
   2  -7 -13  143.91    6.68
   2  -7 -13  142.07    6.90
  -2  -7  13  143.24    6.99
  -2   7  11  251.92    6.57
   2   7 -11  258.70    5.99
  -2   7  11  248.38    7.59
  -2   7  11  247.70    7.79
   2   7 -11  240.12    5.56
   2   7 -11  257.57    6.17
  -2   7  11  267.22    7.94
   2   7 -11  261.62    8.00
   2   7 -11  254.85    6.64
  -2  -7  11  250.49    7.49
  -2  -7  11  255.69    8.18
  -2  -7  11  243.35    5.42
  -2  -7  11  243.01    5.94
   2  -7 -11  243.59    6.84
   2  -7 -11  247.67    7.73
  -2  -7  11  253.12    6.07
   2   7  -9   12.95    2.23
   2   7  -9    7.14    1.81
  -2   7   9    9.34    3.14
  -2   7   9   12.98    1.58
   2   7  -9   11.86    2.07
  -2   7   9    6.75    3.25
  -2   7   9    7.50    2.92
   2   7  -9    7.86    2.95
   2   7  -9   10.88    2.95
   2   7  -9    7.02    1.76
  -2   7   9   10.09    2.51
   2   7  -9    5.42    3.16
  -2  -7   9   13.43    2.27
   2  -7  -9   13.30    3.57
   2  -7  -9   11.36    3.95
   2  -7  -9    9.65    1.57
  -2  -7   9   10.40    1.64
   2  -7  -9    7.22    2.63
   2  -7  -9    8.46    3.12
  -2  -7   9    9.97    2.78
   2  -7  -9    9.90    3.43
  -2  -7   9    7.37    3.14
  -2  -7   9    9.48    1.70
   2  -7  -9   14.76    3.13
   2   7  -7  522.54   10.62
  -2   7   7  519.95   11.01
  -2   7   7  480.07    9.54
   2   7  -7  526.37   10.01
   2   7  -7  539.25   11.23
  -2   7   7  511.48   10.95
  -2   7   7  520.36   10.93
   2   7  -7  511.71    9.00
   2   7  -7  460.06   10.78
   2   7  -7  520.25   10.64
   2   7  -7  488.81    9.62
  -2   7   7  523.09   10.85
  -2   7   7  531.77   10.71
  -2   7   7  505.94   10.25
   2   7  -7  516.77    9.52
  -2  -7   7  527.16   11.06
  -2  -7   7  527.73   10.64
   2  -7  -7  545.25   10.91
   2  -7  -7  529.96   10.83
  -2  -7   7  503.52   11.03
  -2  -7   7  518.33   10.47
   2  -7  -7  511.99   10.72
   2  -7  -7  525.55   10.40
   2  -7  -7  522.85   11.11
  -2  -7   7  504.70   10.15
   2  -7  -7  500.65    9.52
  -2  -7   7  525.83    9.52
   2  -7  -7  525.53   11.05
   2   7  -5 2282.41   37.74
   2   7  -5 2276.45   38.59
   2   7  -5 2316.05   37.95
  -2   7   5 2320.67   38.19
   2   7  -5 2318.58   38.47
  -2   7   5 2326.03   38.57
  -2   7   5 2254.18   38.80
  -2   7   5 2261.78   38.89
   2   7  -5 2418.03   38.50
  -2   7   5 2255.73   38.57
  -2   7   5 2232.10   38.89
   2   7  -5 2282.71   38.98
   2   7  -5 2321.38   37.78
  -2  -7   5 2288.12   38.64
   2  -7  -5 2290.79   38.83
   2  -7  -5 2286.49   38.18
  -2  -7   5 2202.04   37.96
  -2  -7   5 2314.89   38.66
  -2  -7   5 2277.41   38.29
   2  -7  -5 2288.47   39.11
   2  -7  -5 2290.38   38.66
   2  -7  -5 2288.99   38.62
  -2  -7   5 2200.95   39.04
   2  -7  -5 2285.36   38.91
  -2  -7   5 2302.31   38.87
   2   7  -3  634.37   12.14
  -2   7   3  673.21   12.51
  -2   7   3  669.03   12.49
   2   7  -3  665.27   12.31
  -2   7   3  664.66   12.22
   2   7  -3  619.06   11.68
   2   7  -3  670.22   12.24
  -2   7   3  665.31   12.29
  -2   7   3  638.69   12.04
  -2   7   3  667.74   12.31
   2   7  -3  660.96   11.95
   2   7  -3  668.95   11.44
  -2  -7   3  648.34   12.15
  -2  -7   3  654.04   12.41
   2  -7  -3  680.81   12.15
   2  -7  -3  623.74   12.06
  -2  -7   3  625.15   12.01
   2  -7  -3  689.20   12.39
  -2  -7   3  650.99   11.65
   2  -7  -3  665.48   12.64
   2  -7  -3  669.35   12.16
  -2  -7   3  677.64   11.49
   2  -7  -3  655.64   12.37
   2  -7  -3  638.72   12.47
  -2   7   1  690.83   12.58
  -2   7   1  674.25   12.47
  -2   7   1  665.13   12.75
   2   7  -1  680.64   11.68
   2   7  -1  689.03   11.85
   2   7  -1  686.22   11.68
  -2   7   1  644.74   12.55
   2   7  -1  658.50   11.87
  -2   7   1  655.43   12.17
   2   7  -1  673.65   12.41
   2  -7  -1  684.03   12.50
  -2  -7   1  680.66   11.86
  -2  -7   1  695.79   11.75
   2  -7  -1  648.81   12.44
  -2  -7   1  658.70   12.50
   2  -7  -1  679.90   12.72
  -2  -7   1  675.77   11.69
   2  -7  -1  671.41   12.67
  -2  -7   1  660.30   11.99
   2  -7  -1  654.58   11.93
   2  -7  -1  688.21   12.56
   2   7   1  748.34   13.47
  -2   7  -1  733.83   13.09
  -2   7  -1  734.22   13.33
   2   7   1  723.67   12.31
  -2   7  -1  721.44   13.54
   2   7   1  755.87   13.69
  -2   7  -1  711.69   13.58
   2   7   1  729.89   13.17
   2   7   1  715.82   13.09
   2   7   1  726.67   12.80
   2  -7   1  647.37   13.54
   2  -7   1  735.19   13.54
  -2  -7  -1  732.03   13.23
   2  -7   1  645.21   13.06
  -2  -7  -1  745.13   13.61
   2  -7   1  716.72   13.31
  -2  -7  -1  708.63   13.60
   2  -7   1  744.32   13.54
   2  -7   1  736.63   13.70
  -2  -7  -1  730.97   12.79
   2  -7   1  761.43   13.57
  -2  -7  -1  753.24   13.32
   2  -7   1  739.94   12.45
  -2   7  -3 1376.69   23.46
  -2   7  -3 1428.78   24.63
  -2   7  -3 1451.61   24.80
   2   7   3 1427.06   24.34
   2   7   3 1370.72   23.26
   2   7   3 1414.49   24.55
   2   7   3 1416.48   24.19
   2   7   3 1408.18   24.94
  -2   7  -3 1445.28   24.72
  -2   7  -3 1404.32   24.41
  -2   7  -3 1401.49   24.38
   2   7   3 1439.18   24.81
   2   7   3 1445.82   24.59
  -2   7  -3 1234.98   24.72
  -2  -7  -3 1407.11   24.55
  -2  -7  -3 1428.78   24.72
   2  -7   3 1399.78   24.29
   2  -7   3 1439.85   24.66
   2  -7   3 1412.14   24.48
  -2  -7  -3 1260.75   24.70
  -2  -7  -3 1419.47   24.14
  -2  -7  -3 1434.00   24.89
   2  -7   3 1447.68   23.35
  -2  -7  -3 1406.29   24.66
   2  -7   3 1380.22   24.60
   2  -7   3 1444.77   24.90
   2   7   5  682.37   12.69
  -2   7  -5  666.73   12.19
  -2   7  -5  679.70   13.14
   2   7   5  674.37   13.42
  -2   7  -5  662.53   13.19
  -2   7  -5  652.09   13.77
  -2   7  -5  672.09   13.23
   2   7   5  690.87   13.46
   2   7   5  692.97   13.21
  -2   7  -5  680.18   13.05
   2   7   5  678.40   13.41
  -2   7  -5  618.33   13.58
  -2  -7  -5  647.22   13.60
  -2  -7  -5  692.66   13.76
   2  -7   5  689.66   13.41
  -2  -7  -5  695.10   13.63
   2  -7   5  697.22   13.68
   2  -7   5  689.86   13.24
  -2  -7  -5  666.82   12.10
  -2  -7  -5  662.89   13.09
   2  -7   5  683.24   12.80
  -2  -7  -5  668.60   12.92
  -2  -7  -5  672.72   13.60
   2  -7   5  695.70   12.09
   2  -7   5  655.63   13.54
   2  -7   5  699.15   13.04
  -2   7  -7  143.86    5.22
  -2   7  -7  167.59    5.96
  -2   7  -7  155.32    5.08
  -2   7  -7  150.40    5.85
  -2   7  -7  156.04    5.49
  -2   7  -7  155.45    4.36
   2   7   7  151.53    5.50
  -2   7  -7  158.98    5.18
   2   7   7  163.14    5.49
   2   7   7  151.07    4.35
   2  -7   7  145.19    4.81
   2  -7   7  159.35    5.40
   2  -7   7  149.15    4.29
  -2  -7  -7  153.43    4.40
  -2  -7  -7  157.62    5.50
  -2  -7  -7  133.52    5.53
  -2  -7  -7  158.30    5.42
   2  -7   7  159.37    5.75
   2  -7   7  148.12    4.73
  -2  -7  -7  150.33    4.40
   2  -7   7  147.13    4.91
  -2   7  -9   58.07    3.93
   2   7   9   56.88    2.99
  -2   7  -9   64.15    4.27
  -2   7  -9   57.76    4.05
  -2   7  -9   65.71    5.12
  -2   7  -9   63.11    4.95
   2   7   9   71.44    4.98
   2   7   9   58.97    3.44
   2   7   9   61.65    4.76
   2   7   9   54.79    5.04
  -2   7  -9   59.51    3.51
   2  -7   9   65.84    4.07
   2  -7   9   61.84    4.48
   2  -7   9   60.30    4.78
   2  -7   9   65.33    3.61
  -2  -7  -9   54.85    3.68
  -2  -7  -9   66.93    4.79
  -2  -7  -9   57.61    3.72
   2  -7   9   66.08    4.02
   2  -7   9   59.03    3.51
   2   7  11  131.28    6.44
  -2   7 -11  126.33    6.82
  -2   7 -11  146.94    6.99
   2   7  11  141.07    6.84
  -2   7 -11  134.10    5.91
   2   7  11  119.65    6.50
  -2   7 -11  131.90    5.30
  -2  -7 -11  136.98    5.43
   2  -7  11  131.07    6.51
   2  -7  11  129.41    4.78
   2  -7  11  135.25    6.83
  -2  -7 -11  124.31    6.46
  -2  -7 -11  139.10    6.69
   2  -7  11  143.35    5.63
  -2  -7 -11  142.19    6.70
  -2   7 -13  145.47    7.53
   2   7  13  134.76    6.93
  -2   7 -13  120.39    6.36
   2   7  13  149.23    7.80
  -2   7 -13  139.49    5.98
   2   7  13  128.49    7.70
  -2   7 -13  137.55    7.63
  -2  -7 -13  125.76    7.19
   2  -7  13  137.85    7.44
  -2  -7 -13  133.95    7.41
  -2  -7 -13  114.57    6.98
   2  -7  13  133.35    7.27
  -2   7 -15    3.16    5.88
  -2   7 -15   12.74    6.19
   2   7  15    1.63    5.94
   2   7  15    0.65    6.04
  -2  -7 -15    6.92    6.35
   2  -7  15    4.20    5.64
  -2  -7 -15    1.59    5.88
   2  -7  15    0.32    5.26
  -2  -7 -15   -1.88    5.59
   2   8 -16  715.42   17.91
  -2   8  16  690.03   17.05
  -2   8  16  666.29   17.02
   2   8 -16  711.22   17.54
   2  -8 -16  682.71   16.57
  -2  -8  16  727.32   16.97
   2  -8 -16  694.19   17.12
  -2  -8  16  677.72   17.45
   2  -8 -16  686.32   17.61
   2  -8 -16  704.24   17.36
   2   8 -14 1411.60   25.73
   2   8 -14 1423.03   28.36
  -2   8  14 1359.78   27.55
   2   8 -14 1443.29   27.87
  -2   8  14 1411.96   27.59
   2  -8 -14 1349.60   27.18
  -2  -8  14 1420.13   28.15
   2  -8 -14 1430.66   27.86
   2  -8 -14 1396.03   27.74
  -2  -8  14 1353.78   27.24
  -2   8  12  461.65   11.45
  -2   8  12  427.65   11.05
   2   8 -12  419.49    9.69
  -2   8  12  441.40   11.22
   2   8 -12  448.25    9.38
  -2   8  12  457.43   11.80
   2   8 -12  440.97   11.48
  -2  -8  12  436.45   11.04
   2  -8 -12  438.26   10.31
  -2  -8  12  424.29    9.23
  -2  -8  12  465.44   11.80
   2  -8 -12  460.96   11.61
  -2   8  10 2619.92   43.17
   2   8 -10 2658.54   44.11
   2   8 -10 2639.26   44.04
   2   8 -10 2633.88   43.63
  -2   8  10 2678.39   45.60
  -2   8  10 2548.31   45.64
  -2   8  10 2615.94   45.61
   2   8 -10 2567.44   43.58
   2   8 -10 2654.67   45.65
  -2   8  10 2560.70   45.98
  -2   8  10 2687.18   44.61
   2  -8 -10 2595.90   43.18
  -2  -8  10 2556.69   45.43
   2  -8 -10 2702.52   44.89
  -2  -8  10 2623.15   44.24
   2  -8 -10 2681.30   45.97
  -2  -8  10 2651.35   43.51
  -2  -8  10 2606.53   46.20
   2  -8 -10 2559.58   45.98
  -2  -8  10 2587.47   43.42
  -2   8   8 1451.98   24.77
   2   8  -8 1453.13   25.27
   2   8  -8 1462.01   24.88
   2   8  -8 1436.16   26.09
  -2   8   8 1438.43   26.45
  -2   8   8 1497.07   26.36
   2   8  -8 1449.92   24.85
   2   8  -8 1457.51   26.75
  -2   8   8 1486.05   26.29
  -2   8   8 1457.39   26.45
  -2   8   8 1443.12   26.71
   2   8  -8 1434.36   26.22
   2   8  -8 1437.49   24.24
  -2   8   8 1450.28   25.64
  -2   8   8 1411.20   26.46
   2  -8  -8 1479.41   26.32
  -2  -8   8 1431.20   26.24
  -2  -8   8 1482.37   26.56
  -2  -8   8 1503.45   24.82
   2  -8  -8 1452.45   26.24
   2  -8  -8 1459.88   25.84
  -2  -8   8 1461.34   25.93
   2  -8  -8 1477.58   24.79
   2  -8  -8 1437.06   26.55
   2  -8  -8 1460.60   26.19
  -2  -8   8 1391.97   26.63
  -2  -8   8 1444.98   25.56
   2  -8  -8 1464.14   26.58
  -2   8   6  315.71    7.66
   2   8  -6  316.82    7.75
   2   8  -6  339.19    7.18
   2   8  -6  303.47    6.54
  -2   8   6  302.56    6.71
  -2   8   6  318.63    7.51
  -2   8   6  320.92    7.68
   2   8  -6  327.80    7.47
  -2   8   6  322.23    7.91
   2   8  -6  327.85    7.30
   2   8  -6  321.90    6.30
  -2   8   6  316.71    7.46
  -2   8   6  320.19    7.24
   2   8  -6  310.93    6.20
   2  -8  -6  333.72    7.60
  -2  -8   6  327.90    7.27
   2  -8  -6  315.12    7.58
  -2  -8   6  268.21    7.59
   2  -8  -6  341.24    8.00
  -2  -8   6  309.60    7.07
   2  -8  -6  327.39    7.37
   2  -8  -6  327.52    6.76
  -2  -8   6  314.91    6.62
  -2  -8   6  332.55    7.48
  -2  -8   6  315.90    7.69
   2  -8  -6  307.14    7.58
  -2   8   4 7066.24  115.96
   2   8  -4 7235.10  115.67
  -2   8   4 7026.88  116.31
   2   8  -4 7206.27  116.08
  -2   8   4 7190.64  115.85
   2   8  -4 7012.52  116.19
  -2   8   4 7279.95  116.39
  -2   8   4 7337.37  116.33
  -2   8   4 7061.25  116.13
   2   8  -4 7109.67  116.07
   2   8  -4 6843.10  115.60
  -2   8   4 7041.77  116.49
   2   8  -4 7023.01  114.96
  -2   8   4 7076.07  116.08
  -2  -8   4 7154.85  116.26
   2  -8  -4 7126.04  116.16
  -2  -8   4 7130.75  116.10
  -2  -8   4 7196.88  115.70
   2  -8  -4 7225.83  115.88
   2  -8  -4 7020.20  115.97
  -2  -8   4 7080.99  115.55
   2  -8  -4 7111.56  116.44
   2  -8  -4 7153.42  116.24
   2  -8  -4 7162.66  116.37
   2  -8  -4 7081.54  116.11
   2   8  -2  573.86   11.34
  -2   8   2  556.68   11.10
  -2   8   2  583.44   11.56
  -2   8   2  596.32   11.33
  -2   8   2  598.59   11.54
  -2   8   2  596.02   11.38
   2   8  -2  568.72   10.08
   2   8  -2  566.40   10.88
   2   8  -2  583.88   11.26
   2   8  -2  593.86   11.14
  -2   8   2  573.14   11.32
   2   8  -2  589.46   10.35
   2   8  -2  581.30   10.55
   2  -8  -2  595.86   11.25
  -2  -8   2  592.46   11.48
  -2  -8   2  559.90   10.90
   2  -8  -2  585.07   11.41
  -2  -8   2  583.92   11.18
  -2  -8   2  613.38   10.13
   2  -8  -2  578.65   11.53
   2  -8  -2  587.79   11.34
  -2  -8   2  595.96   10.53
  -2  -8   2  588.84   10.50
   2  -8  -2  566.30   11.48
   2  -8  -2  606.32   10.85
   2   8   0 1700.22   29.00
   2   8   0 1708.06   29.00
   2   8   0 1699.82   28.32
  -2   8   0 1715.49   29.22
   2   8   0 1707.61   28.40
   2   8   0 1688.68   28.04
  -2   8   0 1713.02   28.99
  -2   8   0 1668.52   28.49
  -2   8   0 1648.07   29.20
   2   8   0 1687.78   28.17
  -2  -8   0 1735.18   28.03
   2  -8   0 1707.45   28.85
  -2  -8   0 1712.68   29.13
  -2  -8   0 1555.31   29.01
   2  -8   0 1689.09   29.16
  -2  -8   0 1692.66   28.41
  -2  -8   0 1712.99   28.16
   2  -8   0 1698.65   29.16
   2  -8   0 1693.15   27.99
   2  -8   0 1638.42   28.77
  -2  -8   0 1589.52   28.52
   2  -8   0 1676.65   28.01
   2   8   210543.90  168.94
  -2   8  -210610.90  169.20
   2   8   210676.00  169.42
  -2   8  -210617.60  168.87
  -2   8  -210306.70  169.20
   2   8   210443.70  167.79
   2   8   210534.20  168.84
  -2   8  -210619.00  169.20
  -2   8  -210452.40  169.43
   2   8   210331.80  168.86
   2   8   210232.20  168.54
  -2   8  -210442.80  168.75
  -2   8  -210381.50  167.72
   2  -8   210479.90  169.19
   2  -8   210272.20  169.25
  -2  -8  -210359.30  169.17
   2  -8   210258.90  168.72
  -2  -8  -210492.70  168.99
   2  -8   210448.60  169.32
  -2  -8  -210522.10  168.48
   2  -8   210333.80  168.89
   2  -8   210603.10  169.17
  -2  -8  -210402.80  167.75
  -2  -8  -210576.20  168.99
   2   8   4  952.18   17.23
  -2   8  -4  953.49   17.61
   2   8   4  967.34   17.84
  -2   8  -4  950.90   17.69
  -2   8  -4  931.20   16.23
   2   8   4  968.83   16.31
  -2   8  -4  939.86   17.79
  -2   8  -4  944.55   17.49
  -2   8  -4  987.76   17.37
   2   8   4  959.02   17.69
   2   8   4  923.81   17.60
   2   8   4  948.21   17.31
  -2   8  -4  952.45   18.16
  -2  -8  -4  976.69   16.30
   2  -8   4  959.39   17.15
   2  -8   4  957.71   17.66
  -2  -8  -4  970.14   18.00
   2  -8   4  944.01   17.57
  -2  -8  -4  931.73   17.27
  -2  -8  -4  949.18   17.99
   2  -8   4  947.59   17.52
  -2  -8  -4  940.75   17.48
  -2  -8  -4  958.12   17.84
   2  -8   4  970.93   16.11
  -2  -8  -4  951.66   17.82
   2  -8   4  938.14   17.87
   2   8   6   40.74    2.80
   2   8   6   43.08    3.31
  -2   8  -6   39.72    3.71
   2   8   6   43.98    3.47
  -2   8  -6   31.89    3.35
  -2   8  -6   42.45    2.30
  -2   8  -6   39.11    3.69
   2   8   6   43.24    3.59
  -2   8  -6   47.05    3.10
  -2   8  -6   45.20    3.43
   2   8   6   36.07    3.64
   2   8   6   40.80    3.61
  -2   8  -6   41.57    3.38
  -2  -8  -6   39.61    2.48
  -2  -8  -6   48.35    3.73
   2  -8   6   43.40    3.24
   2  -8   6   40.69    3.01
   2  -8   6   41.23    2.17
  -2  -8  -6   39.28    3.50
   2  -8   6   38.93    2.90
  -2  -8  -6   41.25    3.49
   2  -8   6   40.98    3.73
   2  -8   6   40.40    3.01
  -2  -8  -6   41.13    3.34
   2  -8   6   41.84    3.75
  -2  -8  -6   36.31    2.90
   2   8   8 2414.31   40.43
  -2   8  -8 2419.73   41.50
  -2   8  -8 2443.19   41.31
  -2   8  -8 2381.66   41.39
  -2   8  -8 2432.59   42.71
  -2   8  -8 2399.21   40.51
  -2   8  -8 2351.12   42.57
   2   8   8 2342.85   42.49
   2   8   8 2377.34   42.25
  -2  -8  -8 2382.05   40.61
   2  -8   8 2444.93   41.02
   2  -8   8 2365.19   42.27
   2  -8   8 2360.97   42.41
   2  -8   8 2378.61   41.01
   2  -8   8 2388.85   41.43
  -2  -8  -8 2439.60   42.05
  -2  -8  -8 2317.39   42.39
  -2  -8  -8 2452.65   40.59
   2  -8   8 2407.44   40.41
   2   8  10  787.28   17.06
  -2   8 -10  828.75   17.91
  -2   8 -10  818.38   17.68
   2   8  10  823.69   17.76
   2   8  10  787.80   17.55
  -2   8 -10  807.70   16.37
   2   8  10  800.40   15.21
  -2   8 -10  804.94   15.52
   2  -8  10  812.26   15.86
   2  -8  10  755.09   15.51
   2  -8  10  829.37   17.48
   2  -8  10  813.03   16.16
  -2  -8 -10  787.54   17.11
  -2  -8 -10  794.01   15.68
   2  -8  10  786.12   17.24
  -2   8 -12  162.82    5.97
  -2   8 -12  153.45    7.82
   2   8  12  151.74    7.66
   2   8  12  151.16    7.86
  -2   8 -12  151.79    7.73
   2   8  12  149.51    6.99
  -2   8 -12  156.59    6.52
   2  -8  12  175.71    7.67
   2  -8  12  144.19    7.44
   2  -8  12  162.92    6.09
  -2  -8 -12  160.52    7.62
  -2  -8 -12  164.14    7.62
  -2  -8 -12  158.33    6.16
  -2  -8 -12  161.76    7.52
  -2   8 -14  244.98   10.24
   2   8  14  268.04   10.25
  -2   8 -14  256.99   10.46
   2   8  14  250.81    9.30
   2   8  14  247.00   10.21
  -2  -8 -14  280.00   10.48
   2  -8  14  250.58    9.65
  -2  -8 -14  255.84    9.85
   2  -8  14  261.19   10.22
  -2  -8 -14  250.70    9.92
  -2   9  17  369.59   12.08
  -2   9  17  348.90   11.97
   2   9 -17  360.32   12.64
  -2  -9  17  370.24   11.83
   2  -9 -17  349.11   11.68
  -2   9  15 1839.63   35.90
   2   9 -15 1911.04   36.83
   2   9 -15 1926.41   36.34
  -2   9  15 1835.66   35.97
   2  -9 -15 1899.40   35.49
   2  -9 -15 1916.95   36.27
  -2  -9  15 1922.61   36.79
   2  -9 -15 1890.12   36.41
  -2  -9  15 1881.82   35.82
   2  -9 -15 1866.42   36.24
  -2   9  13  197.25    7.39
  -2   9  13  191.33    7.73
   2   9 -13  171.58    5.63
   2   9 -13  164.36    7.56
  -2   9  13  177.15    7.62
  -2   9  13  183.02    7.90
  -2  -9  13  175.93    7.71
   2  -9 -13  168.20    7.45
  -2  -9  13  173.11    7.35
   2   9 -11   22.09    2.88
   2   9 -11   26.30    4.32
  -2   9  11   25.92    4.35
  -2   9  11   23.50    4.01
   2   9 -11   20.73    2.67
  -2   9  11   25.18    3.27
   2   9 -11   19.99    2.48
  -2   9  11   26.08    4.19
  -2   9  11   30.14    4.47
  -2  -9  11   25.77    3.09
  -2  -9  11   24.71    4.37
   2  -9 -11   24.41    3.69
  -2  -9  11   21.70    2.21
   2  -9 -11   17.78    1.99
   2  -9 -11   19.32    4.00
   2  -9 -11   19.14    4.03
  -2  -9  11   27.87    3.99
   2   9  -9 2283.96   38.59
  -2   9   9 2212.26   40.18
  -2   9   9 2241.52   37.92
  -2   9   9 2276.90   39.95
  -2   9   9 2314.32   39.70
   2   9  -9 2254.57   39.50
   2   9  -9 2332.56   40.46
   2   9  -9 2242.11   37.39
   2   9  -9 2223.50   38.09
   2   9  -9 2301.32   37.99
  -2   9   9 2247.93   38.97
   2   9  -9 2270.47   38.09
  -2   9   9 2350.73   39.82
   2   9  -9 2266.63   39.69
   2  -9  -9 2255.29   37.97
   2  -9  -9 2335.91   39.56
  -2  -9   9 2278.53   38.02
   2  -9  -9 2248.63   39.71
  -2  -9   9 2281.17   38.83
  -2  -9   9 2285.55   39.70
  -2  -9   9 2307.20   39.38
   2  -9  -9 2203.67   39.18
   2  -9  -9 2197.91   40.01
   2   9  -7 4789.68   78.00
  -2   9   7 4770.79   78.28
  -2   9   7 4624.71   78.88
   2   9  -7 4880.47   79.16
  -2   9   7 4689.38   77.55
  -2   9   7 4698.98   78.67
  -2   9   7 4662.71   78.82
   2   9  -7 4755.02   78.53
  -2   9   7 4717.21   79.20
   2   9  -7 4691.10   78.44
   2   9  -7 4658.91   77.49
  -2   9   7 4751.67   78.58
   2   9  -7 4729.40   76.99
   2   9  -7 4798.56   77.09
  -2  -9   7 4774.68   78.85
  -2  -9   7 4751.03   78.61
   2  -9  -7 4708.31   78.51
   2  -9  -7 4713.36   77.61
  -2  -9   7 4726.16   77.51
  -2  -9   7 4761.42   78.27
   2  -9  -7 4782.89   78.49
   2  -9  -7 4732.55   78.89
   2  -9  -7 4756.82   78.98
  -2  -9   7 4478.90   78.18
   2  -9  -7 4765.89   78.65
  -2   9   5 3235.53   53.37
  -2   9   5 3242.08   53.75
   2   9  -5 3194.99   52.36
   2   9  -5 3210.67   53.66
   2   9  -5 3222.95   53.76
  -2   9   5 3201.32   53.97
  -2   9   5 3225.20   53.76
   2   9  -5 3242.81   54.09
  -2   9   5 3254.21   54.11
  -2   9   5 3186.25   54.09
   2   9  -5 3161.57   52.36
  -2   9   5 3207.76   53.94
  -2   9   5 3164.51   54.27
   2   9  -5 3261.68   53.16
   2   9  -5 3242.91   53.47
  -2  -9   5 3196.90   53.88
   2  -9  -5 3199.68   53.43
  -2  -9   5 3133.35   53.22
   2  -9  -5 3275.38   53.92
  -2  -9   5 3212.88   53.32
   2  -9  -5 3152.47   53.76
   2  -9  -5 3263.39   53.90
   2  -9  -5 3217.42   54.13
  -2  -9   5 3222.06   53.89
   2  -9  -5 3180.70   54.15
   2  -9  -5 3233.46   53.87
  -2  -9   5 3234.15   53.90
  -2   9   3   23.91    2.63
  -2   9   3   40.48    2.73
   2   9  -3   28.29    2.82
  -2   9   3   31.72    2.83
  -2   9   3   28.84    2.73
  -2   9   3   29.58    2.90
  -2   9   3   47.83    2.78
   2   9  -3   31.60    2.39
   2   9  -3   29.96    2.42
   2   9  -3   25.26    2.65
   2   9  -3   27.48    1.50
   2   9  -3   25.26    2.17
  -2   9   3   27.71    2.97
   2  -9  -3   30.18    2.50
   2  -9  -3   32.86    2.94
  -2  -9   3   29.22    2.78
   2  -9  -3   28.02    2.56
  -2  -9   3   30.54    1.17
  -2  -9   3   21.97    2.13
   2  -9  -3   31.71    3.14
  -2  -9   3   23.20    2.30
  -2  -9   3   27.96    2.87
   2  -9  -3   29.47    2.45
   2  -9  -3   28.78    2.30
   2  -9  -3   33.29    2.88
  -2  -9   3   27.85    1.61
  -2   9   1 2864.87   47.70
   2   9  -1 2823.00   47.53
   2   9  -1 2843.26   46.64
  -2   9   1 2826.13   47.65
  -2   9   1 2831.79   47.86
   2   9  -1 2790.86   46.94
   2   9  -1 2838.80   46.82
   2   9  -1 2874.38   46.75
  -2   9   1 2826.84   47.42
  -2   9   1 2834.72   47.96
  -2  -9   1 2818.16   46.92
   2  -9  -1 2821.00   47.55
   2  -9  -1 2870.25   47.49
  -2  -9   1 2821.34   47.70
   2  -9  -1 2864.68   47.68
  -2  -9   1 2789.05   46.76
  -2  -9   1 2884.43   46.71
   2  -9  -1 2811.53   47.74
   2  -9  -1 2843.93   46.79
  -2  -9   1 2883.11   46.88
   2  -9  -1 2834.90   47.84
   2   9   118330.40  294.68
   2   9   118104.80  294.89
   2   9   118389.20  295.36
   2   9   118365.30  294.29
  -2   9  -118311.20  295.74
   2   9   117460.30  295.42
   2   9   118489.50  295.71
  -2   9  -118384.30  295.50
  -2   9  -118249.10  295.52
  -2   9  -118459.60  295.76
  -2   9  -118258.50  295.01
   2   9   118491.10  294.90
   2  -9   117802.90  295.48
   2  -9   118204.50  295.11
   2  -9   118496.80  295.07
  -2  -9  -118286.30  295.04
  -2  -9  -118551.90  295.67
   2  -9   118414.50  295.60
  -2  -9  -118292.40  294.23
   2  -9   118355.90  295.61
  -2  -9  -118335.50  294.69
   2  -9   118355.70  295.52
  -2  -9  -118506.70  295.08
   2  -9   118125.90  294.04
   2  -9   118245.90  294.01
  -2  -9  -117868.10  295.62
   2   9   3 7709.75  125.26
   2   9   3 7733.72  125.34
  -2   9  -3 7739.71  125.26
  -2   9  -3 7874.75  125.59
  -2   9  -3 7727.13  125.59
  -2   9  -3 7574.92  123.78
   2   9   3 7617.71  124.08
   2   9   3 7622.89  125.92
  -2   9  -3 7839.37  125.69
  -2   9  -3 7846.05  125.95
  -2   9  -3 7874.52  125.15
   2   9   3 7858.46  125.04
   2   9   3 7732.28  125.32
   2   9   3 7188.70  125.92
   2   9   3 7703.97  125.66
  -2  -9  -3 7575.20  124.04
   2  -9   3 6921.07  125.55
   2  -9   3 7722.16  125.54
   2  -9   3 7664.84  125.39
   2  -9   3 7687.41  125.76
  -2  -9  -3 7761.44  125.52
  -2  -9  -3 7780.11  125.58
  -2  -9  -3 7750.98  124.98
   2  -9   3 7851.46  125.02
  -2  -9  -3 7490.08  125.44
   2  -9   3 7874.39  125.58
   2   9   5  108.93    3.11
  -2   9  -5  107.03    4.25
   2   9   5  101.10    3.89
  -2   9  -5   98.37    4.47
   2   9   5  101.83    4.47
  -2   9  -5  102.23    4.85
  -2   9  -5   99.57    4.40
   2   9   5  108.99    5.00
  -2   9  -5   99.99    3.94
   2   9   5  105.23    4.14
  -2   9  -5  102.78    2.82
   2   9   5  100.95    4.32
  -2   9  -5  105.68    4.29
   2   9   5  106.65    4.50
  -2  -9  -5  105.19    4.17
   2  -9   5   96.48    4.00
   2  -9   5  110.87    4.15
  -2  -9  -5  108.68    3.17
   2  -9   5  100.33    4.35
  -2  -9  -5   92.85    4.76
   2  -9   5   99.14    4.62
   2  -9   5  109.50    3.85
  -2  -9  -5  103.33    4.69
  -2  -9  -5  102.61    4.49
  -2  -9  -5   95.95    4.34
  -2  -9  -5   98.13    4.22
   2  -9   5  108.78    2.75
  -2   9  -7 1067.29   21.06
   2   9   7 1090.47   20.34
  -2   9  -7 1057.33   20.95
  -2   9  -7 1063.70   18.70
  -2   9  -7 1087.57   19.82
  -2   9  -7 1065.27   20.12
   2   9   7 1071.95   21.11
  -2   9  -7 1067.17   19.93
   2   9   7 1083.16   19.24
   2  -9   7 1064.21   19.40
   2  -9   7 1062.89   20.57
  -2  -9  -7 1105.70   20.99
  -2  -9  -7 1059.40   20.71
  -2  -9  -7 1064.15   20.17
  -2  -9  -7 1032.77   20.70
   2  -9   7  996.23   19.75
   2  -9   7 1047.02   19.95
  -2  -9  -7 1058.55   19.56
  -2  -9  -7 1068.52   18.92
  -2  -9  -7 1083.85   18.95
   2   9   9 2667.29   47.51
  -2   9  -9 2697.25   46.69
  -2   9  -9 2706.30   46.50
  -2   9  -9 2700.87   48.10
  -2   9  -9 2738.13   45.58
   2   9   9 2682.02   48.02
   2   9   9 2680.45   47.98
  -2   9  -9 2733.25   46.55
  -2   9  -9 2679.52   48.04
  -2  -9  -9 2672.49   45.80
   2  -9   9 2788.45   47.77
  -2  -9  -9 2705.98   47.37
   2  -9   9 2673.76   46.56
   2  -9   9 2729.81   46.29
   2  -9   9 2742.88   46.12
  -2  -9  -9 2588.57   47.77
   2  -9   9 2730.54   47.91
  -2   9 -11  475.83   10.67
   2   9  11  503.36   12.96
  -2   9 -11  479.58   13.03
   2   9  11  488.24   12.47
  -2   9 -11  505.64   11.58
   2   9  11  492.06   12.84
  -2   9 -11  470.59   13.12
  -2  -9 -11  462.96   10.88
   2  -9  11  491.78   12.61
   2  -9  11  464.82   12.64
   2  -9  11  490.10   11.30
  -2  -9 -11  483.98   12.51
   2  -9  11  488.69   10.75
  -2   9 -13  148.14    8.40
   2   9  13  159.08    8.08
   2   9  13  153.31    7.41
  -2   9 -13  165.74    8.34
   2   9  13  156.88    8.15
  -2  -9 -13  155.07    8.00
   2  -9  13  175.10    8.24
  -2  -9 -13  154.18    7.90
  -2  -9 -13  156.01    7.97
   2  -9  13  150.21    7.78
  -2   9 -15    2.67    6.61
  -2  -9 -15    4.74    5.80
   2  10 -16  377.29   12.80
  -2  10  16  352.45   11.76
  -2  10  16  339.82   11.74
   2  10 -16  369.86   12.04
   2 -10 -16  351.27   11.21
  -2 -10  16  359.72   11.62
   2 -10 -16  366.86   11.97
  -2 -10  16  373.23   12.29
   2 -10 -16  354.85   12.29
   2 -10 -16  337.21   11.78
  -2  10  14  437.15   12.35
  -2  10  14  467.91   12.13
  -2  10  14  453.16   12.80
   2  10 -14  431.98   12.56
  -2  10  14  449.70   12.42
   2 -10 -14  471.45   12.88
  -2 -10  14  431.01   12.94
  -2 -10  14  432.98   12.07
  -2  10  12   50.22    5.17
  -2  10  12   47.92    4.84
  -2  10  12   44.75    5.43
   2  10 -12   42.08    3.27
  -2  10  12   46.79    5.01
   2  10 -12   43.77    5.19
  -2 -10  12   52.98    3.76
   2 -10 -12   45.52    4.33
  -2 -10  12   43.36    4.64
   2 -10 -12   42.70    4.81
   2 -10 -12   49.77    5.14
   2  10 -10 1211.71   21.74
   2  10 -10 1179.86   22.97
  -2  10  10 1187.84   23.65
  -2  10  10 1210.72   22.80
   2  10 -10 1217.23   23.75
  -2  10  10 1258.51   23.54
  -2  10  10 1233.54   22.32
   2  10 -10 1160.52   20.39
  -2  10  10 1225.13   23.20
   2  10 -10 1208.76   21.03
   2  10 -10 1200.54   21.28
   2  10 -10 1208.42   21.17
   2 -10 -10 1170.59   22.48
  -2 -10  10 1211.05   23.13
   2 -10 -10 1195.46   21.02
  -2 -10  10 1225.16   21.20
  -2 -10  10 1185.21   22.00
   2 -10 -10 1234.86   23.60
   2  10  -8   19.13    2.44
   2  10  -8   24.18    1.75
  -2  10   8   24.90    2.55
   2  10  -8   27.50    2.96
   2  10  -8   20.04    3.33
   2  10  -8   26.30    3.91
  -2  10   8   38.27    3.72
  -2  10   8   19.83    3.54
  -2  10   8   28.86    4.00
   2  10  -8   25.74    3.56
  -2  10   8   29.72    4.02
  -2  10   8   21.44    3.19
   2  10  -8   24.17    2.03
  -2 -10   8   26.44    3.31
   2 -10  -8   25.62    3.37
  -2 -10   8   22.93    2.43
   2 -10  -8   31.25    3.83
   2 -10  -8   21.10    3.61
   2 -10  -8   23.09    2.59
  -2 -10   8   28.92    3.24
   2 -10  -8   27.92    3.60
  -2 -10   8   24.64    3.34
  -2  10   6 2020.74   34.33
   2  10  -6 1980.72   33.17
   2  10  -6 2016.99   33.13
   2  10  -6 2051.62   34.68
   2  10  -6 2059.70   34.99
  -2  10   6 2029.36   35.09
   2  10  -6 2028.53   35.37
   2  10  -6 2030.09   34.72
  -2  10   6 2010.90   35.52
  -2  10   6 2035.29   35.28
  -2  10   6 2063.81   35.40
  -2  10   6 1997.21   35.09
  -2  10   6 2015.88   34.97
   2  10  -6 1959.89   34.12
  -2  10   6 2017.62   34.86
   2 -10  -6 2030.86   34.99
   2 -10  -6 2021.38   35.04
  -2 -10   6 2029.30   34.97
  -2 -10   6 1935.64   34.24
  -2 -10   6 2021.43   34.51
  -2 -10   6 2076.58   35.16
   2 -10  -6 2023.20   35.32
   2 -10  -6 1964.53   35.04
   2 -10  -6 2031.06   35.08
   2 -10  -6 1971.82   35.29
  -2 -10   6 2033.88   35.13
   2 -10  -6 2032.75   34.38
  -2  10   4 4051.68   67.10
  -2  10   4 4068.59   67.25
  -2  10   4 4054.74   67.41
   2  10  -4 4027.67   67.31
   2  10  -4 4123.61   67.40
   2  10  -4 4050.86   66.86
  -2  10   4 4092.48   67.56
   2  10  -4 4105.65   67.39
  -2  10   4 4070.81   67.65
  -2  10   4 3930.65   67.47
   2  10  -4 4092.93   65.69
  -2  10   4 4032.26   67.17
  -2  10   4 4003.24   67.77
   2  10  -4 4112.02   66.85
  -2 -10   4 4037.47   67.58
   2 -10  -4 3978.12   67.46
   2 -10  -4 4010.48   67.37
  -2 -10   4 4132.03   67.24
   2 -10  -4 3952.06   67.20
   2 -10  -4 4056.94   67.16
  -2 -10   4 3986.11   66.69
   2 -10  -4 4022.33   67.63
  -2 -10   4 4079.73   67.05
   2 -10  -4 3982.57   67.53
   2 -10  -4 4041.69   67.11
   2  10  -2    1.41    2.40
  -2  10   2    5.44    2.46
   2  10  -2    5.33    2.60
  -2  10   2    5.58    2.48
  -2  10   2    5.16    2.76
   2  10  -2    5.16    1.35
   2  10  -2    3.63    2.09
   2  10  -2    5.24    1.94
  -2  10   2    4.14    2.27
   2  10  -2    4.24    2.34
  -2  10   2    3.41    2.52
  -2  10   2    5.12    2.61
   2  10  -2    3.90    1.37
   2  10  -2    6.80    2.18
  -2 -10   2    3.69    2.10
   2 -10  -2    1.63    2.75
  -2 -10   2    3.68    2.62
  -2 -10   2    3.51    2.44
   2 -10  -2    5.93    2.31
  -2 -10   2    2.99    1.84
   2 -10  -2    2.10    2.29
   2 -10  -2    4.51    2.62
  -2 -10   2    3.63    1.28
  -2 -10   2    4.50    1.48
   2 -10  -2    4.25    2.18
   2 -10  -2    4.26    1.75
  -2  10   0 2048.89   34.22
   2  10   0 1971.64   34.32
  -2  10   0 1794.87   34.19
   2  10   0 2020.67   33.44
   2  10   0 1988.09   34.29
  -2  10   0 2089.21   34.71
   2  10   0 2019.91   33.53
  -2  10   0 1961.30   34.33
  -2  10   0 2012.14   34.64
   2  10   0 2011.51   33.52
   2  10   0 2056.94   33.53
   2  10   0 1870.03   34.78
  -2  10   0 2009.16   33.91
  -2 -10   0 2010.02   33.36
   2 -10   0 1968.08   34.09
  -2 -10   0 1982.84   34.57
   2 -10   0 2040.08   34.51
   2 -10   0 2023.36   34.46
  -2 -10   0 1979.88   34.55
  -2 -10   0 1990.01   33.47
   2 -10   0 1991.73   34.00
   2 -10   0 1985.28   34.48
   2 -10   0 1974.87   33.03
  -2 -10   0 1977.44   33.59
  -2 -10   0 2044.00   33.71
   2 -10   0 2000.02   33.08
  -2  10  -2 4519.62   75.30
   2  10   2 4488.71   74.76
  -2  10  -2 4686.99   75.37
   2  10   2 4562.44   75.09
   2  10   2 4561.70   73.91
  -2  10  -2 4598.32   75.33
   2  10   2 4503.16   75.62
  -2  10  -2 4566.91   75.69
   2  10   2 4428.58   75.82
  -2  10  -2 4550.86   74.88
   2  10   2 4464.88   74.57
   2  10   2 4649.72   74.83
  -2  10  -2 4559.47   75.60
   2 -10   2 4409.26   75.51
  -2 -10  -2 4587.43   73.85
  -2 -10  -2 4519.61   74.97
   2 -10   2 4534.74   75.34
   2 -10   2 4574.12   75.31
   2 -10   2 4569.56   74.73
   2 -10   2 4482.09   74.72
  -2 -10  -2 4506.25   74.51
   2 -10   2 4621.77   75.49
   2 -10   2 4447.19   75.37
   2 -10   2 4499.42   73.31
  -2 -10  -2 4486.91   74.91
  -2 -10  -2 4547.24   75.38
  -2  10  -4 2397.15   40.58
   2  10   4 2532.56   42.57
   2  10   4 2532.73   42.29
  -2  10  -4 2510.89   42.70
  -2  10  -4 2574.59   42.20
   2  10   4 2573.65   41.22
  -2  10  -4 2469.73   42.87
   2  10   4 2572.22   42.60
  -2  10  -4 2504.83   43.20
   2  10   4 2535.05   42.89
   2  10   4 2554.07   42.28
  -2  10  -4 2547.29   42.53
   2  10   4 2570.81   43.48
  -2  10  -4 2525.98   42.71
   2 -10   4 2487.71   42.69
  -2 -10  -4 2479.09   43.27
  -2 -10  -4 2454.14   41.14
  -2 -10  -4 2518.90   43.14
   2 -10   4 2457.33   41.98
  -2 -10  -4 2468.57   42.23
  -2 -10  -4 2516.81   42.86
   2 -10   4 2495.17   42.91
   2 -10   4 2491.94   42.66
  -2 -10  -4 2464.43   42.77
   2 -10   4 2540.80   42.76
  -2 -10  -4 2583.49   42.68
  -2  10  -6   16.38    3.29
  -2  10  -6   13.15    3.68
   2  10   6   17.92    2.15
  -2  10  -6   23.92    3.50
   2  10   6   17.74    3.27
  -2  10  -6   17.81    1.71
   2  10   6   16.43    2.70
  -2  10  -6   17.90    3.64
  -2  10  -6   17.22    3.41
  -2  10  -6   18.13    2.79
   2  10   6   22.62    4.23
   2 -10   6   15.35    2.62
  -2 -10  -6   16.28    2.18
  -2 -10  -6    8.08    3.41
   2 -10   6   15.88    2.83
  -2 -10  -6   14.25    3.26
   2 -10   6   22.07    3.29
  -2 -10  -6   16.26    3.39
   2 -10   6   21.07    1.57
   2 -10   6   16.99    3.06
  -2 -10  -6   14.05    3.48
  -2 -10  -6   18.71    3.00
  -2  10  -8 1043.29   19.87
  -2  10  -8 1027.05   19.95
  -2  10  -8 1039.15   19.63
   2  10   8 1039.14   18.98
   2  10   8 1065.88   20.39
  -2  10  -8 1079.52   21.33
  -2  10  -8 1018.18   18.36
   2  10   8  974.07   20.89
  -2  10  -8 1062.94   21.17
  -2 -10  -8 1050.34   18.81
   2 -10   8 1038.07   19.16
   2 -10   8 1016.11   20.60
   2 -10   8 1075.20   19.92
   2 -10   8 1067.39   19.75
  -2 -10  -8 1009.02   20.64
  -2 -10  -8 1054.25   21.01
  -2 -10  -8 1041.12   18.73
  -2 -10  -8 1023.87   20.80
   2 -10   8  982.39   20.69
   2  10  10  281.87    9.21
  -2  10 -10  299.92    7.30
  -2  10 -10  313.48   10.10
   2  10  10  305.83    9.81
   2  10  10  314.70    9.86
  -2  10 -10  305.34    8.34
  -2  10 -10  287.73    9.80
  -2 -10 -10  294.39    7.62
   2 -10  10  315.30    9.57
   2 -10  10  318.07    8.38
  -2 -10 -10  306.55    9.13
   2 -10  10  294.78    9.51
  -2 -10 -10  298.32    9.53
   2 -10  10  297.80    8.01
   2  10  12   57.71    5.92
  -2  10 -12   59.90    6.20
   2  10  12   66.81    5.88
  -2  10 -12   58.85    4.98
   2  10  12   52.66    6.17
  -2  10 -12   60.71    6.45
   2 -10  12   57.59    5.73
   2 -10  12   54.42    5.79
  -2 -10 -12   57.06    5.84
   2 -10  12   61.52    4.65
  -2  10 -14  386.67   12.94
   2  10  14  388.07   11.89
   2  10  14  382.35   12.57
   2  10  14  374.33   12.41
  -2  10 -14  392.91   12.92
  -2 -10 -14  390.02   12.66
   2 -10  14  378.05   12.32
   2 -10  14  388.49   12.40
  -2 -10 -14  380.97   12.20
  -2 -10 -14  359.05   12.39
  -2  11  15   -0.60    5.78
  -2  11  15    3.38    5.93
   2  11 -15    1.16    5.41
  -2  11  15    2.49    5.43
   2 -11 -15   -1.48    5.86
  -2 -11  15   -3.52    4.69
   2 -11 -15    5.60    5.37
  -2  11  13    3.80    4.51
  -2  11  13   -1.97    5.01
   2  11 -13    4.18    4.72
  -2  11  13    5.69    4.80
  -2  11  13    8.69    4.88
  -2 -11  13    7.55    4.26
   2 -11 -13    3.97    4.09
   2 -11 -13   -2.05    4.61
   2 -11 -13    6.43    4.55
  -2  11  11  658.93   14.28
  -2  11  11  678.12   14.70
   2  11 -11  670.85   15.42
  -2  11  11  626.32   14.79
   2  11 -11  647.66   14.53
   2  11 -11  632.22   12.18
  -2  11  11  672.54   15.19
   2 -11 -11  623.94   12.19
  -2 -11  11  654.51   14.67
  -2 -11  11  639.74   13.39
   2 -11 -11  651.83   14.02
  -2 -11  11  645.65   12.50
   2 -11 -11  653.87   14.92
   2  11  -9  295.51    7.00
   2  11  -9  302.01    7.51
   2  11  -9  275.20    8.19
  -2  11   9  304.67    6.93
   2  11  -9  291.82    6.27
   2  11  -9  296.40    9.01
  -2  11   9  295.73    8.29
  -2  11   9  286.24    8.86
  -2  11   9  307.61    8.77
  -2  11   9  309.31    8.56
   2  11  -9  293.25    6.11
   2 -11  -9  313.49    8.17
  -2 -11   9  300.34    6.95
  -2 -11   9  280.46    8.10
   2 -11  -9  294.08    6.96
  -2 -11   9  317.60    7.86
   2 -11  -9  294.55    8.18
   2 -11  -9  292.34    8.50
   2  11  -7  308.58    7.52
  -2  11   7  287.55    8.04
   2  11  -7  293.34    7.00
  -2  11   7  294.16    7.67
  -2  11   7  319.80    7.20
   2  11  -7  297.02    8.33
   2  11  -7  308.37    7.82
  -2  11   7  315.41    8.29
   2  11  -7  315.46    8.03
  -2  11   7  289.45    7.97
  -2  11   7  316.85    8.20
   2  11  -7  301.45    5.84
  -2  11   7  310.82    8.54
   2  11  -7  305.09    5.75
  -2 -11   7  297.61    7.80
  -2 -11   7  305.88    7.97
   2 -11  -7  324.00    8.41
   2 -11  -7  305.39    7.93
  -2 -11   7  309.29    8.20
   2 -11  -7  324.29    7.93
   2 -11  -7  312.97    8.21
  -2 -11   7  302.90    7.54
  -2 -11   7  313.70    7.12
   2 -11  -7  302.76    7.96
   2 -11  -7  295.38    7.18
  -2  11   5  866.03   16.19
   2  11  -5  909.70   16.53
   2  11  -5  858.07   14.46
   2  11  -5  856.99   15.96
  -2  11   5  863.76   16.53
  -2  11   5  875.70   16.71
   2  11  -5  893.16   16.82
   2  11  -5  862.74   14.49
  -2  11   5  844.54   16.94
  -2  11   5  858.55   16.73
   2  11  -5  842.41   16.51
   2  11  -5  816.65   16.75
  -2  11   5  869.95   16.57
  -2  11   5  864.64   16.97
   2  11  -5  885.29   16.21
  -2  11   5  894.03   16.56
  -2 -11   5  858.34   16.55
   2 -11  -5  854.79   16.53
   2 -11  -5  854.31   16.82
  -2 -11   5  866.05   15.94
  -2 -11   5  885.07   16.14
   2 -11  -5  863.07   16.27
   2 -11  -5  871.58   16.86
   2 -11  -5  873.69   16.43
   2 -11  -5  852.73   16.74
   2 -11  -5  847.39   16.51
  -2 -11   5  886.37   16.80
  -2  11   3   51.48    3.25
   2  11  -3   55.92    1.81
   2  11  -3   54.42    3.51
   2  11  -3   50.50    3.36
   2  11  -3   48.84    2.98
  -2  11   3   51.90    3.39
   2  11  -3   49.56    3.12
  -2  11   3   50.31    3.42
  -2  11   3   51.37    2.99
   2  11  -3   52.81    3.45
  -2  11   3   52.10    3.45
  -2  11   3   49.88    3.34
   2  11  -3   55.52    2.79
  -2  11   3   51.26    3.50
  -2 -11   3   47.20    3.03
   2 -11  -3   54.01    3.17
   2 -11  -3   46.02    3.05
  -2 -11   3   53.41    3.20
   2 -11  -3   50.55    3.61
   2 -11  -3   50.59    3.37
   2 -11  -3   49.17    3.64
  -2 -11   3   51.59    2.73
  -2 -11   3   52.87    1.75
  -2 -11   3   52.54    1.92
   2 -11  -3   50.58    2.69
  -2 -11   3   48.80    3.44
  -2  11   1   44.51    2.94
  -2  11   1   44.02    3.16
   2  11  -1   36.82    2.20
  -2  11   1   39.91    3.25
  -2  11   1   43.62    3.30
   2  11  -1   40.66    2.49
   2  11  -1   47.97    2.53
   2  11  -1   45.01    3.78
   2  11  -1   47.37    2.26
   2  11  -1   41.10    3.07
  -2  11   1   41.14    3.25
  -2  11   1   44.51    3.12
   2 -11  -1   46.86    3.14
   2 -11  -1   41.44    3.44
  -2 -11   1   44.59    2.68
  -2 -11   1   36.64    2.20
   2 -11  -1   44.17    3.05
   2 -11  -1   46.21    3.32
   2 -11  -1   48.80    2.87
  -2 -11   1   46.23    2.55
  -2 -11   1   46.02    3.29
  -2 -11   1   41.61    2.33
   2 -11  -1   41.84    2.14
   2  11   1  169.07    5.18
   2  11   1  164.25    5.75
   2  11   1  149.06    5.33
   2  11   1  138.48    4.05
   2  11   1  169.29    4.69
   2  11   1  166.01    5.20
  -2  11  -1  165.91    5.47
  -2  11  -1  165.16    5.41
  -2  11  -1  169.19    5.27
   2  11   1  163.93    4.48
  -2  11  -1  164.38    4.77
  -2  11  -1  164.22    5.19
   2  11   1  166.32    4.47
   2 -11   1  174.96    4.65
  -2 -11  -1  157.43    4.07
   2 -11   1  155.04    4.70
  -2 -11  -1  161.61    5.34
   2 -11   1  149.90    5.09
   2 -11   1  165.63    5.19
   2 -11   1  161.29    5.43
  -2 -11  -1  161.78    5.30
  -2 -11  -1  147.82    5.64
  -2 -11  -1  170.95    4.50
   2 -11   1  178.72    5.41
  -2 -11  -1  162.33    4.60
  -2 -11  -1  165.71    4.58
   2 -11   1  163.29    3.42
   2  11   3   34.68    2.97
  -2  11  -3   36.87    3.26
  -2  11  -3   35.18    3.12
  -2  11  -3   38.16    3.33
   2  11   3   38.84    2.13
  -2  11  -3   32.14    3.81
  -2  11  -3   29.36    3.10
   2  11   3   34.97    2.94
   2  11   3   35.97    3.65
  -2  11  -3   31.93    3.45
   2  11   3   27.34    3.78
   2  11   3   35.84    3.36
   2  11   3   32.84    2.89
   2  11   3   33.80    2.80
  -2 -11  -3   36.48    2.08
  -2 -11  -3   32.13    3.35
   2 -11   3   35.22    3.14
   2 -11   3   33.62    2.71
   2 -11   3   32.76    3.56
   2 -11   3   33.81    3.13
   2 -11   3   34.59    3.02
  -2 -11  -3   37.61    3.95
  -2 -11  -3   39.81    2.96
   2 -11   3   39.50    3.47
  -2 -11  -3   34.57    3.11
  -2 -11  -3   31.02    2.94
  -2  11  -5 1008.66   19.32
   2  11   5 1018.48   17.83
  -2  11  -5  989.32   16.92
   2  11   5 1038.39   19.39
   2  11   5 1021.42   19.35
  -2  11  -5 1041.04   18.75
  -2  11  -5 1052.07   19.46
   2  11   5 1071.16   20.32
   2  11   5 1044.58   18.90
  -2  11  -5 1053.54   20.14
  -2  11  -5 1038.37   19.34
   2  11   5 1002.61   19.07
  -2 -11  -5 1026.57   19.59
   2 -11   5 1026.06   19.58
   2 -11   5 1027.57   18.49
  -2 -11  -5 1058.04   19.12
   2 -11   5 1009.78   19.32
  -2 -11  -5 1038.02   19.93
  -2 -11  -5  994.53   17.80
   2 -11   5 1028.23   19.43
  -2 -11  -5 1045.54   19.78
  -2 -11  -5 1030.67   19.29
  -2  11  -7   35.07    4.02
   2  11   7   27.82    3.72
  -2  11  -7   30.77    3.99
   2  11   7   29.63    3.36
  -2  11  -7   27.10    4.40
   2  11   7   31.66    2.66
  -2  11  -7   28.73    3.24
   2  11   7   35.08    4.64
  -2  11  -7   34.50    4.40
  -2  11  -7   27.64    1.97
  -2 -11  -7   29.38    2.84
   2 -11   7   31.44    3.12
   2 -11   7   28.75    4.10
  -2 -11  -7   26.60    3.53
  -2 -11  -7   31.34    4.04
   2 -11   7   28.95    3.48
  -2 -11  -7   36.45    4.56
   2 -11   7   25.29    3.39
  -2 -11  -7   35.79    4.32
   2 -11   7   19.45    3.89
   2 -11   7   29.28    1.82
  -2  11  -9    1.08    2.31
  -2  11  -9    4.35    4.96
  -2  11  -9    3.83    4.61
   2  11   9    2.59    4.38
   2  11   9   -2.33    4.62
  -2  11  -9   -2.65    3.33
   2  11   9    0.58    4.08
  -2 -11  -9    1.44    2.83
   2 -11   9    0.22    4.17
  -2 -11  -9    6.46    4.27
   2 -11   9   -2.97    3.89
  -2 -11  -9    6.67    4.19
   2 -11   9    0.16    3.21
   2 -11   9    3.26    3.42
  -2 -11  -9    1.12    4.03
   2  11  11    6.40    5.17
  -2  11 -11    9.67    5.41
   2  11  11    7.06    4.92
   2  11  11    7.07    5.05
  -2  11 -11    3.75    3.81
  -2  11 -11    3.60    4.71
   2 -11  11    4.61    4.80
   2 -11  11    4.30    3.62
   2 -11  11   10.81    4.86
  -2 -11 -11   12.96    5.01
   2 -11  11    2.26    3.61
  -2 -11 -11    6.57    4.59
   2  11  13  472.62   13.60
   2  11  13  482.22   13.69
  -2  11 -13  468.97   13.84
   2  11  13  446.91   12.95
  -2  11 -13  445.79   13.82
   2 -11  13  453.34   13.32
   2 -11  13  441.02   13.30
  -2 -11 -13  450.63   13.08
  -2  12  16   73.63    6.95
   2  12 -16   72.70    7.06
  -2  12  16   68.00    7.11
  -2 -12  16   71.36    6.68
  -2  12  14  102.39    6.44
   2  12 -14  104.21    6.92
  -2  12  14  103.65    7.08
  -2  12  14  110.73    7.62
  -2  12  14   84.42    6.76
   2 -12 -14   95.87    6.04
   2 -12 -14   90.71    6.65
  -2 -12  14  103.62    6.60
   2 -12 -14   99.95    6.81
  -2  12  12  235.01    8.53
  -2  12  12  250.78    9.16
  -2  12  12  252.37    9.01
  -2  12  12  264.76    8.53
   2  12 -12  263.00    9.47
   2  12 -12  266.95    8.62
  -2 -12  12  257.67    7.50
   2 -12 -12  265.69    8.17
  -2 -12  12  269.90    8.61
   2 -12 -12  256.85    8.92
   2  12 -10  340.99    6.99
  -2  12  10  347.72    9.84
   2  12 -10  360.51    8.65
  -2  12  10  347.53    9.48
   2  12 -10  354.85   10.28
  -2  12  10  352.73    9.90
  -2  12  10  347.58   10.12
   2  12 -10  341.05    9.65
  -2 -12  10  357.51    9.77
  -2 -12  10  354.83    8.06
  -2 -12  10  364.88    9.12
   2 -12 -10  360.47    9.37
   2 -12 -10  362.38    8.07
   2 -12 -10  359.16    9.98
  -2  12   8   11.81    2.87
  -2  12   8   17.80    4.16
  -2  12   8   12.17    3.75
   2  12  -8   18.85    3.35
   2  12  -8   15.09    4.19
   2  12  -8   15.01    2.81
   2  12  -8   16.42    1.31
   2  12  -8   16.34    1.50
   2  12  -8   16.65    3.55
  -2  12   8   12.23    4.05
  -2  12   8   16.41    4.08
  -2 -12   8   12.24    3.60
  -2 -12   8   18.06    3.34
  -2 -12   8   14.62    2.70
  -2 -12   8   16.66    3.51
   2 -12  -8   17.05    3.93
   2 -12  -8   16.96    2.82
   2 -12  -8   15.47    3.45
   2 -12  -8   15.09    4.00
   2 -12  -8   14.62    3.70
  -2  12   6 1811.65   30.50
   2  12  -6 1826.37   30.84
   2  12  -6 1861.61   30.38
   2  12  -6 1783.28   31.07
  -2  12   6 1835.23   31.09
  -2  12   6 1799.54   31.62
   2  12  -6 1836.46   31.52
  -2  12   6 1799.36   31.19
  -2  12   6 1782.03   31.60
   2  12  -6 1674.15   28.26
   2  12  -6 1801.28   30.72
  -2  12   6 1811.19   31.09
  -2  12   6 1804.72   31.18
   2  12  -6 1644.76   28.27
   2 -12  -6 1833.84   31.44
   2 -12  -6 1833.80   30.61
  -2 -12   6 1853.75   31.30
   2 -12  -6 1826.40   30.90
  -2 -12   6 1833.09   30.50
   2 -12  -6 1846.29   31.36
  -2 -12   6 1848.71   31.19
  -2 -12   6 1832.80   30.44
   2 -12  -6 1805.57   31.03
   2 -12  -6 1748.79   31.05
   2  12  -4  279.82    7.30
   2  12  -4  276.46    7.54
  -2  12   4  265.54    7.03
  -2  12   4  274.78    7.29
   2  12  -4  281.94    7.26
  -2  12   4  280.06    7.33
  -2  12   4  265.31    6.92
  -2  12   4  288.23    7.46
   2  12  -4  275.85    7.24
  -2  12   4  286.37    7.70
  -2  12   4  275.87    7.25
   2  12  -4  282.34    5.13
   2  12  -4  277.81    6.66
   2  12  -4  265.70    6.75
  -2  12   4  283.05    7.76
  -2 -12   4  301.04    7.24
   2 -12  -4  281.14    7.12
   2 -12  -4  289.25    7.43
   2 -12  -4  288.90    7.50
  -2 -12   4  281.36    6.95
   2 -12  -4  280.06    7.24
  -2 -12   4  290.61    7.55
  -2 -12   4  281.91    6.60
   2 -12  -4  285.94    7.60
  -2 -12   4  281.30    5.01
   2 -12  -4  289.20    6.82
   2 -12  -4  272.56    7.30
  -2  12   2   43.93    3.44
  -2  12   2   42.30    3.45
   2  12  -2   46.05    3.85
   2  12  -2   40.26    2.04
  -2  12   2   37.03    3.28
  -2  12   2   40.06    3.26
   2  12  -2   41.05    2.90
  -2  12   2   40.27    3.24
   2  12  -2   43.86    3.30
   2  12  -2   37.20    3.33
   2  12  -2   36.68    2.98
   2  12  -2   44.65    1.94
  -2  12   2   36.01    3.43
   2  12  -2   43.71    2.64
   2 -12  -2   45.03    3.53
  -2 -12   2   43.91    3.19
   2 -12  -2   43.17    3.03
  -2 -12   2   43.62    3.02
   2 -12  -2   41.87    3.59
   2 -12  -2   40.50    3.23
  -2 -12   2   30.63    3.21
  -2 -12   2   38.86    2.57
  -2 -12   2   39.94    2.01
  -2 -12   2   37.24    1.99
   2 -12  -2   39.32    2.43
  -2  12   0 1506.47   27.34
   2  12   0 1574.95   27.35
  -2  12   0 1555.70   27.31
  -2  12   0 1546.17   27.64
   2  12   0 1518.45   26.39
  -2  12   0 1498.06   27.35
  -2  12   0 1553.63   26.89
   2  12   0 1515.68   26.49
  -2  12   0 1546.66   27.37
   2  12   0 1488.21   26.30
  -2  12   0 1590.75   27.66
   2  12   0 1537.99   26.25
   2  12   0 1531.35   28.09
   2  12   0 1558.81   27.34
   2 -12   0 1576.09   27.47
  -2 -12   0 1518.35   27.65
  -2 -12   0 1515.14   27.63
  -2 -12   0 1550.65   26.31
   2 -12   0 1509.06   27.48
   2 -12   0 1559.79   26.89
   2 -12   0 1520.90   27.44
  -2 -12   0 1531.68   26.43
  -2 -12   0 1524.74   26.40
   2 -12   0 1507.99   26.90
  -2 -12   0 1521.84   26.41
   2 -12   0 1559.66   25.66
   2 -12   0 1504.56   25.74
  -2  12  -2   20.94    3.40
  -2  12  -2   22.57    3.05
   2  12   2   16.61    3.75
   2  12   2   18.33    2.94
   2  12   2   18.74    2.06
   2  12   2   31.34    3.62
  -2  12  -2   22.95    3.24
   2  12   2   22.16    2.66
  -2  12  -2   24.26    3.00
  -2  12  -2   19.94    3.04
   2  12   2   19.38    2.52
   2  12   2   18.52    2.64
  -2  12  -2   22.23    2.78
  -2 -12  -2   20.98    2.06
  -2 -12  -2   23.65    2.84
   2 -12   2   22.52    3.14
  -2 -12  -2   22.91    3.30
  -2 -12  -2   24.61    3.30
   2 -12   2   19.89    2.62
   2 -12   2   24.81    3.45
   2 -12   2   21.62    3.31
  -2 -12  -2   19.44    3.63
   2 -12   2   17.74    2.42
  -2 -12  -2   19.64    2.64
   2 -12   2   17.56    0.84
   2 -12   2   17.87    2.90
   2 -12   2   19.28    0.83
  -2 -12  -2   19.63    2.48
   2  12   4  507.40   10.83
  -2  12  -4  505.11   10.96
   2  12   4  524.47   10.96
  -2  12  -4  531.52   11.37
  -2  12  -4  509.52   11.91
   2  12   4  499.15    9.71
   2  12   4  462.99   11.64
  -2  12  -4  527.89   10.53
   2  12   4  525.53   11.16
   2  12   4  504.76   11.03
  -2  12  -4  531.98   11.82
   2  12   4  531.54   12.06
  -2  12  -4  499.31   11.23
   2 -12   4  529.17   11.39
   2 -12   4  501.03   10.37
   2 -12   4  508.51   11.26
   2 -12   4  506.70   11.15
  -2 -12  -4  502.62   11.71
  -2 -12  -4  497.67    9.65
  -2 -12  -4  514.85   11.25
   2 -12   4  508.94   11.50
  -2 -12  -4  526.51   10.85
  -2 -12  -4  511.09   11.11
  -2 -12  -4  514.09   11.31
  -2  12  -6    5.73    3.70
   2  12   6    5.76    2.17
   2  12   6    6.67    3.30
   2  12   6    4.95    2.94
   2  12   6    8.12    4.15
  -2  12  -6    2.50    2.79
   2 -12   6    3.70    2.64
   2 -12   6    4.02    3.35
  -2 -12  -6    9.87    3.72
   2 -12   6    9.44    3.25
  -2 -12  -6    6.73    3.96
  -2 -12  -6   12.55    3.79
  -2 -12  -6    5.32    2.27
   2 -12   6    6.22    3.21
  -2 -12  -6    2.67    3.55
  -2 -12  -6    4.94    3.34
   2  12   8    6.34    3.67
   2  12   8   10.72    3.12
  -2  12  -8   10.72    4.63
  -2  12  -8    6.63    4.50
   2  12   8   15.20    4.89
  -2  12  -8    7.42    3.15
   2 -12   8   11.74    3.59
   2 -12   8    9.08    3.95
   2 -12   8    8.43    4.23
   2 -12   8   10.53    3.55
  -2 -12  -8   15.00    4.68
  -2 -12  -8   14.57    4.46
  -2 -12  -8    8.78    3.56
  -2 -12  -8    7.84    3.96
   2  12  10  708.80   16.54
  -2  12 -10  672.77   16.49
  -2  12 -10  671.18   14.41
  -2  12 -10  672.93   16.57
   2  12  10  707.68   16.49
   2 -12  10  688.59   16.13
   2 -12  10  684.40   14.72
  -2 -12 -10  690.19   15.68
  -2 -12 -10  705.18   16.24
   2 -12  10  709.26   14.83
  -2 -12 -10  700.68   16.44
   2 -12  10  684.16   15.89
  -2  12 -12   52.81    6.75
   2  12  12   48.64    6.47
   2  12  12   54.92    5.96
  -2  12 -12   47.33    6.38
   2  12  12   42.58    6.28
   2 -12  12   48.98    6.02
   2 -12  12   63.91    6.46
  -2 -12 -12   39.44    5.70
  -2 -12 -12   49.37    6.11
   2  12  14  172.81    8.92
  -2 -12 -14  184.46    9.25
   2 -12  14  172.17    9.17
  -2  13  15  171.07    8.45
  -2  13  15  180.43    8.97
   2  13 -15  156.02    8.64
  -2  13  15  164.56    9.20
  -2 -13  15  154.69    8.10
   2 -13 -15  178.78    8.85
   2 -13 -15  188.36    8.88
  -2  13  13  539.80   12.85
   2  13 -13  519.19   14.27
   2  13 -13  517.61   13.30
  -2  13  13  476.19   13.65
  -2  13  13  503.91   13.60
  -2  13  13  517.23   13.17
   2 -13 -13  505.49   12.65
   2 -13 -13  448.12   13.20
  -2 -13  13  500.34   13.15
   2 -13 -13  497.29   13.55
   2  13 -11  615.34   14.99
  -2  13  11  582.86   13.58
  -2  13  11  588.45   14.32
  -2  13  11  593.97   14.08
  -2  13  11  595.32   14.46
   2  13 -11  575.35   13.93
  -2 -13  11  579.24   13.02
  -2 -13  11  582.95   14.06
   2 -13 -11  604.02   13.64
   2 -13 -11  602.69   14.36
  -2  13   9   21.87    4.53
  -2  13   9   23.34    4.21
   2  13  -9   27.40    4.67
  -2  13   9   24.72    3.92
  -2  13   9   18.02    4.32
   2  13  -9   17.28    3.98
   2  13  -9   21.33    3.12
   2 -13  -9   19.93    4.23
  -2 -13   9   21.81    3.93
   2 -13  -9   19.15    4.09
  -2 -13   9   19.73    3.00
  -2 -13   9   18.00    4.16
   2 -13  -9   20.33    3.14
   2 -13  -9   21.39    4.00
  -2  13   7   15.92    3.10
   2  13  -7    5.49    3.31
  -2  13   7   11.30    3.81
   2  13  -7   11.98    4.02
  -2  13   7   13.72    3.91
  -2  13   7    8.02    4.07
  -2  13   7   10.13    4.05
   2  13  -7   13.40    2.84
   2 -13  -7    9.94    3.59
   2 -13  -7    9.69    3.41
   2 -13  -7   11.46    3.85
  -2 -13   7   10.07    2.86
   2 -13  -7    7.05    3.52
   2 -13  -7    5.85    2.85
  -2 -13   7   10.56    3.62
  -2 -13   7   12.05    3.47
   2 -13  -7    9.56    3.29
  -2  13   5  133.11    5.02
   2  13  -5  142.35    5.17
   2  13  -5  133.18    4.68
  -2  13   5  141.26    5.82
   2  13  -5  141.30    4.81
   2  13  -5  135.43    5.37
  -2  13   5  137.02    5.39
   2  13  -5  133.57    5.19
  -2  13   5  134.83    5.00
  -2  13   5  134.31    5.34
  -2  13   5  122.08    5.46
  -2 -13   5  132.07    5.36
  -2 -13   5  138.68    5.45
   2 -13  -5  134.43    5.34
   2 -13  -5  135.18    5.13
  -2 -13   5  132.07    4.86
   2 -13  -5  147.45    5.25
   2 -13  -5  134.40    4.99
  -2 -13   5  123.06    4.48
   2 -13  -5  134.41    5.44
   2 -13  -5  132.29    4.78
   2  13  -3 1734.52   28.75
  -2  13   3 1716.26   30.71
   2  13  -3 1769.12   30.91
   2  13  -3 1730.11   31.16
   2  13  -3 1724.14   30.56
  -2  13   3 1711.42   31.15
  -2  13   3 1707.67   30.95
   2  13  -3 1746.92   31.80
  -2  13   3 1723.91   30.71
   2  13  -3 1754.66   30.88
   2  13  -3 1736.66   30.55
  -2  13   3 1748.56   30.88
  -2  13   3 1705.97   30.90
  -2  13   3 1728.50   30.10
   2  13  -3 1731.28   30.12
  -2 -13   3 1733.50   30.44
   2 -13  -3 1762.02   30.80
  -2 -13   3 1690.60   30.82
  -2 -13   3 1733.63   28.90
   2 -13  -3 1763.40   30.77
   2 -13  -3 1711.18   30.98
   2 -13  -3 1749.38   30.88
  -2 -13   3 1765.10   30.01
  -2 -13   3 1781.23   28.99
  -2 -13   3 1750.92   31.23
   2 -13  -3 1740.19   31.17
  -2 -13   3 1752.47   28.89
   2 -13  -3 1732.92   30.03
  -2  13   1 1796.53   31.67
   2  13  -1 1801.07   32.52
   2  13  -1 1604.01   31.39
   2  13  -1 1804.03   30.91
  -2  13   1 1762.14   31.89
   2  13  -1 1800.91   30.16
  -2  13   1 1865.27   32.02
   2  13  -1 1792.03   30.77
  -2  13   1 1811.31   31.72
   2  13  -1 1791.37   30.33
   2  13  -1 1790.32   31.52
  -2  13   1 1798.79   31.61
  -2  13   1 1703.73   31.18
   2 -13  -1 1801.91   31.79
  -2 -13   1 1794.26   30.82
  -2 -13   1 1879.48   32.01
[truncated: 1,179,643 more chars]
