# Supplementary material for: Iron(II) and Manganese(II) Coordination Chemistry Ligated by Coplanar Tridentate Nitrogen-Donor Ligand, 2,6-bis(5-isopropyl-1H-pyrazol-3-yl)pyridine
Source: Molecules. 2025 Oct 19;30(20):4128. doi: 10.3390/molecules30204128 (PMC12566300; doi:10.3390/molecules30204128)
Supplement: Supplementary file 1 [file molecules-30-04128-s001.zip › 2_CIF_FeL2PF6-133 updated.cif]

data_global
_audit_creation_date                               2025-06-02
_audit_creation_method                            'by CrystalStructure 4.3'
_audit_update_record                               ?

#==============================================================================
# PROCESSING SUMMARY (IUCr Office Use Only)

_journal_date_recd_electronic                      ?
_journal_date_from_coeditor                        ?
_journal_date_accepted                             ?
_journal_coeditor_code                             ?

#==============================================================================
# SUBMISSION DETAILS

_publ_contact_author_name                         'Kiyoshi Fujisawa'
_publ_contact_author_email              'kiyoshi.fujisawa.sci@vc.ibaraki.ac.jp'
_publ_contact_author_address 'Dep Chem, Ibaraki Univ, Mito,310-8512 Japan'
_publ_contact_author_fax                          '+81-29-228-8403'
_publ_contact_author_phone                        '+81-29-228-8373'
_publ_contact_letter
;
    ENTER TEXT OF LETTER
;
_publ_requested_journal                            'Molecules'
_publ_requested_category
                                                'FM'
_publ_requested_coeditor_name                      ?

#==============================================================================
# TITLE AND AUTHOR LIST

_publ_section_title
;
    ENTER SECTION TITLE
;
_publ_section_title_footnote
;
    ENTER FOOTNOTE TO TITLE OF PAPER
;
loop_
_publ_author_name
_publ_author_footnote
_publ_author_address
' FIRST AUTHORS NAME '
;
  FIRST AUTHORS FOOTNOTES
;
;
  FIRST AUTHORS ADDRESS
;
_publ_section_synopsis
;
    ENTER SYNOPSIS
;

#==============================================================================
# TEXT

_publ_section_abstract
;
    ENTER ABSTRACT
;
_publ_section_comment
;
    ENTER TEXT
;
_publ_section_references
;
    ENTER OTHER REFERENCES

    Rigaku (2019). CrystalStructure. Version 4.3. 
    Rigaku Corporation, Tokyo, Japan.

    Burla, M. C., Caliandro, R., Camalli, M., Carrozzini, B., 
    Cascarano, G. L., De Caro, L., Giacovazzo, C., Polidori, G. 
    Siliqi, D. and Spagna R. 
    (2007). J. Appl. Cryst. 40, 609-613.
    SIR2008

    Sheldrick, G.M. (2008) SHELXL Version 2014/3, Acta Cryst. A64, 112-122.

    Rigaku Oxford Diffraction (2019), CrysAlisPro. version 1.171.40.67a.
    Rigaku Corporation, Tokyo, Japan

;
_publ_section_figure_captions
;
    ENTER FIGURE CAPTIONS
;
_publ_section_exptl_prep
;
    ENTER COMPOUND PREPARATION DETAILS
;
_publ_section_exptl_refinement
;
    ENTER SPECIAL DETAILS OF THE REFINEMENT
;

#==============================================================================
data_Fe_bis_-133

#==============================================================================
# CHEMICAL DATA

_chemical_formula_sum                             'C54 H82 F12 Fe N10 O5 P2'
_chemical_formula_moiety                          'C54 H82 F12 Fe N10 O5 P2'
_chemical_formula_weight                           1297.08
_chemical_melting_point                            ?

#==============================================================================
# CRYSTAL DATA
_space_group_crystal_system                        monoclinic
_space_group_name_H-M_alt                         'P 1 21/c 1'
_space_group_name_Hall                            '-P 2ybc'
_space_group_IT_number                             14
loop_
_space_group_symop_id
_space_group_symop_operation_xyz
1   '+X,+Y,+Z'
2   '-X,1/2+Y,1/2-Z'
3   '-X,-Y,-Z'
4   '+X,-1/2-Y,-1/2+Z'
#------------------------------------------------------------------------------
_cell_length_a                                     21.9220(3)
_cell_length_b                                     13.0779(3)
_cell_length_c                                     24.7185(4)
_cell_angle_alpha                                  90.0000
_cell_angle_beta                                   91.4780(14)
_cell_angle_gamma                                  90.0000
_cell_volume                                       7084.3(2)
_cell_formula_units_Z                              4
_cell_measurement_reflns_used                      43350
_cell_measurement_theta_min                        3.00
_cell_measurement_theta_max                        27.50
_cell_measurement_temperature                      140
#------------------------------------------------------------------------------
_exptl_crystal_description                         block
_exptl_crystal_colour                              red
_exptl_crystal_size_max                            0.168
_exptl_crystal_size_mid                            0.126
_exptl_crystal_size_min                            0.100
_exptl_crystal_density_diffrn                      1.216
_exptl_crystal_density_meas                        ?
_exptl_crystal_density_method                     'not measured'
_exptl_crystal_F_000                               2720.00
_exptl_absorpt_coefficient_mu                      0.336
_exptl_absorpt_correction_type                     multi-scan
_exptl_absorpt_process_details
;
CrysAlisPro 1.171.40.67a (Rigaku Oxford Diffraction, 2019)
Empirical absorption correction using spherical harmonics,
 implemented in SCALE3 ABSPACK scaling algorithm.
;
_exptl_absorpt_correction_T_min                    0.701
_exptl_absorpt_correction_T_max                    0.967

#==============================================================================
# EXPERIMENTAL DATA

_diffrn_ambient_temperature                        140
_diffrn_radiation_type                            'Mo K\a'
_diffrn_radiation_wavelength                       0.71073
_diffrn_measurement_device_type                   'Rigaku XtaLAB P200'
_diffrn_measurement_method                         \w
_diffrn_detector_area_resol_mean                   5.814
_diffrn_reflns_number                              111555
_diffrn_reflns_av_unetI/netI                       0.0233
_diffrn_reflns_av_R_equivalents                    0.0341
_diffrn_reflns_theta_max                           27.500
_diffrn_reflns_theta_min                           3.048
_diffrn_reflns_theta_full                          25.242
_diffrn_measured_fraction_theta_max                0.999
_diffrn_measured_fraction_theta_full               0.998
_diffrn_reflns_Laue_measured_fraction_max          0.999
_diffrn_reflns_Laue_measured_fraction_full         0.998
_diffrn_reflns_point_group_measured_fraction_max   0.999
_diffrn_reflns_point_group_measured_fraction_full  0.998
_diffrn_reflns_limit_h_min                        -28
_diffrn_reflns_limit_h_max                         28
_diffrn_reflns_limit_k_min                        -16
_diffrn_reflns_limit_k_max                         16
_diffrn_reflns_limit_l_min                        -32
_diffrn_reflns_limit_l_max                         32
_diffrn_standards_number                           0
_diffrn_standards_interval_count                   .
_diffrn_standards_decay_%                          ?
_reflns_number_total                               16250
_reflns_number_gt                                  12428
_reflns_threshold_expression                       F^2^>2.0\s(F^2^)
_reflns_Friedel_coverage          0.000
_reflns_Friedel_fraction_max      .
_reflns_Friedel_fraction_full     .

#==============================================================================
# REFINEMENT DATA

_refine_special_details
;
    Refinement was performed using all reflections. The weighted 
    R-factor (wR) and goodness of fit (S) are based on F^2^.
    R-factor (gt) are based on F. The threshold expression of
    F^2^ > 2.0 sigma(F^2^) is used only for calculating R-factor (gt).
;
_refine_ls_structure_factor_coef                   Fsqd
_refine_ls_R_factor_all                            0.0939
_refine_ls_R_factor_gt                             0.0745
_refine_ls_wR_factor_ref                           0.2333
_refine_ls_wR_factor_gt                            0.2158
_refine_ls_number_restraints                       0
_refine_ls_hydrogen_treatment                      constr
_refine_ls_number_reflns                           16250
_refine_ls_number_parameters                       757
_refine_ls_goodness_of_fit_ref                     1.020
_refine_ls_weighting_scheme                        calc
_refine_ls_weighting_details
           'w = 1/[\s^2^(Fo^2^)+(0.1324P)^2^+9.1961P] where P=(Fo^2^+2Fc^2^)/3'
_atom_sites_solution_hydrogens                     geom
_atom_sites_solution_primary                       direct
_atom_sites_solution_secondary                     difmap
_refine_ls_shift/su_max                            0.002
_refine_diff_density_max                           1.11
_refine_diff_density_min                          -0.62
_refine_ls_extinction_method                       none
_refine_ls_extinction_coef                         ?

loop_
_atom_type_symbol
_atom_type_description
_atom_type_scat_dispersion_real
_atom_type_scat_dispersion_imag
_atom_type_scat_source
  'C' 'C'  0.0033 0.0016 
;
International Tables for Crystallography
(Vol. C, Tables 4.2.6.8 and 6.1.1.4)
;
  'H' 'H'  0.0000 0.0000 
;
International Tables for Crystallography
(Vol. C, Table 6.1.1.4)
;
  'N' 'N'  0.0061 0.0033 
;
International Tables for Crystallography
(Vol. C, Tables 4.2.6.8 and 6.1.1.4)
;
  'Fe' 'Fe'  0.3463 0.8444 
;
International Tables for Crystallography
(Vol. C, Tables 4.2.6.8 and 6.1.1.4)
;
  'P' 'P'  0.1023 0.0942 
;
International Tables for Crystallography
(Vol. C, Tables 4.2.6.8 and 6.1.1.4)
;
  'F' 'F'  0.0171 0.0103 
;
International Tables for Crystallography
(Vol. C, Tables 4.2.6.8 and 6.1.1.4)
;
  'O' 'O'  0.0106 0.0060 
;
International Tables for Crystallography
(Vol. C, Tables 4.2.6.8 and 6.1.1.4)
;

#==============================================================================
# ATOMIC COORDINATES AND THERMAL PARAMETERS

loop_
 _atom_site_label
 _atom_site_type_symbol
 _atom_site_fract_x
 _atom_site_fract_y
 _atom_site_fract_z
 _atom_site_U_iso_or_equiv
 _atom_site_adp_type
 _atom_site_occupancy
 _atom_site_site_symmetry_order  
 _atom_site_calc_flag
 _atom_site_refinement_flags_posn
 _atom_site_refinement_flags_adp
 _atom_site_refinement_flags_occupancy
 _atom_site_disorder_assembly
 _atom_site_disorder_group
Fe1 Fe 0.75278(2) 0.16644(3) 0.65864(2) 0.02893(13) Uani 1 1 d . . . . .
P1 P 0.38499(4) 0.17125(9) 0.59460(5) 0.0590(3) Uani 1 1 d . . . . .
P2 P 0.92013(4) -0.28979(7) 0.68207(4) 0.0425(2) Uani 1 1 d . . . . .
F1 F 0.43832(14) 0.2171(3) 0.6307(2) 0.148(2) Uani 1 1 d . . . . .
F2 F 0.3953(4) 0.2488(6) 0.5518(3) 0.273(5) Uani 1 1 d . . . . .
F3 F 0.34031(16) 0.2350(5) 0.6254(2) 0.192(3) Uani 1 1 d . . . . .
F4 F 0.33198(15) 0.1237(5) 0.56082(17) 0.169(2) Uani 1 1 d . . . . .
F5 F 0.3835(4) 0.0836(4) 0.6328(2) 0.225(4) Uani 1 1 d . . . . .
F6 F 0.43189(14) 0.1033(3) 0.56014(17) 0.1179(14) Uani 1 1 d . . . . .
F7 F 0.94247(11) -0.2292(2) 0.73498(10) 0.0665(6) Uani 1 1 d . . . . .
F8 F 0.86868(11) -0.3454(2) 0.71556(12) 0.0733(7) Uani 1 1 d . . . . .
F9 F 0.96601(10) -0.38115(17) 0.69728(10) 0.0591(6) Uani 1 1 d . . . . .
F10 F 0.89777(14) -0.35035(19) 0.62944(10) 0.0752(8) Uani 1 1 d . . . . .
F11 F 0.97302(11) -0.23610(18) 0.64952(10) 0.0631(6) Uani 1 1 d . . . . .
F12 F 0.87482(11) -0.19847(19) 0.66675(13) 0.0773(8) Uani 1 1 d . . . . .
O1 O 0.70396(15) -0.1415(3) 0.7095(2) 0.123(2) Uani 1 1 d . . . . .
O2 O 0.62187(13) 0.2481(3) 0.51638(12) 0.0668(8) Uani 1 1 d . . . . .
O3 O 0.75339(13) 0.3999(2) 0.79827(12) 0.0615(7) Uani 1 1 d . . . . .
O4 O 0.93763(10) 0.09483(19) 0.64086(10) 0.0460(5) Uani 1 1 d . . . . .
O5 O 0.6550(4) 0.4187(4) 0.3914(2) 0.154(2) Uani 1 1 d . . . . .
N1 N 0.79028(12) -0.0088(2) 0.75098(11) 0.0398(6) Uani 1 1 d . . . . .
H1A H 0.7612 -0.0533 0.7436 0.048 Uiso 1 1 calc R U . . .
N2 N 0.79552(11) 0.08206(19) 0.72585(10) 0.0343(5) Uani 1 1 d . . . . .
N3 N 0.71586(12) 0.3512(2) 0.56994(10) 0.0374(6) Uani 1 1 d . . . . .
H3 H 0.6841 0.3214 0.5541 0.045 Uiso 1 1 calc R U . . .
N4 N 0.75196(11) 0.30529(19) 0.60755(9) 0.0330(5) Uani 1 1 d . . . . .
N5 N 0.82671(10) 0.25987(18) 0.68760(9) 0.0301(5) Uani 1 1 d . . . . .
N6 N 0.66384(12) 0.3090(2) 0.73567(10) 0.0398(6) Uani 1 1 d . . . . .
H6 H 0.6926 0.3401 0.7550 0.048 Uiso 1 1 calc R U . . .
N7 N 0.67445(11) 0.23353(19) 0.70002(10) 0.0341(5) Uani 1 1 d . . . . .
N8 N 0.83812(12) 0.0139(2) 0.58549(12) 0.0456(7) Uani 1 1 d . . . . .
H8 H 0.8740 0.0351 0.5976 0.055 Uiso 1 1 calc R U . . .
N9 N 0.78493(10) 0.0528(2) 0.60179(10) 0.0342(5) Uani 1 1 d . . . . .
N10 N 0.67288(10) 0.09719(18) 0.62332(10) 0.0318(5) Uani 1 1 d . . . . .
C1 C 0.8921(2) -0.1103(4) 0.8637(2) 0.0772(14) Uani 1 1 d . . . . .
H1B H 0.8945 -0.1726 0.8857 0.093 Uiso 1 1 calc R U . . .
H1C H 0.9302 -0.1013 0.8445 0.093 Uiso 1 1 calc R U . . .
H1D H 0.8855 -0.0513 0.8873 0.093 Uiso 1 1 calc R U . . .
C2 C 0.7794(3) -0.1398(4) 0.8504(2) 0.0852(16) Uani 1 1 d . . . . .
H2A H 0.7832 -0.2026 0.8719 0.102 Uiso 1 1 calc R U . . .
H2B H 0.7701 -0.0823 0.8743 0.102 Uiso 1 1 calc R U . . .
H2C H 0.7464 -0.1477 0.8233 0.102 Uiso 1 1 calc R U . . .
C3 C 0.83855(18) -0.1193(3) 0.82250(15) 0.0514(8) Uani 1 1 d . . . . .
H3A H 0.8468 -0.1781 0.7979 0.062 Uiso 1 1 calc R U . . .
C4 C 0.83504(15) -0.0237(3) 0.78906(12) 0.0403(7) Uani 1 1 d . . . . .
C5 C 0.87082(14) 0.0626(3) 0.78882(12) 0.0397(7) Uani 1 1 d . . . . .
H5 H 0.9059 0.0761 0.8111 0.048 Uiso 1 1 calc R U . . .
C6 C 0.84501(13) 0.1262(2) 0.74911(11) 0.0334(6) Uani 1 1 d . . . . .
C7 C 0.6388(2) 0.5472(4) 0.5423(2) 0.0768(14) Uani 1 1 d . . . . .
H7A H 0.6169 0.5903 0.5159 0.092 Uiso 1 1 calc R U . . .
H7B H 0.6142 0.4868 0.5502 0.092 Uiso 1 1 calc R U . . .
H7C H 0.6465 0.5861 0.5757 0.092 Uiso 1 1 calc R U . . .
C8 C 0.7380(2) 0.6045(4) 0.5028(2) 0.0800(14) Uani 1 1 d . . . . .
H8A H 0.7149 0.6467 0.4767 0.096 Uiso 1 1 calc R U . . .
H8B H 0.7486 0.6454 0.5349 0.096 Uiso 1 1 calc R U . . .
H8C H 0.7754 0.5800 0.4863 0.096 Uiso 1 1 calc R U . . .
C9 C 0.69939(19) 0.5136(3) 0.51921(16) 0.0551(9) Uani 1 1 d . . . . .
H9 H 0.6904 0.4718 0.4861 0.066 Uiso 1 1 calc R U . . .
C10 C 0.73354(15) 0.4474(3) 0.55923(13) 0.0411(7) Uani 1 1 d . . . . .
C11 C 0.78457(15) 0.4661(2) 0.59184(13) 0.0418(7) Uani 1 1 d . . . . .
H11 H 0.8081 0.5271 0.5938 0.050 Uiso 1 1 calc R U . . .
C12 C 0.79415(13) 0.3765(2) 0.62119(11) 0.0329(6) Uani 1 1 d . . . . .
C13 C 0.86363(13) 0.2253(2) 0.72772(11) 0.0326(6) Uani 1 1 d . . . . .
C14 C 0.91513(14) 0.2797(3) 0.74491(12) 0.0398(7) Uani 1 1 d . . . . .
H14 H 0.9405 0.2550 0.7738 0.048 Uiso 1 1 calc R U . . .
C15 C 0.92862(14) 0.3700(3) 0.71920(14) 0.0436(7) Uani 1 1 d . . . . .
H15 H 0.9640 0.4076 0.7298 0.052 Uiso 1 1 calc R U . . .
C16 C 0.89043(15) 0.4064(2) 0.67768(13) 0.0407(7) Uani 1 1 d . . . . .
H16 H 0.8990 0.4688 0.6597 0.049 Uiso 1 1 calc R U . . .
C17 C 0.83935(13) 0.3485(2) 0.66333(11) 0.0330(6) Uani 1 1 d . . . . .
C18 C 0.9361(3) -0.0750(6) 0.5254(4) 0.172(5) Uani 1 1 d . . . . .
H18A H 0.9357 -0.0131 0.5477 0.206 Uiso 1 1 calc R U . . .
H18B H 0.9649 -0.1245 0.5414 0.206 Uiso 1 1 calc R U . . .
H18C H 0.9488 -0.0575 0.4888 0.206 Uiso 1 1 calc R U . . .
C19 C 0.8651(2) -0.2053(4) 0.4942(2) 0.0795(15) Uani 1 1 d . . . . .
H19A H 0.8216 -0.2181 0.4992 0.095 Uiso 1 1 calc R U . . .
H19B H 0.8727 -0.1964 0.4556 0.095 Uiso 1 1 calc R U . . .
H19C H 0.8889 -0.2635 0.5082 0.095 Uiso 1 1 calc R U . . .
C20 C 0.8830(2) -0.1138(5) 0.5231(3) 0.120(3) Uani 1 1 d . . . . .
H20 H 0.8917 -0.1540 0.5568 0.144 Uiso 1 1 calc R U . . .
C21 C 0.83052(16) -0.0608(3) 0.54883(17) 0.0579(10) Uani 1 1 d . . . . .
C22 C 0.76803(15) -0.0713(3) 0.54028(15) 0.0495(8) Uani 1 1 d . . . . .
H22 H 0.7476 -0.1178 0.5165 0.059 Uiso 1 1 calc R U . . .
C23 C 0.74168(13) 0.0005(2) 0.57377(12) 0.0361(6) Uani 1 1 d . . . . .
C24 C 0.5182(2) 0.3911(6) 0.7935(2) 0.100(2) Uani 1 1 d . . . . .
H24A H 0.5041 0.4466 0.8166 0.120 Uiso 1 1 calc R U . . .
H24B H 0.4901 0.3832 0.7623 0.120 Uiso 1 1 calc R U . . .
H24C H 0.5198 0.3272 0.8142 0.120 Uiso 1 1 calc R U . . .
C25 C 0.5816(4) 0.5161(4) 0.7427(3) 0.112(2) Uani 1 1 d . . . . .
H25A H 0.5672 0.5712 0.7661 0.134 Uiso 1 1 calc R U . . .
H25B H 0.6231 0.5315 0.7313 0.134 Uiso 1 1 calc R U . . .
H25C H 0.5544 0.5102 0.7108 0.134 Uiso 1 1 calc R U . . .
C26 C 0.58178(18) 0.4163(4) 0.77366(18) 0.0647(12) Uani 1 1 d . . . . .
H26 H 0.6103 0.4227 0.8057 0.078 Uiso 1 1 calc R U . . .
C27 C 0.60372(15) 0.3315(3) 0.73822(13) 0.0458(8) Uani 1 1 d . . . . .
C28 C 0.57352(14) 0.2674(3) 0.70248(13) 0.0454(8) Uani 1 1 d . . . . .
H28 H 0.5308 0.2641 0.6950 0.054 Uiso 1 1 calc R U . . .
C29 C 0.61915(12) 0.2082(2) 0.67959(12) 0.0349(6) Uani 1 1 d . . . . .
C30 C 0.67802(13) 0.0251(2) 0.58529(12) 0.0354(6) Uani 1 1 d . . . . .
C31 C 0.62728(14) -0.0200(3) 0.56064(14) 0.0437(7) Uani 1 1 d . . . . .
H31 H 0.6316 -0.0714 0.5339 0.052 Uiso 1 1 calc R U . . .
C32 C 0.57034(14) 0.0122(3) 0.57611(15) 0.0467(8) Uani 1 1 d . . . . .
H32 H 0.5348 -0.0174 0.5598 0.056 Uiso 1 1 calc R U . . .
C33 C 0.56454(13) 0.0868(3) 0.61513(14) 0.0420(7) Uani 1 1 d . . . . .
H33 H 0.5255 0.1093 0.6259 0.050 Uiso 1 1 calc R U . . .
C34 C 0.61711(12) 0.1278(2) 0.63802(12) 0.0339(6) Uani 1 1 d . . . . .
C35 C 0.6435(2) -0.1536(4) 0.7011(3) 0.0823(15) Uani 1 1 d . . . . .
H35A H 0.6252 -0.0927 0.6833 0.099 Uiso 1 1 calc R U . . .
H35B H 0.6228 -0.1664 0.7355 0.099 Uiso 1 1 calc R U . . .
C36 C 0.6396(5) -0.2462(5) 0.6643(5) 0.200(6) Uani 1 1 d . . . . .
H36A H 0.6331 -0.2258 0.6261 0.240 Uiso 1 1 calc R U . . .
H36B H 0.6064 -0.2928 0.6750 0.240 Uiso 1 1 calc R U . . .
C37 C 0.7026(5) -0.2961(7) 0.6736(5) 0.170(5) Uani 1 1 d . . . . .
H37A H 0.7001 -0.3553 0.6984 0.204 Uiso 1 1 calc R U . . .
H37B H 0.7197 -0.3192 0.6389 0.204 Uiso 1 1 calc R U . . .
C38 C 0.7305(4) -0.2338(8) 0.6919(9) 0.328(13) Uani 1 1 d . . . . .
H38A H 0.7616 -0.2152 0.6652 0.393 Uiso 1 1 calc R U . . .
H38B H 0.7528 -0.2634 0.7235 0.393 Uiso 1 1 calc R U . . .
C39 C 0.6402(2) 0.1967(4) 0.46766(18) 0.0714(12) Uani 1 1 d . . . . .
H39A H 0.6622 0.1325 0.4767 0.086 Uiso 1 1 calc R U . . .
H39B H 0.6675 0.2410 0.4466 0.086 Uiso 1 1 calc R U . . .
C40 C 0.5833(3) 0.1744(5) 0.4361(3) 0.101(2) Uani 1 1 d . . . . .
H40A H 0.5848 0.2061 0.3998 0.121 Uiso 1 1 calc R U . . .
H40B H 0.5780 0.0997 0.4316 0.121 Uiso 1 1 calc R U . . .
C41 C 0.5328(3) 0.2173(6) 0.4665(3) 0.113(2) Uani 1 1 d . . . . .
H41A H 0.5079 0.1619 0.4819 0.136 Uiso 1 1 calc R U . . .
H41B H 0.5063 0.2598 0.4426 0.136 Uiso 1 1 calc R U . . .
C42 C 0.5605(2) 0.2798(4) 0.5099(2) 0.0748(13) Uani 1 1 d . . . . .
H42A H 0.5585 0.3531 0.5001 0.090 Uiso 1 1 calc R U . . .
H42B H 0.5385 0.2697 0.5439 0.090 Uiso 1 1 calc R U . . .
C43 C 0.7475(3) 0.4067(6) 0.8565(2) 0.102(2) Uani 1 1 d . . . . .
H43A H 0.7617 0.3430 0.8744 0.122 Uiso 1 1 calc R U . . .
H43B H 0.7046 0.4193 0.8661 0.122 Uiso 1 1 calc R U . . .
C44 C 0.7871(2) 0.4951(5) 0.8729(2) 0.0884(17) Uani 1 1 d . . . . .
H44A H 0.7705 0.5309 0.9045 0.106 Uiso 1 1 calc R U . . .
H44B H 0.8292 0.4720 0.8819 0.106 Uiso 1 1 calc R U . . .
C45 C 0.7863(2) 0.5617(4) 0.8254(3) 0.0854(16) Uani 1 1 d . . . . .
H45A H 0.7504 0.6077 0.8251 0.102 Uiso 1 1 calc R U . . .
H45B H 0.8239 0.6034 0.8241 0.102 Uiso 1 1 calc R U . . .
C46 C 0.7827(3) 0.4897(4) 0.7808(2) 0.0811(14) Uani 1 1 d . . . . .
H46A H 0.7595 0.5201 0.7499 0.097 Uiso 1 1 calc R U . . .
H46B H 0.8243 0.4731 0.7687 0.097 Uiso 1 1 calc R U . . .
C47 C 0.97038(16) 0.0278(3) 0.67719(15) 0.0503(8) Uani 1 1 d . . . . .
H47A H 0.9525 -0.0418 0.6761 0.060 Uiso 1 1 calc R U . . .
H47B H 0.9692 0.0538 0.7148 0.060 Uiso 1 1 calc R U . . .
C48 C 1.03420(18) 0.0263(4) 0.65779(18) 0.0642(11) Uani 1 1 d . . . . .
H48A H 1.0389 -0.0233 0.6279 0.077 Uiso 1 1 calc R U . . .
H48B H 1.0637 0.0095 0.6875 0.077 Uiso 1 1 calc R U . . .
C49 C 1.0423(2) 0.1336(5) 0.6386(2) 0.0809(15) Uani 1 1 d . . . . .
H49A H 1.0573 0.1779 0.6686 0.097 Uiso 1 1 calc R U . . .
H49B H 1.0717 0.1362 0.6089 0.097 Uiso 1 1 calc R U . . .
C50 C 0.98075(19) 0.1668(3) 0.61917(15) 0.0531(9) Uani 1 1 d . . . . .
H50A H 0.9720 0.2368 0.6320 0.064 Uiso 1 1 calc R U . . .
H50B H 0.9783 0.1664 0.5791 0.064 Uiso 1 1 calc R U . . .
C51 C 0.6637(4) 0.3857(6) 0.3394(3) 0.132(3) Uani 1 1 d . . . . .
H51A H 0.6555 0.3114 0.3364 0.158 Uiso 1 1 calc R U . . .
H51B H 0.7062 0.3987 0.3287 0.158 Uiso 1 1 calc R U . . .
C52 C 0.6220(7) 0.4418(7) 0.3056(3) 0.200(6) Uani 1 1 d . . . . .
H52A H 0.6443 0.4761 0.2763 0.240 Uiso 1 1 calc R U . . .
H52B H 0.5915 0.3949 0.2888 0.240 Uiso 1 1 calc R U . . .
C53 C 0.5930(6) 0.5141(9) 0.3369(4) 0.192(6) Uani 1 1 d . . . . .
H53A H 0.5482 0.5062 0.3332 0.231 Uiso 1 1 calc R U . . .
H53B H 0.6040 0.5839 0.3251 0.231 Uiso 1 1 calc R U . . .
C54 C 0.6121(5) 0.4985(7) 0.3902(3) 0.152(4) Uani 1 1 d . . . . .
H54A H 0.5768 0.4803 0.4125 0.182 Uiso 1 1 calc R U . . .
H54B H 0.6307 0.5618 0.4052 0.182 Uiso 1 1 calc R U . . .

loop_
 _atom_site_aniso_label
 _atom_site_aniso_U_11
 _atom_site_aniso_U_22
 _atom_site_aniso_U_33
 _atom_site_aniso_U_23
 _atom_site_aniso_U_13
 _atom_site_aniso_U_12
Fe1 0.0218(2) 0.0347(2) 0.0301(2) -0.00075(15) -0.00291(14) -0.00261(15)
P1 0.0313(4) 0.0716(7) 0.0734(7) 0.0161(5) -0.0096(4) 0.0014(4)
P2 0.0359(4) 0.0409(4) 0.0503(5) 0.0079(4) -0.0087(3) -0.0065(3)
F1 0.0470(16) 0.151(3) 0.246(5) -0.114(4) -0.026(2) 0.0139(19)
F2 0.306(9) 0.230(7) 0.290(8) 0.181(7) 0.140(7) 0.073(7)
F3 0.0518(19) 0.275(7) 0.248(6) -0.158(5) 0.000(3) 0.032(3)
F4 0.0478(17) 0.349(7) 0.109(3) -0.075(4) -0.0170(17) -0.024(3)
F5 0.396(11) 0.133(4) 0.142(4) 0.074(4) -0.056(5) -0.035(5)
F6 0.0574(17) 0.150(3) 0.145(3) -0.062(3) -0.0262(19) 0.0143(19)
F7 0.0647(15) 0.0726(15) 0.0620(14) -0.0157(12) -0.0010(11) -0.0084(12)
F8 0.0500(13) 0.0719(16) 0.0984(19) 0.0244(14) 0.0080(12) -0.0147(11)
F9 0.0489(12) 0.0506(12) 0.0767(15) 0.0090(11) -0.0174(10) 0.0038(10)
F10 0.096(2) 0.0647(15) 0.0625(14) 0.0033(11) -0.0358(14) -0.0199(13)
F11 0.0601(14) 0.0624(14) 0.0673(14) 0.0092(11) 0.0107(11) -0.0155(11)
F12 0.0515(13) 0.0522(13) 0.127(2) 0.0214(14) -0.0209(14) 0.0017(11)
O1 0.0422(17) 0.076(2) 0.249(6) -0.069(3) -0.016(3) -0.0016(16)
O2 0.0518(16) 0.086(2) 0.0614(17) -0.0021(15) -0.0150(13) -0.0220(15)
O3 0.0561(16) 0.0641(17) 0.0635(16) -0.0108(13) -0.0138(13) -0.0110(13)
O4 0.0342(11) 0.0536(14) 0.0497(13) -0.0063(11) -0.0077(9) -0.0004(10)
O5 0.263(8) 0.099(3) 0.098(3) -0.014(3) -0.042(4) 0.027(4)
N1 0.0358(13) 0.0415(14) 0.0420(14) 0.0082(11) -0.0031(10) -0.0040(11)
N2 0.0284(11) 0.0374(13) 0.0371(12) 0.0025(10) -0.0017(9) -0.0033(10)
N3 0.0331(12) 0.0437(14) 0.0348(12) 0.0014(10) -0.0089(10) -0.0033(10)
N4 0.0287(11) 0.0389(13) 0.0310(11) -0.0009(10) -0.0054(9) -0.0033(10)
N5 0.0249(11) 0.0358(12) 0.0295(11) -0.0039(9) -0.0029(8) -0.0022(9)
N6 0.0327(13) 0.0484(15) 0.0380(13) -0.0062(11) -0.0028(10) 0.0026(11)
N7 0.0271(11) 0.0415(13) 0.0337(12) -0.0018(10) -0.0009(9) -0.0005(10)
N8 0.0238(12) 0.0568(17) 0.0561(16) -0.0147(13) -0.0014(11) 0.0027(11)
N9 0.0222(11) 0.0429(14) 0.0374(12) -0.0056(10) -0.0023(9) 0.0000(10)
N10 0.0226(10) 0.0363(12) 0.0365(12) -0.0004(10) -0.0027(9) -0.0029(9)
C1 0.091(3) 0.071(3) 0.068(3) 0.026(2) -0.027(2) 0.001(3)
C2 0.083(3) 0.083(3) 0.090(4) 0.044(3) 0.017(3) 0.002(3)
C3 0.059(2) 0.0469(19) 0.0480(19) 0.0124(15) -0.0022(16) 0.0032(16)
C4 0.0401(16) 0.0470(17) 0.0335(14) 0.0056(13) -0.0011(12) 0.0036(13)
C5 0.0368(15) 0.0489(18) 0.0330(14) -0.0003(13) -0.0052(12) 0.0030(13)
C6 0.0275(13) 0.0423(16) 0.0302(13) -0.0033(12) -0.0036(10) 0.0013(11)
C7 0.069(3) 0.070(3) 0.090(3) 0.010(2) -0.029(3) 0.013(2)
C8 0.087(3) 0.070(3) 0.083(3) 0.036(3) -0.018(3) -0.005(2)
C9 0.063(2) 0.049(2) 0.052(2) 0.0071(16) -0.0225(17) -0.0008(17)
C10 0.0422(17) 0.0417(17) 0.0391(15) 0.0029(13) -0.0066(13) -0.0010(13)
C11 0.0460(17) 0.0348(15) 0.0441(16) 0.0017(13) -0.0082(13) -0.0059(13)
C12 0.0299(13) 0.0353(14) 0.0335(14) -0.0041(11) -0.0012(11) -0.0038(11)
C13 0.0289(13) 0.0360(15) 0.0326(13) -0.0039(11) -0.0028(10) -0.0004(11)
C14 0.0327(15) 0.0484(18) 0.0376(15) -0.0057(13) -0.0114(12) -0.0033(13)
C15 0.0334(15) 0.0455(17) 0.0514(18) -0.0069(14) -0.0108(13) -0.0086(13)
C16 0.0397(16) 0.0378(16) 0.0443(16) -0.0044(13) -0.0056(13) -0.0062(13)
C17 0.0308(13) 0.0354(15) 0.0324(13) -0.0044(11) -0.0029(11) -0.0021(11)
C18 0.056(3) 0.174(7) 0.291(11) -0.177(8) 0.076(5) -0.039(4)
C19 0.064(3) 0.062(3) 0.114(4) -0.040(3) 0.032(3) -0.003(2)
C20 0.048(3) 0.125(5) 0.190(7) -0.098(5) 0.021(3) 0.007(3)
C21 0.0341(17) 0.066(2) 0.074(2) -0.030(2) 0.0034(16) 0.0023(16)
C22 0.0365(17) 0.055(2) 0.057(2) -0.0211(17) -0.0024(14) -0.0024(15)
C23 0.0286(14) 0.0421(16) 0.0374(15) -0.0068(12) -0.0024(11) -0.0024(12)
C24 0.057(3) 0.163(6) 0.081(3) -0.055(4) 0.004(2) 0.033(3)
C25 0.147(6) 0.076(4) 0.112(5) -0.034(3) -0.004(4) 0.034(4)
C26 0.045(2) 0.085(3) 0.063(2) -0.031(2) -0.0083(17) 0.022(2)
C27 0.0347(16) 0.062(2) 0.0409(16) -0.0070(15) 0.0012(13) 0.0080(14)
C28 0.0283(14) 0.062(2) 0.0456(17) -0.0059(15) -0.0003(12) 0.0055(14)
C29 0.0238(13) 0.0445(16) 0.0366(14) 0.0021(12) 0.0021(10) -0.0005(11)
C30 0.0257(13) 0.0388(15) 0.0415(15) -0.0031(12) -0.0038(11) -0.0031(11)
C31 0.0335(15) 0.0457(18) 0.0516(18) -0.0081(15) -0.0061(13) -0.0061(13)
C32 0.0272(14) 0.0528(19) 0.060(2) -0.0068(16) -0.0089(13) -0.0114(13)
C33 0.0237(13) 0.0517(18) 0.0504(18) 0.0001(15) -0.0012(12) -0.0048(12)
C34 0.0248(13) 0.0404(15) 0.0363(14) 0.0020(12) -0.0001(10) -0.0027(11)
C35 0.057(3) 0.077(3) 0.112(4) -0.003(3) -0.010(3) 0.002(2)
C36 0.206(10) 0.072(4) 0.313(14) -0.056(6) -0.161(10) 0.027(5)
C37 0.165(8) 0.118(6) 0.221(10) -0.081(7) -0.095(8) 0.065(6)
C38 0.074(5) 0.149(8) 0.76(4) -0.255(16) -0.057(11) 0.026(5)
C39 0.075(3) 0.083(3) 0.056(2) -0.002(2) -0.003(2) -0.016(2)
C40 0.105(5) 0.108(5) 0.088(4) -0.028(3) -0.032(3) -0.015(4)
C41 0.063(3) 0.160(6) 0.114(5) -0.051(5) -0.031(3) -0.015(4)
C42 0.061(3) 0.074(3) 0.089(3) 0.003(3) -0.016(2) -0.011(2)
C43 0.081(4) 0.151(6) 0.071(3) 0.029(4) -0.025(3) -0.044(4)
C44 0.058(3) 0.140(5) 0.066(3) -0.034(3) -0.006(2) -0.013(3)
C45 0.056(3) 0.077(3) 0.123(5) -0.028(3) 0.007(3) -0.009(2)
C46 0.078(3) 0.091(4) 0.075(3) 0.001(3) -0.002(2) -0.021(3)
C47 0.0419(18) 0.053(2) 0.056(2) 0.0047(16) -0.0020(15) -0.0022(15)
C48 0.045(2) 0.084(3) 0.065(2) 0.011(2) 0.0052(17) 0.015(2)
C49 0.048(2) 0.124(4) 0.071(3) 0.017(3) 0.005(2) -0.019(3)
C50 0.066(2) 0.0465(19) 0.0467(19) -0.0020(15) 0.0067(17) -0.0004(17)
C51 0.167(8) 0.106(5) 0.123(6) -0.023(5) 0.037(6) -0.011(5)
C52 0.40(2) 0.124(7) 0.073(4) -0.008(5) -0.011(8) 0.093(9)
C53 0.228(12) 0.237(12) 0.107(6) -0.056(7) -0.082(7) 0.105(10)
C54 0.248(11) 0.129(6) 0.078(4) -0.016(4) 0.000(5) 0.056(7)

#==============================================================================
_computing_data_collection
                                   'CrysAlisPro 1.171.40.67a (Rigaku OD, 2019)'
_computing_cell_refinement
                                   'CrysAlisPro 1.171.40.67a (Rigaku OD, 2019)'
_computing_data_reduction
                                   'CrysAlisPro 1.171.40.67a (Rigaku OD, 2019)'
_computing_structure_solution
                                             'Il Milione (Burla, et al., 2007)'
_computing_structure_refinement
                                      'SHELXL Version 2014/3 (Sheldrick, 2008)'
_computing_publication_material
                                          'CrystalStructure 4.3 (Rigaku, 2019)'
_computing_molecular_graphics                     'CrystalStructure 4.3'

#==============================================================================
# MOLECULAR GEOMETRY

_geom_special_details
;
 All esds (except the esd in the dihedral angle between two l.s. planes)
 are estimated using the full covariance matrix.  The cell esds are taken
 into account individually in the estimation of esds in distances, angles
 and torsion angles; correlations between esds in cell parameters are only
 used when they are defined by crystal symmetry.  An approximate (isotropic)
 treatment of cell esds is used for estimating esds involving l.s. planes.
;

loop_
 _geom_bond_atom_site_label_1
 _geom_bond_atom_site_label_2
 _geom_bond_distance
 _geom_bond_site_symmetry_2
 _geom_bond_publ_flag
Fe1 N10 2.138(2) . ?
Fe1 N5 2.138(2) . ?
Fe1 N9 2.175(2) . ?
Fe1 N2 2.185(2) . ?
Fe1 N7 2.203(2) . ?
Fe1 N4 2.212(3) . ?
P1 F2 1.486(5) . ?
P1 F5 1.486(4) . ?
P1 F3 1.508(4) . ?
P1 F4 1.544(4) . ?
P1 F1 1.571(3) . ?
P1 F6 1.618(4) . ?
P2 F10 1.590(2) . ?
P2 F11 1.591(2) . ?
P2 F8 1.592(2) . ?
P2 F12 1.593(2) . ?
P2 F7 1.595(2) . ?
P2 F9 1.600(2) . ?
O1 C35 1.345(6) . ?
O1 C38 1.413(8) . ?
O2 C42 1.413(6) . ?
O2 C39 1.446(6) . ?
O3 C46 1.412(6) . ?
O3 C43 1.451(6) . ?
O4 C47 1.435(4) . ?
O4 C50 1.446(4) . ?
O5 C51 1.374(9) . ?
O5 C54 1.406(10) . ?
N1 N2 1.347(4) . ?
N1 C4 1.356(4) . ?
N1 H1A 0.8800 . ?
N2 C6 1.345(4) . ?
N3 C10 1.345(4) . ?
N3 N4 1.346(3) . ?
N3 H3 0.8800 . ?
N4 C12 1.349(4) . ?
N5 C17 1.337(4) . ?
N5 C13 1.342(4) . ?
N6 N7 1.348(4) . ?
N6 C27 1.353(4) . ?
N6 H6 0.8800 . ?
N7 C29 1.343(4) . ?
N8 C21 1.340(5) . ?
N8 N9 1.344(3) . ?
N8 H8 0.8800 . ?
N9 C23 1.347(4) . ?
N10 C30 1.338(4) . ?
N10 C34 1.345(4) . ?
C1 C3 1.538(6) . ?
C1 H1B 0.9800 . ?
C1 H1C 0.9800 . ?
C1 H1D 0.9800 . ?
C2 C3 1.509(6) . ?
C2 H2A 0.9800 . ?
C2 H2B 0.9800 . ?
C2 H2C 0.9800 . ?
C3 C4 1.501(5) . ?
C3 H3A 1.0000 . ?
C4 C5 1.374(5) . ?
C5 C6 1.395(4) . ?
C5 H5 0.9500 . ?
C6 C13 1.462(4) . ?
C7 C9 1.523(7) . ?
C7 H7A 0.9800 . ?
C7 H7B 0.9800 . ?
C7 H7C 0.9800 . ?
C8 C9 1.520(6) . ?
C8 H8A 0.9800 . ?
C8 H8B 0.9800 . ?
C8 H8C 0.9800 . ?
C9 C10 1.500(5) . ?
C9 H9 1.0000 . ?
C10 C11 1.383(4) . ?
C11 C12 1.392(4) . ?
C11 H11 0.9500 . ?
C12 C17 1.465(4) . ?
C13 C14 1.391(4) . ?
C14 C15 1.377(5) . ?
C14 H14 0.9500 . ?
C15 C16 1.391(5) . ?
C15 H15 0.9500 . ?
C16 C17 1.390(4) . ?
C16 H16 0.9500 . ?
C18 C20 1.270(7) . ?
C18 H18A 0.9800 . ?
C18 H18B 0.9800 . ?
C18 H18C 0.9800 . ?
C19 C20 1.443(7) . ?
C19 H19A 0.9800 . ?
C19 H19B 0.9800 . ?
C19 H19C 0.9800 . ?
C20 C21 1.500(6) . ?
C20 H20 1.0000 . ?
C21 C22 1.387(5) . ?
C22 C23 1.387(5) . ?
C22 H22 0.9500 . ?
C23 C30 1.467(4) . ?
C24 C26 1.525(7) . ?
C24 H24A 0.9800 . ?
C24 H24B 0.9800 . ?
C24 H24C 0.9800 . ?
C25 C26 1.512(8) . ?
C25 H25A 0.9800 . ?
C25 H25B 0.9800 . ?
C25 H25C 0.9800 . ?
C26 C27 1.500(5) . ?
C26 H26 1.0000 . ?
C27 C28 1.375(5) . ?
C28 C29 1.396(4) . ?
C28 H28 0.9500 . ?
C29 C34 1.470(4) . ?
C30 C31 1.386(4) . ?
C31 C32 1.380(5) . ?
C31 H31 0.9500 . ?
C32 C33 1.381(5) . ?
C32 H32 0.9500 . ?
C33 C34 1.379(4) . ?
C33 H33 0.9500 . ?
C35 C36 1.514(9) . ?
C35 H35A 0.9900 . ?
C35 H35B 0.9900 . ?
C36 C37 1.538(11) . ?
C36 H36A 0.9900 . ?
C36 H36B 0.9900 . ?
C37 C38 1.109(10) . ?
C37 H37A 0.9900 . ?
C37 H37B 0.9900 . ?
C38 H38A 0.9900 . ?
C38 H38B 0.9900 . ?
C39 C40 1.484(7) . ?
C39 H39A 0.9900 . ?
C39 H39B 0.9900 . ?
C40 C41 1.465(9) . ?
C40 H40A 0.9900 . ?
C40 H40B 0.9900 . ?
C41 C42 1.466(7) . ?
C41 H41A 0.9900 . ?
C41 H41B 0.9900 . ?
C42 H42A 0.9900 . ?
C42 H42B 0.9900 . ?
C43 C44 1.495(8) . ?
C43 H43A 0.9900 . ?
C43 H43B 0.9900 . ?
C44 C45 1.461(8) . ?
C44 H44A 0.9900 . ?
C44 H44B 0.9900 . ?
C45 C46 1.452(7) . ?
C45 H45A 0.9900 . ?
C45 H45B 0.9900 . ?
C46 H46A 0.9900 . ?
C46 H46B 0.9900 . ?
C47 C48 1.491(5) . ?
C47 H47A 0.9900 . ?
C47 H47B 0.9900 . ?
C48 C49 1.492(7) . ?
C48 H48A 0.9900 . ?
C48 H48B 0.9900 . ?
C49 C50 1.485(6) . ?
C49 H49A 0.9900 . ?
C49 H49B 0.9900 . ?
C50 H50A 0.9900 . ?
C50 H50B 0.9900 . ?
C51 C52 1.425(12) . ?
C51 H51A 0.9900 . ?
C51 H51B 0.9900 . ?
C52 C53 1.386(12) . ?
C52 H52A 0.9900 . ?
C52 H52B 0.9900 . ?
C53 C54 1.388(10) . ?
C53 H53A 0.9900 . ?
C53 H53B 0.9900 . ?
C54 H54A 0.9900 . ?
C54 H54B 0.9900 . ?

loop_
 _geom_angle_atom_site_label_1
 _geom_angle_atom_site_label_2
 _geom_angle_atom_site_label_3
 _geom_angle
 _geom_angle_site_symmetry_1
 _geom_angle_site_symmetry_3
 _geom_angle_publ_flag
N10 Fe1 N5 169.94(9) . . ?
N10 Fe1 N9 73.90(9) . . ?
N5 Fe1 N9 110.56(9) . . ?
N10 Fe1 N2 115.29(9) . . ?
N5 Fe1 N2 74.19(9) . . ?
N9 Fe1 N2 90.37(9) . . ?
N10 Fe1 N7 73.63(9) . . ?
N5 Fe1 N7 102.13(9) . . ?
N9 Fe1 N7 147.29(9) . . ?
N2 Fe1 N7 99.91(9) . . ?
N10 Fe1 N4 96.90(9) . . ?
N5 Fe1 N4 73.56(9) . . ?
N9 Fe1 N4 100.95(9) . . ?
N2 Fe1 N4 147.75(9) . . ?
N7 Fe1 N4 86.74(9) . . ?
F2 P1 F5 169.9(5) . . ?
F2 P1 F3 95.4(4) . . ?
F5 P1 F3 94.6(5) . . ?
F2 P1 F4 91.0(5) . . ?
F5 P1 F4 90.3(4) . . ?
F3 P1 F4 90.4(2) . . ?
F2 P1 F1 91.1(5) . . ?
F5 P1 F1 87.7(4) . . ?
F3 P1 F1 89.2(2) . . ?
F4 P1 F1 177.9(3) . . ?
F2 P1 F6 83.7(4) . . ?
F5 P1 F6 86.3(4) . . ?
F3 P1 F6 178.5(3) . . ?
F4 P1 F6 88.5(2) . . ?
F1 P1 F6 92.00(18) . . ?
F10 P2 F11 91.12(15) . . ?
F10 P2 F8 89.45(16) . . ?
F11 P2 F8 178.35(15) . . ?
F10 P2 F12 90.09(15) . . ?
F11 P2 F12 90.41(14) . . ?
F8 P2 F12 91.14(15) . . ?
F10 P2 F7 179.85(18) . . ?
F11 P2 F7 89.03(13) . . ?
F8 P2 F7 90.40(15) . . ?
F12 P2 F7 89.94(15) . . ?
F10 P2 F9 89.94(14) . . ?
F11 P2 F9 89.23(13) . . ?
F8 P2 F9 89.22(13) . . ?
F12 P2 F9 179.63(16) . . ?
F7 P2 F9 90.02(13) . . ?
C35 O1 C38 105.3(5) . . ?
C42 O2 C39 109.0(3) . . ?
C46 O3 C43 107.8(4) . . ?
C47 O4 C50 107.9(3) . . ?
C51 O5 C54 108.9(6) . . ?
N2 N1 C4 112.2(3) . . ?
N2 N1 H1A 123.9 . . ?
C4 N1 H1A 123.9 . . ?
C6 N2 N1 105.0(2) . . ?
C6 N2 Fe1 115.71(19) . . ?
N1 N2 Fe1 139.12(19) . . ?
C10 N3 N4 112.7(2) . . ?
C10 N3 H3 123.7 . . ?
N4 N3 H3 123.7 . . ?
N3 N4 C12 104.6(2) . . ?
N3 N4 Fe1 139.13(19) . . ?
C12 N4 Fe1 115.36(18) . . ?
C17 N5 C13 119.7(2) . . ?
C17 N5 Fe1 120.60(18) . . ?
C13 N5 Fe1 119.50(19) . . ?
N7 N6 C27 112.0(3) . . ?
N7 N6 H6 124.0 . . ?
C27 N6 H6 124.0 . . ?
C29 N7 N6 104.9(2) . . ?
C29 N7 Fe1 115.72(19) . . ?
N6 N7 Fe1 138.16(19) . . ?
C21 N8 N9 112.7(3) . . ?
C21 N8 H8 123.7 . . ?
N9 N8 H8 123.7 . . ?
N8 N9 C23 104.9(2) . . ?
N8 N9 Fe1 138.68(19) . . ?
C23 N9 Fe1 116.36(19) . . ?
C30 N10 C34 119.5(2) . . ?
C30 N10 Fe1 120.15(18) . . ?
C34 N10 Fe1 120.29(19) . . ?
C3 C1 H1B 109.5 . . ?
C3 C1 H1C 109.5 . . ?
H1B C1 H1C 109.5 . . ?
C3 C1 H1D 109.5 . . ?
H1B C1 H1D 109.5 . . ?
H1C C1 H1D 109.5 . . ?
C3 C2 H2A 109.5 . . ?
C3 C2 H2B 109.5 . . ?
H2A C2 H2B 109.5 . . ?
C3 C2 H2C 109.5 . . ?
H2A C2 H2C 109.5 . . ?
H2B C2 H2C 109.5 . . ?
C4 C3 C2 111.6(3) . . ?
C4 C3 C1 109.2(3) . . ?
C2 C3 C1 111.1(4) . . ?
C4 C3 H3A 108.3 . . ?
C2 C3 H3A 108.3 . . ?
C1 C3 H3A 108.3 . . ?
N1 C4 C5 106.4(3) . . ?
N1 C4 C3 121.9(3) . . ?
C5 C4 C3 131.7(3) . . ?
C4 C5 C6 105.7(3) . . ?
C4 C5 H5 127.1 . . ?
C6 C5 H5 127.1 . . ?
N2 C6 C5 110.7(3) . . ?
N2 C6 C13 117.1(2) . . ?
C5 C6 C13 132.1(3) . . ?
C9 C7 H7A 109.5 . . ?
C9 C7 H7B 109.5 . . ?
H7A C7 H7B 109.5 . . ?
C9 C7 H7C 109.5 . . ?
H7A C7 H7C 109.5 . . ?
H7B C7 H7C 109.5 . . ?
C9 C8 H8A 109.5 . . ?
C9 C8 H8B 109.5 . . ?
H8A C8 H8B 109.5 . . ?
C9 C8 H8C 109.5 . . ?
H8A C8 H8C 109.5 . . ?
H8B C8 H8C 109.5 . . ?
C10 C9 C8 110.8(3) . . ?
C10 C9 C7 110.1(3) . . ?
C8 C9 C7 111.8(4) . . ?
C10 C9 H9 108.0 . . ?
C8 C9 H9 108.0 . . ?
C7 C9 H9 108.0 . . ?
N3 C10 C11 106.5(3) . . ?
N3 C10 C9 121.9(3) . . ?
C11 C10 C9 131.7(3) . . ?
C10 C11 C12 105.3(3) . . ?
C10 C11 H11 127.3 . . ?
C12 C11 H11 127.3 . . ?
N4 C12 C11 111.0(3) . . ?
N4 C12 C17 116.9(3) . . ?
C11 C12 C17 132.1(3) . . ?
N5 C13 C14 121.5(3) . . ?
N5 C13 C6 113.4(2) . . ?
C14 C13 C6 125.1(3) . . ?
C15 C14 C13 118.7(3) . . ?
C15 C14 H14 120.7 . . ?
C13 C14 H14 120.7 . . ?
C14 C15 C16 120.1(3) . . ?
C14 C15 H15 120.0 . . ?
C16 C15 H15 120.0 . . ?
C17 C16 C15 117.9(3) . . ?
C17 C16 H16 121.1 . . ?
C15 C16 H16 121.1 . . ?
N5 C17 C16 122.2(3) . . ?
N5 C17 C12 113.0(2) . . ?
C16 C17 C12 124.8(3) . . ?
C20 C18 H18A 109.5 . . ?
C20 C18 H18B 109.5 . . ?
H18A C18 H18B 109.5 . . ?
C20 C18 H18C 109.5 . . ?
H18A C18 H18C 109.5 . . ?
H18B C18 H18C 109.5 . . ?
C20 C19 H19A 109.5 . . ?
C20 C19 H19B 109.5 . . ?
H19A C19 H19B 109.5 . . ?
C20 C19 H19C 109.5 . . ?
H19A C19 H19C 109.5 . . ?
H19B C19 H19C 109.5 . . ?
C18 C20 C19 126.2(5) . . ?
C18 C20 C21 120.6(5) . . ?
C19 C20 C21 113.0(4) . . ?
C18 C20 H20 91.2 . . ?
C19 C20 H20 91.2 . . ?
C21 C20 H20 91.2 . . ?
N8 C21 C22 106.3(3) . . ?
N8 C21 C20 122.7(4) . . ?
C22 C21 C20 131.0(4) . . ?
C23 C22 C21 105.5(3) . . ?
C23 C22 H22 127.3 . . ?
C21 C22 H22 127.3 . . ?
N9 C23 C22 110.6(3) . . ?
N9 C23 C30 116.7(3) . . ?
C22 C23 C30 132.6(3) . . ?
C26 C24 H24A 109.5 . . ?
C26 C24 H24B 109.5 . . ?
H24A C24 H24B 109.5 . . ?
C26 C24 H24C 109.5 . . ?
H24A C24 H24C 109.5 . . ?
H24B C24 H24C 109.5 . . ?
C26 C25 H25A 109.5 . . ?
C26 C25 H25B 109.5 . . ?
H25A C25 H25B 109.5 . . ?
C26 C25 H25C 109.5 . . ?
H25A C25 H25C 109.5 . . ?
H25B C25 H25C 109.5 . . ?
C27 C26 C25 109.8(4) . . ?
C27 C26 C24 109.7(4) . . ?
C25 C26 C24 111.0(5) . . ?
C27 C26 H26 108.7 . . ?
C25 C26 H26 108.7 . . ?
C24 C26 H26 108.7 . . ?
N6 C27 C28 106.9(3) . . ?
N6 C27 C26 121.0(3) . . ?
C28 C27 C26 132.0(3) . . ?
C27 C28 C29 105.1(3) . . ?
C27 C28 H28 127.5 . . ?
C29 C28 H28 127.5 . . ?
N7 C29 C28 111.1(3) . . ?
N7 C29 C34 116.8(2) . . ?
C28 C29 C34 132.1(3) . . ?
N10 C30 C31 121.8(3) . . ?
N10 C30 C23 112.9(2) . . ?
C31 C30 C23 125.3(3) . . ?
C32 C31 C30 118.0(3) . . ?
C32 C31 H31 121.0 . . ?
C30 C31 H31 121.0 . . ?
C31 C32 C33 120.6(3) . . ?
C31 C32 H32 119.7 . . ?
C33 C32 H32 119.7 . . ?
C34 C33 C32 118.0(3) . . ?
C34 C33 H33 121.0 . . ?
C32 C33 H33 121.0 . . ?
N10 C34 C33 122.0(3) . . ?
N10 C34 C29 113.0(2) . . ?
C33 C34 C29 125.1(3) . . ?
O1 C35 C36 103.1(6) . . ?
O1 C35 H35A 111.1 . . ?
C36 C35 H35A 111.1 . . ?
O1 C35 H35B 111.1 . . ?
C36 C35 H35B 111.1 . . ?
H35A C35 H35B 109.1 . . ?
C35 C36 C37 102.4(6) . . ?
C35 C36 H36A 111.3 . . ?
C37 C36 H36A 111.3 . . ?
C35 C36 H36B 111.3 . . ?
C37 C36 H36B 111.3 . . ?
H36A C36 H36B 109.2 . . ?
C38 C37 C36 103.4(7) . . ?
C38 C37 H37A 111.1 . . ?
C36 C37 H37A 111.1 . . ?
C38 C37 H37B 111.1 . . ?
C36 C37 H37B 111.1 . . ?
H37A C37 H37B 109.0 . . ?
C37 C38 O1 121.8(8) . . ?
C37 C38 H38A 106.9 . . ?
O1 C38 H38A 106.9 . . ?
C37 C38 H38B 106.9 . . ?
O1 C38 H38B 106.9 . . ?
H38A C38 H38B 106.7 . . ?
O2 C39 C40 106.3(4) . . ?
O2 C39 H39A 110.5 . . ?
C40 C39 H39A 110.5 . . ?
O2 C39 H39B 110.5 . . ?
C40 C39 H39B 110.5 . . ?
H39A C39 H39B 108.7 . . ?
C41 C40 C39 106.9(5) . . ?
C41 C40 H40A 110.3 . . ?
C39 C40 H40A 110.3 . . ?
C41 C40 H40B 110.3 . . ?
C39 C40 H40B 110.3 . . ?
H40A C40 H40B 108.6 . . ?
C40 C41 C42 106.6(4) . . ?
C40 C41 H41A 110.4 . . ?
C42 C41 H41A 110.4 . . ?
C40 C41 H41B 110.4 . . ?
C42 C41 H41B 110.4 . . ?
H41A C41 H41B 108.6 . . ?
O2 C42 C41 107.1(5) . . ?
O2 C42 H42A 110.3 . . ?
C41 C42 H42A 110.3 . . ?
O2 C42 H42B 110.3 . . ?
C41 C42 H42B 110.3 . . ?
H42A C42 H42B 108.5 . . ?
O3 C43 C44 104.5(4) . . ?
O3 C43 H43A 110.9 . . ?
C44 C43 H43A 110.9 . . ?
O3 C43 H43B 110.9 . . ?
C44 C43 H43B 110.9 . . ?
H43A C43 H43B 108.9 . . ?
C45 C44 C43 104.4(4) . . ?
C45 C44 H44A 110.9 . . ?
C43 C44 H44A 110.9 . . ?
C45 C44 H44B 110.9 . . ?
C43 C44 H44B 110.9 . . ?
H44A C44 H44B 108.9 . . ?
C46 C45 C44 102.8(4) . . ?
C46 C45 H45A 111.2 . . ?
C44 C45 H45A 111.2 . . ?
C46 C45 H45B 111.2 . . ?
C44 C45 H45B 111.2 . . ?
H45A C45 H45B 109.1 . . ?
O3 C46 C45 108.9(4) . . ?
O3 C46 H46A 109.9 . . ?
C45 C46 H46A 109.9 . . ?
O3 C46 H46B 109.9 . . ?
C45 C46 H46B 109.9 . . ?
H46A C46 H46B 108.3 . . ?
O4 C47 C48 105.4(3) . . ?
O4 C47 H47A 110.7 . . ?
C48 C47 H47A 110.7 . . ?
O4 C47 H47B 110.7 . . ?
C48 C47 H47B 110.7 . . ?
H47A C47 H47B 108.8 . . ?
C47 C48 C49 102.1(3) . . ?
C47 C48 H48A 111.3 . . ?
C49 C48 H48A 111.3 . . ?
C47 C48 H48B 111.3 . . ?
C49 C48 H48B 111.3 . . ?
H48A C48 H48B 109.2 . . ?
C50 C49 C48 105.3(4) . . ?
C50 C49 H49A 110.7 . . ?
C48 C49 H49A 110.7 . . ?
C50 C49 H49B 110.7 . . ?
C48 C49 H49B 110.7 . . ?
H49A C49 H49B 108.8 . . ?
O4 C50 C49 106.7(3) . . ?
O4 C50 H50A 110.4 . . ?
C49 C50 H50A 110.4 . . ?
O4 C50 H50B 110.4 . . ?
C49 C50 H50B 110.4 . . ?
H50A C50 H50B 108.6 . . ?
O5 C51 C52 106.5(7) . . ?
O5 C51 H51A 110.4 . . ?
C52 C51 H51A 110.4 . . ?
O5 C51 H51B 110.4 . . ?
C52 C51 H51B 110.4 . . ?
H51A C51 H51B 108.6 . . ?
C53 C52 C51 108.7(7) . . ?
C53 C52 H52A 110.0 . . ?
C51 C52 H52A 110.0 . . ?
C53 C52 H52B 110.0 . . ?
C51 C52 H52B 110.0 . . ?
H52A C52 H52B 108.3 . . ?
C52 C53 C54 107.4(8) . . ?
C52 C53 H53A 110.2 . . ?
C54 C53 H53A 110.2 . . ?
C52 C53 H53B 110.2 . . ?
C54 C53 H53B 110.2 . . ?
H53A C53 H53B 108.5 . . ?
C53 C54 O5 108.2(7) . . ?
C53 C54 H54A 110.1 . . ?
O5 C54 H54A 110.1 . . ?
C53 C54 H54B 110.1 . . ?
O5 C54 H54B 110.1 . . ?
H54A C54 H54B 108.4 . . ?

loop_
 _geom_torsion_atom_site_label_1
 _geom_torsion_atom_site_label_2
 _geom_torsion_atom_site_label_3
 _geom_torsion_atom_site_label_4
 _geom_torsion
 _geom_torsion_site_symmetry_1
 _geom_torsion_site_symmetry_2
 _geom_torsion_site_symmetry_3
 _geom_torsion_site_symmetry_4
 _geom_torsion_publ_flag
C4 N1 N2 C6 -0.4(3) . . . . ?
C4 N1 N2 Fe1 174.1(2) . . . . ?
C10 N3 N4 C12 0.2(3) . . . . ?
C10 N3 N4 Fe1 168.1(2) . . . . ?
C27 N6 N7 C29 0.1(3) . . . . ?
C27 N6 N7 Fe1 166.2(2) . . . . ?
C21 N8 N9 C23 -0.4(4) . . . . ?
C21 N8 N9 Fe1 177.7(3) . . . . ?
N2 N1 C4 C5 0.5(4) . . . . ?
N2 N1 C4 C3 179.8(3) . . . . ?
C2 C3 C4 N1 -53.8(5) . . . . ?
C1 C3 C4 N1 -177.0(4) . . . . ?
C2 C3 C4 C5 125.2(5) . . . . ?
C1 C3 C4 C5 2.0(6) . . . . ?
N1 C4 C5 C6 -0.4(3) . . . . ?
C3 C4 C5 C6 -179.6(3) . . . . ?
N1 N2 C6 C5 0.1(3) . . . . ?
Fe1 N2 C6 C5 -175.9(2) . . . . ?
N1 N2 C6 C13 177.2(2) . . . . ?
Fe1 N2 C6 C13 1.1(3) . . . . ?
C4 C5 C6 N2 0.2(4) . . . . ?
C4 C5 C6 C13 -176.3(3) . . . . ?
N4 N3 C10 C11 0.1(4) . . . . ?
N4 N3 C10 C9 -179.1(3) . . . . ?
C8 C9 C10 N3 -163.6(4) . . . . ?
C7 C9 C10 N3 72.2(5) . . . . ?
C8 C9 C10 C11 17.5(6) . . . . ?
C7 C9 C10 C11 -106.7(5) . . . . ?
N3 C10 C11 C12 -0.3(4) . . . . ?
C9 C10 C11 C12 178.7(4) . . . . ?
N3 N4 C12 C11 -0.4(3) . . . . ?
Fe1 N4 C12 C11 -171.7(2) . . . . ?
N3 N4 C12 C17 178.2(2) . . . . ?
Fe1 N4 C12 C17 7.0(3) . . . . ?
C10 C11 C12 N4 0.5(4) . . . . ?
C10 C11 C12 C17 -177.9(3) . . . . ?
C17 N5 C13 C14 0.0(4) . . . . ?
Fe1 N5 C13 C14 174.8(2) . . . . ?
C17 N5 C13 C6 -178.2(2) . . . . ?
Fe1 N5 C13 C6 -3.5(3) . . . . ?
N2 C6 C13 N5 1.4(4) . . . . ?
C5 C6 C13 N5 177.7(3) . . . . ?
N2 C6 C13 C14 -176.7(3) . . . . ?
C5 C6 C13 C14 -0.5(5) . . . . ?
N5 C13 C14 C15 -1.1(5) . . . . ?
C6 C13 C14 C15 176.9(3) . . . . ?
C13 C14 C15 C16 1.3(5) . . . . ?
C14 C15 C16 C17 -0.4(5) . . . . ?
C13 N5 C17 C16 1.0(4) . . . . ?
Fe1 N5 C17 C16 -173.7(2) . . . . ?
C13 N5 C17 C12 -178.9(2) . . . . ?
Fe1 N5 C17 C12 6.4(3) . . . . ?
C15 C16 C17 N5 -0.8(5) . . . . ?
C15 C16 C17 C12 179.0(3) . . . . ?
N4 C12 C17 N5 -8.7(4) . . . . ?
C11 C12 C17 N5 169.6(3) . . . . ?
N4 C12 C17 C16 171.4(3) . . . . ?
C11 C12 C17 C16 -10.2(5) . . . . ?
N9 N8 C21 C22 0.3(5) . . . . ?
N9 N8 C21 C20 177.9(5) . . . . ?
C18 C20 C21 N8 -16.4(13) . . . . ?
C19 C20 C21 N8 167.4(5) . . . . ?
C18 C20 C21 C22 160.5(9) . . . . ?
C19 C20 C21 C22 -15.7(11) . . . . ?
N8 C21 C22 C23 -0.1(5) . . . . ?
C20 C21 C22 C23 -177.4(6) . . . . ?
N8 N9 C23 C22 0.3(4) . . . . ?
Fe1 N9 C23 C22 -178.3(2) . . . . ?
N8 N9 C23 C30 177.8(3) . . . . ?
Fe1 N9 C23 C30 -0.8(4) . . . . ?
C21 C22 C23 N9 -0.1(4) . . . . ?
C21 C22 C23 C30 -177.1(4) . . . . ?
N7 N6 C27 C28 0.0(4) . . . . ?
N7 N6 C27 C26 -177.4(3) . . . . ?
C25 C26 C27 N6 88.5(5) . . . . ?
C24 C26 C27 N6 -149.2(4) . . . . ?
C25 C26 C27 C28 -88.3(6) . . . . ?
C24 C26 C27 C28 34.0(7) . . . . ?
N6 C27 C28 C29 -0.2(4) . . . . ?
C26 C27 C28 C29 176.9(4) . . . . ?
N6 N7 C29 C28 -0.3(3) . . . . ?
Fe1 N7 C29 C28 -170.0(2) . . . . ?
N6 N7 C29 C34 178.7(3) . . . . ?
Fe1 N7 C29 C34 9.0(3) . . . . ?
C27 C28 C29 N7 0.3(4) . . . . ?
C27 C28 C29 C34 -178.5(3) . . . . ?
C34 N10 C30 C31 -0.5(5) . . . . ?
Fe1 N10 C30 C31 -178.6(2) . . . . ?
C34 N10 C30 C23 179.9(3) . . . . ?
Fe1 N10 C30 C23 1.8(3) . . . . ?
N9 C23 C30 N10 -0.6(4) . . . . ?
C22 C23 C30 N10 176.2(4) . . . . ?
N9 C23 C30 C31 179.7(3) . . . . ?
C22 C23 C30 C31 -3.4(6) . . . . ?
N10 C30 C31 C32 0.5(5) . . . . ?
C23 C30 C31 C32 -179.9(3) . . . . ?
C30 C31 C32 C33 -0.2(5) . . . . ?
C31 C32 C33 C34 -0.1(5) . . . . ?
C30 N10 C34 C33 0.2(4) . . . . ?
Fe1 N10 C34 C33 178.3(2) . . . . ?
C30 N10 C34 C29 -179.2(3) . . . . ?
Fe1 N10 C34 C29 -1.1(3) . . . . ?
C32 C33 C34 N10 0.1(5) . . . . ?
C32 C33 C34 C29 179.4(3) . . . . ?
N7 C29 C34 N10 -5.3(4) . . . . ?
C28 C29 C34 N10 173.4(3) . . . . ?
N7 C29 C34 C33 175.3(3) . . . . ?
C28 C29 C34 C33 -6.0(6) . . . . ?
C38 O1 C35 C36 -14.5(12) . . . . ?
O1 C35 C36 C37 19.4(10) . . . . ?
C35 C36 C37 C38 -17.9(18) . . . . ?
C36 C37 C38 O1 10(3) . . . . ?
C35 O1 C38 C37 3(3) . . . . ?
C42 O2 C39 C40 -14.1(6) . . . . ?
O2 C39 C40 C41 2.1(7) . . . . ?
C39 C40 C41 C42 10.0(8) . . . . ?
C39 O2 C42 C41 20.6(6) . . . . ?
C40 C41 C42 O2 -18.8(7) . . . . ?
C46 O3 C43 C44 -11.8(6) . . . . ?
O3 C43 C44 C45 28.7(6) . . . . ?
C43 C44 C45 C46 -34.1(6) . . . . ?
C43 O3 C46 C45 -9.8(6) . . . . ?
C44 C45 C46 O3 27.6(6) . . . . ?
C50 O4 C47 C48 -26.6(4) . . . . ?
O4 C47 C48 C49 35.5(4) . . . . ?
C47 C48 C49 C50 -31.2(5) . . . . ?
C47 O4 C50 C49 6.5(4) . . . . ?
C48 C49 C50 O4 16.0(5) . . . . ?
C54 O5 C51 C52 -3.9(11) . . . . ?
O5 C51 C52 C53 5.4(14) . . . . ?
C51 C52 C53 C54 -4.8(16) . . . . ?
C52 C53 C54 O5 2.4(15) . . . . ?
C51 O5 C54 C53 1.0(13) . . . . ?

loop_
_geom_hbond_atom_site_label_D
_geom_hbond_atom_site_label_H
_geom_hbond_atom_site_label_A
_geom_hbond_site_symmetry_D
_geom_hbond_site_symmetry_H
_geom_hbond_site_symmetry_A
_geom_hbond_distance_DA
_geom_hbond_distance_DH
_geom_hbond_distance_HA
_geom_hbond_angle_DHA
_geom_hbond_publ_flag
N1 H1A O1 . . . 2.747(5) 0.880 1.886 165.5 no
N1 H1A N2 . . . 1.347(4) 0.880 1.978 34.4 no
N3 H3 O2 . . . 2.770(4) 0.880 1.894 173.9 no
N3 H3 N4 . . . 1.346(3) 0.880 1.975 34.6 no
N6 H6 O3 . . . 2.739(4) 0.880 1.860 177.0 no
N6 H6 N7 . . . 1.348(4) 0.880 1.979 34.4 no
N8 H8 O4 . . . 2.757(4) 0.880 1.903 163.1 no
N8 H8 N9 . . . 1.344(4) 0.880 1.973 34.5 no

#==============================================================================
# Additional structures and associated data_? identifiers
# should be added at this point if there is more than one 
# structure analysis in the CIF.

_shelxl_version_number 2014-3

_shelx_res_file
;
TITL lBIPPfEpf6_-133
CELL  0.71073 21.92200 13.07790 24.71850 90.00000 91.47800 90.00000
ZERR  4 0.00030 0.00030 0.00040 0.00000 0.00140 0.00000
LATT 1
SYMM    -X, .50+Y, .50-Z
SFAC C H N FE P F O
UNIT 216 328 40 4 8 48 20
SHEL 6.790074 0.769607
L.S. 30
FMAP 2
PLAN 25
WPDB -2
HTAB
BOND $H
CONF
LIST 4
TEMP -133.0
ACTA
SIZE 0.168 0.126 0.100
ABIN
WGHT    0.132400    9.196100
FVAR       0.36245
FE1   4    0.752777    0.166440    0.658637    11.00000    0.02175    0.03473 =
         0.03013   -0.00075   -0.00291   -0.00261
P1    5    0.384988    0.171252    0.594602    11.00000    0.03131    0.07159 =
         0.07341    0.01611   -0.00963    0.00144
P2    5    0.920134   -0.289789    0.682068    11.00000    0.03592    0.04091 =
         0.05027    0.00793   -0.00874   -0.00650
F1    6    0.438318    0.217063    0.630725    11.00000    0.04701    0.15063 =
         0.24550   -0.11441   -0.02597    0.01395
F2    6    0.395330    0.248799    0.551846    11.00000    0.30610    0.23040 =
         0.29021    0.18100    0.13971    0.07272
F3    6    0.340307    0.235003    0.625422    11.00000    0.05183    0.27471 =
         0.24789   -0.15822   -0.00015    0.03221
F4    6    0.331976    0.123690    0.560818    11.00000    0.04784    0.34912 =
         0.10862   -0.07541   -0.01704   -0.02352
F5    6    0.383508    0.083627    0.632848    11.00000    0.39612    0.13319 =
         0.14206    0.07370   -0.05558   -0.03544
F6    6    0.431891    0.103318    0.560135    11.00000    0.05741    0.15026 =
         0.14461   -0.06186   -0.02622    0.01432
F7    6    0.942473   -0.229220    0.734979    11.00000    0.06468    0.07259 =
         0.06197   -0.01574   -0.00103   -0.00840
F8    6    0.868679   -0.345354    0.715561    11.00000    0.04998    0.07193 =
         0.09843    0.02440    0.00798   -0.01470
F9    6    0.966013   -0.381149    0.697277    11.00000    0.04889    0.05062 =
         0.07674    0.00904   -0.01735    0.00379
F10   6    0.897766   -0.350347    0.629435    11.00000    0.09635    0.06468 =
         0.06249    0.00329   -0.03582   -0.01990
F11   6    0.973023   -0.236100    0.649523    11.00000    0.06006    0.06241 =
         0.06733    0.00923    0.01068   -0.01546
F12   6    0.874817   -0.198471    0.666746    11.00000    0.05150    0.05215 =
         0.12705    0.02136   -0.02087    0.00167
O1    7    0.703963   -0.141495    0.709474    11.00000    0.04221    0.07602 =
         0.24912   -0.06856   -0.01551   -0.00163
O2    7    0.621874    0.248124    0.516382    11.00000    0.05183    0.08632 =
         0.06136   -0.00213   -0.01498   -0.02200
O3    7    0.753387    0.399900    0.798266    11.00000    0.05614    0.06405 =
         0.06351   -0.01079   -0.01382   -0.01104
O4    7    0.937626    0.094826    0.640862    11.00000    0.03420    0.05361 =
         0.04970   -0.00627   -0.00770   -0.00039
O5    7    0.655045    0.418687    0.391368    11.00000    0.26277    0.09913 =
         0.09764   -0.01436   -0.04223    0.02683
N1    3    0.790276   -0.008792    0.750981    11.00000    0.03582    0.04146 =
         0.04200    0.00817   -0.00307   -0.00400
AFIX  43
H1A   2    0.761169   -0.053349    0.743551    11.00000   -1.20000
AFIX   0
N2    3    0.795516    0.082056    0.725845    11.00000    0.02840    0.03735 =
         0.03705    0.00248   -0.00172   -0.00332
N3    3    0.715865    0.351180    0.569935    11.00000    0.03314    0.04370 =
         0.03483    0.00139   -0.00890   -0.00333
AFIX  43
H3    2    0.684148    0.321440    0.554071    11.00000   -1.20000
AFIX   0
N4    3    0.751959    0.305291    0.607548    11.00000    0.02874    0.03889 =
         0.03105   -0.00093   -0.00542   -0.00325
N5    3    0.826714    0.259869    0.687599    11.00000    0.02485    0.03582 =
         0.02954   -0.00391   -0.00292   -0.00218
N6    3    0.663841    0.309030    0.735670    11.00000    0.03271    0.04845 =
         0.03802   -0.00618   -0.00282    0.00257
AFIX  43
H6    2    0.692590    0.340056    0.754992    11.00000   -1.20000
AFIX   0
N7    3    0.674452    0.233528    0.700020    11.00000    0.02713    0.04146 =
         0.03368   -0.00184   -0.00090   -0.00048
N8    3    0.838124    0.013873    0.585490    11.00000    0.02378    0.05675 =
         0.05607   -0.01467   -0.00145    0.00271
AFIX  43
H8    2    0.874048    0.035101    0.597579    11.00000   -1.20000
AFIX   0
N9    3    0.784934    0.052834    0.601794    11.00000    0.02224    0.04294 =
         0.03739   -0.00564   -0.00231   -0.00004
N10   3    0.672877    0.097187    0.623320    11.00000    0.02258    0.03628 =
         0.03646   -0.00038   -0.00266   -0.00293
C1    1    0.892066   -0.110312    0.863716    11.00000    0.09150    0.07072 =
         0.06802    0.02598   -0.02699    0.00078
AFIX  33
H1B   2    0.894546   -0.172648    0.885665    11.00000   -1.20000
H1C   2    0.930213   -0.101279    0.844458    11.00000   -1.20000
H1D   2    0.885532   -0.051263    0.887279    11.00000   -1.20000
AFIX   0
C2    1    0.779366   -0.139778    0.850440    11.00000    0.08277    0.08339 =
         0.09022    0.04437    0.01654    0.00168
AFIX  33
H2A   2    0.783191   -0.202601    0.871872    11.00000   -1.20000
H2B   2    0.770121   -0.082319    0.874321    11.00000   -1.20000
H2C   2    0.746358   -0.147693    0.823266    11.00000   -1.20000
AFIX   0
C3    1    0.838548   -0.119330    0.822501    11.00000    0.05899    0.04693 =
         0.04797    0.01243   -0.00222    0.00325
AFIX  13
H3A   2    0.846848   -0.178141    0.797906    11.00000   -1.20000
AFIX   0
C4    1    0.835038   -0.023653    0.789057    11.00000    0.04011    0.04705 =
         0.03354    0.00557   -0.00105    0.00360
C5    1    0.870820    0.062568    0.788823    11.00000    0.03675    0.04893 =
         0.03298   -0.00034   -0.00515    0.00298
AFIX  43
H5    2    0.905870    0.076086    0.811079    11.00000   -1.20000
AFIX   0
C6    1    0.845005    0.126178    0.749113    11.00000    0.02746    0.04228 =
         0.03024   -0.00331   -0.00361    0.00133
C7    1    0.638847    0.547199    0.542296    11.00000    0.06939    0.06965 =
         0.08972    0.00954   -0.02884    0.01293
AFIX  33
H7A   2    0.616925    0.590349    0.515854    11.00000   -1.20000
H7B   2    0.614161    0.486803    0.550205    11.00000   -1.20000
H7C   2    0.646494    0.586061    0.575685    11.00000   -1.20000
AFIX   0
C8    1    0.738003    0.604485    0.502839    11.00000    0.08659    0.06980 =
         0.08252    0.03644   -0.01768   -0.00542
AFIX  33
H8A   2    0.714893    0.646652    0.476731    11.00000   -1.20000
H8B   2    0.748584    0.645418    0.534938    11.00000   -1.20000
H8C   2    0.775428    0.579976    0.486293    11.00000   -1.20000
AFIX   0
C9    1    0.699391    0.513608    0.519213    11.00000    0.06328    0.04919 =
         0.05159    0.00711   -0.02246   -0.00081
AFIX  13
H9    2    0.690390    0.471794    0.486089    11.00000   -1.20000
AFIX   0
C10   1    0.733543    0.447429    0.559233    11.00000    0.04216    0.04172 =
         0.03909    0.00285   -0.00655   -0.00097
C11   1    0.784573    0.466088    0.591839    11.00000    0.04598    0.03483 =
         0.04413    0.00174   -0.00823   -0.00593
AFIX  43
H11   2    0.808066    0.527079    0.593779    11.00000   -1.20000
AFIX   0
C12   1    0.794149    0.376451    0.621189    11.00000    0.02994    0.03529 =
         0.03350   -0.00414   -0.00125   -0.00383
C13   1    0.863627    0.225319    0.727720    11.00000    0.02894    0.03597 =
         0.03261   -0.00389   -0.00276   -0.00039
C14   1    0.915129    0.279693    0.744912    11.00000    0.03269    0.04836 =
         0.03760   -0.00570   -0.01141   -0.00326
AFIX  43
H14   2    0.940475    0.254996    0.773801    11.00000   -1.20000
AFIX   0
C15   1    0.928621    0.370040    0.719205    11.00000    0.03340    0.04545 =
         0.05135   -0.00694   -0.01077   -0.00858
AFIX  43
H15   2    0.964039    0.407587    0.729836    11.00000   -1.20000
AFIX   0
C16   1    0.890431    0.406369    0.677683    11.00000    0.03974    0.03777 =
         0.04433   -0.00444   -0.00564   -0.00615
AFIX  43
H16   2    0.898991    0.468756    0.659713    11.00000   -1.20000
AFIX   0
C17   1    0.839355    0.348490    0.663328    11.00000    0.03085    0.03539 =
         0.03242   -0.00441   -0.00292   -0.00208
C18   1    0.936147   -0.075024    0.525355    11.00000    0.05564    0.17357 =
         0.29057   -0.17744    0.07557   -0.03930
AFIX  33
H18A  2    0.935747   -0.013120    0.547685    11.00000   -1.20000
H18B  2    0.964913   -0.124524    0.541359    11.00000   -1.20000
H18C  2    0.948762   -0.057478    0.488757    11.00000   -1.20000
AFIX   0
C19   1    0.865118   -0.205295    0.494186    11.00000    0.06396    0.06181 =
         0.11412   -0.04027    0.03182   -0.00316
AFIX  33
H19A  2    0.821577   -0.218112    0.499168    11.00000   -1.20000
H19B  2    0.872724   -0.196427    0.455574    11.00000   -1.20000
H19C  2    0.888875   -0.263473    0.508176    11.00000   -1.20000
AFIX   0
C20   1    0.883049   -0.113825    0.523103    11.00000    0.04750    0.12462 =
         0.18978   -0.09811    0.02057    0.00665
AFIX  13
H20   2    0.891674   -0.154049    0.556846    11.00000   -1.20000
AFIX   0
C21   1    0.830515   -0.060806    0.548829    11.00000    0.03408    0.06599 =
         0.07362   -0.03021    0.00340    0.00232
C22   1    0.768030   -0.071274    0.540278    11.00000    0.03651    0.05491 =
         0.05704   -0.02108   -0.00235   -0.00239
AFIX  43
H22   2    0.747598   -0.117775    0.516494    11.00000   -1.20000
AFIX   0
C23   1    0.741676    0.000462    0.573772    11.00000    0.02861    0.04208 =
         0.03742   -0.00682   -0.00243   -0.00236
C24   1    0.518235    0.391069    0.793475    11.00000    0.05719    0.16260 =
         0.08076   -0.05451    0.00399    0.03347
AFIX  33
H24A  2    0.504053    0.446616    0.816604    11.00000   -1.20000
H24B  2    0.490050    0.383162    0.762336    11.00000   -1.20000
H24C  2    0.519756    0.327222    0.814221    11.00000   -1.20000
AFIX   0
C25   1    0.581605    0.516072    0.742731    11.00000    0.14747    0.07573 =
         0.11226   -0.03378   -0.00417    0.03360
AFIX  33
H25A  2    0.567240    0.571158    0.766071    11.00000   -1.20000
H25B  2    0.623070    0.531492    0.731277    11.00000   -1.20000
H25C  2    0.554390    0.510222    0.710801    11.00000   -1.20000
AFIX   0
C26   1    0.581779    0.416283    0.773664    11.00000    0.04549    0.08497 =
         0.06318   -0.03148   -0.00828    0.02168
AFIX  13
H26   2    0.610297    0.422706    0.805715    11.00000   -1.20000
AFIX   0
C27   1    0.603722    0.331461    0.738221    11.00000    0.03469    0.06176 =
         0.04090   -0.00704    0.00120    0.00803
C28   1    0.573523    0.267383    0.702480    11.00000    0.02831    0.06214 =
         0.04557   -0.00590   -0.00032    0.00552
AFIX  43
H28   2    0.530846    0.264089    0.694988    11.00000   -1.20000
AFIX   0
C29   1    0.619154    0.208220    0.679589    11.00000    0.02378    0.04446 =
         0.03659    0.00215    0.00213   -0.00051
C30   1    0.678024    0.025105    0.585294    11.00000    0.02572    0.03879 =
         0.04149   -0.00310   -0.00383   -0.00315
C31   1    0.627278   -0.019951    0.560636    11.00000    0.03347    0.04566 =
         0.05158   -0.00812   -0.00612   -0.00609
AFIX  43
H31   2    0.631558   -0.071413    0.533875    11.00000   -1.20000
AFIX   0
C32   1    0.570345    0.012164    0.576112    11.00000    0.02716    0.05281 =
         0.05954   -0.00679   -0.00893   -0.01138
AFIX  43
H32   2    0.534828   -0.017373    0.559763    11.00000   -1.20000
AFIX   0
C33   1    0.564537    0.086812    0.615131    11.00000    0.02367    0.05169 =
         0.05045    0.00010   -0.00120   -0.00480
AFIX  43
H33   2    0.525472    0.109300    0.625899    11.00000   -1.20000
AFIX   0
C34   1    0.617113    0.127780    0.638019    11.00000    0.02483    0.04044 =
         0.03629    0.00199   -0.00010   -0.00273
C35   1    0.643520   -0.153647    0.701100    11.00000    0.05709    0.07672 =
         0.11231   -0.00262   -0.01024    0.00175
AFIX  23
H35A  2    0.625167   -0.092749    0.683324    11.00000   -1.20000
H35B  2    0.622751   -0.166443    0.735542    11.00000   -1.20000
AFIX   0
C36   1    0.639623   -0.246193    0.664348    11.00000    0.20617    0.07169 =
         0.31279   -0.05616   -0.16092    0.02689
AFIX  23
H36A  2    0.633062   -0.225847    0.626062    11.00000   -1.20000
H36B  2    0.606390   -0.292753    0.674955    11.00000   -1.20000
AFIX   0
C37   1    0.702565   -0.296114    0.673558    11.00000    0.16528    0.11794 =
         0.22109   -0.08050   -0.09481    0.06542
AFIX  23
H37A  2    0.700067   -0.355256    0.698402    11.00000   -1.20000
H37B  2    0.719665   -0.319178    0.638944    11.00000   -1.20000
AFIX   0
C38   1    0.730491   -0.233766    0.691888    11.00000    0.07425    0.14890 =
         0.75699   -0.25529   -0.05692    0.02586
AFIX  23
H38A  2    0.761553   -0.215168    0.665232    11.00000   -1.20000
H38B  2    0.752796   -0.263417    0.723494    11.00000   -1.20000
AFIX   0
C39   1    0.640225    0.196673    0.467663    11.00000    0.07550    0.08259 =
         0.05583   -0.00217   -0.00267   -0.01554
AFIX  23
H39A  2    0.662152    0.132505    0.476744    11.00000   -1.20000
H39B  2    0.667477    0.241034    0.446619    11.00000   -1.20000
AFIX   0
C40   1    0.583283    0.174375    0.436085    11.00000    0.10487    0.10849 =
         0.08782   -0.02759   -0.03239   -0.01506
AFIX  23
H40A  2    0.584766    0.206098    0.399778    11.00000   -1.20000
H40B  2    0.577982    0.099652    0.431598    11.00000   -1.20000
AFIX   0
C41   1    0.532833    0.217286    0.466505    11.00000    0.06338    0.15985 =
         0.11436   -0.05058   -0.03100   -0.01455
AFIX  23
H41A  2    0.507891    0.161868    0.481916    11.00000   -1.20000
H41B  2    0.506286    0.259843    0.442591    11.00000   -1.20000
AFIX   0
C42   1    0.560500    0.279765    0.509862    11.00000    0.06071    0.07417 =
         0.08869    0.00259   -0.01635   -0.01116
AFIX  23
H42A  2    0.558547    0.353116    0.500069    11.00000   -1.20000
H42B  2    0.538530    0.269699    0.543947    11.00000   -1.20000
AFIX   0
C43   1    0.747500    0.406741    0.856504    11.00000    0.08137    0.15114 =
         0.07149    0.02853   -0.02496   -0.04425
AFIX  23
H43A  2    0.761720    0.343018    0.874393    11.00000   -1.20000
H43B  2    0.704566    0.419338    0.866051    11.00000   -1.20000
AFIX   0
C44   1    0.787119    0.495139    0.872853    11.00000    0.05815    0.14038 =
         0.06628   -0.03416   -0.00621   -0.01263
AFIX  23
H44A  2    0.770497    0.530925    0.904542    11.00000   -1.20000
H44B  2    0.829153    0.472047    0.881942    11.00000   -1.20000
AFIX   0
C45   1    0.786298    0.561738    0.825409    11.00000    0.05619    0.07694 =
         0.12334   -0.02820    0.00721   -0.00895
AFIX  23
H45A  2    0.750417    0.607721    0.825108    11.00000   -1.20000
H45B  2    0.823923    0.603437    0.824106    11.00000   -1.20000
AFIX   0
C46   1    0.782733    0.489657    0.780786    11.00000    0.07770    0.09083 =
         0.07470    0.00121   -0.00185   -0.02137
AFIX  23
H46A  2    0.759472    0.520115    0.749937    11.00000   -1.20000
H46B  2    0.824267    0.473076    0.768651    11.00000   -1.20000
AFIX   0
C47   1    0.970385    0.027778    0.677194    11.00000    0.04195    0.05259 =
         0.05608    0.00469   -0.00203   -0.00218
AFIX  23
H47A  2    0.952536   -0.041751    0.676085    11.00000   -1.20000
H47B  2    0.969240    0.053784    0.714768    11.00000   -1.20000
AFIX   0
C48   1    1.034201    0.026332    0.657788    11.00000    0.04454    0.08377 =
         0.06457    0.01147    0.00524    0.01478
AFIX  23
H48A  2    1.038860   -0.023282    0.627928    11.00000   -1.20000
H48B  2    1.063664    0.009499    0.687487    11.00000   -1.20000
AFIX   0
C49   1    1.042271    0.133575    0.638624    11.00000    0.04801    0.12381 =
         0.07099    0.01749    0.00521   -0.01854
AFIX  23
H49A  2    1.057327    0.177924    0.668555    11.00000   -1.20000
H49B  2    1.071693    0.136250    0.608938    11.00000   -1.20000
AFIX   0
C50   1    0.980749    0.166751    0.619172    11.00000    0.06636    0.04650 =
         0.04666   -0.00196    0.00665   -0.00044
AFIX  23
H50A  2    0.971986    0.236784    0.632041    11.00000   -1.20000
H50B  2    0.978275    0.166433    0.579125    11.00000   -1.20000
AFIX   0
C51   1    0.663701    0.385683    0.339365    11.00000    0.16746    0.10590 =
         0.12314   -0.02275    0.03653   -0.01097
AFIX  23
H51A  2    0.655490    0.311433    0.336368    11.00000   -1.20000
H51B  2    0.706221    0.398704    0.328696    11.00000   -1.20000
AFIX   0
C52   1    0.622027    0.441839    0.305586    11.00000    0.40211    0.12430 =
         0.07293   -0.00816   -0.01119    0.09269
AFIX  23
H52A  2    0.644255    0.476092    0.276307    11.00000   -1.20000
H52B  2    0.591532    0.394934    0.288848    11.00000   -1.20000
AFIX   0
C53   1    0.593024    0.514098    0.336903    11.00000    0.22829    0.23662 =
         0.10750   -0.05610   -0.08241    0.10475
AFIX  23
H53A  2    0.548197    0.506182    0.333215    11.00000   -1.20000
H53B  2    0.603994    0.583911    0.325104    11.00000   -1.20000
AFIX   0
C54   1    0.612069    0.498532    0.390242    11.00000    0.24759    0.12920 =
         0.07783   -0.01626   -0.00013    0.05555
AFIX  23
H54A  2    0.576773    0.480290    0.412494    11.00000   -1.20000
H54B  2    0.630731    0.561787    0.405172    11.00000   -1.20000
AFIX   0
HKLF 4

REM  lBIPPfEpf6_-133
REM R1 =  0.0745 for   12428 Fo > 4sig(Fo)  and  0.0939 for all   16250 data
REM    757 parameters refined using      0 restraints

END

WGHT      0.1324      9.1957

REM Instructions for potential hydrogen bonds
HTAB N1 O1
HTAB N3 O2
HTAB N6 O3
HTAB N8 O4
HTAB C9 O5
EQIV $1 -x+2, y+1/2, -z+3/2
HTAB C14 F7_$1
EQIV $2 x, y+1, z
HTAB C16 F9_$2
HTAB C16 F10_$2
EQIV $3 -x+1, -y, -z+1
HTAB C22 F4_$3
EQIV $4 -x+1, y+1/2, -z+3/2
HTAB C26 F5_$4
HTAB C28 F1
HTAB C31 F4_$3
HTAB C33 F1
HTAB C33 F6
HTAB C38 F12

REM Highest difference peak  1.113,  deepest hole -0.618,  1-sigma level  0.087
Q1    1   0.3510  0.1549  0.6519  11.00000  0.05    1.11
Q2    1   0.4127  0.0797  0.6034  11.00000  0.05    0.92
Q3    1   0.4217  0.1818  0.5505  11.00000  0.05    0.90
Q4    1   0.3661  0.2976  0.5910  11.00000  0.05    0.87
Q5    1   0.4297  0.2404  0.5918  11.00000  0.05    0.80
Q6    1   0.6385 -0.2524  0.7127  11.00000  0.05    0.72
Q7    1   0.8741 -0.1615  0.5304  11.00000  0.05    0.72
Q8    1   0.3589  0.2053  0.5340  11.00000  0.05    0.70
Q9    1   0.7238 -0.2560  0.7239  11.00000  0.05    0.69
Q10   1   0.9369 -0.0950  0.5376  11.00000  0.05    0.66
Q11   1   1.0365  0.0834  0.6140  11.00000  0.05    0.66
Q12   1   0.4238  0.1458  0.6423  11.00000  0.05    0.65
Q13   1   0.3472  0.0729  0.5896  11.00000  0.05    0.62
Q14   1   0.4089  0.2809  0.5642  11.00000  0.05    0.62
Q15   1   0.7404  0.1073  0.6590  11.00000  0.05    0.59
Q16   1   0.3616  0.0655  0.6254  11.00000  0.05    0.59
Q17   1   0.7520  0.2392  0.6599  11.00000  0.05    0.54
Q18   1   0.8735 -0.0947  0.4991  11.00000  0.05    0.53
Q19   1   0.7838  0.3598  0.8372  11.00000  0.05    0.52
Q20   1   0.5528  0.3254  0.5501  11.00000  0.05    0.51
Q21   1   0.7020 -0.1541  0.7254  11.00000  0.05    0.47
Q22   1   0.5673  0.3765  0.8305  11.00000  0.05    0.47
Q23   1   0.9185 -0.0259  0.5012  11.00000  0.05    0.46
Q24   1   0.6016  0.2972  0.5325  11.00000  0.05    0.44
Q25   1   0.7478  0.5198  0.7891  11.00000  0.05    0.44
;

# start Validation Reply Form
_vrf_PLAT360_Fe_bis_-133
;
PROBLEM: Short  C(sp3)-C(sp3) Bond  C37      - C38      .       1.11 Ang.  
RESPONSE: Both carbons are disordered atoms. 
Therefore, distances and angles shown in this Alert 
have no chemical significance.
;
_vrf_PLAT410_Fe_bis_-133
;
PROBLEM: Short Intra H...H Contact  H37A     ..H38B     .       1.77 Ang.  
RESPONSE: These errors come from low crystal quality to determine 
the position of hydrogen atoms. 
Therefore, this intramolecular hydrogen-bond angle shown 
in this Alert A has no chemical significance.
;
_vrf_PLAT482_Fe_bis_-133
;
PROBLEM: Small D-H..A Angle Rep for N1       ..N2       .      34.40 Degree
RESPONSE: These errors come from low crystal quality to determine 
the position of hydrogen atoms. 
Therefore, this intramolecular hydrogen-bond angle shown 
in this Alert A has no chemical significance.
;
_vrf_PLAT412_Fe_bis_-133
;
PROBLEM: Short Intra XH3 .. XHn     H18B     ..H20      .       1.70 Ang.  
RESPONSE: These errors come from low crystal quality to determine 
the position of hydrogen atoms. 
Therefore, this intramolecular hydrogen-bond angle shown 
in this Alert A has no chemical significance.
;
_vrf_PLAT910_Fe_bis_-133
;
PROBLEM: Missing FCF Reflection(s) Below Theta(Min)[Deg]=       3.05 Note  
RESPONSE: This is likely due to beam-stop. By using Mo radiation 
and the geometry of our goniometer, this happens quite often.
;
_vrf_PLAT934_Fe_bis_-133
;
PROBLEM: Number of (Iobs-Icalc)/Sigma(W) > 10 Outliers ..          5 Check 
RESPONSE: Owing to poor agreement, some reflections were omitted 
from the final cycles of refinement.
;
# end Validation Reply Form


_shelx_res_checksum    5989

_shelx_hkl_file
;
   0   0   3    1.01    0.68
   0   0   3    1.00    0.78
   0   0   4 1058.41   28.49
   0   0  -4 1011.47   28.43
   0   0   4 1049.89   28.42
   0   0   4 1050.09   28.54
   0   0  -5    0.20    1.29
   0   0   5   -0.32    1.40
   0   0  -5    0.02    1.11
   0   0   5   -0.06    1.05
   0   0   5    0.63    1.64
   0   0  -6 3480.02   89.80
   0   0   6 3435.93   89.79
   0   0  -6 3147.16   89.68
   0   0   6 3257.54   89.68
   0   0   6 3220.50   89.83
   0   0  -7    1.41    1.43
   0   0   7    0.26    1.68
   0   0  -7    0.40    1.39
   0   0   7    1.37    1.23
   0   0   7   -0.87    1.98
   0   0  -8    1.85    1.62
   0   0   8    4.35    1.69
   0   0  -8   -0.06    1.39
   0   0   8    0.90    1.32
   0   0   8   -0.74    2.12
   0   0  -9   -0.10    1.64
   0   0   9    0.29    1.78
   0   0   9    1.21    1.36
   0   0  -9    0.18    1.43
   0   0   9   -1.45    2.09
   0   0 -10  464.14   12.82
   0   0  10  437.28   12.77
   0   0  10  448.13   12.59
   0   0 -10  433.61   12.58
   0   0 -10  445.01   12.93
   0   0  10  438.18   12.91
   0   0 -11    0.26    1.99
   0   0  11    2.61    2.08
   0   0  11    0.37    1.58
   0   0 -11   -0.56    1.68
   0   0 -11    0.44    2.07
   0   0  11   -0.47    2.35
   0   0 -12   44.40    2.68
   0   0  12   44.76    2.72
   0   0 -12   47.63    2.34
   0   0  12   45.14    2.33
   0   0  12   44.79    3.07
   0   0 -12   41.86    2.97
   0   0  13    0.21    2.21
   0   0 -13   -0.08    2.12
   0   0 -13   -0.40    1.79
   0   0  13   -3.17    1.83
   0   0 -13   -0.35    2.44
   0   0  13   -2.32    2.75
   0   0  14    5.61    2.38
   0   0 -14    3.54    2.19
   0   0  14    6.98    2.84
   0   0 -14    5.84    2.64
   0   0  14    3.82    1.88
   0   0 -14    6.33    1.92
   0   0  15    0.63    2.37
   0   0 -15    1.63    2.41
   0   0  15   -0.77    1.40
   0   0  15   -1.48    2.76
   0   0 -15    0.20    2.64
   0   0 -15    2.64    1.95
   0   0  15   -1.09    1.94
   0   0  16    8.30    2.55
   0   0 -16   12.14    2.52
   0   0  16   12.56    1.56
   0   0 -16    8.41    2.94
   0   0  16   12.04    3.20
   0   0  16   10.84    2.08
   0   0 -16    9.71    2.08
   0   0  17   -0.26    2.64
   0   0 -17   -0.10    2.50
   0   0  17    1.88    1.55
   0   0  17   -1.15    3.25
   0   0 -17    1.53    3.02
   0   0  17   -1.23    2.14
   0   0 -17   -0.12    1.98
   0   0 -18   14.91    2.89
   0   0  18   20.83    3.04
   0   0  18   16.75    1.81
   0   0  18   17.91    3.51
   0   0 -18   23.55    3.49
   0   0  18   18.66    2.51
   0   0 -18   23.12    2.33
   0   0 -19   -4.92    3.13
   0   0  19   -2.37    3.03
   0   0  19    0.08    1.67
   0   0 -19    1.46    3.40
   0   0  19    1.28    3.63
   0   0  19    1.84    2.29
   0   0 -19   -1.68    2.21
   0   0  20   23.55    2.84
   0   0  20   23.69    2.02
   0   0 -20   28.28    3.56
   0   0  20   31.64    3.59
   0   0 -20   28.35    4.03
   0   0  20   29.54    4.11
   0   0 -20   31.24    2.73
   0   0  21    0.79    2.73
   0   0  21    1.27    1.78
   0   0 -21    2.37    3.48
   0   0  21    1.55    4.08
   0   0 -21    8.71    3.79
   0   0 -21   -1.58    2.37
   0   0 -22   42.51    4.07
   0   0  22   29.33    2.27
   0   0  22   40.99    3.37
   0   0  22   42.30    4.77
   0   0 -22   37.85    4.41
   0   0 -23    3.08    3.86
   0   0  23    0.19    2.98
   0   0 -23   -6.30    4.10
   0   0 -24    5.26    3.97
   0   0  24    8.19    3.04
   0   0 -24   -0.68    4.38
   0   0 -25   -7.02    4.20
   0   0  25   -0.87    3.00
   0   0 -25   -9.96    4.67
   0   0 -26    7.45    4.46
   0   0 -26    7.87    5.01
   0   0 -27    0.73    4.56
   0   0 -27    2.53    5.09
   0   0 -28    6.48    4.68
   0   0 -28    4.44    4.98
   0   0 -29   -3.98    5.13
   0   0 -29   -7.73    5.57
   0   0 -30    4.97    5.29
   0   0 -31  -13.19    5.74
   0   0 -32   34.61    6.47
   0  -1   1   -0.79    0.36
   0   1   2   11.07    2.69
   0   1  -2 1779.49    4.91
   0   1  -3 1547.78   42.12
   0   1   3 1548.78   42.03
   0   1  -3 1602.59   42.05
   0  -1   3 1586.73   42.06
   0  -1   3 1580.72   42.07
   0   1  -4  187.66    5.73
   0   1   4  192.09    5.51
   0   1   4  193.91    5.61
   0   1  -4  197.35    5.58
   0   1  -4  201.62    5.86
   0  -1   4  195.19    5.72
   0  -1   4  203.98    5.61
   0  -1   4  190.77    5.62
   0   1  -5 2745.66   74.69
   0   1  -5 2679.03   74.74
   0   1   5 2770.12   74.56
   0   1   5 2729.77   74.61
   0   1  -5 2895.13   74.82
   0  -1   5 2668.62   74.56
   0  -1   5 2706.60   74.79
   0  -1   5 2808.63   74.71
   0  -1   5 2666.43   74.65
   0  -1  -5 2779.70   74.68
   0   1   6 7922.10  215.43
   0   1  -6 7964.10  215.48
   0   1   6 7865.30  215.36
   0   1  -6 8331.20  215.58
   0   1  -6 8067.89  215.62
   0  -1   6 7614.03  215.51
   0  -1   6 8217.75  215.63
   0  -1   6 7914.23  215.50
   0  -1   6 7861.49  215.34
   0  -1  -6 7810.85  215.48
   0  -1   6 7863.99  215.48
   0   1  -7    5.67    1.72
   0   1  -7    7.66    1.81
   0   1   7    5.26    1.48
   0   1   7    6.71    0.96
   0   1  -7    8.92    1.89
   0   1   7    6.91    1.68
   0  -1   7    7.84    1.88
   0  -1   7    8.59    1.35
   0  -1   7    7.43    1.54
   0  -1   7    8.66    2.33
   0  -1  -7    7.65    0.94
   0  -1  -7    5.98    1.75
   0  -1   7    4.55    1.41
   0   1   8   44.91    2.12
   0   1   8   42.27    1.71
   0   1  -8   45.45    2.39
   0   1   8   42.11    2.39
   0   1  -8   49.46    2.57
   0   1  -8   35.97    2.40
   0  -1   8   42.90    1.92
   0  -1  -8   43.33    1.70
   0  -1   8   47.18    2.54
   0  -1   8   50.42    2.95
   0  -1   8   43.90    2.26
   0  -1   8   43.66    2.10
   0  -1  -8   43.72    2.43
   0   1   9  460.70   12.61
   0   1  -9  455.06   12.96
   0   1   9  423.41   12.97
   0   1   9  448.54   12.84
   0   1  -9  453.87   13.05
   0   1  -9  450.92   13.19
   0  -1   9  439.72   12.67
   0  -1  -9  459.39   12.59
   0  -1   9  445.84   13.01
   0  -1   9  458.04   12.93
   0  -1   9  478.10   13.23
   0  -1  -9  452.62   12.99
   0  -1   9  457.74   12.99
   0   1  10    3.06    1.20
   0   1 -10    3.18    1.73
   0   1  10    1.64    2.22
   0   1 -10    4.52    2.01
   0   1 -10    4.51    2.14
   0   1  10    2.54    1.67
   0  -1  10    1.96    2.09
   0  -1 -10    3.64    1.16
   0  -1  10    2.85    2.67
   0  -1  10    4.58    1.62
   0  -1  10    0.95    1.43
   0  -1  10    2.42    1.74
   0  -1 -10    3.85    1.88
   0   1  11  581.80   15.93
   0   1 -11  561.21   16.24
   0   1  11  569.85   16.34
   0   1 -11  555.13   16.35
   0   1 -11  561.14   16.51
   0   1  11  590.15   16.18
   0  -1 -11  588.09   15.88
   0  -1  11  580.18   15.94
   0  -1  11  582.37   16.59
   0  -1  11  546.04   16.27
   0  -1  11  569.93   16.36
   0  -1 -11  592.13   16.36
   0  -1  11  522.20   16.24
   0   1 -12  157.97    5.36
   0   1  12  157.59    4.87
   0   1  12  162.02    5.52
   0   1  12  163.70    5.27
   0   1 -12  165.47    5.75
   0   1 -12  161.74    5.46
   0   1  12  137.88    5.24
   0  -1 -12  160.54    5.34
   0  -1  12  159.14    5.57
   0  -1 -12  162.91    4.85
   0  -1  12  165.26    5.91
   0  -1  12  164.27    4.93
   0  -1  12  155.09    5.31
   0  -1  12  139.69    5.33
   0  -1 -12  163.66    5.48
   0   1 -13  543.05   15.32
   0   1  13  534.82   15.04
   0   1  13  519.63   14.74
   0   1 -13  551.80   15.04
   0   1  13  557.16   15.23
   0   1  13  463.39   15.12
   0   1 -13  533.30   15.47
   0  -1 -13  520.51   14.68
   0  -1  13  540.61   15.10
   0  -1  13  534.02   15.26
   0  -1  13  534.38   15.48
   0  -1  13  524.79   14.70
   0  -1 -13  528.45   15.09
   0  -1  13  470.62   15.10
   0  -1 -13  525.92   15.22
   0   1  14  247.45    8.49
   0   1  14  267.84    8.08
   0   1 -14  290.52    8.49
   0   1  14  270.94    8.68
   0   1 -14  290.09    8.99
   0   1  14  283.75    8.48
   0   1 -14  285.60    8.78
   0  -1  14  274.70    8.49
   0  -1  14  273.51    8.69
   0  -1 -14  283.14    8.53
   0  -1  14  279.73    8.98
   0  -1  14  275.94    8.06
   0  -1  14  240.88    8.52
   0  -1 -14  282.08    8.70
   0  -1 -14  287.93    8.04
   0   1  15    4.13    2.33
   0   1  15    2.22    1.62
   0   1 -15    3.67    2.55
   0   1 -15    4.76    2.15
   0   1  15    3.27    2.71
   0   1  15    0.22    2.34
   0   1 -15   -1.65    2.85
   0  -1  15    1.09    2.32
   0  -1 -15    1.39    2.20
   0  -1  15    3.05    3.01
   0  -1  15    2.13    2.60
   0  -1  15    1.79    1.70
   0  -1 -15    1.75    2.48
   0  -1  15    3.24    2.16
   0  -1 -15    1.38    1.55
   0   1  16   34.47    2.80
   0   1 -16   28.86    3.32
   0   1  16   28.38    2.08
   0   1 -16   29.19    2.71
   0   1 -16   29.89    3.07
   0   1  16   29.38    3.15
   0   1  16   30.19    2.78
   0  -1  16   31.01    2.71
   0  -1  16   32.76    2.13
   0  -1  16   30.28    3.02
   0  -1 -16   31.45    2.01
   0  -1  16   26.05    3.59
   0  -1 -16   26.33    2.68
   0  -1  16   22.61    2.77
   0  -1 -16   32.68    3.04
   0   1  17  101.91    4.45
   0   1 -17  108.11    4.19
   0   1  17  106.99    4.72
   0   1  17   95.32    3.74
   0   1 -17  101.15    4.94
   0   1 -17  104.46    4.71
   0   1  17   97.84    4.33
   0  -1  17  104.65    4.60
   0  -1 -17  100.98    4.40
   0  -1  17   98.11    4.27
   0  -1  17  102.41    5.11
   0  -1  17   97.99    3.62
   0  -1 -17  105.51    4.70
   0  -1  17   86.28    4.29
   0  -1 -17  101.24    3.64
   0   1  18    0.97    1.95
   0   1 -18    0.55    2.48
   0   1  18   -2.87    3.14
   0   1 -18    0.24    3.02
   0   1 -18   -2.39    3.39
   0   1  18    0.22    2.43
   0   1  18    0.78    2.63
   0  -1 -18    1.35    1.78
   0  -1  18   -1.05    1.83
   0  -1  18    4.74    2.53
   0  -1 -18    2.66    2.71
   0  -1  18    0.72    3.56
   0  -1  18    6.20    2.99
   0  -1  18   -1.14    2.71
   0   1  19    4.11    3.37
   0   1 -19    2.12    2.52
   0   1  19   -0.06    2.11
   0   1  19    2.58    2.85
   0   1 -19    3.26    3.06
   0   1  19    3.79    2.66
   0   1 -19    0.70    3.49
   0  -1 -19    1.85    2.84
   0  -1  19    0.84    3.11
   0  -1  19    5.05    2.75
   0  -1  19    1.23    1.99
   0  -1  19    1.27    3.70
   0  -1  19   -3.97    2.95
   0   1  20  165.20    6.01
   0   1 -20  164.49    5.71
   0   1  20  155.99    5.29
   0   1 -20  159.57    6.31
   0   1  20  144.18    4.73
   0   1  20  147.66    6.15
   0   1 -20  149.61    6.70
   0   1  20  163.89    6.37
   0  -1 -20  151.43    5.11
   0  -1  20  164.04    5.92
   0  -1  20  155.05    6.84
   0  -1 -20  141.94    6.00
   0  -1  20  143.77    5.00
   0   1 -21    2.08    2.86
   0   1  21    3.58    2.34
   0   1 -21    1.57    4.05
   0   1  21    0.10    3.29
   0   1  21   -2.16    3.70
   0   1  21    4.95    1.74
   0   1  21   -1.73    3.36
   0   1 -21    3.08    3.44
   0  -1  21    2.13    2.16
   0  -1 -21   -1.19    2.09
   0  -1 -21   -4.31    3.37
   0  -1  21    3.77    4.40
   0  -1  21    5.62    2.99
   0   1 -22   64.42    3.89
   0   1  22   59.00    2.66
   0   1  22   73.15    4.97
   0   1  22   61.05    3.40
   0   1  22   62.03    4.56
   0   1 -22   75.89    4.87
   0   1 -22   59.75    5.08
   0  -1  22   61.29    4.12
   0  -1  22   62.00    3.07
   0  -1 -22   64.19    4.39
   0   1 -23   -5.73    4.47
   0   1  23    2.39    2.46
   0   1  23    0.80    4.26
   0   1 -23   -4.82    4.08
   0   1  23    1.48    3.69
   0  -1 -23    6.94    3.71
   0  -1  23   -0.11    3.34
   0   1 -24   45.35    5.20
   0   1  24   43.74    4.55
   0   1 -24   57.81    5.01
   0  -1  24   57.35    4.10
   0  -1 -24   51.10    4.67
   0   1  25   23.51    4.46
   0   1 -25   20.58    5.03
   0   1 -25   30.43    4.70
   0  -1  25   21.87    3.68
   0  -1 -25   26.49    4.35
   0   1 -26   51.42    5.27
   0   1  26   44.08    4.93
   0   1 -26   49.91    5.88
   0  -1 -26   47.65    4.99
   0   1 -27    9.13    4.71
   0   1  27    3.07    4.54
   0   1 -27   10.96    5.23
   0  -1 -27    6.54    4.44
   0   1 -28   -0.85    5.13
   0   1 -28    1.79    4.97
   0   1  28   -0.76    4.73
   0  -1 -28   -0.36    4.67
   0   1 -29   20.82    5.41
   0   1  29    5.94    5.14
   0   1 -29   12.60    5.70
   0  -1 -29   13.96    4.96
   0   1 -30   29.62    6.42
   0   1 -30   26.98    5.67
   0   1  30   26.68    5.55
   0  -1 -30   32.08    5.52
   0   1  31   22.68    5.74
   0   1 -31   25.69    5.98
   0   1  32    3.61    5.79
   0   1 -32    8.76    6.09
   0   1 -33    2.46    6.35
   0   2   0 3590.11   99.75
   0   2   0 3548.40   99.81
   0   2   0 3694.44   99.71
   0  -2   0 3797.73   99.82
   0  -2   0 3700.78   99.70
   0   2  -1 2439.57   67.51
   0   2  -1 2465.80   67.50
   0   2   1 2504.81   67.52
   0   2   1 2596.29   67.54
   0  -2   1 2400.22   67.60
   0  -2   1 2481.55   67.50
   0  -2  -1 2454.27   67.64
   0   2   2 1275.23   35.11
   0   2   2 1307.73   35.28
   0   2  -2 1280.20   35.28
   0   2  -2 1303.47   35.16
   0   2  -2 1274.91   35.21
   0  -2  -2 1315.42   35.29
   0  -2   2 1206.37   35.31
   0  -2   2 1320.20   35.21
   0   2   3 3506.86   96.97
   0   2  -3 3454.62   96.98
   0   2  -3 3608.13   96.90
   0   2   3 3575.88   96.78
   0  -2   3 3515.01   97.00
   0  -2  -3 3563.60   96.77
   0  -2   3 3553.31   96.96
   0  -2   3 3651.04   96.91
   0   2  -4  203.66    5.97
   0   2   4  190.13    5.55
   0   2  -4  182.80    5.81
   0   2   4  185.51    5.79
   0   2  -4  201.68    5.71
   0  -2   4  188.01    5.73
   0  -2   4  204.14    5.66
   0  -2   4  163.42    5.75
   0   2  -5 7057.68  194.34
   0   2   5 7366.51  194.13
   0   2  -5 7246.40  194.22
   0   2   5 7013.99  194.21
   0   2  -5 7054.38  194.21
   0   2   5 7150.68  193.99
   0   2  -5 7016.63  194.42
   0  -2  -5 7127.70  194.00
   0  -2   5 7143.92  194.36
   0  -2  -5 6902.43  194.12
   0  -2   5 7335.70  194.24
   0  -2   5 7310.61  194.25
   0   2  -6 5972.96  160.42
   0   2   6 5970.66  160.22
   0   2   6 5656.97  160.24
   0   2  -6 5936.47  160.32
   0   2  -6 5948.45  160.26
   0   2   6 5814.51  160.08
   0   2  -6 5840.74  160.55
   0   2   6 6166.52  160.33
   0  -2   6 5638.62  160.52
   0  -2   6 5921.32  160.45
   0  -2   6 6176.70  160.35
   0  -2  -6 6001.29  160.22
   0  -2   6 5749.16  160.30
   0  -2  -6 5811.66  160.10
   0   2   7 1103.89   30.00
   0   2  -7 1097.42   30.21
   0   2  -7 1027.59   30.41
   0   2  -7 1093.37   29.99
   0   2   7 1070.98   29.99
   0   2   7 1101.59   29.86
   0   2  -7 1093.66   30.11
   0   2   7 1100.93   30.08
   0  -2   7 1130.59   30.24
   0  -2   7 1101.51   30.06
   0  -2  -7 1103.43   30.00
   0  -2   7 1058.62   30.37
   0  -2   7 1079.28   30.09
   0  -2  -7 1072.34   29.86
   0   2   8   31.25    2.01
   0   2  -8   28.39    2.42
   0   2  -8   33.38    2.14
   0   2   8   24.19    1.97
   0   2  -8   29.24    2.29
   0   2   8   31.90    1.78
   0   2  -8   27.84    2.55
   0   2   8   33.66    1.98
   0  -2   8   32.92    2.06
   0  -2  -8   37.56    1.61
   0  -2  -8   28.42    1.88
   0  -2   8   31.46    3.01
   0  -2   8   27.01    2.01
   0  -2   8   33.79    2.15
   0   2  -9   10.62    1.86
   0   2  -9   12.91    2.06
   0   2   9    7.69    1.61
   0   2  -9   11.85    1.94
   0   2   9    8.80    1.47
   0   2   9    9.80    1.82
   0   2  -9   11.63    2.23
   0   2   9   11.41    1.82
   0  -2   9   11.07    2.65
   0  -2   9    9.21    1.90
   0  -2   9   10.29    1.71
   0  -2   9   11.41    2.24
   0  -2   9   10.82    1.89
   0   2  10  155.23    4.44
   0   2 -10  153.24    5.32
   0   2 -10  167.39    5.57
   0   2  10  156.30    4.85
   0   2  10  151.45    5.04
   0   2  10  150.34    4.84
   0   2  10  158.35    5.04
   0   2 -10  159.81    5.21
   0   2 -10  158.15    5.30
   0  -2 -10  152.45    4.42
   0  -2  10  145.56    5.35
   0  -2  10  151.54    4.96
   0  -2  10  139.16    5.19
   0  -2  10  152.57    5.74
   0  -2  10  158.20    5.06
   0   2 -11  105.66    4.09
   0   2  11  102.79    3.21
   0   2 -11  107.26    4.12
   0   2 -11  104.03    4.37
   0   2  11  105.03    3.98
   0   2  11   98.68    3.59
   0   2  11  101.53    3.72
   0   2  11  110.00    3.97
   0   2 -11  109.05    4.26
   0  -2  11  100.03    4.75
   0  -2  11  109.17    4.28
   0  -2  11  108.80    3.76
   0  -2  11  102.05    3.92
   0  -2  11  114.78    4.12
   0  -2 -11  100.89    3.16
   0   2 -12  170.50    6.16
   0   2  12  156.23    4.93
   0   2 -12  175.11    5.80
   0   2 -12  177.68    5.91
   0   2 -12  169.47    5.63
   0   2  12  178.83    5.39
   0   2  12  173.27    5.63
   0   2  12  162.70    5.56
   0  -2  12  174.07    6.23
   0  -2 -12  163.82    4.88
   0  -2  12  175.02    5.92
   0  -2  12  170.24    5.38
   0  -2  12  171.62    5.74
   0  -2  12  172.04    5.79
   0   2 -13    6.45    2.54
   0   2  13    5.22    2.33
   0   2  13    3.55    1.15
   0   2 -13    6.46    2.48
   0   2 -13    5.76    2.41
   0   2  13    6.29    2.13
   0   2  13    8.90    1.93
   0   2 -13    7.69    2.91
   0  -2  13    7.81    1.99
   0  -2  13    6.66    2.15
   0  -2 -13    5.54    1.11
   0  -2  13    6.73    2.24
   0  -2  13    4.39    2.51
   0  -2  13    5.67    3.07
   0   2 -14  160.54    5.56
   0   2  14  146.16    4.61
   0   2 -14  158.58    5.52
   0   2 -14  148.13    5.97
   0   2  14  150.23    4.85
   0   2  14  148.66    5.42
   0   2  14  157.05    5.16
   0   2 -14  154.72    5.71
   0   2  14  150.24    5.43
   0  -2  14  158.68    5.74
   0  -2  14  159.47    6.16
   0  -2  14  146.15    5.46
   0  -2  14  152.54    5.06
   0  -2  14  148.95    5.47
   0  -2 -14  152.42    4.54
   0   2 -15   46.66    3.17
   0   2  15   47.19    2.07
   0   2 -15   50.73    3.29
   0   2 -15   51.89    3.45
   0   2  15   49.81    2.48
   0   2  15   50.81    2.89
   0   2 -15   48.62    3.57
   0   2  15   51.60    3.21
   0   2  15   47.76    3.15
   0  -2 -15   48.86    2.03
   0  -2  15   50.22    4.01
   0  -2  15   54.55    3.20
   0  -2  15   48.64    2.69
   0  -2  15   45.05    3.49
   0  -2  15   44.52    3.20
   0   2 -16    1.21    2.71
   0   2  16    2.23    2.30
   0   2  16    2.46    1.41
   0   2 -16    0.26    2.61
   0   2  16    3.21    2.64
   0   2  16    1.44    1.82
   0   2 -16    2.74    2.86
   0   2 -16    2.31    3.29
   0   2  16   -3.57    2.46
   0  -2  16   -1.44    2.80
   0  -2  16    1.72    2.44
   0  -2  16    1.41    3.56
   0  -2  16    0.39    2.05
   0  -2  16    4.38    2.50
   0  -2 -16    2.10    1.30
   0   2 -17   19.52    2.87
   0   2 -17   18.25    3.27
   0   2 -17   17.09    2.72
   0   2  17   16.04    1.67
   0   2 -17   13.42    3.54
   0   2  17   16.80    2.05
   0   2  17   13.75    2.54
   0   2  17   18.70    2.63
   0   2  17   14.46    2.98
   0  -2  17   22.31    2.83
   0  -2  17   15.03    3.69
   0  -2  17   17.03    2.17
   0  -2  17   12.81    2.90
   0  -2  17   14.66    2.94
   0  -2 -17   18.62    1.60
   0   2 -18    3.56    2.80
   0   2 -18   -1.91    3.10
   0   2  18    3.72    1.62
   0   2  18    3.45    2.69
   0   2  18    3.09    2.97
   0   2  18    0.62    1.88
   0   2 -18    1.43    3.55
   0   2  18   -0.79    2.59
   0  -2 -18    0.40    1.46
   0  -2  18   -0.53    2.66
   0  -2  18    5.75    3.78
   0  -2  18    6.64    2.21
   0  -2  18    0.70    2.69
   0  -2  18    4.26    3.03
   0   2  19   40.50    3.24
   0   2  19   37.40    3.74
   0   2 -19   40.07    3.29
   0   2  19   30.02    2.05
   0   2 -19   30.42    4.15
   0   2  19   31.03    2.37
   0   2 -19   31.21    3.69
   0   2  19   32.89    3.31
   0  -2  19   28.85    2.70
   0  -2  19   34.90    3.45
   0  -2 -19   32.40    1.96
   0  -2  19   31.84    3.38
   0  -2  19   41.57    4.50
   0   2  20   22.82    2.00
   0   2  20   20.35    2.26
   0   2  20   24.37    3.61
   0   2  20   22.45    3.08
   0   2 -20   18.77    3.76
   0   2  20   16.56    3.32
   0   2 -20   22.73    3.33
   0   2 -20   20.75    4.18
   0  -2  20   21.88    4.57
   0  -2  20   22.26    2.64
   0  -2 -20   22.10    1.90
   0  -2  20   26.25    3.50
   0  -2  20   18.36    3.27
   0   2  21   30.74    2.36
   0   2 -21   31.97    4.55
   0   2  21   32.83    3.45
   0   2 -21   25.13    3.78
   0   2  21   29.77    3.40
   0   2 -21   30.48    3.48
   0   2  21   26.31    4.05
   0   2  21   23.83    2.16
   0  -2  21   31.59    2.88
   0  -2  21   32.32    3.67
   0  -2  21   29.11    3.72
   0  -2 -21   30.80    3.44
   0   2 -22    4.89    4.36
   0   2 -22    2.65    3.78
   0   2  22    1.58    3.18
   0   2  22    0.98    3.50
   0   2  22   -0.24    1.86
   0   2  22    4.91    3.71
   0   2 -22    0.21    3.18
   0  -2  22   -1.82    2.43
   0  -2  22   -0.87    3.34
   0  -2  22   -0.87    3.50
   0  -2 -22    3.58    3.34
   0   2 -23    2.47    4.03
   0   2  23    3.41    3.38
   0   2  23   -0.61    3.99
   0   2 -23   -6.60    4.63
   0   2  23    3.70    3.69
   0  -2  23   -0.31    3.81
   0  -2 -23   -1.05    3.45
   0  -2  23    0.06    2.57
   0  -2  23   -0.52    3.52
   0   2  24   82.58    5.30
   0   2 -24   97.67    6.19
   0   2 -24   86.71    5.85
   0  -2  24   96.44    5.75
   0  -2  24   81.53    5.06
   0  -2 -24   93.80    5.20
   0   2  25    0.16    4.11
   0   2 -25    8.63    5.17
   0   2 -25    7.96    4.66
   0  -2  25   10.50    4.51
   0  -2  25    3.12    3.74
   0  -2 -25   13.60    4.01
   0   2 -26   89.33    6.74
   0   2 -26   89.53    6.25
   0   2  26   74.13    5.55
   0  -2 -26   84.03    5.62
   0  -2  26  101.74    5.35
   0  -2 -26   85.01    5.90
   0  -2  26   87.87    6.05
   0   2  27   18.71    4.67
   0   2 -27   17.33    5.11
   0   2 -27   26.75    5.64
   0  -2  27   16.62    4.97
   0  -2 -27   18.92    4.66
   0   2 -28   32.99    5.27
   0   2 -28   24.05    5.72
   0   2  28   27.79    4.91
   0  -2  28   28.67    5.26
   0  -2 -28   21.33    4.86
   0   2 -29    5.45    5.46
   0   2  29    4.55    4.81
   0   2 -29    9.76    5.87
   0  -2  29   -4.91    4.92
   0   2 -30   11.38    5.54
   0   2  30   -4.75    4.90
   0   2 -30    9.82    6.07
   0  -2  30   -6.87    5.63
   0   2 -31   25.15    6.35
   0   2  31   29.78    5.81
   0   2 -31   23.64    6.53
   0  -2  31   32.16    6.14
   0   2 -32    1.98    5.98
   0   2 -33   16.72    6.66
   0   2 -34    4.52    6.79
   0   3   0    2.96    1.42
   0   3   0    2.55    1.78
   0   3   0    5.05    1.17
   0  -3   0    4.59    1.49
   0  -3   0    2.37    1.15
   0   3  -1  675.99   18.23
   0   3  -1  664.28   18.23
   0   3   1  673.77   18.32
   0   3   1  655.26   18.08
   0   3   1  667.51   18.31
   0   3  -1  663.38   18.39
   0  -3   1  683.64   18.42
   0  -3  -1  638.44   18.07
   0  -3   1  650.45   18.21
   0  -3  -1  649.10   18.49
   0   3  -2 2775.59   76.02
   0   3   2 2809.37   76.11
   0   3   2 2810.64   76.04
   0   3  -2 2769.23   76.28
   0   3  -2 2891.40   76.08
   0   3  -2 2638.08   76.21
   0   3   2 2794.15   76.22
   0  -3  -2 2858.73   76.26
   0  -3   2 2765.64   76.06
   0  -3   2 2754.41   76.20
   0   3  -3   30.74    2.61
   0   3   3   26.92    1.66
   0   3  -3   37.44    1.96
   0   3  -3   30.51    1.97
   0   3   3   30.53    2.37
   0  -3   3   30.73    2.14
   0  -3  -3   36.03    2.41
   0  -3   3   37.80    1.78
   0  -3   3   26.79    2.26
   0   3  -4   84.15    3.16
   0   3   4   80.16    2.72
   0   3  -4   83.54    3.12
   0   3   4   82.19    3.44
   0   3  -4   87.60    3.49
   0  -3   4   84.04    3.28
   0  -3   4   85.24    3.03
   0  -3  -4   92.01    3.35
   0  -3   4   92.65    3.39
   0  -3  -4   81.05    2.66
   0   3   5  467.19   12.65
   0   3  -5  448.76   12.96
   0   3  -5  447.10   13.10
   0   3   5  454.25   13.10
   0   3  -5  455.00   13.14
   0   3  -5  465.32   13.11
   0   3   5  470.01   12.81
   0   3   5  449.42   12.64
   0  -3   5  473.83   13.12
   0  -3   5  453.64   13.09
   0  -3   5  440.34   12.91
   0   3  -6 4714.35  124.51
   0   3   6 4609.22  123.98
   0   3   6 4653.79  124.36
   0   3   6 4389.37  123.97
   0   3  -6 4618.41  124.35
   0   3   6 4576.03  124.19
   0   3  -6 4506.92  124.30
   0  -3   6 4671.32  124.43
   0  -3   6 4433.06  124.49
   0  -3   6 4673.18  124.33
   0  -3   6 4688.51  124.42
   0   3  -7 2449.27   65.68
   0   3   7 2436.86   65.34
   0   3   7 2428.03   65.10
   0   3  -7 2437.46   65.48
   0   3   7 2384.91   65.49
   0   3  -7 2440.50   65.84
   0   3  -7 2437.25   65.47
   0  -3   7 2400.71   65.56
   0  -3  -7 2287.55   65.12
   0  -3   7 2441.29   65.70
   0  -3   7 2322.67   65.48
   0   3  -8  809.15   22.37
   0   3   8  792.14   21.98
   0   3  -8  746.32   22.08
   0   3   8  816.83   21.75
   0   3   8  769.04   22.12
   0   3  -8  794.20   22.15
   0   3  -8  817.92   22.56
   0   3   8  814.55   22.16
   0  -3   8  772.79   22.20
   0  -3   8  807.65   22.62
   0  -3   8  780.83   22.17
   0  -3   8  815.29   22.41
   0  -3  -8  773.42   21.78
   0   3  -9  260.18    8.03
   0   3  -9  253.48    7.79
   0   3   9  240.90    7.50
   0   3  -9  229.86    7.47
   0   3  -9  243.72    7.53
   0   3   9  251.30    7.07
   0   3   9  248.76    7.45
   0   3   9  237.59    7.33
   0  -3   9  243.51    7.57
   0  -3   9  253.99    8.19
   0  -3   9  247.84    7.81
   0  -3   9  253.14    7.53
   0  -3  -9  243.46    7.37
   0  -3  -9  245.86    7.11
   0   3 -10  881.35   25.06
   0   3 -10  903.73   25.36
   0   3  10  881.27   24.78
   0   3  10  899.82   24.94
   0   3  10  898.38   24.54
   0   3 -10  824.04   25.05
   0   3  10  896.07   24.74
   0   3 -10  915.40   24.92
   0  -3  10  915.56   25.43
   0  -3 -10  897.19   24.58
   0  -3  10  863.42   24.88
   0  -3  10  929.52   25.18
   0  -3  10  916.71   24.99
   0  -3 -10  853.16   24.75
   0   3 -11  276.67    8.69
   0   3  11  272.99    8.25
   0   3  11  286.48    8.30
   0   3  11  275.08    8.46
   0   3  11  266.61    8.01
   0   3 -11  279.24    8.42
   0   3 -11  292.68    9.12
   0   3 -11  279.22    8.68
   0  -3 -11  283.41    8.09
   0  -3  11  265.93    8.38
   0  -3  11  276.58    9.11
   0  -3  11  280.89    8.73
   0  -3  11  283.34    8.51
   0  -3  11  250.51    8.64
   0  -3 -11  264.91    8.29
   0   3  12 1319.26   38.84
   0   3 -12 1465.59   39.26
   0   3 -12 1454.64   39.61
   0   3  12 1394.19   38.73
   0   3 -12 1421.44   39.32
   0   3  12 1412.51   39.10
   0   3  12 1407.53   38.88
   0   3 -12 1443.14   39.10
   0  -3  12 1453.77   39.31
   0  -3 -12 1405.39   38.78
   0  -3  12 1336.53   38.97
   0  -3  12 1427.01   39.56
   0  -3  12 1405.03   39.23
   0  -3  12 1482.83   39.20
   0  -3 -12 1403.59   38.96
   0   3 -13   41.11    3.04
   0   3 -13   42.90    3.29
   0   3  13   42.27    2.67
   0   3 -13   44.21    3.50
   0   3  13   43.23    2.78
   0   3  13   41.29    2.41
   0   3  13   42.67    2.81
   0   3 -13   38.29    3.18
   0  -3 -13   44.07    2.78
   0  -3  13   48.85    4.01
   0  -3  13   41.92    2.79
   0  -3 -13   43.67    2.42
   0  -3  13   41.89    3.11
   0  -3  13   41.75    3.30
   0  -3  13   33.66    3.05
   0   3 -14  264.04    8.32
   0   3 -14  258.58    8.45
   0   3  14  249.54    7.91
   0   3  14  259.02    7.75
   0   3  14  252.09    8.02
   0   3 -14  261.59    8.16
   0   3  14  264.56    7.70
   0   3 -14  254.09    8.73
   0  -3  14  248.10    8.30
   0  -3  14  241.20    7.88
   0  -3 -14  237.47    7.96
   0  -3  14  258.54    8.75
   0  -3  14  249.31    8.33
   0  -3  14  251.81    8.23
   0  -3 -14  254.43    7.73
   0   3  15  279.86    8.56
   0   3 -15  283.88    9.16
   0   3 -15  289.13    9.06
   0   3 -15  292.23    9.44
   0   3  15  294.46    8.59
   0   3  15  292.52    8.85
   0   3 -15  292.87    9.59
   0   3  15  272.01    9.04
   0  -3  15  292.44    9.23
   0  -3  15  271.20    8.73
   0  -3  15  285.48    9.75
   0  -3 -15  296.03    8.96
   0  -3  15  289.76    9.26
   0  -3 -15  284.21    8.65
   0  -3  15  265.42    9.02
   0   3 -16  179.07    6.65
   0   3 -16  183.51    6.91
   0   3  16  184.18    6.36
   0   3  16  182.70    5.99
   0   3 -16  186.16    7.31
   0   3  16  181.85    6.47
   0   3  16  191.15    6.10
   0   3 -16  181.00    6.48
   0  -3 -16  184.15    6.15
   0  -3  16  178.67    6.20
   0  -3  16  192.09    6.77
   0  -3  16  200.79    7.48
   0  -3  16  185.02    6.53
   0  -3  16  186.29    6.67
   0  -3 -16  188.32    6.50
   0   3  17  519.27   13.06
   0   3  17  487.81   13.48
   0   3 -17  509.89   13.57
   0   3  17  393.57   12.18
   0   3 -17  516.72   14.27
   0   3  17  499.64   12.88
   0   3  17  504.12   13.29
   0   3 -17  510.09   13.94
   0  -3  17  491.17   13.08
   0  -3  17  497.57   13.72
   0  -3 -17  397.05   12.18
   0  -3 -17  507.18   13.50
   0  -3  17  530.01   14.26
   0  -3 -17  515.40   13.21
   0  -3  17  498.11   13.58
   0  -3  17  502.38   13.66
   0   3  18  134.35    4.70
   0   3  18  103.00    3.41
   0   3  18  127.29    4.37
   0   3 -18  142.35    5.29
   0   3 -18  134.15    6.02
   0   3 -18  140.99    5.80
   0   3  18  137.69    5.09
   0   3  18  131.11    5.02
   0  -3  18  137.72    5.37
   0  -3 -18  142.52    5.19
   0  -3  18  136.91    6.23
   0  -3  18  131.23    4.71
   0  -3  18  144.70    5.49
   0  -3 -18  103.90    3.42
   0   3 -19  630.68   18.17
   0   3 -19  672.20   17.54
   0   3  19  647.30   17.57
   0   3  19  636.87   16.68
   0   3  19  673.28   17.04
   0   3 -19  665.24   17.96
   0   3  19  672.48   17.31
   0  -3  19  621.59   17.66
   0  -3 -19  691.22   17.64
   0  -3  19  638.70   16.98
   0  -3  19  626.16   17.69
   0   3 -20   20.97    4.15
   0   3  20   19.31    3.38
   0   3  20   17.98    2.50
   0   3  20   22.76    2.98
   0   3 -20   21.60    4.04
   0   3 -20   19.34    3.40
   0   3  20   22.19    3.55
   0  -3  20   20.84    3.63
   0  -3  20   17.75    3.02
   0  -3 -20   26.63    3.55
   0  -3 -20   16.04    1.17
   0  -3  20   16.08    3.78
   0   3  21   -1.44    3.43
   0   3 -21    5.33    3.97
   0   3  21    2.65    2.96
   0   3 -21    6.39    3.38
   0   3 -21   -0.89    4.20
   0   3  21   -4.34    3.27
   0  -3  21    0.91    2.86
   0  -3  21   -1.08    3.64
   0  -3 -21   -3.25    3.51
   0  -3  21   -3.11    3.74
   0   3  22   58.93    4.44
   0   3 -22   64.27    4.94
   0   3  22   69.21    3.98
   0   3 -22   64.86    5.46
   0   3 -22   61.19    4.47
   0   3  22   63.31    4.43
   0  -3 -22   63.84    4.68
   0  -3  22   59.38    3.77
   0  -3  22   69.74    5.09
   0  -3  22   67.33    4.56
   0   3 -23   51.15    5.43
   0   3  23   63.31    4.61
   0   3 -23   58.16    5.20
   0  -3 -23   66.81    4.83
   0  -3  23   61.29    4.73
   0  -3  23   52.66    5.00
   0  -3  23   56.15    3.77
   0   3  24   66.12    4.84
   0   3 -24   55.39    5.59
   0   3 -24   45.81    5.21
   0  -3  24   46.65    4.69
   0  -3  24   53.47    5.10
   0  -3 -24   60.63    5.00
   0   3 -25   22.64    5.27
   0   3  25   18.81    4.44
   0   3 -25   30.37    4.94
   0  -3  25   25.35    4.43
   0  -3 -25   29.44    4.69
   0  -3  25   20.21    4.82
   0   3 -26   57.41    6.06
   0   3  26   47.43    5.01
   0   3 -26   45.91    5.30
   0  -3  26   53.96    4.92
   0  -3  26   53.08    5.41
   0   3 -27   33.23    5.41
   0   3  27   41.21    4.94
   0   3 -27   33.90    6.06
   0  -3  27   33.81    4.82
   0  -3  27   38.48    5.44
   0   3 -28    1.74    5.33
   0   3  28    4.39    4.73
   0   3 -28    4.32    5.88
   0  -3  28    3.60    5.14
   0   3 -29   17.30    5.76
   0   3  29   18.76    5.28
   0   3 -29   24.09    6.50
   0  -3  29   30.56    5.80
   0   3 -30   -0.95    5.65
   0   3  30   -1.88    4.81
   0   3 -30    6.91    6.31
   0  -3  30    5.24    5.52
   0   3 -31   22.97    6.30
   0   3  31   26.16    5.73
   0   3 -31   22.89    6.98
   0  -3  31   29.43    6.31
   0   3 -32    1.29    6.43
   0   3 -33    6.69    6.71
   0   4   0  210.13    5.91
   0   4   0  199.53    6.03
   0   4   0  201.67    6.29
   0  -4   0  192.49    6.21
   0  -4   0  197.09    5.89
   0   4  -1   47.56    2.17
   0   4   1   49.36    2.22
   0   4  -1   50.12    2.79
   0   4   1   50.66    2.58
   0   4  -1   46.87    2.86
   0   4  -1   48.27    2.06
   0   4   1   52.24    1.90
   0  -4  -1   50.40    2.38
   0  -4   1   48.97    2.36
   0  -4  -1   47.36    1.86
   0  -4   1   48.01    2.17
   0  -4  -1   46.89    2.78
   0   4  -2  683.08   18.60
   0   4   2  687.18   18.67
   0   4  -2  655.41   18.79
   0   4   2  677.78   18.63
   0   4   2  666.48   18.92
   0   4  -2  709.13   18.62
   0   4  -2  707.22   18.95
   0   4   2  657.20   18.31
   0   4  -2  627.49   18.90
   0  -4  -2  657.39   18.29
   0  -4   2  636.67   18.57
   0  -4   2  658.30   18.77
   0  -4  -2  681.45   18.93
   0   4   3   88.19    3.27
   0   4  -3   81.67    3.15
   0   4   3   88.42    3.09
   0   4  -3   86.01    3.73
   0   4  -3   91.31    3.27
   0   4   3   76.90    3.53
   0   4  -3   86.35    3.76
   0  -4   3   72.58    3.57
   0  -4   3   87.79    3.30
   0  -4   3   78.53    3.34
   0  -4  -3   85.20    3.57
   0   4  -4 2429.72   65.22
   0   4  -4 2186.83   65.28
   0   4   4 2418.58   65.21
   0   4  -4 2434.49   64.98
   0   4  -4 2466.06   65.12
   0   4   4 2360.37   64.88
   0  -4   4 2316.89   65.26
   0  -4   4 2354.11   65.03
   0  -4  -4 2434.17   65.26
   0  -4   4 2340.80   65.07
   0   4   5  678.06   19.23
   0   4  -5  687.22   19.23
   0   4   5  660.35   18.79
   0   4  -5  669.60   19.01
   0   4  -5  724.08   19.21
   0  -4  -5  671.10   19.27
   0  -4   5  703.45   19.15
   0  -4   5  644.18   18.99
   0  -4  -5  696.83   18.78
   0  -4   5  665.38   19.28
   0   4   6  898.42   26.11
   0   4   6  945.60   26.11
   0   4  -6  979.44   26.60
   0   4   6  990.19   26.65
   0   4  -6  960.37   26.61
   0   4  -6  937.18   26.69
   0   4  -6  970.47   26.41
   0  -4  -6  976.75   26.60
   0  -4   6  962.37   26.69
   0  -4   6  943.04   26.44
   0  -4   6  982.37   26.58
   0   4   7 1375.32   36.90
   0   4  -7 1331.36   37.01
   0   4   7 1308.25   36.37
   0   4  -7 1386.62   37.00
   0   4  -7 1334.27   36.88
   0   4   7 1313.21   36.37
   0   4  -7 1345.00   36.75
   0   4   7 1303.97   36.60
   0  -4   7 1377.01   36.99
   0  -4   7 1308.64   37.05
   0  -4   7 1373.07   36.92
   0  -4   7 1321.50   36.79
   0   4   8   69.48    2.20
   0   4   8   68.44    2.27
   0   4  -8   72.06    3.53
   0   4  -8   62.32    3.74
   0   4  -8   60.63    3.23
   0   4  -8   69.57    3.06
   0   4   8   73.21    2.83
   0   4   8   64.07    3.37
   0   4  -8   71.97    3.48
   0  -4   8   72.72    3.42
   0  -4   8   74.69    3.39
   0  -4   8   67.16    3.22
   0  -4   8   67.75    3.45
   0   4  -9   10.76    2.89
   0   4  -9   15.18    2.69
   0   4   9   12.59    1.97
   0   4   9   15.22    1.06
   0   4  -9   13.32    2.61
   0   4   9   14.91    2.66
   0   4   9   11.85    1.07
   0   4   9   17.09    2.10
   0   4  -9   12.92    2.32
   0  -4   9   12.52    2.47
   0  -4   9   16.13    2.62
   0  -4   9   15.29    2.32
   0  -4   9   13.03    2.58
   0   4 -10  273.33    8.44
   0   4  10  259.11    7.93
   0   4  10  258.79    7.31
   0   4 -10  254.38    8.01
   0   4  10  263.22    7.74
   0   4  10  256.53    8.03
   0   4  10  241.44    7.29
   0   4 -10  267.26    8.61
   0   4 -10  258.97    7.99
   0  -4  10  272.59    8.30
   0  -4  10  275.96    8.81
   0  -4  10  255.40    8.00
   0  -4  10  257.17    8.17
   0   4 -11  170.10    6.30
   0   4  11  175.05    5.59
   0   4  11  171.17    5.14
   0   4  11  172.62    5.84
   0   4  11  174.73    5.89
   0   4 -11  176.68    5.85
   0   4 -11  178.33    6.70
   0   4 -11  173.76    5.91
   0  -4  11  169.54    6.70
   0  -4  11  161.85    5.89
   0  -4  11  179.33    6.02
   0  -4  11  167.21    6.25
   0   4 -12  717.23   19.95
   0   4 -12  708.36   20.29
   0   4 -12  683.41   19.62
   0   4  12  699.72   19.10
   0   4  12  676.93   19.38
   0   4  12  709.49   19.55
   0   4  12  712.16   19.70
   0  -4  12  714.63   20.35
   0  -4  12  693.10   19.93
   0  -4 -12  639.07   19.16
   0  -4  12  694.86   19.71
   0  -4  12  682.88   19.73
   0   4 -13    8.85    3.01
   0   4 -13   12.02    3.09
   0   4 -13    7.47    2.71
   0   4  13    7.11    1.62
   0   4  13    8.31    2.31
   0   4  13    5.75    2.48
   0   4  13    8.35    2.13
   0   4 -13   12.88    2.65
   0  -4  13    7.68    2.70
   0  -4  13    5.37    2.63
   0  -4  13    9.81    3.65
   0  -4 -13    7.33    1.72
   0  -4  13   10.08    2.62
   0   4 -14  360.23   10.94
   0   4  14  343.25   10.31
   0   4  14  351.86   10.03
   0   4 -14  344.64   10.97
   0   4  14  351.41   10.66
   0   4 -14  355.26   10.61
   0   4  14  360.24   10.42
   0   4 -14  376.90   11.47
   0  -4  14  347.00   10.62
   0  -4  14  341.24   10.98
   0  -4  14  356.64   11.34
   0  -4 -14  326.01   10.14
   0  -4  14  335.87   10.89
   0  -4 -14  340.40   10.39
   0  -4  14  345.00   10.68
   0   4 -15   20.89    3.30
   0   4 -15   17.10    3.28
   0   4  15   19.37    2.49
   0   4  15   17.67    1.95
   0   4 -15   18.82    2.84
   0   4 -15   16.20    3.27
   0   4  15   17.92    2.58
   0   4  15   15.75    2.63
   0  -4  15   18.68    2.87
   0  -4  15   16.68    3.05
   0  -4  15   14.70    4.02
   0  -4  15   17.76    3.12
   0  -4 -15   18.95    2.51
   0  -4  15   24.70    2.79
   0  -4 -15   15.95    2.11
   0   4 -16   23.08    3.41
   0   4 -16   29.26    4.08
   0   4  16   20.38    2.74
   0   4 -16   28.91    3.58
   0   4  16   23.82    2.19
   0   4 -16   23.15    3.06
   0   4  16   21.77    2.68
   0   4  16   23.92    2.90
   0  -4  16   19.33    2.77
   0  -4 -16   24.79    2.32
   0  -4  16   17.34    4.19
   0  -4  16   21.89    3.32
   0  -4  16   23.45    3.43
   0  -4  16   23.77    3.14
   0  -4 -16   21.33    2.66
   0   4 -17  148.65    6.25
   0   4 -17  160.51    6.99
   0   4  17  158.76    5.15
   0   4 -17  159.94    6.42
   0   4  17  143.43    5.56
   0   4  17  144.88    5.46
   0   4  17  146.14    5.87
   0  -4  17  157.88    5.76
   0  -4  17  150.38    6.25
   0  -4  17  156.66    7.00
   0  -4 -17  150.26    5.36
   0  -4  17  153.81    6.15
   0  -4 -17  159.57    5.66
   0   4  18   72.21    3.91
   0   4 -18   63.92    4.41
   0   4  18   70.93    3.60
   0   4 -18   65.68    4.55
   0   4  18   69.13    3.35
   0   4 -18   62.61    5.05
   0   4  18   74.90    4.00
   0  -4  18   74.35    3.92
   0  -4  18   62.49    4.39
   0  -4 -18   79.11    3.99
   0  -4  18   64.26    4.40
   0  -4 -18   68.62    3.52
   0   4 -19   22.30    3.79
   0   4 -19   33.02    4.47
   0   4  19   23.46    3.20
   0   4 -19   23.29    3.88
   0   4  19   23.22    2.65
   0   4  19   22.19    2.87
   0   4  19   23.25    3.16
   0  -4 -19   22.67    2.88
   0  -4  19   16.86    3.21
   0  -4 -19   33.54    3.36
   0  -4  19   28.20    3.89
   0  -4  19   18.16    3.77
   0   4 -20    0.12    3.65
   0   4  20    2.90    3.28
   0   4  20   -1.86    2.52
   0   4 -20    2.23    3.61
   0   4  20   -1.02    2.69
   0   4 -20   -5.14    4.32
   0   4  20    7.99    3.17
   0  -4 -20    6.76    2.88
   0  -4  20   -0.55    3.15
   0  -4 -20    6.31    3.28
   0  -4  20    0.83    3.87
   0  -4  20    2.88    3.71
   0   4 -21    2.66    3.52
   0   4  21    5.00    2.65
   0   4  21    4.67    3.32
   0   4 -21    2.68    4.67
   0   4  21    1.79    3.03
   0  -4  21    0.74    3.20
   0  -4  21    3.89    3.75
   0  -4  21    5.42    3.75
   0  -4 -21    2.97    2.91
   0  -4 -21    1.36    3.30
   0   4  22   17.10    3.55
   0   4 -22   23.91    4.22
   0   4 -22   19.34    5.17
   0  -4 -22   19.09    3.37
   0  -4  22   22.91    4.18
   0  -4  22   20.05    4.29
   0  -4  22    8.52    3.47
   0  -4 -22   23.78    3.89
   0   4  23   -1.68    3.73
   0   4 -23   -3.83    4.24
   0   4 -23   -0.62    5.15
   0  -4 -23   -2.71    3.38
   0  -4  23   -0.37    3.21
   0  -4  23    2.59    4.35
   0  -4 -23    2.78    3.77
   0  -4  23    2.73    4.05
   0   4 -24   15.85    4.53
   0   4  24   15.84    4.06
   0   4 -24   21.15    5.49
   0  -4 -24   12.48    4.08
   0  -4  24   10.85    4.63
   0  -4  24   18.56    4.32
   0  -4 -24   16.68    3.49
   0   4  25   32.66    4.59
   0   4 -25   32.11    5.14
   0   4 -25   46.26    6.10
   0  -4  25   37.81    4.95
   0  -4  25   24.36    4.81
   0   4  26   -0.70    4.41
   0   4 -26   -6.78    5.52
   0   4 -26   -1.88    4.90
   0  -4  26   -2.23    4.71
   0  -4  26   -2.60    4.69
   0   4  27    2.74    4.11
   0   4 -27    0.49    5.68
   0   4 -27    6.98    5.28
   0  -4  27   10.65    5.06
   0  -4  27   14.29    4.65
   0   4  28   14.00    5.00
   0   4 -28    2.78    6.03
   0   4 -28    5.48    5.58
   0  -4  28   10.52    5.14
   0  -4  28    3.06    4.67
   0   4 -29    0.95    5.76
   0   4  29    7.83    4.77
   0   4 -29    8.40    6.22
   0  -4  29   12.19    5.52
   0   4 -30    8.45    6.08
   0   4  30   20.73    5.49
   0   4 -30   17.14    6.74
   0  -4  30   17.51    5.74
   0   4 -31   43.18    6.63
   0   4  31   25.53    5.87
   0   4 -31   32.55    7.40
   0  -4  31   45.98    6.41
   0   4 -32    4.62    7.39
   0   4 -32    3.49    6.51
   0   5   0    0.41    1.36
   0   5   0   -0.05    1.56
   0   5   0   -1.88    2.03
   0  -5   0    3.46    1.37
   0  -5   0    0.69    1.96
   0   5   1  464.18   12.31
   0   5   1  361.30   12.70
   0   5   1  440.04   12.05
   0   5  -1  444.45   12.20
   0   5   1  427.76   12.44
   0   5  -1  429.52   12.61
   0   5  -1  444.18   12.25
   0   5  -1  438.70   12.56
   0  -5  -1  440.01   12.02
   0  -5   1  410.11   12.50
   0  -5  -1  424.29   12.74
   0  -5   1  417.02   12.17
   0  -5  -1  378.50   12.39
   0   5   2  196.11    6.59
   0   5   2  183.93    5.58
   0   5  -2  181.85    6.53
   0   5  -2  195.72    5.99
   0   5   2  199.83    6.06
   0   5  -2  187.75    6.39
   0   5  -2  203.01    5.98
   0   5   2  183.55    6.11
   0   5  -2  194.38    6.44
   0  -5  -2  189.79    6.47
   0  -5   2  188.73    5.96
   0  -5   2  187.59    6.37
   0  -5  -2  199.29    5.56
   0   5  -3   70.71    3.07
   0   5  -3   82.13    3.80
   0   5   3   82.70    3.76
   0   5  -3   77.90    3.81
   0   5  -3   80.42    3.68
   0   5   3   71.05    2.34
   0   5   3   72.56    3.07
   0   5   3   78.97    3.08
   0   5  -3   71.90    3.03
   0  -5  -3   67.19    3.70
   0  -5   3   79.88    3.35
   0  -5   3   68.97    3.62
   0  -5  -3   70.50    2.31
   0  -5   3   77.02    3.13
   0   5   4    6.04    1.89
   0   5   4    3.08    2.53
   0   5  -4    7.96    1.99
   0   5   4    5.03    1.61
   0   5  -4    9.63    2.27
   0   5  -4    6.35    1.67
   0   5  -4   10.36    2.83
   0  -5   4    6.98    2.05
   0  -5  -4    8.39    2.50
   0  -5   4    5.70    2.40
   0  -5   4    4.53    1.70
   0  -5   4    4.00    1.86
   0   5   5    2.06    1.52
   0   5  -5    0.90    2.66
   0   5   5    0.75    2.34
   0   5  -5    1.02    2.57
   0   5   5   -1.99    1.93
   0   5  -5   -0.15    1.97
   0   5  -5    1.36    2.03
   0  -5   5    0.09    2.27
   0  -5   5   -1.60    1.87
   0  -5  -5    2.26    1.39
   0  -5  -5    1.40    2.37
   0  -5   5    0.90    2.16
   0   5   6  414.96   12.45
   0   5   6  402.58   11.90
   0   5  -6  426.03   12.18
   0   5  -6  440.90   12.45
   0   5  -6  418.62   12.51
   0  -5   6  422.37   12.33
   0  -5   6  430.72   12.61
   0  -5   6  408.06   12.21
   0  -5  -6  440.41   12.52
   0  -5  -6  420.97   11.87
   0   5   7  351.48   10.05
   0   5   7  364.05   10.77
   0   5   7  335.93   10.04
   0   5  -7  337.52   10.83
   0   5  -7  361.36   10.69
   0   5  -7  361.69   10.79
   0   5  -7  358.64   10.45
   0  -5   7  367.33   10.66
   0  -5   7  355.13   10.49
   0  -5   7  343.65   10.83
   0  -5  -7  376.84   10.74
   0   5  -8 1817.09   49.52
   0   5   8 1885.21   49.74
   0   5  -8 1824.31   49.72
   0   5   8 1795.10   49.12
   0   5  -8 1866.16   49.82
   0   5   8 1825.57   49.39
   0   5   8 1744.46   49.12
   0   5  -8 1836.14   49.90
   0  -5   8 1826.91   49.71
   0  -5   8 1864.63   49.87
   0  -5   8 1756.70   49.56
   0  -5   8 1642.87   49.82
   0   5   9  494.40   14.13
   0   5   9  498.64   14.15
   0   5   9  519.11   14.52
   0   5  -9  514.35   15.14
   0   5  -9  526.72   14.75
   0   5  -9  530.90   14.96
   0   5   9  537.29   15.01
   0   5  -9  513.91   15.02
   0  -5   9  519.91   15.02
   0  -5   9  504.57   15.11
   0  -5   9  511.12   14.81
   0  -5   9  532.05   15.15
   0   5  10   33.72    1.44
   0   5 -10   36.11    3.66
   0   5  10   36.05    1.54
   0   5  10   34.48    2.51
   0   5 -10   37.30    3.28
   0   5 -10   37.63    3.18
   0   5  10   40.89    3.34
   0   5 -10   33.95    2.88
   0   5 -10   34.88    3.71
   0  -5  10   29.32    3.23
   0  -5  10   32.30    3.31
   0  -5  10   44.79    3.41
   0  -5  10   35.67    2.78
   0   5 -11  393.61   11.65
   0   5 -11  382.51   11.95
   0   5  11  347.82   10.29
   0   5  11  365.00   10.29
   0   5  11  386.32   11.14
   0   5 -11  394.35   11.32
   0   5  11  387.28   11.31
   0   5  11  392.34   10.88
   0   5 -11  373.73   11.12
   0  -5  11  390.13   11.63
   0  -5  11  386.70   12.06
   0  -5  11  401.10   11.54
   0  -5  11  397.26   11.25
   0  -5  11  387.61   11.52
   0   5 -12 1112.22   30.59
   0   5  12 1082.13   29.95
   0   5  12 1073.13   29.51
   0   5 -12 1073.21   30.85
   0   5  12 1092.86   30.27
   0   5  12 1028.94   29.51
   0   5 -12 1136.67   30.25
   0   5 -12 1123.36   30.23
   0   5  12 1127.77   30.33
   0  -5  12 1117.17   30.98
   0  -5  12 1131.08   30.49
   0  -5  12 1088.57   30.65
   0  -5  12 1045.13   30.30
   0  -5  12 1074.09   30.43
   0   5 -13  429.49   12.86
   0   5  13  415.07   12.11
   0   5  13  409.10   11.62
   0   5  13  402.36   11.64
   0   5  13  416.66   12.46
   0   5  13  430.39   12.47
   0   5 -13  426.17   12.42
   0   5 -13  416.26   13.34
   0  -5  13  409.80   12.86
   0  -5  13  422.72   13.25
   0  -5  13  434.56   12.65
   0  -5  13  428.13   12.68
   0   5 -14  676.03   19.44
   0   5  14  636.40   18.68
   0   5  14  666.40   18.31
   0   5  14  656.41   18.33
   0   5  14  688.34   19.01
   0   5  14  632.06   19.09
   0   5 -14  690.97   19.92
   0   5 -14  687.26   19.09
   0  -5  14  692.40   19.95
   0  -5  14  660.51   19.22
   0  -5  14  624.30   19.20
   0  -5  14  645.52   19.50
   0   5  15   69.33    3.35
   0   5 -15   78.85    4.35
   0   5  15   63.84    2.66
   0   5  15   66.97    3.87
   0   5 -15   72.55    3.94
   0   5  15   61.26    2.66
   0   5  15   70.68    3.76
   0   5 -15   76.62    4.99
   0  -5  15   71.68    4.43
   0  -5  15   66.44    5.25
   0  -5  15   66.41    3.97
   0  -5  15   70.26    4.03
   0   5  16  204.90    6.61
   0   5 -16  202.50    7.47
   0   5 -16  197.67    7.36
   0   5  16  190.78    6.09
   0   5  16  189.44    6.11
   0   5 -16  210.32    8.12
   0   5  16  203.57    6.86
   0   5  16  209.75    7.12
   0   5 -16  211.51    7.10
   0  -5  16  197.75    7.26
   0  -5  16  200.68    7.53
   0  -5  16  209.57    7.16
   0   5 -17   52.75    4.83
   0   5 -17   54.19    4.44
   0   5 -17   64.41    4.53
   0   5  17   59.93    2.75
   0   5  17   50.60    2.73
   0   5  17   62.14    3.70
   0   5  17   61.32    3.81
   0   5  17   65.69    3.45
   0  -5  17   56.37    4.36
   0  -5  17   62.70    4.07
   0  -5  17   54.26    4.19
   0   5  18  140.69    5.42
   0   5 -18  147.57    6.59
   0   5  18  144.62    4.88
   0   5 -18  143.54    7.02
   0   5  18  141.14    4.87
   0   5  18  140.26    5.53
   0   5  18  151.00    5.95
   0  -5  18  150.32    5.95
   0  -5  18  151.87    6.53
   0  -5  18  133.39    5.99
   0   5 -19   60.09    5.44
   0   5 -19   58.25    4.85
   0   5  19   55.09    2.97
   0   5  19   50.93    3.61
   0   5  19   57.83    3.81
   0   5  19   59.62    3.07
   0   5  19   60.73    3.93
   0  -5  19   64.95    4.26
   0  -5  19   56.30    4.54
   0  -5  19   56.20    4.50
   0   5  20   23.77    3.82
   0   5  20   22.74    2.51
   0   5 -20   31.28    4.44
   0   5  20   24.12    2.61
   0   5  20   24.88    3.27
   0   5 -20   25.25    5.27
   0  -5  20   25.02    3.71
   0  -5  20   25.56    4.25
   0  -5  20   23.76    4.10
   0   5  21   71.56    3.71
   0   5 -21   78.68    5.37
   0   5  21   77.58    5.00
   0   5 -21   83.40    6.27
   0  -5  21   78.59    4.80
   0  -5  21   82.31    5.16
   0  -5  21   73.58    5.46
   0   5  22   10.23    2.76
   0   5 -22   13.89    4.28
   0   5  22   12.16    3.95
   0   5 -22   19.59    5.46
   0  -5  22   14.69    3.78
   0  -5  22   19.66    4.44
   0  -5  22   14.29    4.32
   0   5  23    3.42    4.05
   0   5 -23    5.76    4.77
   0   5  23    6.05    2.80
   0   5 -23   13.50    5.56
   0  -5  23    0.88    4.32
   0  -5  23    7.10    4.77
   0  -5  23   11.99    3.84
   0   5  24   84.55    5.57
   0   5 -24   73.10    6.30
   0   5 -24   87.29    6.80
   0  -5  24   72.23    5.90
   0  -5  24   79.61    5.84
   0   5  25   30.29    4.47
   0   5 -25   37.41    6.15
   0   5 -25   27.02    5.40
   0  -5  25   17.98    4.96
   0  -5  25   28.03    5.07
   0   5  26   10.32    4.44
   0   5 -26   10.45    5.13
   0   5 -26    5.93    5.84
   0  -5  26    8.32    4.85
   0  -5  26   10.07    4.94
   0   5  27    7.65    4.86
   0   5 -27   -3.85    6.08
   0   5 -27   -3.41    5.31
   0  -5  27   -2.18    5.30
   0  -5  27   -1.35    4.80
   0   5  28    7.96    4.54
   0   5 -28   12.76    6.37
   0   5 -28    4.26    5.44
   0  -5  28    4.77    5.55
   0  -5  28    3.35    5.37
   0   5 -29   26.46    6.22
   0   5  29   10.13    5.27
   0   5 -29   21.25    6.77
   0  -5  29    8.64    5.62
   0   5 -30    5.15    5.90
   0   5  30    9.25    5.17
   0   5 -30   -0.86    7.06
   0  -5  30    3.60    5.63
   0   5 -31   11.52    6.51
   0   5 -31   16.91    7.28
   0   5  31   25.42    5.95
   0  -5  31   22.70    6.08
   0   5 -32    6.42    7.25
   0   5 -33    0.31    7.63
   0   6   0    4.34    1.60
   0   6   0    8.15    2.41
   0   6   0    4.14    1.66
   0  -6   0    7.15    2.67
   0  -6   0    6.82    1.56
   0  -6   0    7.81    2.10
   0   6   1   51.83    3.61
   0   6  -1   49.90    3.07
   0   6   1   50.88    2.24
   0   6  -1   46.30    2.40
   0   6  -1   47.61    3.12
   0   6  -1   50.27    2.59
   0   6   1   54.40    2.58
   0   6   1   43.22    2.91
   0  -6  -1   50.83    2.19
   0  -6  -1   50.91    3.47
   0  -6   1   43.96    2.83
   0  -6   1   52.20    2.49
   0  -6  -1   48.62    2.73
   0   6  -2    4.14    2.96
   0   6   2    1.42    3.03
   0   6  -2    3.31    2.68
   0   6   2    0.12    1.87
   0   6  -2    2.55    1.94
   0   6  -2    3.26    1.72
   0   6   2    3.54    2.24
   0   6   2    3.65    1.30
   0   6  -2    2.24    2.57
   0  -6  -2    3.80    1.24
   0  -6   2    4.02    1.81
   0  -6   2    2.12    2.14
   0  -6  -2    5.48    2.60
   0  -6  -2    1.43    1.90
   0   6   3   21.21    3.27
   0   6   3   19.59    2.41
   0   6   3   17.87    1.26
   0   6  -3   16.23    3.24
   0   6  -3   20.80    2.28
   0   6   3   20.17    2.10
   0   6  -3   17.96    2.19
   0   6  -3   20.25    2.89
   0   6  -3   19.92    2.75
   0  -6   3   20.23    2.11
   0  -6  -3   12.34    2.62
   0  -6  -3   18.17    1.26
   0  -6   3   20.12    2.50
   0  -6   3   21.56    3.05
   0   6  -4  487.84   14.16
   0   6   4  452.59   13.13
   0   6   4  470.45   13.71
   0   6   4  503.00   14.24
   0   6  -4  469.69   13.68
   0   6  -4  485.22   13.87
   0   6  -4  508.60   14.24
   0   6  -4  492.33   14.29
   0   6   4  478.31   13.82
   0  -6   4  464.52   13.79
   0  -6   4  504.58   14.20
   0  -6   4  499.03   14.32
   0  -6  -4  482.28   14.26
   0  -6   4  498.18   13.79
   0  -6  -4  476.32   13.10
   0   6  -5  400.00   12.02
   0   6   5  402.15   11.99
   0   6  -5  386.10   11.48
   0   6  -5  407.64   11.67
   0   6   5  406.99   11.69
   0   6  -5  376.37   11.93
   0   6   5  358.41   11.36
   0   6  -5  400.93   12.16
   0  -6   5  381.01   11.92
   0  -6   5  395.49   11.60
   0  -6   5  409.06   12.14
   0  -6  -5  406.58   12.10
   0  -6   5  396.16   11.56
   0   6   6  358.24   10.88
   0   6   6  353.80   10.22
   0   6  -6  362.72   10.94
   0   6  -6  342.27   10.63
   0   6   6  351.72   10.62
   0   6  -6  366.46   10.44
   0   6  -6  344.77   11.01
   0  -6  -6  359.05   10.92
   0  -6  -6  344.53   10.16
   0  -6   6  295.85   10.79
   0  -6   6  365.80   10.61
   0  -6   6  357.15   11.05
   0  -6   6  365.69   10.53
   0   6  -7  419.91   12.31
   0   6  -7  399.17   11.85
   0   6   7  414.77   12.22
   0   6  -7  408.68   12.55
   0   6   7  381.14   11.50
   0   6   7  384.01   11.53
   0   6   7  394.29   12.05
   0   6  -7  442.93   12.19
   0  -6   7  434.83   12.50
   0  -6   7  406.62   11.99
   0  -6  -7  404.76   12.23
   0  -6   7  398.69   11.94
   0   6   8   72.39    3.99
   0   6   8   70.28    2.69
   0   6   8   61.06    2.69
   0   6  -8   63.70    4.17
   0   6  -8   60.27    3.58
   0   6  -8   65.52    4.01
   0   6  -8   64.15    3.35
   0  -6   8   68.26    3.68
   0  -6  -8   76.43    3.81
   0  -6   8   70.52    4.04
   0  -6   8   66.68    3.35
   0   6  -9 1016.25   27.05
   0   6   9  902.25   26.26
   0   6   9  957.70   27.00
   0   6  -9  961.45   26.72
   0   6  -9  976.19   27.22
   0   6   9  948.73   26.27
   0   6  -9  994.75   27.14
   0   6   9  969.23   26.57
   0  -6   9  943.95   26.90
   0  -6   9  991.79   27.22
   0  -6   9  924.70   26.80
   0   6  10  434.68   12.41
   0   6 -10  454.94   12.97
   0   6  10  433.92   12.94
   0   6 -10  448.61   12.68
   0   6  10  416.00   12.00
   0   6 -10  420.48   13.17
   0   6 -10  432.30   13.11
   0   6  10  413.21   11.97
   0  -6  10  448.44   13.19
   0  -6  10  443.66   12.96
   0  -6  10  423.13   13.16
   0  -6  10  420.06   12.71
   0   6  11  216.58    6.26
   0   6  11  218.59    7.60
   0   6  11  218.94    6.32
   0   6 -11  222.85    7.84
   0   6 -11  233.12    7.25
   0   6 -11  210.52    7.66
   0   6 -11  227.32    7.63
   0   6  11  233.41    6.95
   0  -6  11  222.67    7.57
   0  -6  11  206.67    7.80
   0  -6  11  207.54    7.70
   0  -6  11  219.35    7.37
   0   6 -12 1688.13   47.37
   0   6 -12 1636.41   47.62
   0   6 -12 1692.99   47.33
   0   6 -12 1696.07   46.92
   0   6 -12 1763.69   47.03
   0   6  12 1734.09   47.06
   0   6  12 1640.15   46.62
   0   6  12 1760.27   47.03
   0  -6  12 1710.09   47.18
   0  -6  12 1652.54   47.25
   0  -6  12 1671.44   47.05
   0  -6  12 1663.42   47.48
   0   6 -13  154.25    6.45
   0   6 -13  167.07    7.22
   0   6  13  172.60    6.26
   0   6  13  170.64    6.01
   0   6 -13  167.42    6.17
   0   6 -13  156.27    6.59
   0   6 -13  175.83    6.10
   0   6  13  157.42    5.51
   0  -6  13  151.61    6.52
   0  -6  13  165.93    6.47
   0  -6  13  157.62    6.52
   0  -6  13  163.27    6.11
   0   6  14    1.38    0.99
   0   6 -14    2.99    3.57
   0   6  14    2.57    0.93
   0   6  14    3.68    3.12
   0   6  14    4.08    2.66
   0   6 -14    2.18    2.96
   0   6  14    1.83    2.24
   0   6 -14    3.73    2.79
   0   6 -14    5.42    3.49
   0  -6  14    3.53    3.33
   0  -6  14   -0.44    3.03
   0  -6  14    0.35    3.33
   0   6 -15    2.61    4.18
   0   6  15    6.15    1.21
   0   6  15    9.71    1.30
   0   6  15    7.57    2.45
   0   6  15    7.20    3.21
   0   6 -15   12.38    3.08
   0   6  15    6.99    2.67
   0  -6  15   10.97    3.55
   0  -6  15    7.48    3.27
   0  -6  15    7.56    3.36
   0   6  16  506.64   14.56
   0   6  16  554.84   15.69
   0   6  16  569.65   15.63
   0   6  16  537.90   15.13
   0   6  16  484.83   14.51
   0   6 -16  586.88   16.90
   0  -6  16  568.73   16.35
   0  -6  16  546.11   15.82
   0  -6  16  559.88   15.94
   0   6  17    0.97    2.56
   0   6  17    1.38    3.32
   0   6  17    2.17    1.51
   0   6  17    3.35    1.62
   0   6  17    3.12    3.01
   0   6 -17    1.51    4.50
   0  -6  17   -1.41    3.54
   0  -6  17    3.29    3.62
   0  -6  17    2.91    3.60
   0   6 -18   16.62    4.70
   0   6  18   25.42    3.74
   0   6  18   18.75    3.21
   0   6  18   22.06    2.02
   0   6  18   19.74    1.85
   0   6  18   24.07    2.93
   0  -6  18   25.08    3.93
   0  -6  18   29.67    4.22
   0  -6  18   22.35    3.95
   0   6  19   39.75    2.41
   0   6 -19   30.56    4.35
   0   6  19   34.18    3.78
   0   6  19   35.53    3.86
   0   6 -19   41.03    5.26
   0  -6  19   48.24    4.38
   0  -6  19   39.28    4.60
   0  -6  19   35.39    4.49
   0   6  20   -2.22    3.37
   0   6  20    1.50    2.12
   0   6 -20    0.53    4.31
   0   6 -20    4.65    4.88
   0  -6  20    1.21    4.11
   0  -6  20   -1.34    3.91
   0  -6  20   -3.01    3.98
   0   6 -21  147.08    7.70
   0   6 -21  124.95    7.02
   0   6  21  139.41    6.27
   0  -6  21  121.81    6.29
   0  -6  21  143.69    6.92
   0  -6  21  130.72    6.70
   0   6 -22  222.28    9.77
   0   6 -22  204.75    9.15
   0   6  22  238.61    8.64
   0  -6  22  216.97    9.15
   0  -6  22  213.81    8.95
   0  -6  22  215.79    8.44
   0   6 -23   -0.24    5.68
   0   6 -23   10.55    5.21
   0   6  23    7.18    4.21
   0  -6  23    9.52    4.64
   0  -6  23   15.61    4.95
   0  -6  23    3.88    4.16
   0   6  24   58.80    5.22
   0   6 -24   60.96    5.77
   0   6 -24   63.31    6.69
   0  -6  24   64.38    5.71
   0  -6  24   50.61    5.61
   0   6  25    8.01    4.43
   0   6 -25   13.18    5.08
   0   6 -25   22.26    5.90
   0  -6  25    7.81    5.04
   0  -6  25   19.52    5.28
   0   6  26    2.93    4.65
   0   6 -26    3.93    5.98
   0   6 -26   11.18    5.39
   0  -6  26   -3.92    4.87
   0  -6  26    3.07    4.88
   0   6  27    9.48    4.64
   0   6 -27   -1.90    5.45
   0   6 -27   -5.42    6.34
   0  -6  27   -3.56    5.19
   0  -6  27    4.70    5.39
   0   6  28   15.18    4.95
   0   6 -28   32.94    6.16
   0   6 -28   31.11    6.95
   0  -6  28   24.94    5.67
   0  -6  28   23.74    5.67
   0   6 -29    1.74    6.98
   0   6  29    3.29    5.06
   0   6 -29    1.81    5.85
   0  -6  29    7.10    5.83
   0  -6  29   14.83    5.71
   0   6 -30    2.69    6.13
   0   6  30    6.21    5.30
   0   6 -30    4.79    7.28
   0  -6  30    3.47    5.93
   0   6 -31    4.03    7.48
   0   6 -32   32.33    8.27
   0   7   0   -1.27    1.89
   0   7   0    2.65    1.72
   0   7   0   -4.48    2.72
   0   7   0    3.56    2.57
   0  -7   0    0.09    1.63
   0  -7   0   -0.99    2.18
   0  -7   0   -0.59    2.97
   0   7   1  105.53    5.04
   0   7  -1  109.09    4.73
   0   7  -1  105.01    3.99
   0   7   1  108.29    4.08
   0   7  -1  114.45    4.75
   0   7   1  108.67    3.79
   0   7   1  104.99    4.49
   0   7  -1  106.33    4.11
   0  -7  -1  108.35    5.04
   0  -7   1  106.50    3.95
   0  -7  -1  110.59    4.43
   0  -7  -1  114.20    3.71
   0  -7   1  108.32    4.46
   0   7  -2  394.21   11.06
   0   7   2  396.58   11.75
   0   7   2  362.86   10.64
   0   7  -2  383.36   11.00
   0   7   2  360.63   11.21
   0   7  -2  387.53   11.64
   0   7   2  373.01   11.06
   0   7  -2  369.54   11.50
   0  -7  -2  379.05   11.74
   0  -7  -2  374.74   10.59
   0  -7  -2  350.01   11.16
   0  -7   2  387.13   10.98
   0  -7   2  346.39   11.38
   0   7   3   -2.77    3.29
   0   7  -3    0.37    2.10
   0   7  -3    3.68    3.32
   0   7   3    1.38    2.11
   0   7   3    2.00    1.19
   0   7  -3    1.51    2.00
   0   7   3    1.85    2.33
   0   7  -3    0.89    2.72
   0   7  -3    4.28    2.92
   0  -7  -3    1.53    2.92
   0  -7   3    2.20    2.26
   0  -7  -3    0.38    2.11
   0  -7  -3    1.13    1.17
   0  -7   3    2.48    2.28
   0   7   4   50.06    3.94
   0   7  -4   49.46    3.00
   0   7   4   46.77    1.93
   0   7  -4   47.01    3.94
   0   7  -4   52.91    3.61
   0   7   4   48.37    2.91
   0   7   4   59.50    3.08
   0   7  -4   54.82    2.92
   0   7  -4   43.69    3.47
   0  -7  -4   45.20    3.87
   0  -7   4   50.08    2.99
   0  -7   4   45.98    3.72
   0  -7   4   44.05    3.41
   0  -7   4   55.30    2.99
   0  -7  -4   52.94    1.87
   0   7  -5  102.69    4.80
   0   7   5  105.48    4.02
   0   7  -5  102.69    4.96
   0   7   5  107.23    4.91
   0   7  -5  100.64    4.21
   0   7   5   98.97    4.19
   0   7  -5  102.89    4.10
   0   7  -5  103.51    4.73
   0  -7  -5  113.49    5.08
   0  -7   5  102.86    4.69
   0  -7  -5   97.30    2.96
   0  -7   5  109.97    4.26
   0  -7   5  106.91    4.22
   0  -7   5  107.01    4.95
   0   7   6   95.98    4.56
   0   7  -6   90.62    4.60
   0   7  -6   83.51    4.44
   0   7  -6   91.89    3.82
   0   7  -6   88.15    3.99
   0   7   6   89.38    3.96
   0   7  -6   84.20    4.42
   0   7   6   86.57    3.58
   0  -7   6   76.08    4.35
   0  -7   6   82.91    4.58
   0  -7   6   87.28    3.94
   0  -7   6   84.36    3.86
   0  -7  -6   91.45    4.51
   0  -7  -6   86.20    3.44
   0   7   7  247.74    7.35
   0   7   7  245.87    8.06
   0   7  -7  228.68    8.19
   0   7  -7  245.07    8.42
   0   7   7  248.75    7.88
   0   7  -7  258.79    7.66
   0   7  -7  229.08    7.89
   0  -7   7  242.68    8.36
   0  -7   7  235.45    7.71
   0  -7   7  216.35    8.04
   0  -7  -7  236.14    8.21
   0  -7   7  239.44    7.85
   0   7   8   28.02    2.03
   0   7  -8   24.31    3.51
   0   7  -8   31.07    3.08
   0   7   8   25.25    3.19
   0   7   8   27.75    2.86
   0   7  -8   28.87    2.79
   0   7   8   25.69    1.99
   0   7  -8   31.12    3.71
   0  -7   8   30.33    3.50
   0  -7   8   31.87    2.97
   0  -7  -8   25.03    3.28
   0  -7   8   27.28    2.63
   0   7  -9  516.29   15.20
   0   7   9  535.85   15.25
   0   7  -9  461.83   15.45
   0   7   9  487.66   14.33
   0   7   9  486.17   15.04
   0   7  -9  522.04   14.77
   0   7   9  490.35   14.33
   0   7  -9  516.91   15.13
   0   7   9  531.75   14.66
   0  -7   9  515.01   14.97
   0  -7   9  526.95   15.46
   0  -7   9  501.86   14.95
   0   7  10  558.97   15.80
   0   7  10  544.36   16.69
   0   7 -10  576.22   16.80
   0   7 -10  573.09   16.80
   0   7  10  555.73   15.81
   0   7 -10  552.49   16.97
   0   7  10  567.43   16.15
   0   7 -10  576.86   16.36
   0  -7  10  553.31   16.56
   0  -7  10  557.79   16.98
   0  -7  10  566.87   16.55
   0   7  11  735.71   21.09
   0   7 -11  796.48   22.28
   0   7  11  732.38   22.05
   0   7 -11  792.38   22.10
   0   7 -11  795.46   21.77
   0   7  11  762.32   21.12
   0   7 -11  770.64   22.35
   0   7  11  774.56   21.53
   0  -7  11  762.96   22.34
   0  -7  11  782.44   22.07
   0  -7  11  745.04   22.36
   0  -7  11  739.69   21.93
   0   7  12   10.56    1.31
   0   7 -12   11.31    3.49
   0   7 -12   20.00    3.63
   0   7  12   12.93    3.56
   0   7 -12   12.00    2.86
   0   7  12   12.21    1.48
   0   7  12    6.46    2.33
   0  -7  12    9.66    3.80
   0  -7  12   11.89    3.27
   0  -7  12   12.08    3.61
   0  -7  12   13.47    3.00
   0   7  13   -0.55    0.75
   0   7  13    3.98    0.90
   0   7  13   -0.60    2.39
   0   7  13    6.49    2.81
   0   7 -13    3.78    3.52
   0   7 -13   -1.20    4.09
   0   7  13   -5.06    3.69
   0   7 -13   -0.83    3.49
   0   7 -13    2.72    2.88
   0  -7  13    1.05    3.62
   0  -7  13    2.36    3.18
   0  -7  13   -0.67    3.65
   0   7 -14  987.33   29.46
   0   7  14 1022.53   28.50
   0   7  14  981.24   28.51
   0   7  14  963.02   27.96
   0   7 -14  998.41   28.46
   0   7 -14 1029.91   29.02
   0   7 -14 1017.28   28.36
   0  -7  14 1006.55   29.09
   0  -7  14 1013.63   28.64
   0  -7  14  992.64   28.83
   0   7  15    2.49    2.91
   0   7 -15   -1.82    3.84
   0   7 -15   -1.67    4.25
   0   7  15   -3.28    3.84
   0   7  15    2.01    2.42
   0  -7  15    2.61    3.43
   0  -7  15    2.73    3.98
   0  -7  15    0.80    3.69
   0   7  16   44.48    3.56
   0   7 -16   38.09    4.27
   0   7  16   48.67    4.24
   0   7 -16   32.04    4.78
   0   7  16   30.43    2.98
   0  -7  16   33.05    3.99
   0  -7  16   37.95    4.41
   0  -7  16   41.35    4.46
   0   7 -17    2.43    4.70
   0   7  17   -2.53    3.80
   0   7  17    2.88    3.15
   0   7  17    3.50    2.65
   0  -7  17    8.06    4.21
   0  -7  17   -0.70    4.02
   0  -7  17   -1.36    3.85
   0   7 -18  569.97   17.96
   0   7  18  540.15   16.52
   0   7  18  559.21   16.72
   0  -7  18  547.96   16.95
   0  -7  18  529.79   17.29
   0  -7  18  550.52   16.86
   0   7  19   -1.11    3.52
   0   7 -19   -0.65    5.17
   0  -7  19    5.16    4.22
   0  -7  19   -1.28    4.48
   0  -7  19   -6.43    4.31
   0   7  20   58.95    4.67
   0   7 -20   57.99    6.30
   0  -7  20   53.15    5.02
   0  -7  20   54.79    5.39
   0  -7  20   55.24    4.85
   0   7 -21    8.76    4.70
   0   7 -21    1.64    5.32
   0   7  21    6.90    3.81
   0  -7  21   13.62    4.93
   0  -7  21    9.50    4.43
   0  -7  21    7.74    4.43
   0   7 -22   34.06    5.34
   0   7 -22   59.17    6.39
   0   7  22   43.81    4.55
   0  -7  22   49.81    5.46
   0  -7  22   43.83    5.19
   0  -7  22   45.51    4.95
   0   7 -23   -4.51    5.83
   0   7 -23    1.28    4.56
   0   7  23   -4.14    4.26
   0  -7  23   -4.10    4.78
   0  -7  23   -1.48    4.48
   0  -7  23    5.19    4.68
   0   7 -24   77.52    7.21
   0   7  24   79.00    5.69
   0   7 -24   81.03    6.73
   0  -7  24   73.24    6.01
   0  -7  24   76.45    6.09
   0   7 -25   -7.77    6.16
   0   7  25    0.18    4.58
   0   7 -25   -2.77    5.60
   0  -7  25   10.92    5.04
   0  -7  25    7.97    5.34
   0   7 -26   62.55    7.41
   0   7  26   55.06    5.59
   0   7 -26   50.73    6.48
   0  -7  26   54.29    6.10
   0  -7  26   59.94    6.24
   0   7 -27    2.00    6.61
   0   7  27   -0.78    4.81
   0   7 -27   -9.01    6.08
   0  -7  27    8.68    5.56
   0  -7  27   -0.90    5.51
   0   7 -28   -6.49    6.95
   0   7  28  -12.89    5.18
   0   7 -28   -2.61    6.08
   0  -7  28   -1.98    5.34
   0  -7  28    3.91    5.72
   0   7 -29   -4.57    7.45
   0   7  29    2.72    4.93
   0   7 -29    1.35    6.36
   0  -7  29    5.96    5.86
   0  -7  29    8.92    5.93
   0   7  30    6.97    5.42
   0   7 -30   10.69    7.63
   0  -7  30   17.16    6.10
   0   8   0  320.82    9.17
   0   8   0  304.59    9.75
   0   8   0  286.05    8.94
   0   8   0  287.74    9.56
   0  -8   0  303.86    8.86
   0  -8   0  305.50    9.61
   0  -8   0  282.82   10.02
   0   8   1   92.85    3.81
   0   8   1   99.91    5.04
   0   8  -1   98.34    4.62
   0   8   1   89.71    3.54
   0   8  -1   88.87    3.74
   0   8   1   95.14    4.48
   0   8  -1   95.69    3.91
   0   8   1   94.88    4.33
   0   8  -1   96.78    4.53
   0  -8   1   99.27    3.71
   0  -8  -1   93.32    3.42
   0  -8   1   89.89    4.32
   0  -8  -1   88.08    4.14
   0  -8  -1   96.76    5.00
   0   8  -2  153.54    5.17
   0   8   2  161.55    6.27
   0   8   2  148.61    5.13
   0   8  -2  154.13    5.17
   0   8   2  125.25    4.59
   0   8  -2  152.13    5.92
   0   8  -2  148.41    5.82
   0   8   2  131.58    5.42
   0  -8   2  153.08    5.05
   0  -8  -2  139.04    6.17
   0  -8  -2  138.78    5.32
   0  -8  -2  150.21    4.58
   0  -8   2  138.51    5.57
   0   8  -3   35.16    2.75
   0   8   3   36.10    3.92
   0   8  -3   36.02    3.97
   0   8  -3   27.60    3.45
   0   8  -3   32.42    2.74
   0   8   3   29.03    2.69
   0   8  -3   24.82    3.48
   0   8   3   28.75    1.87
   0   8   3   29.72    3.09
   0  -8  -3   36.98    3.80
   0  -8  -3   38.43    1.80
   0  -8   3   26.75    3.06
   0  -8   3   38.94    2.71
   0  -8  -3   29.28    2.74
   0   8  -4  114.99    5.28
   0   8   4  115.51    3.80
   0   8  -4  131.59    5.75
   0   8   4  120.94    5.47
   0   8  -4  123.95    5.53
   0   8   4  121.11    4.80
   0   8  -4  124.51    4.62
   0   8   4  115.98    4.68
   0   8  -4  127.70    4.82
   0  -8   4  117.30    5.58
   0  -8   4  128.21    4.68
   0  -8  -4  120.32    3.71
   0  -8   4  124.45    4.77
   0  -8   4  107.64    5.10
   0  -8  -4  125.79    5.61
   0   8   5   95.46    4.12
   0   8  -5   97.86    4.75
   0   8   5   95.31    4.20
   0   8  -5  106.03    5.23
   0   8   5   96.67    5.12
   0   8  -5  101.27    5.01
   0   8  -5  104.81    4.20
   0   8  -5  107.19    4.40
   0  -8   5  103.69    5.11
   0  -8   5   86.87    4.79
   0  -8  -5   94.70    2.98
   0  -8   5  101.10    4.29
   0  -8  -5  106.56    5.15
   0  -8   5   99.68    4.24
   0   8  -6    1.16    3.57
   0   8   6   -0.67    2.29
   0   8   6    1.76    3.53
   0   8  -6    2.10    2.55
   0   8   6    0.37    2.51
   0   8  -6    0.66    2.45
   0   8  -6    2.37    3.40
   0   8  -6   -1.27    3.56
   0  -8   6    1.87    3.43
   0  -8   6    2.50    3.06
   0  -8   6    2.63    2.56
   0  -8  -6    3.64    3.18
   0  -8   6    2.09    2.54
   0   8  -7   32.52    3.85
   0   8   7   34.17    2.60
   0   8   7   31.05    3.73
   0   8  -7   36.47    3.20
   0   8   7   27.28    3.13
   0   8  -7   27.68    3.75
   0   8  -7   33.63    2.92
   0   8  -7   27.26    3.62
   0  -8   7   24.77    3.24
   0  -8   7   29.43    3.87
   0  -8  -7   28.76    3.62
   0  -8   7   30.33    3.17
   0  -8   7   28.48    3.00
   0  -8  -7   27.57    2.34
   0   8  -8   28.01    3.98
   0   8   8   31.63    2.48
   0   8   8   25.67    3.53
   0   8   8   26.12    2.29
   0   8   8   25.54    3.23
   0   8  -8   30.85    3.06
   0   8  -8   32.85    3.23
   0   8  -8   29.21    4.18
   0  -8   8   30.69    3.61
   0  -8   8   28.10    3.95
   0  -8   8   29.70    3.26
   0  -8  -8   31.79    3.69
   0  -8   8   29.91    3.00
   0   8   9  111.51    4.14
   0   8   9  114.16    5.25
   0   8  -9  113.07    5.21
   0   8  -9  113.76    5.51
   0   8   9  107.76    4.11
   0   8  -9  107.83    4.69
   0   8   9  103.57    4.99
   0   8  -9  122.78    5.87
   0  -8   9  106.44    4.80
   0  -8   9  116.87    5.78
   0  -8  -9  126.15    5.57
   0  -8   9  105.33    5.04
   0   8  10    4.09    1.87
   0   8  10    4.83    3.50
   0   8 -10   -0.17    3.45
   0   8 -10    1.64    3.81
   0   8  10    4.94    2.99
   0   8 -10    1.53    3.17
   0   8  10    3.00    1.83
   0   8 -10    2.54    2.87
   0   8  10    5.82    2.41
   0  -8  10   -1.79    3.72
   0  -8  10   -0.85    3.18
   0  -8  10    3.79    2.78
   0   8 -11  136.28    6.09
   0   8  11  128.24    5.91
   0   8  11  132.81    4.46
   0   8 -11  124.49    5.72
   0   8  11  124.26    5.68
   0   8  11  133.83    4.49
   0   8 -11  141.52    5.35
   0   8  11  129.02    4.96
   0  -8  11  130.54    5.55
   0  -8  11  135.67    6.34
   0   8  12   45.90    2.37
   0   8  12   54.75    3.27
   0   8  12   47.46    4.37
   0   8 -12   57.68    4.56
   0   8 -12   57.51    4.08
   0   8  12   54.17    2.50
   0   8 -12   52.52    3.63
   0  -8  12   49.88    3.78
   0  -8  12   65.14    4.81
   0  -8  12   51.65    4.41
   0   8  13  136.59    4.40
   0   8 -13  155.01    6.39
   0   8  13  154.22    6.49
   0   8 -13  155.47    5.84
   0   8 -13  148.13    6.39
   0   8  13  148.67    5.34
   0   8  13  140.90    4.49
   0   8  13  144.53    5.75
   0  -8  13  151.45    6.18
   0  -8  13  152.89    6.86
   0  -8  13  141.30    6.67
   0   8  14  180.35    5.62
   0   8  14  186.09    5.65
   0   8  14  261.41    7.59
   0   8 -14  260.38    8.02
   0   8 -14  258.74    8.17
   0   8  14  251.81    8.03
   0   8  14  247.60    6.87
   0  -8  14  266.15    7.94
   0  -8  14  253.60    8.49
   0  -8  14  249.23    8.51
   0   8 -15  241.86    9.93
   0   8  15  252.28    8.61
   0   8  15  258.55    9.00
   0   8 -15  263.56    9.02
   0   8 -15  240.17    9.28
   0   8  15  233.36    7.90
   0  -8  15  243.28    9.51
   0  -8  15  247.26    9.44
   0  -8  15  257.48    9.01
   0   8  16  183.69    7.67
   0   8 -16  198.12    8.06
   0   8 -16  198.78    8.90
   0   8  16  182.54    7.22
   0  -8  16  187.15    7.47
   0  -8  16  190.71    8.01
   0  -8  16  189.00    8.06
   0   8  17  119.63    6.07
   0   8 -17  112.61    6.24
   0   8 -17  123.83    7.43
   0   8  17  122.31    5.67
   0  -8  17  116.67    6.01
   0  -8  17  121.06    6.46
   0  -8  17  126.83    6.67
   0   8 -18  294.33   10.42
   0   8 -18  265.16   11.14
   0   8  18  254.29    9.49
   0  -8  18  265.42   10.42
   0  -8  18  279.69    9.97
   0  -8  18  289.47   10.18
   0   8 -19   56.66    5.44
   0   8 -19   54.76    6.43
   0   8  19   56.37    4.57
   0  -8  19   49.25    5.58
   0  -8  19   60.03    5.17
   0  -8  19   48.84    5.33
   0   8  20   -0.30    3.86
   0   8 -20   -1.69    5.59
   0  -8  20    4.09    4.89
   0  -8  20   -7.56    4.78
   0  -8  20    1.66    4.39
   0   8  21   55.05    4.85
   0   8 -21   48.62    6.42
   0  -8  21   53.98    5.56
   0  -8  21   62.80    5.78
   0  -8  21   55.34    5.28
   0   8  22    1.46    4.01
   0   8 -22   -5.16    5.86
   0  -8  22    7.30    4.86
   0  -8  22    1.07    4.93
   0  -8  22    2.35    4.58
   0   8 -23   46.59    6.68
   0   8  23   47.67    4.84
   0  -8  23   41.49    5.40
   0  -8  23   38.69    5.54
   0  -8  23   38.06    5.51
   0   8 -24    9.06    6.45
   0   8  24    9.79    4.37
   0   8 -24    9.31    5.38
   0  -8  24    6.09    4.95
   0  -8  24    0.90    5.15
   0   8 -25   10.48    6.83
   0   8  25   11.55    4.50
   0   8 -25    8.20    5.74
   0  -8  25   10.42    5.16
   0  -8  25   17.97    5.57
   0   8 -26    6.72    6.67
   0   8  26   -3.06    4.73
   0   8 -26    7.03    5.82
   0  -8  26    0.21    5.32
   0  -8  26   -4.47    5.81
   0   8 -27   28.91    7.31
   0   8  27   34.45    5.35
   0   8 -27   26.64    6.54
   0  -8  27   28.95    6.04
   0  -8  27   28.64    6.14
   0   8 -28   -0.93    7.00
   0   8  28   -5.38    5.13
   0   8 -28   -3.27    6.31
   0  -8  28    1.61    5.81
   0  -8  28   -1.96    5.81
   0   8  29    3.41    5.26
   0   8 -29    3.19    7.39
   0  -8  29   -4.29    6.06
   0  -8  29    2.50    6.14
   0  -8  30    7.88    6.21
   0   9   0   -3.26    3.07
   0   9   0   -0.91    3.83
   0   9   0   -0.13    2.05
   0   9   0    1.11    2.31
   0   9   0    1.51    3.27
   0  -9   0   -2.98    3.53
   0  -9   0    1.82    1.90
   0  -9   0    3.04    2.75
   0   9   1   17.00    4.01
   0   9  -1   24.36    3.59
   0   9  -1   20.68    2.37
   0   9   1   23.74    2.52
   0   9   1   24.93    2.18
   0   9  -1   25.13    3.47
   0   9   1   22.78    3.36
   0   9  -1   20.97    2.70
   0   9   1   20.73    3.22
   0  -9   1   23.96    2.40
   0  -9  -1   22.98    2.06
   0  -9  -1   21.40    3.96
   0  -9   1   22.16    3.02
   0  -9  -1   16.36    2.95
   0   9   2   96.53    5.20
   0   9  -2   88.99    4.98
   0   9  -2   94.64    4.08
   0   9   2   93.17    4.04
   0   9   2   94.69    4.56
   0   9  -2   94.10    4.08
   0   9   2   93.69    4.74
   0   9   2   81.97    3.43
   0   9  -2   93.62    4.63
   0  -9  -2   89.47    5.21
   0  -9  -2   87.87    3.34
   0  -9   2   95.49    3.87
   0  -9  -2   91.59    4.33
   0  -9   2   91.21    4.60
   0   9  -3  230.79    8.19
   0   9  -3  234.26    8.56
   0   9   3  244.51    8.54
   0   9   3  227.45    8.03
   0   9   3  230.65    7.52
   0   9  -3  237.52    7.49
   0   9   3  223.68    6.89
   0   9  -3  238.47    7.58
   0   9  -3  223.07    8.38
   0   9   3  209.23    7.76
   0  -9   3  225.94    7.38
   0  -9  -3  226.68    6.81
   0  -9   3  233.78    8.20
   0  -9  -3  243.98    7.80
   0  -9  -3  239.82    8.65
   0   9   4   -1.74    2.41
   0   9   4    1.82    3.74
   0   9  -4    3.03    2.59
   0   9  -4    0.13    3.86
   0   9  -4   -2.61    3.59
   0   9   4    2.90    1.46
   0   9  -4   -1.48    3.44
   0   9  -4    2.67    2.53
   0   9   4   -4.89    2.90
   0  -9   4   -2.90    3.86
   0  -9  -4    3.60    3.62
   0  -9  -4    0.09    1.29
   0  -9   4   -3.50    2.66
   0  -9   4    0.96    3.09
   0  -9  -4    6.75    2.56
   0  -9   4   -1.12    2.59
   0   9   5   40.55    3.32
   0   9   5   33.92    3.14
   0   9  -5   36.70    4.02
   0   9   5   32.82    4.21
   0   9  -5   41.74    3.29
   0   9  -5   30.81    4.38
   0   9  -5   42.46    3.12
   0   9  -5   40.39    4.24
   0  -9  -5   34.53    4.21
   0  -9   5   44.90    3.90
   0  -9  -5   35.40    1.63
   0  -9   5   41.84    3.23
   0  -9   5   40.06    3.37
   0  -9   5   39.28    4.41
   0   9  -6  144.19    5.58
   0   9   6  152.66    6.55
   0   9  -6  150.19    6.70
   0   9   6  136.80    5.66
   0   9   6  142.15    5.58
   0   9  -6  155.80    5.94
   0  -9  -6  142.64    6.77
   0  -9   6  150.73    6.51
   0  -9   6  157.50    5.78
   0  -9   6  165.77    6.97
   0  -9   6  160.63    5.95
   0   9   7  197.90    6.91
   0   9  -7  205.10    7.00
   0   9   7  223.72    7.91
   0   9   7  194.79    7.21
   0   9  -7  220.27    8.06
   0   9  -7  206.32    7.48
   0  -9   7  200.23    7.74
   0  -9   7  203.71    8.16
   0  -9   7  204.59    7.16
   0  -9  -7  207.31    6.74
   0  -9  -7  211.86    8.07
   0  -9   7  186.48    7.27
   0   9   8   44.05    4.32
   0   9  -8   41.26    3.82
   0   9  -8   38.76    3.39
   0   9   8   38.68    2.83
   0   9   8   40.88    3.62
   0   9   8   33.27    2.94
   0   9  -8   34.90    4.46
   0  -9   8   39.38    4.62
   0  -9   8   32.56    4.07
   0  -9   8   39.61    3.51
   0  -9   8   41.18    3.70
   0  -9  -8   37.38    4.32
   0   9   9  150.84    6.56
   0   9  -9  159.73    6.28
   0   9   9  153.24    5.36
   0   9   9  148.07    6.15
   0   9  -9  161.85    5.86
   0   9   9  150.99    5.40
   0   9  -9  159.93    7.12
   0  -9   9  151.54    7.09
   0  -9  -9  165.89    6.80
   0  -9   9  142.20    6.13
   0  -9   9  128.77    6.62
   0  -9   9  143.40    6.01
   0   9  10  412.86   13.07
   0   9 -10  433.78   12.53
   0   9  10  394.86   12.89
   0   9  10  406.83   12.10
   0   9 -10  430.16   13.73
   0   9  10  403.80   12.05
   0   9 -10  415.56   13.07
   0  -9  10  386.24   12.78
   0  -9  10  413.74   13.65
   0   9  11  497.37   14.55
   0   9  11  492.66   15.61
   0   9  11  521.62   14.92
   0   9  11  514.74   15.52
   0   9 -11  520.08   16.30
   0   9  11  508.74   14.55
   0   9 -11  497.98   15.64
   0   9 -11  519.93   15.09
   0  -9  11  490.16   15.34
   0  -9  11  483.61   16.03
   0   9  12   41.47    2.58
   0   9  12   43.16    4.71
   0   9 -12   42.32    3.76
   0   9 -12   38.35    4.26
   0   9  12   32.39    4.11
   0   9  12   36.00    2.53
   0   9 -12   46.24    5.35
   0   9  12   33.74    3.27
   0  -9  12   38.14    3.97
   0  -9  12   41.19    5.02
   0   9  13   11.25    4.54
   0   9  13    8.26    2.91
   0   9 -13    5.81    3.87
   0   9  13    4.27    1.88
   0   9  13    6.42    1.76
   0  -9  13    5.21    4.58
   0  -9  13    8.05    3.78
   0  -9  13    1.81    3.99
   0   9  14    4.51    4.43
   0   9 -14    3.61    3.74
   0   9  14    5.62    1.50
   0   9  14    6.94    2.97
   0  -9  14    4.72    4.56
   0  -9  14    4.96    3.79
   0  -9  14    1.87    4.35
   0   9 -15  215.82    8.75
   0   9  15  211.20    8.66
   0   9  15  230.75    8.11
   0  -9  15  239.43    8.72
   0  -9  15  224.97    9.13
   0  -9  15  214.18    9.10
   0   9 -16   18.58    4.35
   0   9  16   25.15    4.70
   0   9  16   11.62    3.58
   0  -9  16   20.43    4.91
   0  -9  16   22.98    4.31
   0  -9  16   15.23    4.64
   0   9 -17    0.93    4.47
   0   9 -17    2.57    5.44
   0   9  17    1.50    3.46
   0  -9  17    8.74    4.73
   0  -9  17   -0.47    4.18
   0  -9  17   -2.50    4.86
   0   9 -18    3.08    4.80
   0   9 -18   13.23    5.87
   0   9  18    5.16    3.62
   0  -9  18   12.11    4.88
   0  -9  18   12.84    4.35
   0  -9  18    3.24    5.09
   0   9 -19   58.64    5.38
   0   9 -19   52.52    6.77
   0   9  19   49.51    4.64
   0  -9  19   65.84    6.15
   0  -9  19   59.10    5.28
   0  -9  19   57.50    5.79
   0   9 -20    6.28    4.91
   0   9 -20   -1.54    5.77
   0   9  20    3.29    3.94
   0  -9  20   -1.53    5.02
   0  -9  20   -1.23    4.59
   0  -9  20   -8.05    5.24
   0   9 -21   -3.93    5.05
   0   9 -21  -11.65    6.17
   0   9  21    3.89    3.97
   0  -9  21   -5.84    5.10
   0  -9  21    3.85    4.71
   0  -9  21    5.87    5.14
   0   9 -22   29.79    5.58
   0   9 -22   27.88    6.78
   0   9  22   26.94    4.50
   0  -9  22   28.75    5.69
   0  -9  22   27.60    5.27
   0  -9  22   27.63    5.51
   0   9  23   15.68    4.48
   0   9 -23   23.14    6.67
   0  -9  23   11.53    5.43
   0  -9  23   12.70    5.17
   0  -9  23   15.89    5.30
   0   9  24    7.12    4.68
   0   9 -24    8.42    6.58
   0  -9  24   10.57    5.59
   0  -9  24    6.80    5.21
   0   9  25    0.38    4.74
   0   9 -25   -3.29    6.60
   0  -9  25   -2.70    5.76
   0  -9  25    8.35    5.52
   0   9  26   -3.92    4.95
   0   9 -26   12.02    7.23
   0  -9  26    6.22    5.75
   0  -9  26   -1.00    5.80
   0   9 -27   -4.12    7.62
   0   9  27    4.69    5.15
   0   9 -27   -5.77    6.40
   0  -9  27    0.69    5.86
   0  -9  27    1.80    6.08
   0   9  28    0.21    5.38
   0  -9  28   16.26    6.24
   0  -9  28    0.78    6.30
   0  -9  29   13.84    6.46
   0  10   0   13.29    2.74
   0  10   0   10.29    2.41
   0  10   0   11.13    3.40
   0  10   0   11.01    3.86
   0 -10   0    9.55    3.89
   0 -10   0   16.11    2.27
   0 -10   0   11.87    3.28
   0  10  -1  209.98    8.02
   0  10  -1  206.26    6.90
   0  10   1  207.99    6.72
   0  10  -1  201.94    7.69
   0  10   1  206.97    7.08
   0  10  -1  226.33    7.26
   0  10   1  215.43    7.90
   0  10   1  186.96    7.60
   0 -10  -1  209.01    6.58
   0 -10  -1  218.86    8.52
   0 -10   1  221.19    6.84
   0 -10   1  201.10    7.62
   0 -10  -1  197.24    7.50
   0  10   2    0.39    3.49
   0  10   2   -1.01    2.61
   0  10  -2    1.70    2.68
   0  10   2    1.54    2.03
   0  10  -2   -6.16    3.73
   0  10  -2   -1.06    2.50
   0  10  -2   -1.65    3.70
   0  10   2   -1.94    3.42
   0 -10   2    3.04    2.43
   0 -10  -2    2.88    3.00
   0 -10  -2    2.82    4.02
   0 -10   2    0.14    3.12
   0  10  -3   36.55    4.22
   0  10   3   45.16    4.08
   0  10   3   48.61    3.35
   0  10  -3   47.30    3.42
   0  10  -3   43.88    3.35
   0  10   3   50.22    2.58
   0  10   3   52.06    3.94
   0 -10   3   48.72    3.22
   0 -10  -3   47.09    2.33
   0 -10  -3   49.15    3.74
   0 -10  -3   46.64    4.77
   0 -10   3   46.28    4.10
   0  10   4   10.66    2.86
   0  10   4    6.26    3.33
   0  10  -4   14.71    4.02
   0  10   4    5.18    1.74
   0  10  -4    6.46    2.95
   0  10  -4    5.47    2.96
   0  10   4    3.63    3.10
   0 -10   4    9.62    2.69
   0 -10   4    3.99    4.29
   0 -10  -4   10.53    4.10
   0 -10  -4   10.36    2.85
   0 -10   4    6.53    3.41
   0 -10  -4    6.13    1.46
   0  10   5  160.75    6.07
   0  10   5  159.63    6.24
   0  10  -5  159.92    6.11
   0  10  -5  148.64    6.91
   0  10  -5  157.62    5.83
   0  10   5  159.15    5.93
   0 -10   5  175.50    6.89
   0 -10   5  163.07    6.17
   0 -10   5  167.63    5.87
   0 -10   5  153.71    7.29
   0 -10  -5  145.99    4.62
   0 -10  -5  178.10    7.28
   0 -10  -5  143.33    4.59
   0  10  -6   -0.94    3.13
   0  10  -6    5.30    4.23
   0  10   6   -5.11    3.09
   0  10  -6   -0.95    2.94
   0  10   6   -1.88    3.17
   0 -10   6   -1.63    3.72
   0 -10   6   -5.71    4.50
   0 -10   6   -1.94    3.12
   0 -10  -6   -0.34    4.03
   0 -10   6   -0.84    3.12
   0  10   7   31.43    3.61
   0  10  -7   31.32    4.78
   0  10  -7   32.09    3.49
   0  10  -7   33.54    3.76
   0  10   7   42.19    3.49
   0 -10   7   29.20    4.01
   0 -10   7   31.37    5.05
   0 -10   7   27.71    3.55
   0 -10  -7   29.08    4.56
   0 -10   7   30.80    3.73
   0  10  -8   20.69    3.63
   0  10  -8   14.12    4.62
   0  10   8   17.90    2.85
   0  10   8   17.67    2.97
   0  10   8   10.19    3.37
   0  10  -8   15.09    3.39
   0 -10   8    9.85    4.06
   0 -10   8   20.96    4.72
   0 -10  -8   14.95    4.22
   0 -10   8   22.86    3.59
   0  10  -9   26.23    3.74
   0  10  -9   25.26    4.65
   0  10   9   21.88    2.75
   0  10  -9   29.26    3.52
   0  10   9   20.79    3.62
   0  10   9   26.11    3.08
   0 -10   9   17.94    3.62
   0 -10  -9   23.94    4.61
   0 -10   9   23.23    4.80
   0 -10   9   23.47    4.35
   0  10  10   27.04    2.76
   0  10 -10   29.39    3.67
   0  10  10   29.63    4.01
   0  10  10   36.61    3.06
   0  10 -10   31.51    4.13
   0  10 -10   30.85    4.75
   0 -10  10   33.94    3.88
   0 -10  10   23.03    4.08
   0 -10  10   35.57    5.10
   0  10  11   19.48    2.64
   0  10  11   24.32    2.71
   0  10  11   22.91    3.90
   0  10 -11   22.83    5.13
   0  10  11   19.39    3.30
   0  10 -11   16.97    4.07
   0 -10  11   15.17    3.83
   0 -10  11   17.25    5.36
   0  10 -12   -1.88    5.17
   0  10 -12   14.25    4.19
   0  10  12    6.27    2.30
   0 -10  12    6.02    3.61
   0 -10  12    0.39    5.05
   0  10 -13   -2.38    4.98
   0  10  13    2.75    2.09
   0  10 -13    1.50    4.08
   0 -10  13    1.94    5.16
   0 -10  13   -2.61    3.67
   0  10 -14   71.45    5.27
   0  10 -14   70.81    6.09
   0  10  14   66.06    4.29
   0 -10  14   68.14    5.45
   0 -10  14   62.23    4.92
   0 -10  14   67.22    6.09
   0  10  15   97.32    5.09
   0  10 -15   94.95    6.15
   0 -10  15  105.94    5.91
   0 -10  15  117.61    6.71
   0 -10  15   88.66    6.70
   0  10  16  162.20    6.72
   0  10 -16  171.60    7.84
   0 -10  16  178.18    7.53
   0 -10  16  149.83    8.06
   0 -10  16  165.64    8.19
   0  10  17  158.68    6.81
   0  10 -17  157.13    7.82
   0 -10  17  148.35    7.85
   0 -10  17  169.06    7.43
   0 -10  17  151.26    7.91
   0  10 -18    4.30    4.67
   0  10 -18   10.26    5.65
   0  10  18   19.26    4.02
   0 -10  18   19.47    4.99
   0 -10  18   19.21    4.82
   0 -10  18    8.79    5.31
   0  10 -19   11.12    5.01
   0  10 -19    3.18    6.22
   0  10  19   -4.67    3.93
   0 -10  19    9.18    5.27
   0 -10  19    8.97    4.65
   0 -10  19   -0.20    5.21
   0  10 -20   39.68    5.92
   0  10 -20   45.30    6.77
   0  10  20   40.63    4.73
   0 -10  20   44.79    5.93
   0 -10  20   40.38    5.52
   0 -10  20   37.71    5.75
   0  10 -21   57.38    6.33
   0  10 -21   41.29    7.02
   0  10  21   55.41    5.20
   0 -10  21   70.95    6.73
   0 -10  21   60.79    5.79
   0 -10  21   59.02    6.41
   0  10 -22   28.19    5.94
   0  10 -22   28.39    7.33
   0  10  22   44.38    5.12
   0 -10  22   39.06    6.18
   0 -10  22   39.85    5.69
   0 -10  22   39.66    6.26
   0  10 -23   19.40    7.47
   0  10  23   38.27    5.09
   0  10 -23   26.19    6.21
   0 -10  23   31.66    5.84
   0 -10  23   28.31    6.18
   0  10 -24    4.60    6.99
   0  10  24   -2.24    4.78
   0  10 -24    1.29    6.01
   0 -10  24   -9.99    5.67
   0 -10  24    8.44    5.97
   0  10 -25    1.89    7.19
   0  10  25    3.93    5.01
   0  10 -25    4.00    6.25
   0 -10  25    0.90    5.75
   0 -10  25    1.04    6.20
   0  10  26   11.88    5.33
   0  10 -26   -0.97    7.42
   0 -10  26   11.48    6.11
   0 -10  26   -6.98    6.01
   0  10  27   11.69    5.55
   0 -10  27   11.15    6.44
   0 -10  27   -2.65    6.23
   0  10  28   27.56    5.88
   0  11   0   -0.57    3.07
   0  11   0   -2.18    2.63
   0  11   0    0.16    4.01
   0 -11   0    2.78    4.91
   0 -11   0    2.11    2.33
   0 -11   0   -4.90    3.44
   0  11  -1  232.68    8.74
   0  11   1  224.27    8.61
   0  11   1  217.60    7.58
   0  11  -1  216.18    7.57
   0  11  -1  211.50    7.34
   0  11   1  210.67    7.12
   0 -11   1  221.80    7.21
   0 -11  -1  238.22    9.20
   0 -11  -1  220.29    6.96
   0 -11   1  215.60    8.25
   0 -11  -1  224.13    8.11
   0  11  -2  105.08    6.17
   0  11   2  108.28    5.91
   0  11  -2  113.64    5.00
   0  11   2  101.97    4.87
   0  11   2  110.94    5.66
   0  11  -2  108.09    4.80
   0  11   2  111.18    4.34
   0 -11   2  119.61    4.70
   0 -11  -2  111.23    4.08
   0 -11   2  109.79    5.61
   0 -11  -2  104.56    6.48
   0 -11  -2  105.96    5.31
   0  11   3  121.91    6.02
   0  11  -3  124.74    6.39
   0  11   3  105.23    4.85
   0  11  -3  113.21    5.05
   0  11   3  109.57    4.19
   0  11  -3  110.99    5.03
   0  11   3  120.31    5.56
   0 -11  -3  116.41    6.68
   0 -11  -3  112.88    3.99
   0 -11   3  114.26    4.84
   0 -11  -3  113.40    5.32
   0 -11   3  105.51    5.84
   0  11   4  118.20    5.91
   0  11  -4  116.91    5.34
   0  11   4  129.71    5.68
   0  11   4  116.67    5.26
   0  11  -4  125.35    5.30
   0  11  -4  133.21    6.66
   0 -11  -4  114.32    4.01
   0 -11   4  134.39    5.14
   0 -11   4  112.46    5.98
   0 -11  -4  123.53    5.47
   0 -11  -4  124.11    6.87
   0 -11   4  133.72    6.96
   0  11  -5   11.71    3.39
   0  11   5    4.82    3.05
   0  11  -5   13.38    4.72
   0  11  -5    4.23    3.20
   0  11   5    6.89    3.63
   0  11   5   10.11    3.79
   0 -11   5    2.75    4.11
   0 -11  -5    8.46    3.04
   0 -11   5    7.98    3.22
   0 -11  -5    8.58    1.54
   0 -11   5    2.44    4.79
   0 -11  -5   20.14    4.79
   0  11  -6   34.89    3.93
   0  11   6   22.52    3.99
   0  11  -6   24.10    4.75
   0  11   6   16.50    3.38
   0  11   6   30.08    3.81
   0  11  -6   22.78    3.55
   0 -11   6   23.70    4.46
   0 -11   6   23.08    3.62
   0 -11  -6   18.64    4.98
   0 -11   6   24.58    3.86
   0 -11   6   24.80    5.35
   0  11   7   25.72    3.89
   0  11  -7   15.03    4.97
   0  11  -7   14.25    3.66
   0  11   7   23.63    3.62
   0  11   7   19.07    3.73
   0  11  -7   20.26    3.75
   0 -11   7   20.82    4.33
   0 -11   7   30.55    5.31
   0 -11  -7   11.40    4.74
   0 -11   7   18.98    3.87
   0  11  -8  163.25    7.11
   0  11  -8  185.53    8.32
   0  11   8  169.13    6.87
   0  11   8  186.06    6.80
   0  11   8  177.78    6.65
   0  11  -8  184.49    6.80
   0 -11   8  173.75    7.82
   0 -11  -8  188.78    8.22
   0 -11   8  182.12    8.59
   0 -11   8  165.22    7.18
   0  11   9   49.95    3.69
   0  11   9   55.04    4.43
   0  11  -9   56.04    4.68
   0  11  -9   53.26    5.73
   0  11   9   57.93    4.01
   0 -11   9   54.51    4.40
   0 -11   9   54.91    5.00
   0 -11   9   53.99    5.86
   0 -11  -9   60.78    5.50
   0  11 -10  226.00    8.68
   0  11  10  230.03    7.69
   0  11 -10  236.53    9.67
   0 -11  10  206.69    9.12
   0 -11  10  223.33    8.49
   0 -11  10  240.30    9.79
   0  11 -11    2.91    4.04
   0  11 -11    3.27    5.06
   0  11  11   -1.08    2.55
   0 -11  11    2.33    5.23
   0 -11  11   -1.63    3.87
   0 -11  11    4.87    4.48
   0  11 -12   24.57    5.59
   0  11  12   24.90    2.83
   0  11 -12   27.87    4.62
   0 -11  12   29.39    4.44
   0 -11  12   35.98    5.63
   0  11 -13   14.27    4.59
   0  11 -13   10.22    5.31
   0 -11  13    7.69    4.24
   0 -11  13   10.28    5.51
   0  11 -14   65.64    6.84
   0  11  14   71.13    4.48
   0  11 -14   78.10    5.78
   0 -11  14   78.81    6.54
   0 -11  14   54.32    5.01
   0  11 -15   23.89    4.87
   0  11 -15   17.78    5.93
   0  11  15   22.47    3.59
   0 -11  15   25.10    5.65
   0 -11  15   20.44    4.42
   0 -11  15   27.57    5.22
   0  11 -16   19.23    5.06
   0  11 -16   14.59    6.21
   0  11  16   16.09    3.61
   0 -11  16   16.56    5.75
   0 -11  16   21.50    4.73
   0 -11  16   19.45    5.47
   0  11  17    9.20    3.70
   0  11 -17    8.37    4.84
   0 -11  17    4.13    4.61
   0 -11  17    6.79    5.73
   0 -11  17   14.76    5.19
   0  11  18   11.41    3.95
   0  11 -18    6.94    5.04
   0 -11  18    4.84    4.82
   0 -11  18    3.08    5.56
   0 -11  18    0.24    5.31
   0  11  19   11.55    4.28
   0  11 -19    7.22    5.23
   0 -11  19   15.45    4.96
   0 -11  19   19.66    5.94
   0 -11  19    4.90    5.15
   0  11 -20   30.16    5.88
   0  11 -20   37.07    7.01
   0  11  20   41.48    4.75
   0 -11  20   20.40    6.01
   0 -11  20   42.40    5.61
   0 -11  20   43.11    6.29
   0  11 -21   10.66    6.02
   0  11 -21   14.29    6.96
   0  11  21   16.32    4.75
   0 -11  21   17.13    6.30
   0 -11  21   19.57    5.45
   0 -11  21   32.70    6.35
   0  11 -22   11.09    6.03
   0  11 -22   13.18    7.09
   0  11  22    7.60    4.73
   0 -11  22    2.90    6.33
   0 -11  22   10.64    5.68
   0 -11  22   22.13    6.44
   0  11 -23    4.10    7.35
   0  11  23   10.46    4.93
   0  11 -23    7.03    5.85
   0 -11  23   -1.36    5.59
   0 -11  23   -2.13    6.10
   0  11 -24   17.48    7.85
   0  11  24   30.08    5.48
   0  11 -24   32.15    7.05
   0 -11  24   30.88    6.48
   0 -11  24   48.33    6.90
   0  11  25   -6.81    5.35
   0 -11  25   -0.28    6.45
   0 -11  25    4.83    6.17
   0  11  26    9.74    5.45
   0 -11  26   11.14    6.32
   0  11  27   -1.07    5.70
   0  12   0   98.56    4.95
   0  12   0   97.58    4.49
   0  12   0   90.76    5.90
   0 -12   0   97.21    5.53
   0 -12   0  100.51    6.91
   0  12  -1    5.21    3.31
   0  12   1    2.59    3.37
   0  12   1    2.80    2.70
   0  12  -1    3.85    4.49
   0  12  -1    3.15    2.96
   0  12   1    6.79    4.39
   0 -12  -1    1.97    3.72
   0 -12   1    5.08    3.77
   0 -12  -1   -0.22    5.13
   0 -12   1    6.63    5.06
   0  12   2    0.21    3.24
   0  12  -2    5.65    3.35
   0  12  -2   -3.72    2.99
   0  12   2    1.72    2.48
   0  12   2   -2.58    4.40
   0  12  -2    6.48    4.49
   0 -12   2   -0.51    3.92
   0 -12   2    2.83    2.80
   0 -12  -2   -0.44    3.66
   0 -12  -2    0.22    5.03
   0  12  -3   54.54    4.09
   0  12   3   53.28    3.86
   0  12   3   44.03    2.92
   0  12  -3   49.12    3.79
   0  12   3   44.48    4.68
   0  12  -3   47.76    5.36
   0 -12   3   41.29    4.80
   0 -12   3   47.38    3.62
   0 -12  -3   49.15    4.20
   0 -12  -3   44.19    5.61
   0  12  -4   59.34    5.66
   0  12   4   54.23    4.83
   0  12   4   50.46    3.98
   0  12  -4   60.06    4.24
   0  12  -4   55.56    4.13
   0 -12   4   52.73    4.82
   0 -12  -4   67.31    4.32
   0 -12   4   54.08    6.08
   0 -12  -4   59.96    5.91
   0 -12   4   58.98    3.99
   0  12   5   -0.70    3.23
   0  12  -5    1.88    3.54
   0  12  -5   -0.63    3.53
   0  12   5    9.11    4.01
   0  12  -5   -2.36    4.68
   0  12   5    1.04    4.12
   0 -12   5    9.16    3.44
   0 -12  -5    3.95    3.32
   0 -12   5    6.71    4.36
   0 -12   5   -2.02    5.14
   0 -12  -5   -2.95    4.94
   0  12   6    9.59    4.17
   0  12  -6   19.05    5.25
   0  12  -6   24.11    3.74
   0  12   6   27.46    3.66
   0  12   6   19.21    4.03
   0  12  -6   19.33    3.81
   0 -12   6   15.72    4.48
   0 -12  -6   11.16    5.15
   0 -12   6   21.70    5.73
   0 -12   6   21.77    4.00
   0  12   7   13.70    3.53
   0  12  -7   11.09    3.70
   0  12   7   16.31    3.57
   0  12   7   17.38    4.17
   0  12  -7    3.76    5.08
   0 -12   7   16.80    4.12
   0 -12   7   13.06    4.50
   0 -12   7   15.94    5.93
   0 -12  -7   19.24    5.37
   0  12  -8   24.60    4.36
   0  12   8   30.89    3.71
   0  12   8   23.07    4.15
   0  12  -8   24.34    5.63
   0 -12   8   18.31    4.31
   0 -12   8   29.65    5.01
   0 -12   8   24.75    5.95
   0 -12  -8   28.05    5.51
   0  12  -9    2.37    4.08
   0  12   9    5.37    3.21
   0  12   9    2.57    3.83
   0  12  -9   12.82    5.43
   0 -12   9   16.12    4.13
   0 -12   9   11.25    4.52
   0 -12   9   16.60    5.65
   0  12 -10   50.11    4.99
   0  12  10   54.68    3.72
   0  12  10   55.21    4.46
   0  12 -10   49.18    6.18
   0 -12  10   45.32    4.69
   0 -12  10   45.28    5.53
   0 -12  10   64.24    6.67
   0  12 -11   80.04    6.86
   0  12  11   79.07    4.78
   0  12 -11   69.41    5.64
   0 -12  11   73.97    5.33
   0 -12  11   73.53    6.15
   0 -12  11   82.54    7.02
   0  12 -12   24.68    6.23
   0  12 -12   22.06    4.82
   0 -12  12    8.51    5.20
   0 -12  12   16.88    4.48
   0 -12  12   24.61    6.13
   0  12 -13   -0.25    5.76
   0  12 -13    3.02    4.87
   0 -12  13   11.47    5.16
   0 -12  13   10.56    4.29
   0 -12  13    7.54    5.78
   0  12 -14   66.46    6.93
   0  12 -14   63.47    5.63
   0  12  14   57.62    4.36
   0 -12  14   43.06    5.25
   0 -12  14   42.60    6.47
   0  12 -15    1.85    5.71
   0  12  15    2.38    3.56
   0  12 -15    9.64    5.10
   0 -12  15   17.35    6.28
   0 -12  15    9.55    4.66
   0  12 -16  100.50    6.77
   0  12 -16  103.13    8.07
   0  12  16  107.94    5.55
   0 -12  16   88.30    7.41
   0 -12  16   99.80    6.58
   0 -12  16  113.16    7.39
   0  12 -17   16.58    5.32
   0  12 -17    1.70    6.53
   0  12  17    8.55    3.94
   0 -12  17    9.11    6.13
   0 -12  17   12.88    4.86
   0 -12  17    4.25    5.71
   0  12  18   24.06    4.41
   0  12 -18   35.54    5.70
   0 -12  18   21.27    5.35
   0 -12  18   20.22    6.45
   0 -12  18   15.83    5.96
   0  12  19    6.60    4.30
   0  12 -19    2.85    5.46
   0 -12  19   -3.08    5.40
   0 -12  19    1.93    6.24
   0 -12  19   -4.18    5.83
   0  12  20    9.94    4.49
   0  12 -20   16.80    5.88
   0 -12  20   14.21    5.58
   0 -12  20    5.32    6.41
   0 -12  20    4.78    5.68
   0  12  21    2.91    4.68
   0  12 -21    0.26    6.02
   0 -12  21    1.53    5.47
   0 -12  21   -3.16    6.52
   0 -12  21    4.34    5.89
   0  12 -22   51.97    7.05
   0  12 -22   62.15    8.55
   0  12  22   41.37    5.71
   0 -12  22   44.87    7.24
   0 -12  22   43.00    6.51
   0 -12  22   69.97    7.28
   0  12 -23    3.04    6.75
   0  12  23    3.47    5.11
   0 -12  23   -3.66    6.51
   0 -12  23    4.67    6.12
   0  12  24    6.14    5.31
   0 -12  24    4.59    6.16
   0  12  25   12.76    5.83
   0 -12  25    8.46    6.35
   0  12  26   19.96    5.85
   0  13   0   -6.66    3.06
   0  13   0   -1.48    4.93
   0 -13   0  -10.41    6.08
   0 -13   0    3.77    4.23
   0  13  -1   61.88    4.13
   0  13   1   74.29    5.79
   0  13  -1   71.34    6.02
   0  13   1   61.91    3.84
   0 -13  -1   64.26    5.23
   0 -13  -1   80.05    7.12
   0 -13   1   67.15    6.87
   0 -13   1   73.68    5.46
   0  13  -2  262.77   10.84
   0  13   2  291.58   10.68
   0  13  -2  296.14    9.60
   0 -13   2  270.95   10.58
   0 -13  -2  298.32   10.23
   0 -13  -2  282.61   11.70
   0  13  -3   72.91    6.24
   0  13   3   58.05    5.58
   0  13  -3   61.94    4.48
   0 -13  -3   67.45    4.90
   0 -13   3   53.13    5.62
   0 -13  -3   63.58    6.86
   0  13   4   79.02    5.93
   0  13  -4   90.57    6.68
   0  13  -4  100.63    5.21
   0 -13  -4   93.57    5.49
   0 -13  -4   88.71    7.06
   0 -13   4   90.78    7.47
   0 -13   4  103.70    6.35
   0  13   5   -1.29    4.37
   0  13  -5   -8.30    5.37
   0  13  -5   -0.54    3.76
   0 -13   5   -3.02    4.48
   0 -13   5    2.73    5.71
   0 -13  -5   10.10    5.66
   0 -13  -5    1.12    3.66
   0  13   6    2.97    4.47
   0  13  -6    6.41    3.78
   0  13  -6    6.57    5.31
   0 -13   6   -1.24    4.82
   0 -13   6   -5.73    5.82
   0 -13  -6   -4.05    5.49
   0  13   7    5.38    3.83
   0  13   7    5.44    4.26
   0  13  -7    3.93    4.02
   0  13  -7    1.35    5.32
   0 -13   7   11.93    4.73
   0 -13   7    0.25    6.05
   0 -13  -7   12.34    5.60
   0  13   8   13.59    3.69
   0  13  -8   17.81    5.84
   0  13   8   30.73    4.63
   0  13  -8   26.60    4.48
   0 -13   8   26.52    4.51
   0 -13   8   20.75    5.31
   0 -13  -8   37.03    5.92
   0 -13   8   33.20    6.29
   0  13  -9   -1.50    4.38
   0  13   9    5.81    3.52
   0  13   9    2.96    4.23
   0  13  -9    9.28    5.80
   0 -13   9   11.00    4.38
   0 -13   9    5.37    5.03
   0 -13   9    3.79    5.93
   0  13 -10   60.48    6.76
   0  13 -10   62.56    5.44
   0 -13  10   68.94    6.33
   0 -13  10   56.62    5.14
   0 -13  10   61.75    6.80
   0  13 -11   24.20    6.06
   0  13 -11   34.04    4.96
   0 -13  11   26.02    5.51
   0 -13  11   18.22    4.78
   0 -13  11   11.98    6.48
   0  13 -12   11.39    5.94
   0  13 -12   25.25    5.00
   0 -13  12   14.38    5.48
   0 -13  12   18.46    4.64
   0 -13  12   11.52    6.29
   0  13 -13   13.31    6.44
   0  13 -13   24.53    4.97
   0 -13  13   21.07    5.71
   0 -13  13   27.41    4.82
   0 -13  13   13.63    6.24
   0  13 -14   23.87    5.33
   0  13 -14   27.91    6.71
   0  13  14   28.49    4.18
   0 -13  14   20.39    6.69
   0 -13  14   26.86    4.97
   0 -13  14   14.77    5.69
   0  13 -15   30.27    6.95
   0  13 -15   12.81    5.25
   0  13  15   22.78    3.98
   0 -13  15   17.23    5.18
   0 -13  15   15.80    6.66
   0  13 -16    6.16    6.84
   0  13  16   -5.14    3.96
   0  13 -16    1.80    5.30
   0 -13  16    4.43    6.49
   0 -13  16   -5.39    5.23
   0  13 -17    3.74    5.61
   0  13 -17    2.40    6.79
   0  13  17   -2.48    4.03
   0 -13  17    0.52    6.68
   0 -13  17    1.65    5.11
   0 -13  17  -14.39    6.30
   0  13 -18   11.68    6.07
   0  13 -18   12.94    7.19
   0  13  18   11.68    4.30
   0 -13  18    5.24    6.73
   0 -13  18   12.69    5.53
   0 -13  18    6.78    6.13
   0  13 -19   23.14    6.17
   0  13 -19    9.50    7.51
   0  13  19    3.69    4.28
   0 -13  19    5.26    6.77
   0 -13  19   -4.15    5.58
   0 -13  19    6.64    6.30
   0  13  20    6.68    4.58
   0  13 -20    2.60    6.05
   0 -13  20   -2.11    6.74
   0 -13  20   -6.53    5.78
   0 -13  20    5.36    6.36
   0  13 -21    7.85    6.31
   0 -13  21   -3.95    6.05
   0 -13  21   -5.04    7.23
   0 -13  22   15.82    6.26
   0 -13  23   10.85    6.52
   0  14   0   -0.60    5.30
   0 -14   0    2.03    4.40
   0 -14   0  -10.72    6.50
   0  14  -1   16.67    5.56
   0  14   1   21.25    5.31
   0 -14  -1   33.10    4.78
   0 -14   1   27.79    6.64
   0 -14   1   24.02    4.90
   0 -14  -1   26.54    6.25
   0  14  -2    3.81    5.32
   0  14   2   -4.55    5.14
   0 -14   2    4.71    4.58
   0 -14  -2    8.74    4.34
   0 -14  -2   -4.64    6.15
   0  14   3   84.36    6.53
   0  14  -3   96.99    7.14
   0  14  -3   94.03    5.26
   0 -14   3   93.99    6.57
   0 -14  -3  102.50    5.94
   0 -14  -3   97.34    7.93
   0  14   4   46.26    5.47
   0  14  -4   45.03    6.12
   0  14  -4   38.08    4.45
   0 -14   4   36.51    5.46
   0 -14  -4   32.34    4.56
   0 -14  -4   50.66    6.44
   0  14   5   32.54    5.24
   0  14  -5   29.21    4.33
   0  14  -5   25.59    5.81
   0 -14   5   40.66    5.54
   0 -14  -5   32.81    6.31
   0 -14   5   33.41    6.81
   0  14   6    3.03    4.10
   0  14   6    0.84    4.84
   0  14  -6   10.15    4.23
   0  14  -6    8.48    5.50
   0 -14   6    2.88    5.03
   0 -14  -6   -3.44    5.79
   0 -14   6  -13.21    6.77
   0  14   7    7.81    4.12
   0  14   7    9.93    4.77
   0  14  -7   13.05    5.88
   0  14  -7    9.08    4.33
   0 -14   7    5.25    4.90
   0 -14   7    7.15    6.19
   0 -14  -7   11.72    6.05
   0  14  -8    4.54    4.39
   0  14  -8    0.50    5.69
   0 -14   8   -7.25    5.40
   0 -14   8   -0.83    6.48
   0  14  -9    9.19    6.01
   0  14  -9   13.66    4.59
   0 -14   9   11.74    5.40
   0 -14   9   25.64    4.85
   0 -14   9   20.26    6.67
   0  14 -10    7.61    6.04
   0  14 -10    6.46    4.79
   0 -14  10   -5.88    5.59
   0 -14  10   10.25    4.66
   0 -14  10  -11.99    6.74
   0  14 -11   -0.27    6.05
   0  14 -11   -4.45    4.92
   0 -14  11   -1.75    5.51
   0 -14  11    8.39    4.90
   0 -14  11   -4.74    6.86
   0  14 -12   -7.74    6.56
   0  14 -12   -2.83    5.24
   0 -14  12    6.42    5.29
   0 -14  12    2.85    4.79
   0 -14  12   -8.67    6.70
   0  14 -13    7.95    6.70
   0  14 -13    4.22    5.28
   0 -14  13    4.45    5.69
   0 -14  13  -13.07    5.29
   0 -14  13    1.40    6.69
   0  14 -14   -5.05    5.34
   0  14 -14   13.43    7.18
   0 -14  14    4.77    5.17
   0 -14  14    7.88    7.05
   0 -14  14    4.00    5.87
   0  14 -15   22.80    5.67
   0  14 -15    9.31    7.21
   0 -14  15   15.31    7.27
   0 -14  15    9.24    6.18
   0  14 -16   23.00    7.33
   0  14 -16    9.32    6.03
   0 -14  16   25.02    7.24
   0  14 -17   42.26    7.62
   0  14 -17   40.35    6.68
   0 -14  17   23.65    7.46
   0  14 -18    1.02    6.13
   0  14 -18   -2.29    7.80
   0 -14  18  -11.71    7.46
   0 -14  18    0.86    6.15
   0  14 -19   20.83    6.88
   0 -14  19   19.28    7.58
   0 -14  20    4.32    7.38
   0 -14  21    3.45    7.67
   0  15   0   -0.43    5.80
   0 -15   0   -8.20    6.59
   0 -15   0   -7.09    4.81
   0  15  -1   33.91    6.17
   0  15   1   42.98    5.89
   0 -15   1   28.42    6.72
   0 -15  -1   27.38    6.72
   0 -15  -1   31.12    4.94
   0 -15   1   27.55    5.18
   0  15  -2   -4.58    5.84
   0  15   2    3.90    5.55
   0 -15  -2   -4.41    6.55
   0 -15   2    2.10    4.98
   0 -15  -2    5.12    4.64
   0  15  -3  128.95    8.09
   0  15   3  131.70    7.66
   0 -15  -3  125.55    8.65
   0 -15   3  122.11    7.60
   0 -15  -3  135.39    6.98
   0  15   4    1.92    5.36
   0  15  -4   -7.70    6.22
   0 -15  -4   -7.26    6.44
   0 -15   4   -5.36    5.20
   0  15   5   -0.18    4.71
   0  15  -5    9.12    6.19
   0 -15   5    3.25    7.00
   0 -15  -5   -7.22    6.44
   0 -15   5   -7.37    5.33
   0  15   6   -2.04    4.58
   0  15  -6    1.52    6.14
   0 -15   6   -6.85    5.32
   0 -15  -6    8.51    6.41
   0 -15   6   -0.30    6.97
   0  15  -7   13.47    6.23
   0  15  -7   10.89    4.57
   0 -15   7   21.91    5.65
   0  15  -8   -3.73    4.73
   0  15  -8    7.98    6.06
   0 -15   8    2.41    7.11
   0 -15   8   -1.00    5.72
   0  15  -9   -0.19    4.83
   0  15  -9   -4.91    6.38
   0 -15   9    5.14    7.01
   0 -15   9   -2.80    5.71
   0  15 -10    1.76    5.16
   0  15 -10    5.04    6.61
   0 -15  10    8.19    7.32
   0 -15  10    8.08    6.02
   0  15 -11    0.21    5.08
   0  15 -11    7.46    6.83
   0 -15  11    6.41    7.16
   0 -15  11   -8.28    6.09
   0  15 -12    8.82    5.51
   0  15 -12    0.88    6.94
   0 -15  12   22.96    7.59
   0 -15  12    8.99    5.64
   0  15 -13   11.58    5.67
   0  15 -13   -0.30    7.09
   0 -15  13    6.75    7.32
   0 -15  13   19.17    6.07
   0  15 -14    0.23    5.81
   0  15 -14   14.29    7.43
   0 -15  14   18.15    7.74
   0 -15  14    8.50    5.97
   0  15 -15    6.43    7.61
   0  15 -15   -1.21    6.09
   0 -15  15   -9.78    6.56
   0  15 -16   -1.51    6.28
   0 -15  16   -1.23    7.56
   0  15 -17   -3.40    6.51
   0 -15  17   -1.54    7.69
   0 -15  18   -2.16    8.02
   0  16   0   42.18    6.75
   0 -16   0   30.12    7.59
   0 -16   0   38.61    5.75
   0  16   1    6.81    6.09
   0  16  -1   -7.39    6.18
   0 -16   1   -1.83    7.21
   0 -16  -1   11.00    6.98
   0 -16   1    6.05    5.32
   0 -16  -1    3.63    5.10
   0  16  -2   -6.11    6.48
   0  16   2    5.06    6.09
   0 -16  -2   -5.57    6.98
   0 -16   2   -2.68    5.40
   0 -16  -2    3.90    4.79
   0  16  -3    2.76    6.34
   0 -16  -3    6.41    7.06
   0 -16   3    4.16    5.54
   0  16   4    1.94    5.02
   0  16  -4    0.51    6.48
   0 -16   4   15.70    5.72
   0  16  -5  -10.27    6.78
   0 -16   5    5.99    7.22
   0 -16  -5   15.53    6.88
   0 -16   5    6.83    5.70
   0  16  -6   14.05    6.71
   0 -16   6   16.01    5.81
   0 -16   6    5.39    7.40
   0  16  -7    2.22    6.75
   0 -16   7   -3.07    5.90
   0 -16   7   11.23    7.75
   0  16  -8   -2.84    7.02
   0 -16   8   -5.79    6.15
   0 -16   8    3.54    7.44
   0  16  -9    2.62    7.05
   0 -16   9   10.22    5.97
   0 -16   9   18.10    7.79
   0  16 -10    2.09    7.05
   0 -16  10    5.49    6.36
   0 -16  10    3.57    7.51
   0  16 -11    2.75    7.12
   0 -16  11   -0.56    6.26
   0 -16  11   -9.15    7.89
   0  16 -12   16.89    7.23
   0  16 -12   18.79    6.05
   0 -16  12    5.90    7.90
   0  16 -13   -2.10    6.16
   0  16 -14   -6.34    6.57
   0  16 -15    6.85    6.53
   0  16 -16   -9.48    6.83
   0 -17   0   -1.10    5.53
   0  17  -1   -1.01    6.83
   0 -17  -1   -7.29    7.50
   0 -17   1    5.92    5.51
   0  17   2   17.52    5.51
   0  17  -2   15.08    7.00
   0 -17  -2   15.43    7.50
   0 -17   2   13.64    5.88
   0  17  -3    9.08    6.88
   0 -17  -3   13.44    7.62
   0 -17   3   12.63    5.88
   0  17  -4   17.83    7.14
   0 -17   4   -1.76    5.67
   0  17  -5    0.28    7.23
   0 -17   5    0.77    5.95
   0  17  -6    8.34    7.20
   0 -17   6    2.92    6.23
   0  17  -7    8.25    7.24
   0 -17   7    4.34    6.36
   0  17  -8   29.29    7.90
   0  17  -9    2.16    7.50
   0 -18   2   -0.25    5.91
   0  18  -5    5.64    7.95
   1   0 -32   -3.32    5.92
   1   0 -31   10.22    5.65
   1   0 -30   16.58    5.38
   1   0 -29    6.41    5.07
   1   0 -28    3.90    4.67
   1   0 -27   -0.18    4.34
   1   0 -27   -0.19    4.95
   1   0 -26   54.30    5.05
   1   0 -26   44.24    5.17
   1   0 -25    3.02    4.01
  -1   0  25   -0.72    3.21
   1   0 -25    2.73    4.52
   1   0 -24  213.38    8.30
   1   0 -24  211.79    8.61
  -1   0  24  212.99    7.55
   1   0 -23    2.17    3.69
  -1   0  23    0.87    2.26
  -1   0  23   -4.92    4.40
   1   0 -23   -0.16    4.14
  -1   0  23   -2.26    2.98
  -1   0  22   40.95    3.44
  -1   0  22   32.90    2.70
   1   0 -22   34.23    4.02
   1   0 -22   44.16    4.53
  -1   0  22   48.01    4.73
   1   0 -22   41.61    3.07
  -1   0  21    3.29    2.73
  -1   0  21    0.24    2.15
   1   0 -21    7.39    3.31
   1   0 -21   -1.85    3.79
  -1   0  21   -1.65    4.07
   1   0 -21    0.73    2.53
  -1   0  20  125.92    4.99
  -1   0  20  120.96    4.39
  -1   0  20  122.42    5.39
   1   0 -20  122.00    5.57
   1   0 -20  130.42    5.90
  -1   0  20  135.83    5.96
   1   0 -20  123.50    4.76
  -1   0  19   -2.18    2.50
  -1   0  19    1.86    1.95
  -1   0  19   -0.39    3.01
   1   0 -19    0.70    2.84
   1   0 -19   -1.39    3.17
  -1   0  19   -1.02    3.50
   1   0 -19   -1.37    2.32
  -1   0  18  133.28    4.87
  -1   0  18  118.66    4.28
   1   0 -18  131.84    5.33
  -1   0  18  129.33    5.24
  -1   0  18  123.27    5.66
   1   0 -18  123.56    5.58
   1   0 -18  132.86    4.64
   1   0 -17    2.18    2.75
  -1   0  17   -0.18    2.75
   1   0 -17    1.97    2.09
  -1   0  17   -0.71    3.16
   1   0 -17   -4.65    3.03
  -1   0  17    1.44    2.31
  -1   0  16  263.94    8.28
   1   0 -16  255.58    8.36
   1   0 -16  261.35    7.89
  -1   0  16  249.88    8.03
  -1   0  16  255.82    8.49
   1   0 -16  259.60    8.51
   1   0 -15    1.89    2.45
  -1   0  15    0.31    2.52
  -1   0  15    0.09    2.86
  -1   0  15    1.40    2.11
   1   0 -15   -0.17    1.94
  -1   0  14 1376.63   37.79
   1   0 -14 1384.43   37.88
   1   0 -14 1367.21   37.54
  -1   0  14 1292.72   37.58
  -1   0  14 1403.86   37.91
   1   0 -13   -0.38    2.34
  -1   0  13    0.68    2.15
  -1   0  13    1.69    2.60
   1   0 -13   -1.07    1.73
  -1   0  13   -2.03    1.83
   1   0 -12  483.32   13.85
  -1   0  12  467.93   13.77
   1   0 -12  486.61   13.59
  -1   0  12  480.27   13.62
  -1   0  12  459.55   13.92
  -1   0  11    0.75    1.94
   1   0 -11    0.13    1.96
  -1   0  11    0.39    2.32
   1   0 -11   -1.69    1.68
  -1   0  11    2.20    1.64
   1   0 -10   49.40    2.76
  -1   0  10   56.04    2.87
   1   0 -10   63.97    2.55
  -1   0  10   67.15    2.57
  -1   0  10   62.73    2.99
   1   0  -9    1.71    1.53
  -1   0   9   -0.76    1.72
  -1   0   9    1.34    1.48
   1   0  -9    1.42    1.47
  -1   0   9    1.21    2.10
  -1   0   8  255.87    7.39
   1   0  -8  236.32    7.31
  -1   0   8  243.02    7.20
   1   0  -8  247.87    7.19
  -1   0   8  252.95    7.44
   1   0  -7   -0.95    1.43
  -1   0   7    0.44    1.59
  -1   0   7   -0.61    1.85
   1   0  -7   -0.24    1.42
  -1   0   7   -0.64    1.19
  -1   0   6  596.70   16.35
   1   0  -6  585.65   16.35
   1   0  -6  584.14   16.28
  -1   0   6  587.84   16.28
  -1   0   6  580.91   16.40
   1   0  -5    0.58    1.23
  -1   0   5    2.17    1.35
  -1   0   5    0.37    1.55
  -1   0   5    1.68    1.04
   1   0  -5    0.38    1.20
  -1   0   4 3897.33  105.69
   1   0  -4 3908.07  105.66
  -1   0   4 3841.36  105.70
  -1   0   4 3891.92  105.66
  -1   0   3    3.84    0.72
  -1   0   3    2.28    0.78
   1   0  -3    1.56    0.63
  -1   0   3   -0.39    0.58
  -1   0  -3    4.26    0.69
  -1   0  -4  629.79   16.51
   1   0   4  603.34   16.50
  -1   0  -4  541.24   16.47
   1   0   4  587.98   16.58
  -1   0  -4  603.88   16.41
   1   0   4  612.86   16.41
   1   0   5    0.64    1.48
  -1   0  -5   -0.61    1.33
  -1   0  -5   -0.29    1.41
  -1   0  -5   -4.48    1.60
   1   0   5    1.01    1.76
   1   0   5   -0.08    1.05
  -1   0  -5    0.68    1.07
  -1   0  -614326.70  389.09
   1   0   614983.00  389.09
  -1   0  -613156.70  389.06
  -1   0  -614855.50  389.20
   1   0   614662.00  389.17
   1   0   614145.40  388.96
  -1   0  -614440.20  388.95
   1   0   7   -0.16    1.85
  -1   0  -7   -2.13    1.48
  -1   0  -7   -4.66    1.84
  -1   0  -7   -3.32    1.89
   1   0   7   -0.05    2.22
   1   0   7   -0.11    1.25
  -1   0  -7   -0.49    1.32
  -1   0  -8  423.52   11.88
   1   0   8  437.71   11.90
  -1   0  -8  377.85   11.83
  -1   0  -8  439.43   12.04
   1   0   8  393.03   12.01
  -1   0  -8  421.63   11.66
   1   0   8  409.52   11.67
   1   0   9   -0.48    1.30
  -1   0  -9    0.73    1.46
   1   0   9   -0.98    0.88
  -1   0  -9    1.29    1.66
   1   0   9   -0.95    1.93
  -1   0  -9    0.45    1.96
   1   0   9   -0.85    2.25
  -1   0  -9    0.87    1.81
  -1   0 -10  669.11   18.23
   1   0  10  636.52   18.24
   1   0  10  654.78   17.93
   1   0  10  673.61   18.48
  -1   0 -10  656.83   18.50
   1   0  10  675.56   18.63
  -1   0 -10  664.84   18.66
  -1   0 -10  600.97   18.48
  -1   0 -11    0.26    1.64
   1   0  11   -1.57    1.52
   1   0  11   -1.25    1.04
   1   0  11    0.06    2.03
  -1   0 -11    2.37    1.91
   1   0  11   -0.15    2.69
  -1   0 -11   -0.63    2.26
  -1   0 -11   -0.06    2.05
   1   0  12    3.93    1.61
  -1   0 -12    0.37    1.78
   1   0  12    0.02    1.13
  -1   0 -12    2.60    2.03
   1   0  12    2.54    2.19
  -1   0 -12    3.02    2.33
   1   0  12    2.50    2.69
  -1   0 -12    1.30    2.20
  -1   0 -13   -1.09    1.85
   1   0  13   -1.49    1.77
   1   0  13    0.02    1.15
   1   0  13    2.52    2.36
  -1   0 -13   -3.71    2.36
  -1   0 -13   -4.30    2.68
   1   0  13    0.67    2.77
  -1   0 -13   -0.30    2.27
  -1   0 -14  915.60   25.69
   1   0  14  953.98   25.76
   1   0  14  890.01   25.31
   1   0  14  944.47   25.97
  -1   0 -14  937.79   26.08
  -1   0 -14  954.83   26.31
   1   0  14  951.16   26.21
  -1   0 -14  928.01   26.05
  -1   0 -15    1.16    1.92
   1   0  15    0.43    1.89
   1   0  15    0.85    1.22
   1   0  15   -0.08    2.47
  -1   0 -15   -0.83    2.56
  -1   0 -15    1.31    2.94
   1   0  15    0.19    2.99
  -1   0 -15    3.95    2.39
   1   0  16  333.83    9.65
  -1   0 -16  334.14    9.56
   1   0  16  299.92    9.06
  -1   0 -16  331.15   10.11
   1   0  16  332.72    9.99
   1   0  16  329.13   10.29
  -1   0 -16  335.55   10.44
  -1   0 -16  331.11   10.02
   1   0  17    3.22    2.07
  -1   0 -17    2.83    2.01
   1   0  17    0.59    1.33
   1   0  17   -2.51    2.69
  -1   0 -17   -3.28    2.67
  -1   0 -17    1.11    3.18
   1   0  17    2.05    3.28
  -1   0 -17    2.04    2.58
   1   0  18   87.96    4.20
  -1   0 -18   78.78    4.21
   1   0  18   71.23    2.79
  -1   0 -18   91.18    4.75
   1   0  18   83.30    4.74
  -1   0 -18   85.01    3.56
   1   0  18   87.48    3.67
   1   0  19    6.25    3.04
  -1   0 -19    8.78    3.10
   1   0  19    0.59    1.37
  -1   0 -19   -0.14    3.44
   1   0  19   -4.83    3.66
   1   0  19    0.31    2.31
  -1   0 -19   -0.33    2.27
  -1   0 -20    2.30    3.22
   1   0  20    3.02    3.12
   1   0  20    4.34    1.29
  -1   0 -20   -1.75    3.68
   1   0  20    1.65    3.80
  -1   0 -20    5.31    2.25
   1   0  20    2.56    2.43
  -1   0 -21   -1.63    3.56
   1   0  21   -0.66    1.08
  -1   0 -21   -0.21    2.32
   1   0  21    0.83    2.55
  -1   0 -21   -0.92    3.79
   1   0  21    2.53    4.16
  -1   0 -22  182.52    7.44
   1   0  22  186.60    6.50
  -1   0 -22  185.84    7.69
   1   0  22  186.39    7.66
  -1   0 -23    0.76    3.83
   1   0  23   -2.54    2.79
  -1   0 -23   -1.52    4.14
  -1   0 -24  101.71    5.54
   1   0  24   82.46    4.25
  -1   0 -24   91.08    5.95
  -1   0 -25    2.69    4.34
  -1   0 -25    2.42    4.70
  -1   0 -26   54.29    5.25
  -1   0 -26   57.14    5.65
  -1   0 -27   -2.96    4.73
   1   0  27   -2.56    4.51
  -1   0 -27   -1.61    5.12
  -1   0 -28  149.65    7.64
   1   0  28  142.18    7.34
  -1   0 -28  159.51    8.14
  -1   0 -29   -1.02    5.16
   1   0  29    4.41    5.27
  -1   0 -29    4.97    5.60
   1   0  30  150.33    8.53
  -1   0 -30  183.29    8.61
   1   0  31    0.22    5.67
  -1   0 -31   -7.37    5.81
   1   0  32   43.71    6.51
  -1   0 -32   65.55    6.81
   1   1 -33   21.73    6.40
  -1   1  32   20.51    6.04
   1   1 -32   10.43    6.12
  -1  -1  32   11.81    6.10
  -1   1  31   12.76    5.54
   1   1 -31   -0.67    5.54
  -1  -1  31    9.81    5.68
  -1   1  30   -5.35    5.19
   1   1 -30    0.64    5.42
  -1  -1  30   -5.02    5.27
   1  -1 -30   -6.74    5.23
   1   1 -29    3.61    5.45
   1   1 -29    5.93    5.19
  -1  -1  29    9.45    5.03
   1  -1 -29    9.05    5.01
   1   1 -28   40.16    5.87
   1   1 -28   43.16    5.46
  -1  -1  28   36.46    5.31
   1  -1 -28   45.66    5.18
   1   1 -27    2.04    4.60
   1   1 -27    2.38    5.07
   1  -1 -27   -6.56    4.51
  -1  -1  27   -2.74    4.53
   1   1 -26   21.59    5.23
   1   1 -26   32.30    4.79
  -1  -1  26   20.89    4.52
   1  -1 -26   29.18    4.48
  -1  -1  26   28.24    3.95
   1   1 -25   12.17    4.47
   1   1 -25   16.56    4.84
   1  -1 -25    2.71    3.97
  -1  -1  25   13.09    4.33
  -1  -1  25   12.28    3.61
   1   1 -24    2.64    4.56
   1   1 -24   -1.29    4.25
  -1   1  24   -0.57    2.85
   1  -1 -24   -0.57    3.70
  -1  -1  24    2.74    3.48
  -1  -1  24    0.94    3.78
  -1   1  23   27.09    3.07
   1   1 -23   17.80    4.05
   1   1 -23   35.28    4.89
  -1   1  23   21.04    4.38
  -1  -1  23   25.98    3.69
  -1  -1  23   24.71    2.79
   1  -1 -23   26.77    3.92
  -1  -1  23   25.92    4.00
   1   1 -22  729.69   19.86
  -1   1  22  755.89   20.47
  -1   1  22  741.54   19.69
  -1   1  22  621.64   19.14
   1   1 -22  717.01   20.58
   1   1 -22  712.77   20.82
  -1  -1  22  625.04   19.34
   1  -1 -22  695.55   20.29
  -1  -1  22  746.50   20.76
  -1  -1  22  711.14   20.09
  -1  -1  22  686.60   20.50
   1   1 -21   -4.03    3.56
  -1   1  21    1.57    2.53
   1   1 -21    6.33    3.87
   1   1 -21   -4.47    2.93
  -1   1  21   -3.53    3.29
  -1   1  21    5.34    3.68
  -1  -1  21    3.88    2.29
   1  -1 -21   -3.14    3.26
   1  -1 -21    0.12    2.15
  -1  -1  21   -0.96    3.11
  -1  -1  21   -0.42    4.29
  -1  -1  21   -1.35    3.10
   1   1 -20  132.94    5.85
   1   1 -20  149.03    5.23
  -1   1  20  127.92    4.78
   1   1 -20  123.67    6.02
  -1   1  20  129.16    5.34
  -1   1  20  132.86    5.78
  -1  -1  20  113.67    4.64
   1  -1 -20  125.00    5.46
   1  -1 -20  127.30    4.55
  -1  -1  20  131.17    6.21
  -1  -1  20  128.32    5.28
  -1  -1  20  132.99    5.67
   1   1 -19   78.72    4.39
   1   1 -19   68.90    3.66
  -1   1  19   66.13    4.19
  -1   1  19   65.20    3.26
   1   1 -19   58.68    4.50
  -1   1  19   65.94    3.83
   1  -1 -19   62.04    3.94
  -1  -1  19   57.10    3.18
  -1  -1  19   61.10    4.04
  -1  -1  19   73.90    3.84
   1  -1 -19   70.02    3.02
  -1  -1  19   61.58    4.66
  -1  -1  19   58.73    3.89
   1   1 -18    5.36    2.95
   1   1 -18    3.11    2.51
  -1   1  18   -0.13    2.05
   1   1 -18    1.15    3.19
  -1   1  18   -0.29    3.15
  -1   1  18    5.04    2.76
   1  -1 -18    1.27    1.85
   1  -1 -18    1.21    2.71
  -1  -1  18    2.60    3.06
  -1  -1  18    0.56    2.57
  -1  -1  18   -0.95    3.47
  -1  -1  18   -1.83    2.04
  -1  -1  18   -1.13    2.69
  -1   1  17  172.85    5.99
   1   1 -17  200.47    6.34
  -1   1  17  189.78    6.61
   1   1 -17  173.04    6.64
   1   1 -17  196.53    6.95
   1   1 -17  188.60    6.70
  -1   1  17  177.94    6.34
   1  -1 -17  186.26    5.82
  -1  -1  17  178.65    5.89
   1  -1 -17  190.12    6.56
  -1  -1  17  189.62    6.65
  -1  -1  17  180.69    6.99
  -1  -1  17  180.55    6.42
  -1  -1  17  194.78    6.70
   1   1 -16  170.67    6.22
   1   1 -16  178.84    5.84
  -1   1  16  163.05    5.41
  -1   1  16  169.52    6.08
   1   1 -16  165.34    6.34
   1   1 -16  165.21    6.06
  -1   1  16  175.54    5.93
  -1  -1  16  174.27    5.90
   1  -1 -16  163.69    5.31
  -1  -1  16  177.16    6.14
  -1  -1  16  170.18    6.51
  -1  -1  16  164.00    5.41
   1  -1 -16  167.08    5.94
  -1  -1  16  150.62    5.96
   1   1 -15  560.34   16.19
  -1   1  15  540.47   15.60
  -1   1  15  559.29   16.01
   1   1 -15  543.80   15.86
   1   1 -15  556.14   16.32
   1   1 -15  556.33   16.07
  -1   1  15  562.06   15.89
  -1  -1  15  546.59   16.02
  -1  -1  15  546.82   15.54
  -1  -1  15  544.75   15.93
   1  -1 -15  552.57   15.51
  -1  -1  15  561.94   16.32
   1  -1 -15  541.86   15.96
  -1  -1  15  543.12   16.06
   1   1 -14    1.14    2.23
   1   1 -14    0.46    2.32
  -1   1  14   -0.69    1.62
   1   1 -14   -0.56    2.37
  -1   1  14    2.15    2.51
  -1   1  14    1.13    2.27
   1   1 -14    0.40    2.62
   1  -1 -14   -0.46    1.56
  -1  -1  14    1.65    2.19
  -1  -1  14    1.83    2.43
   1  -1 -14    3.31    2.14
  -1  -1  14   -0.23    1.76
  -1  -1  14    0.47    2.96
  -1  -1  14    1.02    2.24
   1   1 -13   34.21    2.76
   1   1 -13   35.40    2.54
  -1   1  13   35.79    2.09
  -1   1  13   34.43    2.65
  -1   1  13   28.29    2.47
   1   1 -13   33.56    2.96
   1   1 -13   34.23    2.66
  -1  -1  13   36.74    2.52
   1  -1 -13   33.77    2.46
  -1  -1  13   31.73    2.92
  -1  -1  13   33.35    3.21
  -1  -1  13   31.50    2.13
  -1  -1  13   31.23    2.38
   1  -1 -13   30.85    1.94
  -1   1  12  176.72    5.91
  -1   1  12  169.16    5.41
   1   1 -12  173.01    5.79
   1   1 -12  191.61    6.09
   1   1 -12  189.26    6.15
   1   1 -12  180.28    5.90
  -1   1  12  176.98    5.75
   1  -1 -12  171.59    5.35
   1  -1 -12  177.49    5.74
  -1  -1  12  178.96    6.29
  -1  -1  12  179.96    5.79
  -1  -1  12  173.42    5.48
  -1  -1  12  177.03    6.02
  -1  -1  12  178.97    5.84
   1   1 -11  523.29   14.29
   1   1 -11  471.55   14.06
  -1   1  11  484.10   13.77
   1   1 -11  485.57   14.10
  -1   1  11  473.98   14.02
  -1   1  11  505.11   13.99
   1   1 -11  504.87   14.34
  -1  -1  11  490.19   14.19
  -1  -1  11  484.32   14.12
  -1  -1  11  493.72   14.37
  -1  -1  11  457.29   14.07
   1  -1 -11  506.98   13.73
  -1   1  10   94.10    3.25
   1   1 -10  106.92    4.04
   1   1 -10   85.53    3.70
  -1   1  10   98.54    3.73
   1   1 -10  100.87    3.78
   1   1 -10  101.92    3.79
  -1   1  10   98.98    3.62
  -1  -1  10  102.78    3.89
  -1  -1  10   97.32    3.60
  -1  -1  10  101.33    4.20
  -1  -1  10   92.71    3.67
   1  -1 -10   98.81    3.20
   1   1  -9   41.98    2.53
   1   1  -9   47.25    2.86
  -1   1   9   51.27    2.01
  -1   1   9   54.77    2.49
   1   1  -9   52.10    2.64
  -1   1   9   53.47    2.34
   1   1  -9   41.72    2.53
  -1  -1   9   52.99    2.75
  -1  -1   9   43.84    2.45
  -1  -1   9   41.15    3.07
  -1  -1   9   49.11    2.44
   1  -1  -9   51.10    1.93
  -1   1   8  180.75    5.33
   1   1  -8  183.66    5.72
   1   1  -8  185.82    5.91
  -1   1   8  191.80    5.63
   1   1  -8  168.42    5.69
  -1   1   8  190.67    5.53
   1   1  -8  164.74    5.67
  -1  -1   8  183.76    5.77
  -1  -1   8  193.76    6.03
  -1  -1   8  189.89    5.65
  -1  -1   8  174.78    5.58
   1  -1  -8  181.68    5.30
  -1   1   7 2461.17   69.04
   1   1  -7 2564.15   69.28
  -1   1   7 2582.77   69.15
   1   1  -7 2427.04   69.24
   1   1  -7 2619.58   69.42
  -1   1   7 2541.74   69.15
   1   1  -7 2516.99   69.31
  -1  -1   7 2547.16   69.25
  -1  -1   7 2506.16   69.28
  -1  -1   7 2575.43   69.41
  -1  -1   7 2540.18   69.30
   1  -1  -7 2580.69   69.02
   1   1  -6  673.99   18.94
   1   1  -6  694.12   19.00
   1   1  -6  711.05   19.09
  -1   1   6  620.75   18.74
  -1   1   6  697.41   18.83
   1   1  -6  711.98   19.03
  -1   1   6  689.78   18.84
  -1  -1   6  673.00   18.98
  -1  -1   6  713.34   19.15
  -1  -1   6  667.52   19.00
   1  -1  -6  679.98   18.83
   1  -1  -6  691.77   18.72
  -1  -1   6  701.76   18.94
  -1   1   5  141.10    4.21
   1   1  -5  148.18    4.54
   1   1  -5  138.51    4.35
  -1   1   5  145.01    4.10
  -1   1   5  140.80    4.21
   1   1  -5  133.90    4.41
   1   1  -5  152.43    4.52
   1  -1  -5  138.67    4.18
  -1  -1   5  144.52    4.49
  -1  -1   5  138.72    4.74
  -1  -1   5  134.60    4.34
   1  -1  -5  144.76    4.11
   1   1  -4   87.68    2.89
   1   1  -4   80.69    2.70
  -1   1   4   81.69    2.53
   1   1  -4   89.18    2.91
  -1   1   4   79.39    2.49
  -1  -1   4   81.19    2.82
  -1  -1   4   84.11    2.68
  -1  -1   4   86.93    3.07
   1  -1  -4   83.12    2.48
   1   1  -3   18.57    1.05
   1   1  -3   17.80    1.26
   1   1  -3   22.40    1.41
  -1  -1   3   20.42    1.13
   1   1  -2 5101.64  138.55
   1  -1  -1   -0.99    0.45
  -1  -1   1   -1.04    0.44
  -1   1  -1   -0.83    0.58
   1  -1   1   -0.53    0.46
   1  -1   1   -0.73    0.65
  -1   1  -2 2528.25    5.79
   1   1   2 2409.75    5.91
  -1   1  -2 2474.45    6.21
   1   1   3  308.65    8.51
  -1   1  -3  308.70    8.68
   1   1   3  314.16    8.54
   1   1   3  317.09    8.67
  -1   1  -3  312.37    8.59
   1   1   3  311.79    8.57
   1  -1   3  272.55    8.64
  -1  -1  -3  311.07    8.58
   1  -1   3  307.33    8.59
  -1   1  -4  868.78   22.88
   1   1   4  840.26   22.73
  -1   1  -4  819.72   22.97
  -1   1  -4  826.27   22.73
   1   1   4  826.48   22.80
   1   1   4  836.06   22.86
   1  -1   4  794.97   22.74
   1  -1   4  836.10   22.86
  -1  -1  -4  833.94   22.80
  -1   1  -5  142.23    4.33
  -1   1  -5  133.19    4.33
   1   1   5  138.59    4.10
  -1   1  -5  126.77    4.02
   1   1   5  139.56    4.35
   1   1   5  135.53    4.08
  -1   1  -5  134.51    4.46
   1  -1   5  138.04    4.23
   1  -1   5  129.63    4.53
   1  -1   5  130.12    4.04
  -1  -1  -5  136.91    4.17
  -1   1  -6   -0.07    1.62
   1   1   6    5.00    1.92
  -1   1  -6    3.83    1.15
   1   1   6    3.35    1.33
  -1   1  -6    3.74    1.68
   1   1   6    1.76    1.39
  -1   1  -6    0.57    2.15
   1  -1   6    5.35    1.17
   1  -1   6    1.93    1.50
   1  -1   6    2.51    2.17
  -1  -1  -6    2.48    1.59
   1   1   7 1392.72   39.59
  -1   1  -7 1461.30   39.90
   1   1   7 1477.18   39.94
  -1   1  -7 1501.82   40.13
  -1   1  -7 1526.59   40.02
   1   1   7 1420.03   39.60
   1   1   7 1501.92   39.83
   1   1   7 1491.73   39.90
   1  -1   7 1540.05   39.69
   1  -1   7 1493.97   40.01
  -1  -1  -7 1375.98   39.60
   1  -1   7 1503.02   40.12
   1  -1   7 1471.30   39.92
  -1  -1  -7 1467.91   39.91
  -1   1  -8   47.63    2.67
   1   1   8   51.48    1.86
  -1   1  -8   51.18    2.54
   1   1   8   46.73    2.42
  -1   1  -8   51.86    2.89
   1   1   8   50.73    1.87
   1   1   8   51.39    2.70
   1   1   8   57.16    2.42
  -1  -1  -8   50.83    1.86
   1  -1   8   47.88    2.45
   1  -1   8   58.51    3.06
   1  -1   8   55.33    2.04
  -1  -1  -8   54.95    2.45
   1  -1   8   54.17    2.68
   1   1   9  137.33    4.07
   1   1   9  136.77    4.76
  -1   1  -9  134.84    4.51
   1   1   9  141.53    4.48
   1   1   9  140.08    4.44
  -1   1  -9  131.73    4.65
  -1   1  -9  134.11    4.87
   1  -1   9  132.44    4.52
  -1  -1  -9  135.43    4.04
   1  -1   9  129.30    4.93
   1  -1   9  134.86    4.73
   1  -1   9  130.82    4.13
  -1  -1  -9  142.04    4.56
   1   1  10   87.81    3.31
   1   1  10   78.30    2.81
  -1   1 -10   83.63    3.75
  -1   1 -10   83.64    3.29
   1   1  10   86.71    3.19
   1   1  10   85.66    3.64
  -1   1 -10   88.09    3.50
   1  -1  10   82.98    3.32
   1  -1  10   89.31    3.65
  -1  -1 -10   81.87    2.80
   1  -1  10   85.15    4.01
   1  -1  10   87.77    2.89
  -1  -1 -10   78.57    3.36
   1   1  11  114.91    4.00
  -1   1 -11  116.26    4.46
  -1   1 -11  122.56    4.92
   1   1  11  144.75    4.78
   1   1  11  121.47    4.45
  -1   1 -11  136.74    4.74
   1   1  11  141.37    4.50
   1  -1  11  130.33    4.05
  -1  -1 -11  135.27    4.47
  -1  -1 -11  136.05    4.01
   1  -1  11  125.04    4.46
   1  -1  11  131.21    5.13
   1  -1  11  130.85    4.76
  -1  -1 -11  131.09    4.63
  -1   1 -12  392.09   11.32
   1   1  12  371.33   10.97
  -1   1 -12  378.30   11.71
   1   1  12  375.11   11.37
   1   1  12  387.45   11.51
   1   1  12  396.83   11.32
  -1   1 -12  375.63   11.54
  -1  -1 -12  401.59   10.93
  -1  -1 -12  403.04   11.39
   1  -1  12  376.33   11.36
   1  -1  12  389.69   11.83
   1  -1  12  387.87   10.92
  -1  -1 -12  392.95   11.46
   1  -1  12  385.47   11.47
   1   1  13  482.04   13.80
  -1   1 -13  497.82   13.82
   1   1  13  477.05   13.45
  -1   1 -13  473.95   14.03
  -1   1 -13  480.70   14.29
   1   1  13  476.32   14.05
   1   1  13  459.85   13.87
   1  -1  13  494.04   14.03
  -1  -1 -13  478.73   13.87
   1  -1  13  482.81   13.82
  -1  -1 -13  478.48   13.42
   1  -1  13  472.40   13.38
  -1  -1 -13  464.64   13.94
   1  -1  13  474.47   14.28
   1   1  14    8.88    1.56
  -1   1 -14   11.89    2.20
   1   1  14   10.72    2.11
  -1   1 -14   13.03    2.94
   1   1  14   10.40    2.87
  -1   1 -14   11.34    2.55
   1   1  14    8.42    2.21
  -1  -1 -14   13.18    2.33
  -1  -1 -14    9.72    1.58
   1  -1  14   11.40    3.25
   1  -1  14    8.89    2.16
   1  -1  14    6.24    1.56
   1  -1  14   12.38    2.64
  -1  -1 -14    8.46    2.49
   1   1  15  165.03    5.15
  -1   1 -15  178.52    5.64
   1   1  15  162.85    6.05
   1   1  15  162.34    5.64
  -1   1 -15  162.38    6.25
   1   1  15  161.95    5.76
  -1   1 -15  158.96    5.90
  -1  -1 -15  168.40    5.12
   1  -1  15  153.51    5.01
   1  -1  15  177.79    5.74
   1  -1  15  159.62    5.91
   1  -1  15  158.30    6.31
  -1  -1 -15  153.03    5.69
  -1  -1 -15  164.91    5.87
   1   1  16   32.73    2.72
   1   1  16   30.95    2.13
   1   1  16   33.99    3.37
  -1   1 -16   31.53    2.77
  -1   1 -16   34.14    3.58
   1   1  16   42.12    2.92
  -1   1 -16   36.69    3.29
   1  -1  16   38.33    2.03
  -1  -1 -16   40.11    2.95
   1  -1  16   32.08    2.76
   1  -1  16   39.82    3.20
  -1  -1 -16   36.06    3.35
   1  -1  16   35.49    3.76
  -1  -1 -16   35.27    3.11
  -1  -1 -16   32.80    2.09
   1   1  17   70.21    4.15
   1   1  17   63.67    2.86
  -1   1 -17   70.42    3.39
  -1   1 -17   61.66    3.79
   1   1  17   64.18    2.40
   1   1  17   62.73    2.28
   1   1  17   57.66    3.71
   1   1  17   68.54    3.66
  -1   1 -17   65.50    4.22
   1  -1  17   67.26    2.64
   1  -1  17   66.57    3.83
   1  -1  17   69.96    3.55
   1  -1  17   68.53    4.46
  -1  -1 -17   62.82    4.02
  -1  -1 -17   67.58    2.82
  -1  -1 -17   59.56    3.65
  -1  -1 -17   65.97    3.82
  -1   1 -18  144.29    6.26
  -1   1 -18  155.77    5.29
   1   1  18  145.87    4.78
  -1   1 -18  150.08    5.91
   1   1  18  126.51    4.19
   1   1  18  126.52    4.27
   1   1  18  148.97    5.46
   1   1  18  144.82    5.69
   1   1  18  156.90    5.87
   1  -1  18  157.80    5.45
   1  -1  18  144.21    4.52
  -1  -1 -18  159.88    5.69
   1  -1  18  149.49    6.27
  -1  -1 -18  155.18    6.08
  -1  -1 -18  143.00    4.71
   1  -1  18  151.07    5.76
   1   1  19   16.07    3.68
  -1   1 -19   12.26    2.68
   1   1  19   10.37    2.10
  -1   1 -19   18.07    3.39
   1   1  19   13.84    1.37
   1   1  19   13.11    1.21
   1   1  19   17.88    3.02
   1   1  19   16.59    3.03
  -1   1 -19   16.29    3.72
   1  -1  19   12.69    2.71
   1  -1  19   17.13    1.89
   1  -1  19   17.11    3.43
  -1  -1 -19   14.83    3.78
   1  -1  19   16.79    3.96
  -1  -1 -19   14.87    1.99
  -1  -1 -19   13.64    3.12
   1   1  20   -0.88    3.04
  -1   1 -20    0.17    2.77
   1   1  20    2.12    2.13
  -1   1 -20   -3.87    3.98
  -1   1 -20    0.68    3.28
   1   1  20   -2.02    3.07
   1   1  20    3.43    3.74
   1  -1  20    3.15    1.85
  -1  -1 -20    1.31    1.92
  -1  -1 -20    2.77    3.09
   1  -1  20    2.62    2.82
  -1  -1 -20    2.79    3.67
   1  -1  20   -0.27    4.08
  -1   1 -21   91.00    5.03
   1   1  21   87.66    3.64
  -1   1 -21   92.70    5.59
  -1   1 -21   90.59    4.21
   1   1  21   90.07    5.20
   1   1  21   90.89    4.67
   1   1  21   83.04    4.65
  -1  -1 -21   88.55    3.51
  -1  -1 -21   86.26    5.31
  -1  -1 -21   83.11    4.73
   1  -1  21   77.81    5.46
   1  -1  21   74.42    3.24
   1  -1  21   91.55    4.38
   1   1  22  150.43    5.25
  -1   1 -22  157.28    5.82
   1   1  22  146.36    6.32
  -1   1 -22  151.74    6.61
   1   1  22  152.35    6.71
  -1   1 -22  146.02    7.11
   1  -1  22  140.40    4.76
  -1  -1 -22  165.79    7.03
  -1  -1 -22  163.95    6.49
   1  -1  22  150.70    5.93
  -1   1 -23  195.79    8.00
  -1   1 -23  207.30    8.46
   1   1  23  184.66    7.71
   1   1  23  218.07    8.15
   1   1  23  192.50    6.53
  -1  -1 -23  227.10    8.35
   1  -1  23  199.13    7.20
  -1  -1 -23  212.80    7.85
  -1   1 -24   17.88    4.80
  -1   1 -24   20.08    4.53
   1   1  24   13.79    4.11
  -1  -1 -24   23.27    4.19
  -1  -1 -24   12.21    4.61
   1  -1  24   17.43    3.44
  -1   1 -25    8.17    4.51
   1   1  25    7.55    4.26
  -1   1 -25    3.67    4.74
  -1  -1 -25    6.40    4.19
  -1  -1 -25    0.88    4.65
   1  -1  25    9.38    3.46
  -1   1 -26  132.40    6.97
   1   1  26  123.18    6.70
  -1   1 -26  114.76    7.22
  -1  -1 -26  145.78    6.76
  -1  -1 -26  122.65    7.17
  -1   1 -27   15.85    4.81
   1   1  27   18.47    4.71
  -1   1 -27   16.80    5.20
  -1  -1 -27   14.65    4.69
  -1   1 -28   54.19    6.30
  -1   1 -28   67.47    5.98
   1   1  28   56.92    5.43
  -1  -1 -28   50.82    5.45
  -1   1 -29   14.70    5.41
   1   1  29    5.37    4.98
  -1   1 -29   15.03    5.80
  -1  -1 -29   13.65    5.12
  -1   1 -30    8.23    6.06
  -1   1 -30   16.26    5.81
   1   1  30   24.14    5.60
  -1  -1 -30   19.30    5.57
   1   1  31   -0.87    5.50
  -1   1 -31   -2.32    5.57
   1   1  32    9.50    6.03
  -1   1 -32   11.35    6.18
  -1   1 -33    6.30    6.19
   1   2 -34    7.33    6.61
   1   2 -33   -1.77    6.33
   1   2 -32   -0.24    5.89
  -1   2  31   13.34    5.24
   1   2 -31   17.24    5.90
  -1  -2  31    8.85    5.43
   1   2 -30    1.12    5.59
  -1   2  30   -3.53    5.12
   1   2 -30    0.47    6.14
  -1  -2  30    4.02    5.58
   1   2 -29   35.29    5.68
  -1   2  29   31.58    5.42
   1   2 -29   36.05    6.35
  -1  -2  29   30.33    5.48
   1   2 -28   -5.08    4.99
  -1   2  28    3.04    4.80
   1   2 -28    5.96    5.72
   1  -2 -28   -7.95    4.53
  -1  -2  28    3.88    5.00
   1   2 -27    4.66    4.67
  -1   2  27    2.18    4.07
   1   2 -27   -1.28    5.34
  -1  -2  27   10.00    4.61
   1  -2 -27   -4.59    4.18
   1   2 -26   23.68    4.83
  -1   2  26   15.90    4.43
   1   2 -26   22.64    5.18
   1  -2 -26   17.89    4.23
  -1  -2  26   13.09    4.72
   1  -2 -26   13.83    4.59
  -1  -2  26   16.88    4.21
   1   2 -25    1.07    4.28
  -1   2  25    4.46    4.15
   1   2 -25    5.84    4.90
   1  -2 -25    4.14    4.00
  -1  -2  25    8.90    4.07
   1  -2 -25    9.10    4.28
  -1  -2  25    3.08    3.89
   1   2 -24    8.16    4.25
  -1   2  24    8.92    3.80
   1   2 -24    4.84    4.51
   1  -2 -24    7.43    3.68
  -1  -2  24   15.23    4.42
   1  -2 -24   13.08    4.12
  -1  -2  24   16.39    3.91
   1   2 -23   15.47    4.51
  -1   2  23    5.81    2.22
  -1   2  23   10.13    3.69
  -1   2  23    7.39    3.37
   1   2 -23    2.75    3.88
   1  -2 -23    9.72    3.58
   1  -2 -23    7.53    3.94
  -1  -2  23    2.09    3.52
  -1  -2  23    9.87    3.93
  -1  -2  23    7.66    2.75
   1   2 -22    2.81    3.33
  -1   2  22    5.82    2.21
   1   2 -22   -4.93    4.53
   1   2 -22    5.13    3.91
  -1   2  22    1.67    3.30
  -1   2  22    7.41    3.71
  -1   2  22   11.90    3.18
  -1  -2  22    1.32    2.72
   1  -2 -22    5.71    3.27
   1  -2 -22    9.23    3.62
  -1  -2  22    3.53    3.45
  -1  -2  22    8.61    3.56
   1   2 -21   18.10    3.43
  -1   2  21   21.53    2.27
  -1   2  21   18.69    3.75
   1   2 -21   22.22    3.96
  -1   2  21   18.67    2.52
  -1   2  21   19.63    3.30
   1   2 -21   26.70    4.38
  -1   2  21   19.87    3.59
  -1  -2  21   18.75    2.84
  -1  -2  21   18.66    3.53
  -1  -2  21   16.65    3.82
   1  -2 -21   16.84    3.64
  -1   2  20  245.57    7.61
   1   2 -20  265.21    8.46
  -1   2  20  259.15    8.50
  -1   2  20  253.99    8.23
  -1   2  20  244.19    8.63
   1   2 -20  244.36    8.85
   1   2 -20  245.11    9.12
   1  -2 -20  255.61    7.50
   1  -2 -20  261.73    8.65
  -1  -2  20  248.03    8.53
  -1  -2  20  258.71    9.29
  -1  -2  20  231.35    7.89
  -1  -2  20  244.03    8.74
  -1   2  19   20.37    3.37
   1   2 -19   18.31    3.19
  -1   2  19   16.28    3.02
  -1   2  19   20.69    2.04
   1   2 -19   22.18    3.97
   1   2 -19   25.44    3.74
  -1   2  19   20.24    3.05
  -1  -2  19   19.58    2.63
   1  -2 -19   19.95    1.95
  -1  -2  19   20.76    3.22
  -1  -2  19   20.40    4.17
  -1  -2  19   20.34    3.25
   1  -2 -19   22.80    3.23
   1   2 -18    5.58    3.62
   1   2 -18    2.31    2.88
  -1   2  18   -1.76    1.80
  -1   2  18    5.68    2.45
  -1   2  18   -0.98    2.92
   1   2 -18    2.30    3.21
  -1   2  18   -1.71    2.67
   1  -2 -18    1.74    1.60
   1  -2 -18    2.16    2.80
  -1  -2  18   -3.13    3.69
  -1  -2  18    5.97    3.25
  -1  -2  18    1.09    2.35
  -1  -2  18    0.68    2.77
  -1  -2  18   -2.04    2.77
   1   2 -17    0.72    2.96
   1   2 -17    5.36    2.71
  -1   2  17    7.22    1.75
   1   2 -17    3.97    3.39
  -1   2  17    3.48    2.72
   1   2 -17    7.37    2.89
  -1   2  17    4.61    2.51
  -1   2  17    4.64    2.62
  -1  -2  17    5.22    3.73
   1  -2 -17    7.57    2.70
   1  -2 -17    5.67    1.57
  -1  -2  17    2.95    2.20
  -1  -2  17    2.13    2.97
  -1  -2  17    6.69    2.76
  -1  -2  17    4.51    2.65
   1   2 -16  355.95   11.00
  -1   2  16  363.96   10.82
   1   2 -16  364.11   10.95
  -1   2  16  351.67   10.26
   1   2 -16  363.74   11.40
  -1   2  16  368.89   10.69
   1   2 -16  350.15   11.21
  -1   2  16  349.37   11.06
  -1  -2  16  364.07   11.04
   1  -2 -16  367.36   10.94
  -1  -2  16  346.25   11.02
  -1  -2  16  331.86   10.54
  -1  -2  16  360.22   11.04
  -1  -2  16  373.85   11.49
   1  -2 -16  359.25   10.19
   1   2 -15   11.88    2.56
   1   2 -15   10.99    2.63
   1   2 -15    8.05    2.72
  -1   2  15    8.07    1.53
   1   2 -15    9.81    3.10
  -1   2  15    8.99    2.31
  -1   2  15    9.88    2.19
  -1   2  15   13.65    2.56
  -1  -2  15    7.84    2.62
  -1  -2  15    9.57    3.43
  -1  -2  15   14.14    2.86
  -1  -2  15    8.12    2.17
   1  -2 -15    9.95    2.54
  -1  -2  15    5.71    2.52
   1  -2 -15    8.21    1.43
  -1   2  14   14.31    2.24
  -1   2  14   11.18    1.54
   1   2 -14   14.00    2.62
   1   2 -14   14.73    2.64
   1   2 -14   10.12    2.99
   1   2 -14   10.23    2.56
  -1   2  14   17.34    2.45
  -1   2  14   12.04    2.08
  -1  -2  14   10.10    3.22
  -1  -2  14   13.53    2.55
   1  -2 -14   15.72    2.30
  -1  -2  14   11.34    2.14
  -1  -2  14   16.71    2.25
  -1  -2  14   16.66    2.74
   1  -2 -14   13.65    1.37
   1   2 -13   11.83    2.44
   1   2 -13    5.96    2.76
  -1   2  13    8.99    1.40
   1   2 -13    9.24    2.45
  -1   2  13   11.33    2.03
   1   2 -13    5.13    2.41
  -1   2  13   12.09    2.27
  -1   2  13    7.45    2.06
  -1  -2  13    8.16    2.28
  -1  -2  13   10.29    3.22
   1  -2 -13    7.75    2.18
  -1  -2  13    8.82    2.14
  -1  -2  13    7.26    2.46
  -1  -2  13    8.22    2.32
   1  -2 -13   11.74    1.36
   1   2 -12  290.38    8.86
   1   2 -12  300.38    8.96
  -1   2  12  286.39    8.28
   1   2 -12  297.33    9.13
  -1   2  12  295.88    8.70
  -1   2  12  299.05    8.60
   1   2 -12  287.46    9.25
  -1   2  12  289.28    8.88
  -1  -2  12  292.83    8.97
   1  -2 -12  295.58    8.75
  -1  -2  12  297.07    9.37
  -1  -2  12  286.81    8.62
  -1  -2  12  300.01    8.96
  -1  -2  12  290.98    8.86
   1  -2 -12  276.03    8.25
   1   2 -11   -0.70    2.05
   1   2 -11    1.16    2.27
  -1   2  11   -0.09    1.65
  -1   2  11    1.88    1.16
  -1   2  11   -1.26    1.94
   1   2 -11   -0.09    2.44
   1   2 -11    1.92    2.02
  -1   2  11    2.64    1.60
  -1  -2  11    1.91    1.88
  -1  -2  11   -0.29    1.97
  -1  -2  11    1.90    2.31
   1  -2 -11    1.55    1.84
  -1  -2  11    3.75    2.91
  -1  -2  11   -1.97    1.88
   1  -2 -11    0.02    1.11
  -1   2  10  513.35   15.12
  -1   2  10  520.81   14.67
   1   2 -10  536.31   15.27
  -1   2  10  540.67   14.95
  -1   2  10  529.95   14.89
   1   2 -10  553.66   15.30
   1   2 -10  540.68   15.16
   1   2 -10  523.35   15.43
  -1  -2  10  504.72   15.01
  -1  -2  10  539.74   15.51
  -1  -2  10  507.79   15.20
   1  -2 -10  525.27   14.97
  -1  -2  10  539.90   15.18
  -1  -2  10  520.05   15.28
   1  -2 -10  547.81   14.66
   1   2  -9   64.95    2.85
  -1   2   9   55.24    2.05
   1   2  -9   57.99    3.05
   1   2  -9   66.24    2.84
   1   2  -9   59.84    3.26
  -1   2   9   62.26    2.53
  -1   2   9   59.96    2.41
  -1   2   9   56.70    2.67
  -1  -2   9   53.98    2.96
  -1  -2   9   58.91    3.02
  -1  -2   9   64.79    3.67
  -1  -2   9   57.07    2.68
  -1  -2   9   61.46    2.59
   1  -2  -9   57.30    2.51
   1  -2  -9   58.78    2.07
   1   2  -8   68.76    2.78
  -1   2   8   64.32    2.10
   1   2  -8   58.30    2.90
   1   2  -8   68.03    3.00
  -1   2   8   64.99    2.48
   1   2  -8   64.39    3.11
  -1   2   8   68.22    2.37
  -1   2   8   64.43    2.80
  -1  -2   8   65.14    2.69
  -1  -2   8   60.07    2.93
   1  -2  -8   59.20    2.37
   1  -2  -8   63.04    2.48
  -1  -2   8   65.56    3.61
  -1  -2   8   64.65    2.70
   1  -2  -8   64.69    2.11
   1   2  -7 2326.15   61.04
  -1   2   7 2278.39   60.43
   1   2  -7 2129.39   60.90
  -1   2   7 2265.70   60.52
  -1   2   7 2206.91   60.78
  -1   2   7 2244.69   60.54
   1   2  -7 2332.30   60.76
   1  -2  -7 2253.10   60.44
   1  -2  -7 2086.39   60.53
  -1  -2   7 2278.88   61.04
   1  -2  -7 2211.71   60.56
  -1  -2   7 2191.55   60.74
  -1  -2   7 2261.70   60.75
  -1  -2   7 2284.44   60.90
  -1   2   6  824.85   22.64
   1   2  -6  857.58   23.24
   1   2  -6  819.45   23.12
   1   2  -6  825.31   22.91
  -1   2   6  835.40   22.69
  -1   2   6  796.08   22.72
   1  -2  -6  849.77   22.67
   1  -2  -6  812.95   22.70
  -1  -2   6  819.47   22.96
  -1  -2   6  874.47   23.27
  -1  -2   6  854.21   23.10
   1  -2  -6  823.15   22.73
  -1  -2   6  824.55   22.92
  -1   2   5 1720.42   46.87
  -1   2   5 1717.01   46.89
   1   2  -5 1677.48   47.11
   1   2  -5 1780.48   47.36
   1   2  -5 1736.92   47.08
   1   2  -5 1641.58   47.26
  -1   2   5 1744.84   46.91
   1  -2  -5 1729.77   46.92
   1  -2  -5 1732.09   46.88
  -1  -2   5 1715.60   47.19
  -1  -2   5 1726.37   47.09
  -1  -2   5 1688.75   47.25
  -1   2   426296.60  731.89
   1   2  -426184.60  732.15
   1   2  -427107.00  732.08
  -1   2   426819.60  732.09
   1   2  -428333.70  732.00
   1   2  -424987.90  732.21
  -1  -2   427154.40  732.10
  -1  -2   428099.80  732.01
   1  -2  -427096.70  731.90
   1   2  -312065.00  328.34
   1   2  -312216.60  328.21
  -1   2   311562.90  328.35
  -1   2   312572.90  328.20
  -1  -2   312192.40  328.32
  -1  -2   311496.20  328.35
  -1   2   2 3982.19  105.30
  -1   2   2 4017.32  105.43
  -1   2   2 3567.68  105.42
   1   2  -2 3573.17  105.39
   1   2  -2 3943.08  105.25
   1   2  -2 3731.00  105.33
  -1   2   2 4049.12  105.29
  -1  -2   2 3990.29  105.35
   1  -2  -2 3822.22  105.42
  -1   2   1    0.87    0.92
  -1   2   1    0.67    1.22
   1   2  -1    1.45    0.70
   1   2  -1    3.11    0.92
  -1   2   1    0.69    1.08
  -1  -2   1    1.56    0.95
   1  -2  -1    1.80    1.13
  -1  -2   1    0.51    0.94
   1   2   0    1.32    0.68
   1   2   0    1.70    0.68
  -1   2   0    1.46    1.14
  -1   2   0    1.22    1.16
   1   2   0    0.22    1.11
  -1   2   0    1.28    0.79
  -1   2   0    0.98    1.07
   1  -2   0    1.72    1.01
   1  -2   0   -0.10    1.18
   1  -2   0    0.42    0.82
   1  -2   0    0.93    0.93
  -1  -2   0    1.41    0.80
  -1   2  -1  632.58   18.11
  -1   2  -1  625.68   18.24
   1   2   1  643.77   17.96
   1   2   1  631.49   18.08
  -1   2  -1  653.79   18.08
  -1   2  -1  649.78   18.19
   1   2   1  684.33   18.03
  -1  -2  -1  659.34   18.19
   1  -2   1  606.46   18.16
   1  -2   1  694.84   18.21
   1  -2   1  686.37   18.09
  -1  -2  -1  674.69   17.96
   1  -2   1  676.20   18.15
  -1   2  -2   62.93    2.25
   1   2   2   56.87    2.03
   1   2   2   59.81    2.35
  -1   2  -2   61.32    2.55
  -1   2  -2   60.54    2.17
   1  -2   2   62.91    2.45
   1  -2   2   67.15    2.36
   1  -2   2   65.92    2.66
   1  -2   2   59.91    2.30
   1   2   3   97.83    3.43
  -1   2  -3   99.43    3.55
  -1   2  -3  102.10    3.36
   1  -2   3   99.38    3.38
   1  -2   3  103.41    3.39
   1  -2   3  101.62    3.49
   1   2   433101.10  918.53
   1   2   434931.30  918.76
   1   2   433734.70  918.56
  -1   2  -434407.00  918.78
  -1   2  -434233.20  918.86
   1   2   434221.30  918.72
   1   2   434503.40  918.70
  -1   2  -433976.00  918.76
   1  -2   431998.70  918.81
   1  -2   434709.30  918.78
   1  -2   433743.10  918.79
  -1   2  -5  280.71    8.05
   1   2   5  278.66    7.78
   1   2   5  258.00    7.57
   1   2   5  282.77    7.84
  -1   2  -5  264.09    7.91
   1   2   5  268.95    7.60
   1   2   5  286.70    7.91
  -1   2  -5  262.56    7.91
   1  -2   5  260.52    7.88
   1  -2   5  278.51    8.05
   1  -2   5  280.80    7.93
   1   2   6  241.17    7.31
  -1   2  -6  257.04    7.50
  -1   2  -6  251.81    7.25
   1   2   6  241.54    7.17
   1   2   6  251.57    7.21
   1   2   6  255.33    7.03
  -1   2  -6  262.73    7.65
  -1   2  -6  237.04    7.32
   1  -2   6  231.08    7.28
   1  -2   6  238.52    7.30
   1  -2   6  249.60    7.40
  -1   2  -7 3235.51   87.36
  -1   2  -7 3248.35   87.17
   1   2   7 3183.69   86.91
   1   2   7 3322.72   87.08
  -1   2  -7 3241.58   86.97
  -1   2  -7 3114.58   87.08
   1   2   7 3204.72   86.89
   1   2   7 3141.41   87.05
   1  -2   7 3274.05   87.21
  -1  -2  -7 3212.27   86.93
   1  -2   7 3187.02   87.00
   1  -2   7 3218.48   87.36
   1  -2   7 2928.31   87.07
   1   2   8  145.10    4.73
  -1   2  -8  141.50    4.82
   1   2   8  144.63    4.39
  -1   2  -8  148.04    4.50
   1   2   8  142.58    4.52
   1   2   8  139.60    4.42
  -1   2  -8  136.76    4.79
  -1   2  -8  132.43    4.68
  -1   2  -8  150.96    5.14
   1  -2   8  146.63    5.27
   1  -2   8  132.81    4.74
   1  -2   8  144.99    4.53
   1  -2   8  135.52    4.72
  -1   2  -9  551.59   16.09
   1   2   9  572.62   16.02
  -1   2  -9  556.71   15.76
   1   2   9  557.19   15.72
  -1   2  -9  532.75   16.01
   1   2   9  575.73   15.80
  -1   2  -9  571.80   16.20
  -1   2  -9  582.76   16.34
   1   2   9  581.66   16.02
   1  -2   9  550.03   16.11
   1  -2   9  565.37   16.18
   1  -2   9  565.17   15.84
   1  -2   9  593.68   16.47
   1  -2   9  571.29   16.09
  -1   2 -10   74.68    3.76
  -1   2 -10   80.98    3.44
   1   2  10   76.32    3.40
   1   2  10   79.11    2.84
   1   2  10   78.85    3.03
   1   2  10   75.12    3.04
  -1   2 -10   78.60    3.37
  -1   2 -10   75.40    3.31
   1  -2  10   76.03    3.50
   1  -2  10   73.68    3.01
   1  -2  10   82.23    3.38
   1  -2  10   80.84    4.08
   1  -2  10   74.12    3.30
   1   2  11  275.65    8.33
   1   2  11  265.79    8.40
  -1   2 -11  289.84    8.50
   1   2  11  257.98    7.62
   1   2  11  288.46    8.17
   1   2  11  280.27    7.93
  -1   2 -11  290.77    8.62
  -1   2 -11  285.07    8.88
  -1   2 -11  280.62    8.43
   1  -2  11  294.98    8.62
   1  -2  11  275.44    8.85
   1  -2  11  277.72    8.10
   1  -2  11  281.39    8.44
   1  -2  11  284.72    8.47
  -1  -2 -11  273.04    7.62
  -1  -2 -11  281.17    8.40
   1   2  12  115.97    4.09
   1   2  12  106.10    3.31
  -1   2 -12  109.34    4.37
  -1   2 -12  117.13    4.75
   1   2  12  112.80    4.28
   1   2  12  113.84    3.67
   1   2  12  111.15    4.16
  -1   2 -12  103.34    4.30
  -1   2 -12  112.75    4.48
  -1  -2 -12  106.55    3.28
   1  -2  12  117.27    4.59
   1  -2  12  120.60    3.92
   1  -2  12  115.30    4.29
   1  -2  12  115.42    5.01
  -1  -2 -12  113.55    4.26
   1  -2  12  114.82    4.44
  -1   2 -13  663.16   19.27
  -1   2 -13  704.60   19.30
   1   2  13  683.89   19.26
   1   2  13  647.78   18.54
   1   2  13  680.29   18.73
  -1   2 -13  665.22   19.67
  -1   2 -13  693.21   19.53
   1   2  13  708.22   19.04
   1   2  13  693.28   19.27
   1  -2  13  676.10   18.89
   1  -2  13  706.15   19.33
   1  -2  13  703.52   19.40
   1  -2  13  678.45   19.34
   1  -2  13  694.14   19.71
  -1  -2 -13  659.04   18.53
   1   2  14    0.85    2.13
   1   2  14   -0.36    1.04
  -1   2 -14    2.01    2.50
  -1   2 -14   -0.51    2.45
   1   2  14    2.72    1.52
  -1   2 -14    3.62    2.44
  -1   2 -14    2.47    2.73
   1   2  14    1.02    2.13
   1   2  14    3.57    2.58
   1  -2  14    3.17    2.30
  -1  -2 -14    2.08    1.02
   1  -2  14    2.27    2.81
   1  -2  14   -1.14    1.79
   1  -2  14    2.05    3.33
   1  -2  14    2.45    2.39
  -1   2 -15    2.78    2.55
  -1   2 -15    3.23    2.68
   1   2  15    2.05    1.14
   1   2  15   -0.40    2.19
   1   2  15    1.54    1.56
   1   2  15   -0.92    2.28
   1   2  15   -0.25    2.60
  -1   2 -15    3.12    3.04
  -1   2 -15    5.27    2.68
  -1  -2 -15    2.73    1.13
   1  -2  15    3.18    3.20
   1  -2  15    2.07    2.34
   1  -2  15    2.68    1.75
   1  -2  15   -1.02    2.85
   1  -2  15    0.97    2.48
   1   2  16   27.71    2.81
   1   2  16   28.22    1.58
  -1   2 -16   28.42    2.93
   1   2  16   30.24    2.71
  -1   2 -16   22.61    3.56
   1   2  16   30.25    1.88
   1   2  16   28.25    3.23
  -1   2 -16   20.59    3.05
  -1   2 -16   27.36    3.04
   1  -2  16   29.34    3.10
   1  -2  16   29.92    3.94
   1  -2  16   28.00    2.28
   1  -2  16   24.96    2.70
   1  -2  16   27.89    3.08
  -1  -2 -16   27.74    1.55
  -1   2 -17  533.36   15.97
   1   2  17  560.64   15.46
   1   2  17  511.58   14.76
  -1   2 -17  535.92   15.58
   1   2  17  520.71   14.79
   1   2  17  534.66   15.67
  -1   2 -17  524.89   15.69
   1   2  17  544.91   15.65
  -1   2 -17  523.86   16.27
   1  -2  17  553.35   16.16
  -1  -2 -17  529.77   14.75
   1  -2  17  554.93   15.69
   1  -2  17  512.16   15.05
   1  -2  17  538.25   15.76
   1  -2  17  544.15   15.83
  -1   2 -18   56.11    4.08
   1   2  18   48.45    2.20
   1   2  18   46.96    3.53
  -1   2 -18   50.80    3.49
   1   2  18   50.80    2.29
  -1   2 -18   45.58    4.21
   1   2  18   52.75    3.41
   1   2  18   50.05    3.81
   1  -2  18   49.95    3.56
   1  -2  18   52.73    4.50
  -1  -2 -18   54.27    2.18
   1  -2  18   55.31    4.04
   1  -2  18   45.37    2.71
   1  -2  18   51.24    3.66
  -1   2 -19   33.85    3.68
  -1   2 -19   28.07    3.24
  -1   2 -19   33.75    4.27
   1   2  19   34.46    1.92
   1   2  19   32.50    1.96
   1   2  19   30.08    3.33
   1   2  19   33.59    3.12
   1   2  19   35.97    3.77
   1  -2  19   35.25    4.47
   1  -2  19   30.08    3.25
  -1  -2 -19   33.13    1.88
   1  -2  19   33.21    3.63
   1  -2  19   30.75    2.52
  -1   2 -20   12.39    3.56
  -1   2 -20   12.93    3.13
  -1   2 -20   10.63    4.17
   1   2  20   16.34    1.66
   1   2  20    9.14    1.45
   1   2  20   13.67    3.17
   1   2  20   11.49    2.96
   1   2  20   10.20    3.68
   1  -2  20   11.48    2.27
   1  -2  20   15.50    3.22
  -1  -2 -20   14.02    1.68
  -1  -2 -20    5.22    3.17
   1  -2  20    5.29    3.56
  -1   2 -21   28.15    4.62
  -1   2 -21   29.47    3.41
   1   2  21   23.58    3.59
   1   2  21   22.96    3.45
  -1   2 -21   28.02    4.10
   1   2  21   34.36    4.02
  -1  -2 -21   27.78    3.68
   1  -2  21   30.37    3.64
   1  -2  21   27.19    3.99
   1  -2  21   23.32    2.57
  -1   2 -22   39.58    5.02
  -1   2 -22   33.39    3.59
   1   2  22   32.91    3.65
   1   2  22   33.52    3.63
  -1   2 -22   32.92    4.50
   1   2  22   33.44    4.20
   1  -2  22   32.90    2.70
   1  -2  22   31.65    3.62
  -1  -2 -22   35.61    3.84
   1  -2  22   32.12    4.25
  -1   2 -23    9.92    4.15
  -1   2 -23    7.58    4.55
   1   2  23   -4.12    3.52
   1   2  23    3.22    4.25
   1  -2  23   -8.36    3.93
  -1  -2 -23   -3.93    3.76
   1  -2  23    2.37    3.42
  -1   2 -24  168.85    7.53
   1   2  24  169.05    7.25
  -1   2 -24  161.83    7.93
  -1  -2 -24  154.73    6.88
   1  -2  24  156.08    7.33
   1  -2  24  178.22    6.96
   1   2  25   43.21    4.63
  -1   2 -25   53.31    5.14
  -1   2 -25   62.74    5.91
   1  -2  25   49.98    5.17
  -1  -2 -25   50.17    4.83
   1  -2  25   49.67    4.39
  -1   2 -26   47.37    5.35
   1   2  26   45.97    4.98
  -1   2 -26   39.63    5.93
  -1  -2 -26   55.29    5.01
   1  -2  26   38.90    5.27
   1  -2  26   47.52    4.49
  -1   2 -27    2.26    4.80
   1   2  27   11.22    4.66
  -1   2 -27   -1.55    5.38
  -1  -2 -27   -6.19    4.57
   1  -2  27    9.79    4.89
  -1   2 -28    6.44    5.16
  -1   2 -28   -2.75    5.49
   1   2  28   -1.89    4.64
   1  -2  28    2.58    4.96
  -1  -2 -28   -0.35    4.69
  -1   2 -29   34.24    5.92
   1   2  29   24.60    5.33
  -1   2 -29   26.07    6.17
   1  -2  29   24.27    5.73
  -1   2 -30   17.00    5.90
   1   2  30   15.34    5.59
  -1   2 -30    6.66    5.99
   1  -2  30   13.62    5.92
  -1   2 -31   13.10    6.03
   1   2  31    4.76    5.71
  -1   2 -31   15.18    6.42
   1  -2  31    9.93    5.66
  -1   2 -32    6.05    6.19
  -1   2 -33    7.61    6.59
  -1   2 -34    8.19    6.72
   1   3 -33   16.11    6.77
   1   3 -32    1.51    6.23
   1   3 -31   13.35    6.09
  -1   3  31   19.31    5.27
   1   3 -31   11.42    6.54
  -1  -3  31   13.55    6.06
   1   3 -30   -7.45    5.71
  -1   3  30   -4.58    5.17
   1   3 -30    1.76    6.21
  -1  -3  30   -0.22    5.55
   1   3 -29   27.41    5.65
  -1   3  29   37.14    5.46
   1   3 -29   34.61    6.50
  -1  -3  29   31.87    5.84
   1   3 -28    3.21    5.17
   1   3 -28   -7.01    5.96
  -1   3  28   -2.86    4.63
  -1  -3  28   -1.39    5.13
   1   3 -27   74.26    6.16
  -1   3  27   78.15    5.82
   1   3 -27   78.48    6.94
  -1  -3  27   83.32    6.08
  -1  -3  27   70.34    5.53
   1   3 -26   19.97    4.67
  -1   3  26   16.52    4.36
   1   3 -26   17.67    5.59
  -1  -3  26    8.79    4.46
  -1  -3  26   12.21    4.40
   1   3 -25   61.57    5.75
  -1   3  25   46.90    4.92
   1   3 -25   56.94    5.94
  -1  -3  25   67.67    5.43
  -1  -3  25   51.27    4.90
   1   3 -24   14.98    4.42
   1   3 -24   10.92    4.87
  -1   3  24   17.94    3.96
   1  -3 -24   20.10    4.20
  -1  -3  24   15.62    4.36
  -1  -3  24    8.77    4.04
   1   3 -23   -5.71    4.59
   1   3 -23   -1.03    4.08
  -1   3  23    0.15    3.44
  -1  -3  23   -0.42    3.11
  -1  -3  23   -8.37    4.29
   1  -3 -23    1.56    3.80
  -1  -3  23    2.63    3.85
  -1   3  22   17.56    3.12
   1   3 -22   14.49    3.75
   1   3 -22    6.21    4.34
  -1   3  22   13.66    3.75
   1   3 -22    9.87    4.10
  -1  -3  22   13.39    3.20
  -1  -3  22   17.06    3.84
   1  -3 -22   16.10    3.80
  -1  -3  22    9.25    3.87
   1   3 -21   73.60    4.50
  -1   3  21   65.07    3.60
  -1   3  21   58.62    2.55
  -1   3  21   69.41    3.84
   1   3 -21   56.15    5.12
   1   3 -21   72.80    4.97
  -1   3  21   61.96    4.22
  -1   3  21   66.13    4.43
  -1  -3  21   73.90    4.53
  -1  -3  21   67.89    3.95
  -1  -3  21   68.48    4.75
   1  -3 -21   66.71    4.43
   1   3 -20   80.87    4.95
   1   3 -20   78.12    4.51
  -1   3  20   67.62    2.75
  -1   3  20   81.87    3.94
  -1   3  20   77.72    3.78
  -1   3  20   82.40    4.30
   1   3 -20   77.74    5.40
  -1   3  20   80.82    4.53
  -1  -3  20   75.82    3.99
   1  -3 -20   73.45    2.76
   1  -3 -20   78.91    4.42
  -1  -3  20   81.80    4.69
  -1  -3  20   72.13    4.53
  -1   3  19    3.25    2.58
  -1   3  19    1.03    2.96
  -1   3  19    0.19    1.38
   1   3 -19    3.14    3.21
  -1   3  19   -0.06    2.63
  -1   3  19   -1.99    2.99
   1   3 -19    1.58    3.40
   1   3 -19    3.35    3.80
   1  -3 -19    0.64    1.39
  -1  -3  19    0.71    2.72
  -1  -3  19    0.59    4.28
  -1  -3  19   -1.01    3.07
   1  -3 -19    1.12    3.02
  -1  -3  19   -0.75    3.33
  -1   3  18   54.02    3.76
   1   3 -18   65.76    4.01
  -1   3  18   57.14    2.35
   1   3 -18   67.11    4.42
  -1   3  18   60.80    3.29
  -1   3  18   58.32    3.32
  -1   3  18   68.57    3.68
   1   3 -18   59.18    4.78
  -1  -3  18   66.69    3.53
   1  -3 -18   61.80    3.35
   1  -3 -18   59.70    3.71
  -1  -3  18   62.15    4.92
  -1  -3  18   57.75    4.03
  -1  -3  18   68.73    4.23
   1  -3 -18   58.29    2.30
   1   3 -17  440.97   13.35
  -1   3  17  423.49   12.31
  -1   3  17  438.64   13.40
   1   3 -17  464.97   13.41
  -1   3  17  451.95   13.05
  -1   3  17  436.77   12.83
   1   3 -17  444.05   13.96
  -1   3  17  454.90   12.88
   1   3 -17  433.05   13.62
  -1  -3  17  425.72   13.01
   1  -3 -17  421.23   12.92
  -1  -3  17  452.55   13.93
   1  -3 -17  470.34   13.20
  -1  -3  17  437.32   13.49
   1  -3 -17  444.32   12.30
  -1  -3  17  437.08   13.38
  -1  -3  17  462.43   13.57
  -1   3  16   81.33    3.85
   1   3 -16   71.31    4.14
  -1   3  16   73.92    2.66
   1   3 -16   77.80    4.66
  -1   3  16   75.77    3.54
   1   3 -16   81.69    3.93
  -1   3  16   83.03    3.45
  -1   3  16   78.12    3.64
   1   3 -16   74.66    4.32
   1  -3 -16   81.15    3.47
  -1  -3  16   70.68    4.16
  -1  -3  16   71.58    3.68
  -1  -3  16   83.75    4.94
   1  -3 -16   76.67    3.72
   1  -3 -16   74.44    2.61
  -1  -3  16   77.10    4.16
  -1  -3  16   73.83    4.02
  -1   3  15   98.46    4.33
  -1   3  15   97.01    3.21
   1   3 -15  105.73    4.31
   1   3 -15  102.66    4.61
   1   3 -15   98.89    5.05
  -1   3  15  100.19    4.03
  -1   3  15  104.80    4.07
  -1   3  15  109.44    3.86
   1   3 -15   91.42    4.67
  -1  -3  15  106.53    4.69
  -1  -3  15  101.78    5.13
  -1  -3  15  104.21    4.21
   1  -3 -15   96.60    4.06
   1  -3 -15  102.96    3.85
   1  -3 -15  104.73    3.20
  -1  -3  15   89.85    4.43
  -1  -3  15  101.13    4.48
   1   3 -14  439.00   12.95
  -1   3  14  413.11   12.14
   1   3 -14  447.54   13.11
   1   3 -14  430.29   13.21
  -1   3  14  430.21   12.66
   1   3 -14  439.33   13.54
  -1   3  14  455.32   12.55
  -1   3  14  435.01   12.67
  -1   3  14  440.67   13.04
  -1  -3  14  465.70   12.89
  -1  -3  14  427.66   13.15
   1  -3 -14  428.64   12.59
   1  -3 -14  461.52   12.79
  -1  -3  14  440.70   13.18
   1  -3 -14  439.00   12.13
  -1  -3  14  436.76   13.02
  -1  -3  14  443.45   13.55
   1   3 -13  260.55    8.03
   1   3 -13  245.61    8.13
  -1   3  13  254.12    7.98
  -1   3  13  245.72    7.13
  -1   3  13  247.32    7.74
  -1   3  13  249.48    7.65
  -1   3  13  251.87    7.53
   1   3 -13  259.20    8.55
   1   3 -13  257.99    8.29
  -1  -3  13  255.96    8.29
   1  -3 -13  257.27    7.56
  -1  -3  13  264.85    8.61
  -1  -3  13  251.93    7.87
   1  -3 -13  266.71    7.77
   1  -3 -13  242.13    7.10
  -1  -3  13  255.28    7.97
  -1  -3  13  253.16    8.21
  -1   3  12    2.88    1.61
  -1   3  12    0.93    1.04
   1   3 -12    3.10    2.58
  -1   3  12   -0.32    2.08
  -1   3  12    3.02    1.95
  -1   3  12    0.73    2.16
   1   3 -12   -0.33    2.82
   1   3 -12    3.45    2.33
   1   3 -12   -0.56    2.23
   1  -3 -12    0.36    1.01
  -1  -3  12    3.23    3.48
  -1  -3  12    0.07    2.28
  -1  -3  12    0.64    2.44
   1  -3 -12   -1.60    1.91
  -1  -3  12   -1.78    2.16
  -1  -3  12    3.69    2.64
   1  -3 -12    3.07    1.57
  -1   3  11  165.18    5.46
   1   3 -11  166.18    5.46
   1   3 -11  166.52    5.76
  -1   3  11  151.27    4.56
  -1   3  11  162.81    5.34
  -1   3  11  163.30    5.05
   1   3 -11  159.08    5.70
  -1   3  11  168.01    4.90
   1   3 -11  166.10    5.96
  -1  -3  11  169.75    5.44
  -1  -3  11  154.86    5.56
   1  -3 -11  156.26    4.90
  -1  -3  11  160.71    6.13
   1  -3 -11  154.77    5.08
   1  -3 -11  148.34    4.59
  -1  -3  11  168.48    5.77
  -1  -3  11  151.88    5.30
  -1   3  10   22.97    1.17
   1   3 -10   23.71    2.30
   1   3 -10   30.09    2.87
  -1   3  10   21.87    2.29
   1   3 -10   25.85    2.74
  -1   3  10   20.31    1.59
  -1   3  10   19.96    2.11
   1   3 -10   23.90    2.40
  -1   3  10   22.60    1.88
  -1  -3  10   21.03    2.36
   1  -3 -10   20.04    1.64
  -1  -3  10   24.90    2.48
  -1  -3  10   24.74    3.43
  -1  -3  10   22.79    2.42
   1  -3 -10   22.95    1.79
   1  -3 -10   20.12    1.20
  -1   3   9  468.91   12.82
  -1   3   9  456.58   13.35
   1   3  -9  486.39   13.78
  -1   3   9  462.48   12.95
   1   3  -9  478.66   13.38
   1   3  -9  476.62   13.63
  -1   3   9  479.27   13.41
  -1   3   9  471.86   13.07
   1  -3  -9  446.00   12.84
  -1  -3   9  453.87   13.43
  -1  -3   9  474.32   13.59
   1  -3  -9  458.04   13.08
  -1  -3   9  474.71   13.40
  -1  -3   9  486.62   13.96
   1  -3  -9  461.68   12.98
  -1   3   8  470.42   12.73
  -1   3   8  456.96   12.91
   1   3  -8  478.46   13.53
  -1   3   8  448.22   13.27
   1   3  -8  479.15   13.19
  -1   3   8  458.26   12.79
   1   3  -8  489.28   13.75
   1  -3  -8  451.69   12.77
   1  -3  -8  450.59   12.82
  -1  -3   8  466.53   13.49
  -1  -3   8  478.19   13.70
  -1  -3   8  455.93   13.28
  -1  -3   8  460.39   13.22
  -1   3   7  848.39   22.43
  -1   3   7  816.99   22.52
  -1   3   7  791.16   22.88
   1   3  -7  807.93   22.83
  -1   3   7  804.87   22.39
   1   3  -7  826.03   23.00
   1   3  -7  858.71   23.24
   1   3  -7  818.35   22.76
  -1  -3   7  836.26   22.96
  -1  -3   7  786.04   22.76
  -1  -3   7  816.52   23.19
  -1  -3   7  831.96   23.05
   1  -3  -7  812.66   22.41
  -1   3   6  168.49    4.86
  -1   3   6  167.99    4.87
   1   3  -6  164.54    5.53
   1   3  -6  164.82    5.71
  -1   3   6  155.79    5.56
   1   3  -6  159.74    5.46
  -1   3   6  167.99    4.91
   1   3  -6  173.88    5.24
  -1  -3   6  161.99    5.53
  -1  -3   6  158.31    5.48
  -1  -3   6  164.59    5.54
  -1  -3   6  185.78    5.20
  -1   3   5 2769.73   75.67
   1   3  -5 2828.51   75.97
  -1   3   5 2822.42   76.00
   1   3  -5 2644.30   76.02
  -1   3   5 2838.28   75.66
   1   3  -5 2578.83   75.92
   1   3  -5 2760.21   75.80
  -1  -3   5 2872.68   76.04
  -1  -3   5 2805.45   75.82
  -1  -3   5 2824.10   75.95
  -1   3   412476.00  345.15
  -1   3   412660.80  345.42
   1   3  -412767.70  345.39
  -1   3   412748.40  345.14
   1   3  -413007.80  345.36
   1   3  -412735.20  345.20
  -1  -3   412662.40  345.33
  -1  -3   412747.40  345.43
  -1   3   3 8896.53  237.25
   1   3  -3 8534.39  237.24
  -1   3   3 8413.15  237.26
   1   3  -3 8787.67  237.15
  -1   3   3 8744.17  237.04
   1   3  -3 9161.09  237.02
   1  -3  -3 8836.71  237.27
  -1  -3   3 8173.38  237.25
  -1  -3   3 8640.83  237.14
  -1   3   2   42.96    2.29
  -1   3   2   42.21    2.69
   1   3  -2   38.93    2.59
   1   3  -2   45.21    1.88
   1   3  -2   41.53    2.00
  -1   3   2   40.26    2.12
   1  -3  -2   45.05    2.47
  -1  -3   2   34.43    2.17
  -1  -3   2   40.91    2.09
  -1   3   1  650.07   18.37
  -1   3   1  688.43   18.60
   1   3  -1  694.36   18.44
  -1   3   1  697.73   18.66
   1   3  -1  677.72   18.50
  -1   3   1  686.29   18.63
   1   3  -1  662.18   18.66
   1  -3  -1  686.61   18.67
   1  -3  -1  643.63   18.37
   1  -3  -1  610.53   18.78
   1  -3  -1  688.89   18.61
  -1  -3   1  659.01   18.50
  -1  -3   1  674.14   18.66
   1   3   0  114.80    3.52
  -1   3   0  111.76    3.81
   1   3   0  113.91    3.54
  -1   3   0  112.87    3.54
   1   3   0  118.43    3.88
  -1   3   0  113.44    3.82
  -1   3   0  117.96    3.94
   1  -3   0  104.86    3.58
   1  -3   0  126.32    3.80
  -1  -3   0   87.24    4.02
  -1  -3   0  114.04    3.51
  -1  -3   0  123.07    3.81
   1  -3   0  124.35    3.75
   1   3   1 1942.11   55.51
   1   3   1 2035.50   55.22
  -1   3  -1 2100.08   55.54
   1   3   1 2018.39   55.32
  -1   3  -1 2001.65   55.34
  -1   3  -1 2119.15   55.43
  -1   3  -1 1998.19   55.50
   1   3   1 2116.38   55.41
   1  -3   1 2007.25   55.43
  -1  -3  -1 2041.00   55.57
   1  -3   1 2070.82   55.55
   1  -3   1 2161.77   55.54
  -1  -3  -1 2048.31   55.21
   1  -3   1 1981.39   55.36
  -1   3  -212054.20  334.85
   1   3   212398.30  334.63
   1   3   212145.30  334.45
   1   3   212425.60  334.79
  -1   3  -212737.20  334.86
  -1   3  -212127.10  334.69
   1   3   212480.40  334.65
  -1   3  -212820.40  334.72
   1  -3   211225.00  334.82
  -1  -3  -212019.20  334.82
  -1  -3  -212331.20  334.45
   1  -3   212933.90  334.88
   1  -3   212003.20  334.81
   1  -3   212384.20  334.69
   1  -3   212911.70  334.74
  -1   3  -3  772.69   20.17
  -1   3  -3  720.04   20.19
  -1   3  -3  661.85   20.29
   1   3   3  731.88   20.25
   1   3   3  717.98   19.98
  -1   3  -3  712.80   20.34
   1  -3   3  711.45   20.17
   1  -3   3  727.80   20.17
   1  -3   3  747.17   20.43
   1  -3   3  725.46   20.33
  -1  -3  -3  749.07   20.29
   1   3   4  260.02    7.56
  -1   3  -4  268.71    8.08
  -1   3  -4  282.90    7.92
  -1   3  -4  255.26    7.90
   1   3   4  280.70    8.05
  -1  -3  -4  267.34    7.56
   1  -3   4  271.57    8.07
   1  -3   4  263.90    7.93
   1  -3   4  262.94    8.19
   1  -3   4  284.11    7.92
   1   3   5 5971.42  159.73
   1   3   5 5945.94  159.41
  -1   3  -5 5751.81  159.78
  -1   3  -5 5893.66  159.70
  -1   3  -5 5376.54  159.79
  -1   3  -5 5899.59  159.88
   1   3   5 5923.14  159.68
   1  -3   5 5780.91  159.79
   1  -3   5 5668.19  159.82
   1  -3   5 5872.32  159.73
  -1  -3  -5 5991.29  159.41
   1   3   6 1077.33   29.45
   1   3   6 1085.17   29.47
  -1   3  -6 1069.32   29.85
  -1   3  -6 1069.24   29.91
  -1   3  -6 1105.55   30.06
   1   3   6 1076.11   29.83
   1   3   6 1088.45   29.81
   1   3   6 1104.25   29.77
   1  -3   6 1052.60   29.85
   1  -3   6 1076.68   29.95
   1  -3   6 1102.56   30.04
   1  -3   6 1036.42   29.94
  -1   3  -7 1930.97   50.71
   1   3   7 1809.74   50.14
   1   3   7 1845.55   50.43
  -1   3  -7 1805.26   50.49
   1   3   7 1878.58   50.45
   1   3   7 1847.94   50.15
   1   3   7 1823.10   50.45
  -1   3  -7 1873.12   50.50
   1  -3   7 1715.82   50.56
   1  -3   7 1824.91   50.51
   1  -3   7 1967.00   50.73
  -1   3  -8  103.54    3.84
   1   3   8   91.95    3.46
  -1   3  -8   84.80    3.56
   1   3   8   88.66    3.50
   1   3   8   85.13    2.85
   1   3   8   86.34    3.30
   1   3   8   91.96    2.92
  -1   3  -8   84.48    4.08
  -1   3  -8   87.04    3.47
   1  -3   8   78.44    3.44
   1  -3   8   93.63    3.61
   1  -3   8   94.09    3.56
   1   3   9 1045.64   29.16
  -1   3  -9 1051.49   29.48
   1   3   9 1060.84   29.26
   1   3   9 1076.17   28.97
  -1   3  -9 1065.93   29.23
   1   3   9 1038.39   28.96
  -1   3  -9 1042.19   29.31
   1   3   9 1055.79   29.28
  -1   3  -9 1057.65   29.72
   1  -3   9 1028.88   29.46
   1  -3   9 1044.12   29.71
   1  -3   9 1074.45   29.37
   1  -3   9 1057.71   29.31
  -1   3 -10   11.87    2.42
  -1   3 -10   17.81    2.64
   1   3  10   11.73    2.02
   1   3  10   13.19    2.20
  -1   3 -10   13.83    2.13
   1   3  10   12.25    1.86
   1   3  10   14.92    1.60
  -1   3 -10   14.95    2.26
  -1   3 -10   10.85    2.89
   1  -3  10   11.67    2.26
   1  -3  10   14.00    2.21
   1  -3  10    3.91    2.84
  -1  -3 -10   10.62    1.60
   1  -3  10   12.62    2.13
  -1   3 -11  923.75   25.38
   1   3  11  878.97   25.10
  -1   3 -11  870.64   24.94
   1   3  11  910.67   24.85
   1   3  11  911.27   24.94
  -1   3 -11  913.62   25.21
  -1   3 -11  916.88   25.69
  -1   3 -11  910.36   25.52
   1   3  11  914.94   25.20
   1  -3  11  896.31   25.40
   1  -3  11  894.96   25.11
   1  -3  11  878.05   25.24
  -1  -3 -11  883.40   24.93
   1  -3  11  880.48   25.64
  -1   3 -12    9.06    2.57
  -1   3 -12   10.00    2.80
   1   3  12    6.83    2.35
   1   3  12   10.93    2.05
   1   3  12    7.03    1.92
   1   3  12    6.96    1.80
  -1   3 -12   11.10    2.90
  -1   3 -12    8.01    2.57
  -1  -3 -12    5.60    1.83
   1  -3  12    5.27    3.51
   1  -3  12    9.03    2.29
   1  -3  12    5.93    2.53
   1  -3  12    9.50    2.35
   1  -3  12    5.30    2.51
   1   3  13  458.82   12.97
  -1   3 -13  471.22   13.50
   1   3  13  457.98   12.94
  -1   3 -13  446.87   13.59
   1   3  13  448.50   13.34
   1   3  13  459.19   13.24
  -1   3 -13  483.04   14.01
  -1   3 -13  470.75   13.40
   1  -3  13  457.71   13.55
   1  -3  13  425.18   13.12
   1  -3  13  472.22   13.55
  -1  -3 -13  415.25   13.05
   1  -3  13  454.83   13.52
   1  -3  13  474.30   13.92
  -1   3 -14  100.57    5.05
  -1   3 -14  109.77    4.55
   1   3  14  107.58    3.81
   1   3  14  112.18    3.93
  -1   3 -14   98.64    4.68
   1   3  14  109.61    4.22
  -1   3 -14  105.02    4.39
   1   3  14  102.17    4.32
   1  -3  14  104.52    4.49
   1  -3  14  108.39    5.31
  -1  -3 -14  104.46    4.03
   1  -3  14  109.44    4.59
   1  -3  14  104.15    4.63
   1  -3  14   85.52    4.07
  -1   3 -15  233.01    8.51
  -1   3 -15  255.07    8.06
   1   3  15  238.28    7.28
  -1   3 -15  245.88    7.94
  -1   3 -15  232.92    8.15
   1   3  15  251.84    7.49
   1   3  15  236.85    7.79
   1   3  15  238.64    7.82
  -1  -3 -15  252.21    7.62
   1  -3  15  241.40    8.59
   1  -3  15  225.93    7.56
   1  -3  15  236.46    8.01
   1  -3  15  250.90    8.11
   1  -3  15  239.80    8.10
  -1   3 -16   12.19    2.91
  -1   3 -16    6.01    3.00
   1   3  16    6.38    1.99
  -1   3 -16    5.88    3.55
  -1   3 -16    7.82    2.82
   1   3  16    4.49    2.36
   1   3  16   10.00    2.25
   1   3  16   13.39    2.87
   1  -3  16   10.35    2.82
  -1  -3 -16   10.72    2.30
   1  -3  16    8.33    3.08
   1  -3  16    8.08    3.71
  -1  -3 -16    8.93    2.66
   1  -3  16    6.87    2.31
   1  -3  16    9.76    2.81
   1   3  17  154.00    5.05
  -1   3 -17  161.51    6.05
   1   3  17  157.43    5.42
  -1   3 -17  153.77    6.23
   1   3  17  155.94    5.86
   1   3  17  155.15    5.86
  -1   3 -17  157.03    6.75
   1  -3  17  157.21    6.17
   1  -3  17  144.47    5.40
  -1  -3 -17  159.70    5.93
   1  -3  17  158.57    6.70
   1  -3  17  158.61    6.25
   1  -3  17  159.38    6.05
   1   3  18   10.67    3.14
  -1   3 -18    5.48    3.11
   1   3  18   10.95    2.56
   1   3  18   10.45    2.05
  -1   3 -18    7.63    3.32
  -1   3 -18   10.47    3.73
   1   3  18    9.96    2.81
   1  -3  18    3.29    4.16
   1  -3  18    9.96    2.54
  -1  -3 -18    5.50    2.99
   1  -3  18    4.76    3.16
   1  -3  18   13.00    3.12
   1   3  19   10.33    3.35
  -1   3 -19   25.38    3.59
  -1   3 -19   11.99    3.64
   1   3  19   11.78    2.03
   1   3  19    9.45    2.74
  -1   3 -19   15.49    4.22
   1   3  19   13.47    3.03
   1  -3  19   16.25    2.69
  -1  -3 -19   14.56    3.29
   1  -3  19    9.07    3.41
   1  -3  19   12.68    3.39
  -1   3 -20   -1.11    3.34
   1   3  20    4.64    2.73
   1   3  20    0.68    1.89
   1   3  20    0.13    3.14
  -1   3 -20    1.22    4.32
  -1   3 -20   -0.30    3.69
   1   3  20    2.30    3.45
   1  -3  20    2.84    3.44
   1  -3  20   -1.78    3.76
  -1  -3 -20    1.14    3.34
   1  -3  20    0.83    2.53
  -1   3 -21   26.61    3.66
  -1   3 -21   26.15    4.18
   1   3  21   24.67    3.87
   1   3  21   27.36    3.24
   1   3  21   22.70    3.52
  -1   3 -21   29.78    4.74
   1  -3  21   30.12    2.89
   1  -3  21   21.43    3.74
  -1  -3 -21   24.74    3.93
   1  -3  21   27.99    3.96
   1   3  22   45.54    4.34
  -1   3 -22   43.75    4.23
   1   3  22   39.42    4.27
   1   3  22   38.92    3.53
  -1   3 -22   36.13    4.67
  -1   3 -22   45.63    5.13
   1  -3  22   39.06    3.33
   1  -3  22   48.51    4.27
  -1  -3 -22   53.95    4.50
   1  -3  22   42.82    4.62
  -1   3 -23  111.28    6.20
   1   3  23   89.35    5.41
  -1   3 -23   99.58    5.31
  -1   3 -23   98.06    6.44
  -1  -3 -23  108.33    5.72
   1  -3  23   88.54    5.80
   1  -3  23   97.96    5.54
  -1   3 -24   27.81    4.98
  -1   3 -24   34.63    5.50
   1   3  24   23.80    4.21
  -1  -3 -24   24.44    4.45
   1  -3  24   25.04    4.47
   1  -3  24   32.07    4.36
  -1   3 -25   30.22    5.20
  -1   3 -25   23.50    5.55
   1   3  25   36.76    4.67
   1  -3  25   14.62    4.87
  -1  -3 -25   28.10    4.73
   1  -3  25   30.71    4.41
  -1   3 -26    1.23    4.82
   1   3  26   13.13    4.46
  -1   3 -26    1.13    5.49
   1  -3  26    6.10    4.73
   1  -3  26   -1.22    4.02
  -1   3 -27   61.73    6.29
   1   3  27   82.38    5.75
  -1   3 -27   66.46    6.95
   1  -3  27   73.12    6.22
   1  -3  27   80.78    5.48
  -1   3 -28   -0.22    5.53
   1   3  28   -3.60    4.66
  -1   3 -28   -8.57    6.04
   1  -3  28    1.61    5.27
  -1   3 -29   22.23    6.00
   1   3  29   20.46    5.24
  -1   3 -29   23.20    6.40
   1  -3  29   24.58    5.63
  -1   3 -30   17.52    6.16
   1   3  30   21.76    5.51
  -1   3 -30    7.80    6.38
   1  -3  30    8.94    5.52
  -1   3 -31   33.36    6.48
   1   3  31   27.06    5.81
  -1   3 -31   25.70    7.01
   1  -3  31   23.95    6.19
  -1   3 -32   17.35    6.55
  -1   3 -32    4.99    7.23
  -1   3 -33   -1.91    7.03
   1   4 -32   28.25    6.70
   1   4 -32   27.89    7.48
   1   4 -31   10.16    6.28
  -1   4  31   20.66    5.70
   1   4 -31   17.42    7.26
  -1  -4  31   11.07    5.97
   1   4 -30    7.80    5.98
  -1   4  30   16.10    5.14
   1   4 -30   13.08    6.72
  -1  -4  30   11.13    5.74
   1   4 -29   17.65    5.81
   1   4 -29    7.96    6.28
  -1   4  29   17.32    5.09
  -1  -4  29   16.18    5.35
   1   4 -28   -3.56    5.27
  -1   4  28   -0.39    4.60
   1   4 -28    0.25    6.09
  -1  -4  28  -10.28    5.21
  -1  -4  28   -0.37    4.83
   1   4 -27    1.07    5.15
  -1   4  27    5.00    4.67
   1   4 -27   -6.91    6.01
  -1  -4  27    6.96    5.05
  -1  -4  27   -4.15    4.83
   1   4 -26   44.90    5.55
  -1   4  26   47.86    5.10
   1   4 -26   53.00    6.26
  -1  -4  26   36.06    5.53
  -1  -4  26   49.71    5.33
   1   4 -25    3.35    4.65
  -1   4  25    3.57    3.94
   1   4 -25    1.76    5.21
  -1  -4  25   -0.35    4.63
  -1  -4  25    8.08    4.51
  -1   4  24   71.81    5.15
   1   4 -24   69.18    5.72
   1   4 -24   75.98    6.16
  -1  -4  24   65.02    5.40
   1  -4 -24   64.65    4.30
  -1  -4  24   71.23    5.38
   1   4 -23   15.56    4.56
   1   4 -23   25.92    5.15
  -1   4  23   16.95    4.06
   1  -4 -23   18.19    3.35
  -1  -4  23   19.19    3.70
  -1  -4  23   10.88    4.40
  -1  -4  23    9.97    4.39
   1  -4 -23   14.97    3.68
   1   4 -22   16.48    5.01
   1   4 -22   20.16    4.47
  -1   4  22   20.88    3.98
  -1  -4  22    8.55    4.00
   1  -4 -22   15.08    3.15
  -1  -4  22   20.03    3.58
   1  -4 -22   15.47    3.45
  -1  -4  22   13.49    4.19
  -1   4  21  146.04    6.48
  -1   4  21  146.61    5.51
   1   4 -21  153.29    6.77
   1   4 -21  162.78    7.50
  -1  -4  21  141.71    6.04
   1  -4 -21  147.98    5.81
  -1  -4  21  152.70    6.60
  -1  -4  21  160.30    6.73
   1  -4 -21  151.47    6.05
   1   4 -20  292.64   10.30
  -1   4  20  256.73    8.76
  -1   4  20  280.48    9.52
   1   4 -20  275.01    9.87
  -1   4  20  273.18    8.63
  -1   4  20  269.90    8.91
   1  -4 -20  274.55    8.90
  -1  -4  20  269.18    9.70
  -1  -4  20  283.55    9.70
  -1  -4  20  275.54    9.09
   1  -4 -20  299.33    9.16
   1   4 -19  250.46    8.69
   1   4 -19  239.49    9.43
  -1   4  19  238.79    7.98
   1   4 -19  247.67    9.06
  -1   4  19  249.82    7.80
  -1   4  19  250.36    8.51
  -1   4  19  237.35    8.00
   1  -4 -19  245.38    8.00
  -1  -4  19  253.35    8.82
  -1  -4  19  234.27    8.21
   1  -4 -19  256.44    8.21
  -1  -4  19  260.08    8.86
  -1   4  18    2.98    2.56
   1   4 -18    4.87    3.32
  -1   4  18    3.51    2.84
   1   4 -18    5.05    3.55
  -1   4  18    2.90    2.30
   1   4 -18    4.31    3.82
  -1   4  18    1.44    2.92
  -1  -4  18    0.27    3.37
   1  -4 -18    1.50    2.29
  -1  -4  18    8.31    2.92
   1  -4 -18    2.77    2.61
  -1  -4  18    0.37    3.22
  -1   4  17   63.35    3.65
   1   4 -17   61.97    4.19
  -1   4  17   65.38    3.41
  -1   4  17   63.11    3.82
  -1   4  17   65.72    3.09
   1   4 -17   72.23    4.47
   1   4 -17   73.28    4.94
  -1  -4  17   66.73    4.34
  -1  -4  17   62.46    5.13
   1  -4 -17   69.11    3.27
  -1  -4  17   66.90    4.04
   1  -4 -17   65.63    3.50
  -1  -4  17   68.24    3.92
  -1   4  16  112.71    4.89
   1   4 -16  114.76    5.16
  -1   4  16  112.41    4.55
  -1   4  16  109.73    4.30
   1   4 -16  114.39    5.26
  -1   4  16  115.67    4.03
   1   4 -16  108.97    4.77
   1   4 -16  117.14    5.68
   1  -4 -16  105.43    4.11
  -1  -4  16  102.73    4.63
  -1  -4  16  105.80    5.69
  -1  -4  16  118.82    5.02
  -1  -4  16  105.68    5.11
   1  -4 -16  114.46    4.40
  -1  -4  16  104.54    5.14
   1   4 -15  251.36    8.32
  -1   4  15  231.75    7.46
  -1   4  15  249.81    7.77
   1   4 -15  233.06    8.64
   1   4 -15  230.48    8.20
  -1   4  15  249.35    7.27
   1   4 -15  250.37    7.91
  -1   4  15  243.84    7.99
  -1  -4  15  241.14    8.22
  -1  -4  15  260.96    8.74
  -1  -4  15  240.52    7.90
  -1  -4  15  232.48    8.29
   1  -4 -15  248.24    7.54
   1  -4 -15  229.56    7.38
  -1  -4  15  238.48    8.03
  -1   4  14   78.19    3.00
   1   4 -14   78.02    4.14
   1   4 -14   91.68    4.71
  -1   4  14   81.16    3.81
   1   4 -14   68.24    4.23
  -1   4  14   79.85    3.72
   1   4 -14   82.09    3.92
  -1   4  14   78.14    3.30
  -1  -4  14   73.73    3.89
  -1  -4  14   85.96    4.82
  -1  -4  14   78.03    4.19
   1  -4 -14   74.62    3.05
   1  -4 -14   75.79    3.30
  -1  -4  14   78.54    4.23
  -1  -4  14   75.92    3.92
   1   4 -13   38.71    3.52
   1   4 -13   33.77    3.61
  -1   4  13   35.59    3.01
   1   4 -13   36.52    2.90
  -1   4  13   38.28    2.78
  -1   4  13   36.08    1.96
   1   4 -13   35.57    3.23
  -1   4  13   35.18    2.33
  -1  -4  13   33.73    3.28
  -1  -4  13   38.89    4.14
  -1  -4  13   38.50    3.09
   1  -4 -13   37.46    2.03
  -1  -4  13   39.67    2.91
  -1   4  12   16.45    0.98
   1   4 -12   17.51    2.91
  -1   4  12   14.37    0.96
   1   4 -12   11.62    2.99
  -1   4  12   17.40    1.52
  -1   4  12   17.78    2.72
  -1   4  12   20.84    2.40
  -1   4  12   20.48    1.92
   1   4 -12   17.07    2.53
  -1  -4  12   22.11    2.85
  -1  -4  12   14.34    3.48
  -1  -4  12   15.74    2.46
  -1  -4  12   18.84    2.58
   1  -4 -12   17.96    1.62
  -1   4  11  205.68    6.10
  -1   4  11  224.17    6.55
  -1   4  11  235.97    7.16
  -1   4  11  224.34    6.29
   1   4 -11  212.63    7.45
  -1   4  11  206.24    6.12
   1   4 -11  222.68    7.64
   1   4 -11  224.86    6.98
  -1   4  11  235.56    7.03
  -1  -4  11  221.62    7.41
   1  -4 -11  213.71    6.34
  -1  -4  11  229.57    7.20
  -1  -4  11  234.59    7.12
  -1  -4  11  234.99    7.82
  -1   4  10  689.21   19.01
  -1   4  10  701.72   19.72
   1   4 -10  733.77   20.25
  -1   4  10  689.75   19.07
  -1   4  10  680.37   19.04
   1   4 -10  705.51   20.01
   1   4 -10  712.76   19.64
  -1   4  10  692.02   19.28
  -1  -4  10  711.17   19.98
  -1  -4  10  710.70   19.82
   1  -4 -10  678.34   19.11
  -1  -4  10  724.72   19.69
  -1   4   9 2264.19   60.33
  -1   4   9 2275.70   60.93
   1   4  -9 2282.57   60.84
   1   4  -9 2341.13   61.36
  -1   4   9 2203.83   60.27
  -1   4   9 2142.48   60.34
  -1   4   9 2231.89   60.48
   1   4  -9 2240.85   60.77
   1   4  -9 2302.84   61.09
  -1  -4   9 2203.42   60.84
  -1  -4   9 2207.10   60.94
  -1  -4   9 2252.74   61.00
   1  -4  -9 2145.02   60.30
  -1  -4   9 2248.68   61.13
  -1   4   8   48.23    1.88
  -1   4   8   54.59    2.03
   1   4  -8   49.55    3.31
   1   4  -8   50.45    3.15
   1   4  -8   54.92    2.71
  -1   4   8   45.19    3.18
   1   4  -8   50.56    3.45
  -1   4   8   51.08    2.15
  -1  -4   8   51.97    3.05
  -1  -4   8   57.78    2.99
  -1  -4   8   50.54    2.72
  -1  -4   8   46.52    3.09
   1   4  -7  185.14    6.71
   1   4  -7  199.69    6.61
  -1   4   7  202.03    6.59
   1   4  -7  201.99    6.50
   1   4  -7  212.95    6.25
  -1   4   7  194.36    5.82
  -1   4   7  198.56    5.85
  -1   4   7  212.10    5.91
  -1  -4   7  212.43    6.57
  -1  -4   7  171.01    6.48
  -1  -4   7  204.10    6.64
  -1  -4   7  200.26    6.22
  -1   4   6 1110.76   29.92
  -1   4   6 1061.10   30.35
   1   4  -6 1067.71   30.35
  -1   4   6 1103.66   29.92
   1   4  -6 1023.74   30.41
   1   4  -6 1117.67   30.30
   1   4  -6 1065.52   30.10
  -1  -4   6 1134.89   30.31
  -1  -4   6 1128.60   30.45
  -1  -4   6 1050.36   30.12
  -1   4   5 2570.77   70.43
   1   4  -5 2592.22   70.49
   1   4  -5 2561.94   70.75
  -1   4   5 2507.06   70.78
   1   4  -5 2750.13   70.74
  -1   4   5 2569.50   70.40
   1  -4  -5 2520.79   70.79
  -1  -4   5 2570.54   70.63
  -1  -4   5 2581.87   70.83
  -1   4   4   92.41    3.58
  -1   4   4   86.90    3.80
   1   4  -4   93.00    3.96
   1   4  -4   83.05    3.50
   1   4  -4   97.41    3.30
  -1   4   4   91.26    3.17
  -1  -4   4   98.61    3.92
   1  -4  -4   93.56    3.86
  -1  -4   4   91.89    3.56
  -1   4   3   98.08    3.60
   1   4  -3   84.30    3.84
  -1   4   3  104.49    3.37
   1   4  -3   93.96    3.93
  -1   4   3   88.86    4.00
   1   4  -3  102.36    3.28
   1   4  -3   95.42    3.38
   1   4  -3   80.40    3.94
   1  -4  -3   98.87    3.77
  -1  -4   3   87.35    3.59
  -1  -4   3   77.56    3.72
  -1  -4   3   96.11    3.49
  -1   4   2  527.56   15.25
  -1   4   2  579.45   15.61
   1   4  -2  539.67   15.53
   1   4  -2  555.04   15.77
  -1   4   2  536.79   15.90
  -1   4   2  577.59   15.69
   1   4  -2  580.44   15.43
   1  -4  -2  541.67   15.22
   1  -4  -2  539.86   15.90
  -1  -4   2  564.85   15.77
  -1  -4   2  555.16   15.54
   1  -4  -2  595.98   15.72
  -1   4   1  118.01    3.95
  -1   4   1  107.64    3.52
   1   4  -1  109.03    3.66
   1   4  -1  116.43    3.63
  -1   4   1  117.94    4.05
  -1   4   1  117.88    3.97
   1   4  -1  119.81    4.19
   1  -4  -1  108.77    4.30
   1  -4  -1  119.49    3.98
  -1  -4   1  111.93    3.70
  -1  -4   1  125.32    3.99
   1  -4  -1  109.51    3.52
   1  -4  -1  117.08    3.91
  -1   4   0  265.20    7.83
  -1   4   0  294.63    8.04
   1   4   0  261.58    7.60
  -1   4   0  271.38    8.00
  -1   4   0  258.27    7.61
   1   4   0  273.34    7.64
   1   4   0  274.54    7.96
  -1  -4   0  263.92    7.58
  -1  -4   0  215.78    8.03
   1  -4   0  268.75    7.86
   1  -4   0  279.87    7.95
   1  -4   0  265.36    7.63
  -1  -4   0  254.22    7.94
  -1   4  -1   87.36    3.08
   1   4   1   76.60    3.67
  -1   4  -1   82.57    3.33
  -1   4  -1   81.58    2.91
   1   4   1   84.07    2.89
   1   4   1   75.50    2.67
   1   4   1   80.46    3.16
  -1   4  -1   72.62    3.33
  -1  -4  -1   74.95    3.36
   1  -4   1   79.05    3.12
   1  -4   1   78.80    2.94
  -1  -4  -1   82.75    2.64
   1  -4   1   79.63    3.31
  -1  -4  -1   80.10    3.03
  -1   4  -2   31.50    2.38
   1   4   2   27.77    2.54
  -1   4  -2   24.20    2.81
   1   4   2   31.19    1.37
  -1   4  -2   30.93    2.12
   1   4   2   33.12    1.99
  -1   4  -2   27.98    2.56
  -1   4  -2   25.12    1.82
   1   4   2   35.60    2.07
   1  -4   2   29.57    1.99
  -1  -4  -2   27.92    2.41
  -1  -4  -2   29.18    1.33
   1  -4   2   31.30    2.05
   1  -4   2   25.68    2.19
   1   4   3 1121.09   31.54
   1   4   3 1182.04   31.28
   1   4   3 1145.29   31.01
  -1   4  -3 1093.04   31.65
  -1   4  -3 1126.07   31.67
  -1   4  -3 1055.95   31.40
  -1   4  -3 1149.47   31.38
   1   4   3 1134.65   31.37
  -1  -4  -3 1142.52   31.62
   1  -4   3 1143.42   31.68
   1  -4   3 1141.23   31.69
  -1  -4  -3 1155.37   31.00
   1  -4   3 1114.71   31.58
   1  -4   3 1123.44   31.42
   1  -4   3 1116.78   31.40
  -1   4  -4  136.47    4.76
   1   4   4  140.54    4.37
  -1   4  -4  148.12    5.07
   1   4   4  133.93    4.87
  -1   4  -4  144.56    4.74
  -1   4  -4  143.93    5.10
   1  -4   4  134.52    4.97
  -1  -4  -4  147.83    4.36
   1  -4   4  140.76    4.84
   1  -4   4  141.28    4.74
   1  -4   4  148.20    5.35
  -1  -4  -4  132.57    4.87
   1   4   5    6.03    1.14
  -1   4  -5   11.34    1.95
  -1   4  -5    6.67    1.94
  -1   4  -5    9.58    2.49
   1   4   5    9.50    2.22
   1  -4   5    6.79    1.63
  -1  -4  -5    6.55    2.10
   1  -4   5    7.66    2.22
  -1  -4  -5    5.35    1.23
   1  -4   5    9.43    2.65
   1  -4   5   10.77    2.38
   1   4   6  160.49    4.69
  -1   4  -6  159.37    5.25
  -1   4  -6  155.43    5.62
  -1   4  -6  174.74    5.52
  -1   4  -6  176.82    5.29
   1   4   6  161.80    5.42
   1  -4   6  156.53    5.28
  -1  -4  -6  148.99    4.67
   1  -4   6  169.29    5.47
   1  -4   6  149.47    5.82
   1  -4   6  164.73    5.46
   1   4   7  366.91    9.99
  -1   4  -7  372.74   10.77
   1   4   7  360.88   10.74
   1   4   7  353.81    9.98
  -1   4  -7  368.53   10.92
   1   4   7  352.90   10.07
  -1   4  -7  362.12   10.65
   1   4   7  362.41   10.07
  -1   4  -7  379.35   10.82
   1   4   7  384.57   10.57
   1  -4   7  374.43   10.88
   1  -4   7  353.69   10.60
   1  -4   7  359.65   10.89
   1  -4   7  375.06   10.78
   1   4   8   81.76    2.58
   1   4   8   86.14    3.64
  -1   4  -8   81.71    3.71
   1   4   8   82.72    2.54
  -1   4  -8   84.60    4.02
  -1   4  -8   89.26    3.64
   1   4   8   87.17    3.42
   1   4   8   89.03    3.22
  -1   4  -8   65.87    3.70
   1  -4   8   81.89    3.81
   1  -4   8   76.75    3.82
   1  -4   8   81.91    3.52
   1  -4   8   75.92    3.65
  -1   4  -9 2928.61   77.48
   1   4   9 2807.56   77.15
  -1   4  -9 2858.70   77.22
   1   4   9 2718.93   76.70
   1   4   9 2813.19   76.71
   1   4   9 2887.62   77.12
  -1   4  -9 2614.82   77.57
  -1   4  -9 2965.78   77.25
   1   4   9 2834.93   77.17
   1  -4   9 2888.22   77.51
   1  -4   9 2776.31   77.30
   1  -4   9 2795.28   77.34
   1  -4   9 2983.47   77.32
   1   4  10 1672.46   46.53
  -1   4 -10 1739.40   46.60
  -1   4 -10 1714.13   47.20
   1   4  10 1664.06   46.14
   1   4  10 1655.56   46.14
  -1   4 -10 1742.09   46.67
  -1   4 -10 1683.61   46.87
   1   4  10 1713.06   46.53
   1   4  10 1727.03   46.61
   1  -4  10 1675.38   46.73
   1  -4  10 1706.38   47.14
   1  -4  10 1688.79   46.93
   1  -4  10 1697.40   46.73
   1   4  11  160.55    5.37
  -1   4 -11  157.29    5.50
   1   4  11  151.42    4.76
   1   4  11  160.35    5.38
   1   4  11  150.50    4.78
  -1   4 -11  156.57    5.50
  -1   4 -11  171.26    5.97
   1   4  11  165.20    5.42
  -1   4 -11  163.78    6.23
   1  -4  11  164.55    6.41
   1  -4  11  147.21    5.58
   1  -4  11  153.53    5.49
   1  -4  11  165.39    5.92
   1   4  12 1264.73   36.11
  -1   4 -12 1319.19   36.14
  -1   4 -12 1318.90   36.98
   1   4  12 1292.58   35.83
   1   4  12 1309.69   35.83
   1   4  12 1325.33   36.34
  -1   4 -12 1285.09   36.55
  -1   4 -12 1329.95   36.36
   1   4  12 1271.76   36.17
   1  -4  12 1317.64   36.35
   1  -4  12 1347.80   36.86
   1  -4  12 1294.98   36.43
   1  -4  12 1326.10   36.66
   1   4  13   22.40    1.83
  -1   4 -13   27.85    3.63
   1   4  13   19.48    2.47
  -1   4 -13   17.24    3.18
   1   4  13   24.46    1.92
  -1   4 -13   28.77    3.12
  -1   4 -13   27.62    2.77
   1   4  13   26.75    2.68
   1   4  13   29.44    2.71
   1  -4  13   28.40    3.10
   1  -4  13   25.84    2.78
   1  -4  13   26.50    2.88
   1  -4  13   27.64    3.85
   1   4  14   14.46    2.37
   1   4  14   17.77    1.80
   1   4  14   19.88    2.55
   1   4  14   16.84    1.92
  -1   4 -14   20.86    2.92
  -1   4 -14   14.52    3.62
  -1   4 -14   16.69    3.19
   1   4  14   16.03    2.49
  -1   4 -14   18.29    2.76
   1  -4  14   15.91    2.63
   1  -4  14   16.51    4.08
   1  -4  14   17.45    3.25
  -1  -4 -14   16.27    2.51
   1  -4  14   16.44    2.91
   1  -4  14   12.31    2.86
   1   4  15  206.35    6.52
   1   4  15  205.29    6.70
  -1   4 -15  207.53    7.97
   1   4  15  201.82    7.08
  -1   4 -15  207.49    7.59
   1   4  15  218.54    6.53
  -1   4 -15  221.73    7.20
  -1   4 -15  210.10    7.45
   1   4  15  207.94    6.94
   1  -4  15  216.54    7.53
   1  -4  15  202.10    7.84
   1  -4  15  212.57    7.28
   1  -4  15  198.77    7.01
   1  -4  15  216.74    7.48
  -1  -4 -15  229.20    7.12
   1   4  16   41.44    3.15
   1   4  16   42.88    2.55
   1   4  16   47.99    2.89
   1   4  16   48.44    2.66
  -1   4 -16   47.34    3.75
  -1   4 -16   46.46    3.78
  -1   4 -16   51.16    3.39
  -1   4 -16   48.53    4.36
   1   4  16   47.39    3.28
   1  -4  16   47.89    4.75
   1  -4  16   47.57    3.75
  -1  -4 -16   54.09    3.36
   1  -4  16   54.18    3.69
   1  -4  16   48.82    3.67
   1  -4  16   46.74    3.22
   1   4  17  121.60    4.61
   1   4  17  121.19    5.21
  -1   4 -17  129.26    5.86
   1   4  17  130.29    4.59
  -1   4 -17  127.55    5.60
   1   4  17  119.71    5.05
  -1   4 -17  125.28    6.27
   1  -4  17  121.00    5.62
   1  -4  17  125.07    5.04
  -1  -4 -17  129.34    5.17
   1  -4  17  133.87    5.64
  -1   4 -18   86.20    5.58
   1   4  18   96.08    3.86
  -1   4 -18   89.90    4.91
   1   4  18   95.14    3.88
  -1   4 -18   96.96    4.94
   1   4  18   93.27    4.46
   1   4  18   92.79    4.64
   1  -4  18   84.61    4.96
   1  -4  18   86.16    4.68
  -1  -4 -18   93.79    4.58
   1  -4  18   91.45    4.43
   1   4  19    5.77    3.17
   1   4  19   13.78    2.42
   1   4  19   10.74    2.53
  -1   4 -19    8.43    3.83
  -1   4 -19   11.42    3.59
   1   4  19   11.34    3.23
  -1   4 -19   12.89    4.53
   1  -4  19   14.15    3.09
   1  -4  19   10.14    3.64
   1  -4  19   11.44    3.55
  -1  -4 -19   15.43    3.36
  -1   4 -20   94.71    6.15
   1   4  20   92.65    4.16
   1   4  20  100.68    3.90
  -1   4 -20   86.87    5.38
   1   4  20  101.50    4.24
   1   4  20   95.38    4.91
  -1   4 -20  104.28    5.33
   1   4  20   99.97    4.96
   1  -4  20   93.85    4.61
   1  -4  20   92.83    5.25
  -1  -4 -20   97.32    5.01
   1  -4  20   87.78    5.32
   1   4  21    6.52    2.71
   1   4  21    2.43    2.75
  -1   4 -21   -0.51    4.01
   1   4  21    6.92    3.62
  -1   4 -21    5.46    4.86
   1   4  21   -0.55    3.44
   1  -4  21   -0.30    3.68
  -1  -4 -21    5.43    3.60
   1  -4  21   10.33    3.86
   1  -4  21    1.76    3.26
   1   4  22  288.89    9.38
  -1   4 -22  302.16   11.18
  -1   4 -22  271.42   10.61
   1   4  22  290.79   10.14
   1  -4  22  326.17   10.47
  -1  -4 -22  314.15   10.18
   1  -4  22  291.01   10.35
   1  -4  22  272.04    9.44
   1   4  23    0.20    2.95
  -1   4 -23   -2.96    4.56
  -1   4 -23   -2.11    4.86
   1   4  23   -1.35    3.56
   1  -4  23    2.83    4.04
   1  -4  23    1.79    4.42
  -1  -4 -23   -0.14    3.90
   1   4  24    2.70    3.02
  -1   4 -24   -0.58    4.78
  -1   4 -24    2.42    5.19
   1   4  24    2.85    4.02
   1  -4  24   -0.16    4.15
   1  -4  24    0.17    4.12
  -1  -4 -24    1.86    3.97
   1   4  25   43.83    3.81
  -1   4 -25   38.01    5.45
   1   4  25   51.25    4.82
  -1   4 -25   50.44    6.22
   1  -4  25   43.15    5.34
   1  -4  25   49.82    4.94
  -1   4 -26   12.57    5.19
   1   4  26    4.18    4.44
  -1   4 -26    7.89    5.80
   1  -4  26    8.39    4.86
   1  -4  26    2.71    4.58
  -1   4 -27    0.22    5.13
   1   4  27    0.73    4.35
  -1   4 -27   -6.96    5.95
   1  -4  27   11.70    4.74
   1  -4  27    0.52    4.47
  -1   4 -28   -1.17    5.33
  -1   4 -28    4.65    6.25
   1   4  28    9.02    4.87
   1  -4  28   -2.86    5.13
   1  -4  28   -2.81    4.81
  -1   4 -29   44.02    6.22
   1   4  29   49.31    5.81
  -1   4 -29   45.59    7.00
   1  -4  29   37.71    5.85
  -1   4 -30   -6.34    5.98
   1   4  30   -3.98    5.13
  -1   4 -30    7.75    6.72
   1  -4  30   -2.00    5.72
  -1   4 -31    6.05    6.42
   1   4  31   18.44    5.49
  -1   4 -31   21.60    7.32
   1  -4  31   14.36    6.12
  -1   4 -32   -1.09    6.44
  -1   4 -32   -9.63    7.27
  -1   4 -33   18.56    7.56
   1   5 -33    9.92    7.75
   1   5 -32   -1.81    7.41
   1   5 -31    6.57    6.36
  -1   5  31   18.33    5.74
   1   5 -31    7.55    7.05
  -1  -5  31    2.32    6.05
   1   5 -30   -1.77    6.02
   1   5 -30   -2.24    6.78
  -1   5  30    2.35    5.33
  -1  -5  30   -6.90    5.96
   1   5 -29   -0.97    5.83
   1   5 -29    4.06    6.47
  -1   5  29   -0.20    4.73
  -1  -5  29    3.07    5.51
  -1  -5  29   -2.14    5.63
   1   5 -28   -6.07    5.68
  -1   5  28   -0.20    4.85
   1   5 -28    0.26    6.45
  -1  -5  28    8.58    5.50
  -1  -5  28   -2.81    5.26
   1   5 -27   40.72    5.85
   1   5 -27   44.45    6.71
  -1   5  27   60.27    5.57
  -1  -5  27   57.90    5.86
  -1  -5  27   60.64    6.05
   1   5 -26   57.93    5.81
   1   5 -26   57.27    6.79
  -1   5  26   61.04    5.32
  -1  -5  26   53.37    5.55
  -1  -5  26   68.81    5.88
   1   5 -25    9.11    5.14
  -1   5  25   19.86    4.19
   1   5 -25   12.70    5.83
  -1  -5  25   28.86    5.08
  -1  -5  25   14.25    5.08
   1   5 -24   17.01    4.93
   1   5 -24   26.08    5.81
  -1   5  24   28.34    4.48
  -1  -5  24   32.87    4.93
  -1  -5  24   35.72    5.10
   1   5 -23   60.29    6.18
   1   5 -23   55.65    5.64
  -1   5  23   65.14    4.92
  -1  -5  23   59.01    5.21
  -1  -5  23   64.02    4.64
  -1  -5  23   60.39    5.30
   1   5 -22  250.74   10.06
   1   5 -22  243.54    9.64
  -1   5  22  247.38    8.88
  -1  -5  22  233.73    8.56
  -1  -5  22  231.10    9.12
  -1  -5  22  256.08    9.34
  -1   5  21  128.86    5.97
   1   5 -21  122.59    6.57
   1   5 -21  127.55    7.13
   1  -5 -21  120.37    5.02
  -1  -5  21  132.82    5.77
  -1  -5  21  119.79    6.30
  -1  -5  21  116.19    6.34
  -1   5  20   42.19    4.16
  -1   5  20   43.32    3.81
  -1   5  20   39.60    2.77
   1   5 -20   36.64    5.28
   1   5 -20   36.09    4.63
  -1  -5  20   37.76    4.37
   1  -5 -20   42.51    3.10
  -1  -5  20   40.76    4.04
  -1  -5  20   36.79    4.29
   1   5 -19   26.02    4.56
  -1   5  19   22.49    3.45
  -1   5  19   22.14    2.28
  -1   5  19   25.98    2.91
   1   5 -19   19.25    4.25
  -1   5  19   24.59    3.35
  -1  -5  19   25.62    4.06
  -1  -5  19   23.83    3.65
  -1  -5  19   16.98    3.86
   1  -5 -19   18.34    2.63
  -1   5  18  194.84    7.18
   1   5 -18  213.91    8.49
  -1   5  18  197.00    6.37
   1   5 -18  217.10    8.03
  -1   5  18  195.51    6.68
  -1   5  18  207.99    7.53
  -1  -5  18  203.87    7.37
  -1  -5  18  206.85    7.81
   1  -5 -18  203.58    6.62
  -1  -5  18  211.20    7.59
   1   5 -17   96.04    5.55
  -1   5  17   85.83    4.48
  -1   5  17   84.45    3.30
   1   5 -17   90.44    4.95
   1   5 -17   89.92    4.81
  -1   5  17   78.22    3.72
  -1   5  17   88.62    4.51
  -1  -5  17   91.82    4.66
  -1  -5  17   96.29    5.04
   1  -5 -17   76.07    3.56
  -1  -5  17   87.35    4.72
   1   5 -16   -0.99    3.79
  -1   5  16   -1.38    2.96
   1   5 -16    2.78    3.51
  -1   5  16    0.78    2.67
  -1   5  16    1.36    1.57
   1   5 -16    1.80    3.23
  -1   5  16    0.52    2.16
   1   5 -16    1.06    2.85
   1  -5 -16   -0.16    1.86
  -1  -5  16    1.46    3.03
  -1  -5  16   -2.45    2.90
  -1  -5  16   -1.24    3.24
  -1   5  15  104.51    4.03
  -1   5  15  113.57    4.80
  -1   5  15  104.40    3.62
   1   5 -15  111.32    5.24
   1   5 -15  111.09    4.74
   1   5 -15  106.43    5.55
  -1   5  15  123.51    4.80
  -1  -5  15  110.13    5.22
  -1  -5  15  114.60    5.00
   1  -5 -15  104.24    3.76
  -1  -5  15  113.81    4.87
   1   5 -14   38.56    3.01
  -1   5  14   34.89    3.30
   1   5 -14   32.38    3.77
   1   5 -14   36.55    4.10
  -1   5  14   32.90    1.79
  -1   5  14   34.35    2.36
  -1   5  14   26.73    2.90
  -1  -5  14   31.77    3.49
  -1  -5  14   32.06    3.40
  -1  -5  14   35.08    3.25
  -1   5  13  273.01    8.68
  -1   5  13  281.10    8.62
  -1   5  13  261.76    7.66
  -1   5  13  262.72    8.01
   1   5 -13  261.68    8.96
   1   5 -13  255.14    9.34
   1   5 -13  269.60    8.55
  -1  -5  13  280.58    8.72
  -1  -5  13  277.35    8.83
  -1  -5  13  277.53    9.10
  -1   5  12  462.33   13.03
  -1   5  12  460.92   13.10
  -1   5  12  486.58   14.06
  -1   5  12  494.27   13.48
  -1   5  12  466.34   13.09
  -1   5  12  513.86   14.07
   1   5 -12  518.40   14.43
  -1   5  12  461.09   13.05
   1   5 -12  492.72   13.90
   1   5 -12  506.61   14.81
  -1  -5  12  497.74   14.24
  -1  -5  12  472.19   14.15
  -1  -5  12  495.53   14.39
  -1  -5  12  498.41   14.04
  -1   5  11  305.30    8.47
  -1   5  11  323.31    9.55
   1   5 -11  320.99    9.47
  -1   5  11  306.82    8.83
  -1   5  11  291.17    8.40
  -1   5  11  289.86    8.39
  -1   5  11  300.19    8.52
   1   5 -11  320.15    9.31
   1   5 -11  317.78    9.89
   1   5 -11  318.30   10.18
  -1  -5  11  321.36    9.69
  -1  -5  11  323.99    9.45
  -1  -5  11  311.78    9.76
  -1  -5  11  326.58    9.71
  -1   5  10 2119.56   59.30
  -1   5  10 2144.95   59.33
   1   5 -10 2219.06   60.22
   1   5 -10 2241.08   60.48
   1   5 -10 2217.96   59.94
   1   5 -10 2210.49   59.79
  -1   5  10 2162.74   60.00
   1   5 -10 2236.25   60.17
  -1   5  10 2154.77   59.49
  -1  -5  10 2232.10   60.08
  -1  -5  10 2184.50   60.27
  -1  -5  10 2213.22   59.90
  -1  -5  10 2206.26   60.14
  -1   5   9 1983.53   54.01
   1   5  -9 1910.38   54.75
   1   5  -9 1752.60   54.92
  -1   5   9 1971.32   54.03
   1   5  -9 2021.71   54.61
  -1   5   9 2021.17   54.67
  -1   5   9 1969.08   54.15
   1   5  -9 1967.90   54.72
   1   5  -9 2031.19   54.40
  -1  -5   9 2027.97   54.79
  -1  -5   9 1987.18   54.86
  -1  -5   9 2018.13   54.67
  -1  -5   9 1993.98   54.50
   1   5  -8  331.46    9.85
  -1   5   8  307.98    9.10
  -1   5   8  335.63    9.90
  -1   5   8  304.33    9.03
   1   5  -8  323.36    9.90
   1   5  -8  319.92    9.75
  -1   5   8  299.22    9.01
   1   5  -8  328.31    9.44
  -1  -5   8  328.51    9.77
  -1  -5   8  333.22    9.98
  -1  -5   8  318.51    9.48
  -1   5   7  174.13    5.24
  -1   5   7  170.65    5.27
   1   5  -7  175.78    6.13
   1   5  -7  178.19    5.90
  -1   5   7  169.39    6.07
   1   5  -7  174.86    5.59
   1   5  -7  138.77    5.97
  -1  -5   7  175.13    5.95
  -1  -5   7  176.19    5.65
  -1  -5   7  173.73    6.24
  -1   5   6  318.35    9.93
   1   5  -6  346.20   10.12
   1   5  -6  360.54   10.59
  -1   5   6  349.79    9.93
   1   5  -6  347.29   10.32
  -1   5   6  352.10   10.54
  -1  -5   6  348.84   10.59
   1  -5  -6  367.15   10.52
  -1  -5   6  341.20   10.15
  -1  -5   6  358.82   10.39
  -1   5   5  799.16   21.98
   1   5  -5  804.79   22.25
  -1   5   5  799.97   22.02
  -1   5   5  826.99   22.34
   1   5  -5  803.59   22.02
   1   5  -5  807.55   22.42
  -1   5   5  802.14   22.48
   1   5  -5  704.25   22.56
  -1  -5   5  805.59   22.53
  -1  -5   5  688.53   22.35
  -1  -5   5  783.97   22.19
   1  -5  -5  831.26   22.48
   1   5  -4  308.74   10.07
  -1   5   4  335.08    9.71
   1   5  -4  341.46    9.90
  -1   5   4  339.10    9.97
   1   5  -4  328.36   10.21
   1   5  -4  321.28    9.66
  -1   5   4  354.95   10.32
   1   5  -4  345.37   10.37
   1  -5  -4  334.96   10.16
  -1  -5   4  330.51   10.28
  -1  -5   4  337.82   10.19
  -1  -5   4  330.56    9.82
  -1   5   3  512.13   14.43
  -1   5   3  508.82   14.35
   1   5  -3  509.22   14.63
   1   5  -3  481.89   14.34
  -1   5   3  512.93   14.77
   1   5  -3  502.99   14.69
   1   5  -3  531.07   14.79
   1   5  -3  500.84   14.19
  -1  -5   3  517.33   14.66
   1  -5  -3  513.73   14.75
   1  -5  -3  498.42   13.85
  -1  -5   3  482.49   14.31
   1   5  -2   88.89    3.40
  -1   5   2   87.77    2.92
  -1   5   2   87.31    3.62
   1   5  -2   98.33    3.27
  -1   5   2   82.89    3.42
   1   5  -2   93.54    3.88
  -1   5   2   94.26    4.28
  -1  -5   2   87.09    3.34
   1  -5  -2   98.61    4.01
   1  -5  -2   87.22    2.87
  -1  -5   2   91.80    3.69
   1  -5  -2   90.43    3.39
   1  -5  -2   86.19    3.69
   1   5  -1   94.44    3.11
  -1   5   1   83.87    2.95
  -1   5   1   88.73    3.58
   1   5  -1   90.38    3.76
   1   5  -1   82.10    3.14
  -1   5   1   93.89    3.63
  -1   5   1   83.55    3.35
   1  -5  -1   85.93    3.89
   1  -5  -1   97.29    3.45
   1  -5  -1   84.46    2.92
  -1  -5   1   84.86    3.17
  -1  -5   1   80.39    3.60
   1  -5  -1   85.59    3.53
   1   5   0   -0.42    2.16
   1   5   0    1.81    1.40
  -1   5   0    2.59    1.80
   1   5   0    1.36    1.40
  -1   5   0    0.11    1.37
  -1   5   0    3.00    1.98
  -1   5   0    1.88    2.22
  -1  -5   0   -1.22    2.28
   1  -5   0    0.65    1.72
   1  -5   0    2.44    1.80
   1  -5   0    0.10    1.44
  -1  -5   0    2.13    1.38
  -1  -5   0    1.08    1.77
   1   5   1   99.69    3.44
   1   5   1   90.26    4.27
   1   5   1  100.19    3.23
  -1   5  -1   95.79    3.67
  -1   5  -1   97.96    3.92
  -1   5  -1   97.78    3.43
  -1   5  -1   83.66    4.01
   1   5   1   98.95    3.85
  -1  -5  -1   90.80    4.13
   1  -5   1  100.45    3.68
   1  -5   1  102.25    3.80
  -1  -5  -1  101.03    3.18
   1  -5   1   96.45    3.40
  -1  -5  -1   97.47    3.74
  -1   5  -2    2.66    1.89
   1   5   2    6.09    2.65
  -1   5  -2   -0.31    2.73
  -1   5  -2    2.75    1.55
   1   5   2   -0.05    1.83
   1   5   2    2.13    1.79
   1   5   2    6.55    1.13
  -1   5  -2    4.80    2.17
  -1   5  -2    2.92    2.29
   1  -5   2    4.50    1.70
  -1  -5  -2    1.30    2.38
   1  -5   2    1.69    1.68
   1  -5   2    5.61    2.02
  -1  -5  -2    4.20    1.09
  -1   5  -3  422.44   13.23
   1   5   3  423.64   12.34
   1   5   3  461.50   13.10
  -1   5  -3  441.91   12.78
  -1   5  -3  465.38   13.19
   1   5   3  486.17   12.76
  -1   5  -3  365.18   12.80
   1   5   3  477.60   12.81
  -1   5  -3  467.74   13.12
  -1  -5  -3  454.34   13.14
   1  -5   3  460.63   12.79
   1  -5   3  426.83   13.16
   1  -5   3  438.15   12.83
   1  -5   3  478.50   13.13
  -1  -5  -3  453.79   12.32
  -1   5  -4   40.04    3.19
   1   5   4   37.39    2.85
  -1   5  -4   39.59    3.16
  -1   5  -4   43.47    2.40
   1   5   4   39.70    2.61
   1   5   4   35.22    1.44
  -1   5  -4   37.07    2.37
   1   5   4   43.24    2.16
   1  -5   4   40.61    2.55
  -1  -5  -4   39.57    2.91
   1  -5   4   34.39    2.97
  -1  -5  -4   39.46    1.39
   1  -5   4   39.64    2.77
   1  -5   4   42.35    2.36
   1   5   5  100.40    4.08
  -1   5  -5  100.05    4.39
   1   5   5   92.00    3.32
  -1   5  -5  104.72    3.88
  -1   5  -5   98.91    3.87
  -1   5  -5  108.98    4.49
   1  -5   5   99.90    4.31
  -1  -5  -5   92.18    3.34
  -1  -5  -5  102.29    4.18
   1  -5   5   96.61    4.39
   1  -5   5   96.45    3.84
   1  -5   5   95.04    3.81
  -1   5  -6  951.08   26.62
  -1   5  -6  943.51   26.47
  -1   5  -6  955.71   26.73
   1   5   6  956.08   26.66
  -1   5  -6  915.32   26.90
   1   5   6  937.12   26.16
  -1  -5  -6  939.60   26.16
  -1  -5  -6  965.91   26.76
   1  -5   6  954.88   26.58
   1  -5   6  968.84   26.95
   1  -5   6  945.52   26.84
   1  -5   6  975.18   26.59
   1   5   7  384.57   10.94
   1   5   7  387.82   11.63
  -1   5  -7  403.03   11.76
  -1   5  -7  392.29   11.63
  -1   5  -7  383.90   11.40
  -1   5  -7  398.37   11.87
   1  -5   7  383.65   11.80
  -1  -5  -7  385.04   10.92
   1  -5   7  380.31   11.59
  -1  -5  -7  393.44   11.71
   1  -5   7  403.34   12.11
   1  -5   7  390.66   11.53
   1   5   8    1.99    1.14
   1   5   8   -0.82    2.27
   1   5   8    4.84    2.66
  -1   5  -8    1.91    2.97
  -1   5  -8    4.23    2.89
  -1   5  -8    1.05    2.39
   1   5   8    2.24    1.19
  -1   5  -8    0.96    2.29
   1  -5   8    2.61    2.22
   1  -5   8    3.21    2.63
   1  -5   8    4.76    2.77
   1  -5   8   -0.29    2.57
   1   5   9   98.75    3.04
  -1   5  -9   98.98    4.71
  -1   5  -9  106.36    4.21
   1   5   9  105.33    4.40
  -1   5  -9   95.30    4.34
   1   5   9   88.76    3.03
  -1   5  -9  103.31    4.35
   1   5   9  109.16    4.00
   1   5   9  106.28    3.72
   1  -5   9  100.89    4.06
   1  -5   9  103.35    4.52
   1  -5   9   91.23    4.40
   1  -5   9   95.06    4.57
   1   5  10 3167.79   88.10
  -1   5 -10 3337.92   89.14
   1   5  10 3161.60   88.10
  -1   5 -10 3364.89   88.86
   1   5  10 3331.01   88.80
  -1   5 -10 3328.99   88.79
  -1   5 -10 3288.31   89.07
   1   5  10 3347.56   88.78
   1   5  10 3257.42   88.66
   1  -5  10 3355.67   89.19
   1  -5  10 3331.30   88.91
   1  -5  10 3334.23   89.01
   1  -5  10 3263.08   89.03
  -1   5 -11 1629.62   43.98
   1   5  11 1518.90   43.47
   1   5  11 1529.68   42.93
   1   5  11 1546.93   42.93
   1   5  11 1591.46   43.59
  -1   5 -11 1619.63   43.65
  -1   5 -11 1584.04   44.28
   1   5  11 1639.14   43.63
  -1   5 -11 1617.54   43.64
   1  -5  11 1634.74   43.85
   1  -5  11 1620.48   43.77
   1  -5  11 1594.77   44.06
   1  -5  11 1602.13   43.81
  -1   5 -12  337.30   10.13
  -1   5 -12  350.98   10.63
   1   5  12  331.91    9.93
   1   5  12  328.34    9.29
   1   5  12  328.00   10.04
   1   5  12  319.08    9.27
  -1   5 -12  324.26   10.14
  -1   5 -12  329.14   10.92
   1   5  12  331.09   10.03
   1  -5  12  331.53   10.56
   1  -5  12  329.59   10.35
   1  -5  12  335.71   10.38
   1  -5  12  331.56   10.25
   1  -5  12  337.84   10.99
   1   5  13    0.06    1.35
  -1   5 -13    1.20    3.15
  -1   5 -13    1.63    2.69
  -1   5 -13    2.20    3.63
   1   5  13   -0.87    2.64
   1   5  13   -0.03    1.29
  -1   5 -13    2.87    2.46
   1   5  13   -0.14    2.35
   1   5  13    2.90    2.31
   1  -5  13    4.87    2.70
   1  -5  13    0.70    2.66
   1  -5  13   -0.10    2.79
   1  -5  13    5.26    3.80
  -1   5 -14    3.17    3.30
  -1   5 -14    1.87    2.79
  -1   5 -14    5.18    2.71
   1   5  14   -2.46    2.59
   1   5  14    0.58    2.47
   1   5  14    3.27    1.45
   1   5  14    2.18    1.50
   1   5  14    2.35    2.43
  -1   5 -14    1.70    3.43
   1  -5  14    2.54    2.97
   1  -5  14    3.81    4.17
   1  -5  14    7.00    2.95
   1  -5  14    2.21    2.79
   1   5  15  223.43    7.52
  -1   5 -15  236.87    8.29
   1   5  15  230.55    6.99
   1   5  15  256.48    7.94
   1   5  15  233.90    7.57
   1   5  15  227.54    6.98
  -1   5 -15  239.43    8.71
  -1   5 -15  251.36    7.87
   1  -5  15  234.68    8.88
   1  -5  15  241.65    8.27
   1  -5  15  232.27    8.05
   1  -5  15  225.92    7.95
  -1   5 -16  127.41    5.69
   1   5  16  129.47    5.01
  -1   5 -16  118.34    5.59
   1   5  16  125.02    4.26
   1   5  16  127.23    4.93
   1   5  16  120.95    4.25
   1   5  16  122.94    5.14
  -1   5 -16  124.81    6.07
   1  -5  16  130.09    5.69
   1  -5  16  128.05    5.40
   1  -5  16  125.56    5.54
  -1   5 -17   30.76    3.98
   1   5  17   24.16    3.12
  -1   5 -17   31.18    3.95
   1   5  17   28.10    2.22
   1   5  17   28.28    2.22
   1   5  17   22.36    2.95
  -1   5 -17   26.65    4.16
   1   5  17   25.99    3.21
   1  -5  17   20.82    3.40
   1  -5  17   21.97    3.82
   1  -5  17   28.03    3.58
  -1   5 -18   51.81    4.83
   1   5  18   40.87    2.65
  -1   5 -18   49.87    4.20
   1   5  18   45.71    3.25
   1   5  18   43.90    2.69
   1   5  18   42.44    3.46
   1   5  18   50.78    3.57
   1  -5  18   45.27    4.18
   1  -5  18   38.18    3.79
   1  -5  18   39.55    4.01
   1   5  19   38.09    3.51
  -1   5 -19   26.78    4.25
   1   5  19   28.48    2.49
   1   5  19   29.22    3.09
   1   5  19   26.67    2.58
  -1   5 -19   18.81    4.74
   1   5  19   30.12    3.56
   1  -5  19   25.46    3.67
   1  -5  19   27.04    4.01
   1  -5  19   28.65    4.16
   1   5  20   45.23    3.92
  -1   5 -20   49.85    4.59
   1   5  20   48.56    3.05
   1   5  20   47.20    3.02
  -1   5 -20   64.02    5.75
   1   5  20   53.89    4.15
   1  -5  20   49.35    4.83
   1  -5  20   53.86    4.23
   1  -5  20   45.29    4.44
  -1   5 -21   13.91    4.48
   1   5  21    5.57    2.51
  -1   5 -21   13.53    5.19
   1   5  21    2.64    3.51
   1  -5  21   -0.82    4.08
   1  -5  21    3.17    3.62
   1  -5  21    9.79    4.06
   1   5  22  236.81    7.69
  -1   5 -22  228.74    9.46
   1   5  22  238.01    8.63
  -1   5 -22  236.10    9.98
   1  -5  22  228.28    9.04
   1  -5  22  222.68    8.27
   1  -5  22  240.26    9.06
  -1   5 -23  137.16    7.82
  -1   5 -23  146.89    7.34
   1   5  23  135.00    5.36
   1   5  23  138.31    6.43
   1  -5  23  124.42    6.71
   1  -5  23  123.93    6.60
  -1   5 -24   78.37    6.13
   1   5  24   91.13    5.67
  -1   5 -24   83.05    6.85
   1  -5  24   88.89    6.29
   1  -5  24   87.96    5.97
  -1   5 -25   18.35    5.22
   1   5  25   25.10    4.28
  -1   5 -25   24.99    5.97
   1  -5  25   15.50    5.01
   1  -5  25   14.91    4.80
  -1   5 -26   31.76    5.77
   1   5  26   31.50    4.61
  -1   5 -26   29.70    6.33
   1  -5  26   22.95    4.95
   1  -5  26   29.82    5.17
  -1   5 -27    6.31    5.52
   1   5  27    0.19    4.56
  -1   5 -27    3.40    6.06
   1  -5  27    6.04    5.27
   1  -5  27    2.66    4.68
  -1   5 -28   16.84    6.00
   1   5  28   15.62    4.93
  -1   5 -28   16.28    6.49
   1  -5  28   18.27    5.66
   1  -5  28   14.36    5.26
  -1   5 -29   -5.06    6.76
  -1   5 -29   13.99    6.25
   1   5  29    3.23    5.06
   1  -5  29    1.53    5.56
  -1   5 -30   -5.55    7.00
  -1   5 -30    1.59    6.30
   1   5  30    1.05    5.21
   1  -5  30    3.19    5.80
  -1   5 -31   -0.30    7.06
  -1   5 -31   -4.12    6.46
   1   5  31    3.50    5.32
  -1   5 -32   33.69    7.95
   1   6 -32   -4.10    7.92
   1   6 -31  -12.49    7.44
   1   6 -30   -7.38    7.29
   1   6 -30   10.28    6.35
  -1   6  30    6.69    5.26
  -1  -6  30    6.84    5.87
   1   6 -29    2.28    5.97
  -1   6  29    6.45    4.89
   1   6 -29    3.14    6.71
  -1  -6  29    3.07    5.55
  -1  -6  29   -7.09    5.81
   1   6 -28   -2.44    5.76
  -1   6  28    0.80    4.89
   1   6 -28    3.87    6.41
  -1  -6  28    1.89    5.56
  -1  -6  28    2.61    5.29
   1   6 -27    7.07    5.71
  -1   6  27   -2.50    4.69
   1   6 -27   -7.22    6.29
  -1  -6  27    6.64    5.25
  -1  -6  27   -2.34    5.44
   1   6 -26   23.57    5.75
  -1   6  26   24.39    4.94
   1   6 -26   20.69    6.34
  -1  -6  26   24.48    5.26
  -1  -6  26   28.22    5.41
   1   6 -25    5.65    5.31
  -1   6  25    4.06    4.37
   1   6 -25   10.00    5.99
  -1  -6  25    5.53    4.87
  -1  -6  25    2.44    4.98
   1   6 -24  264.94   10.48
  -1   6  24  233.15    9.57
   1   6 -24  247.53   11.03
  -1  -6  24  262.69   10.04
  -1  -6  24  266.27   10.27
   1   6 -23   39.88    6.35
   1   6 -23   33.47    5.05
  -1   6  23   41.84    4.76
  -1  -6  23   35.39    4.67
  -1  -6  23   42.17    5.18
  -1  -6  23   34.14    5.04
   1   6 -22   -3.15    5.50
   1   6 -22   12.95    4.85
  -1   6  22    4.18    3.87
  -1  -6  22   15.14    4.73
  -1  -6  22    7.70    4.46
  -1  -6  22    9.07    4.10
   1   6 -21  156.31    8.22
   1   6 -21  172.08    7.59
  -1   6  21  161.13    7.01
  -1  -6  21  136.02    6.79
  -1  -6  21  168.80    7.69
  -1  -6  21  160.94    7.16
  -1   6  20  275.27    8.86
   1   6 -20  309.55   10.90
  -1   6  20  319.33   10.34
   1   6 -20  327.70   11.37
  -1  -6  20  312.59   10.83
  -1  -6  20  297.17   10.22
  -1  -6  20  300.31   10.45
  -1   6  19   47.09    4.03
  -1   6  19   37.05    2.34
  -1   6  19   31.39    4.00
   1   6 -19   45.19    4.71
   1   6 -19   41.96    5.46
  -1  -6  19   35.67    4.74
  -1  -6  19   31.83    4.24
  -1  -6  19   32.75    4.09
  -1   6  18  128.13    4.75
  -1   6  18  119.62    4.12
  -1   6  18  127.62    5.63
  -1   6  18  127.20    4.26
  -1   6  18  138.89    5.72
   1   6 -18  126.01    6.46
   1   6 -18  144.74    7.11
  -1  -6  18  132.26    6.30
  -1  -6  18  126.20    5.93
  -1  -6  18  135.54    6.07
  -1   6  17    1.81    1.46
  -1   6  17    4.03    1.54
  -1   6  17    3.89    3.58
   1   6 -17    1.50    4.10
  -1   6  17    1.62    2.29
  -1   6  17    4.81    2.96
  -1  -6  17    6.10    3.52
  -1  -6  17    7.41    3.70
  -1  -6  17   -3.71    3.62
  -1   6  16    5.71    2.94
  -1   6  16    3.00    1.27
  -1   6  16    2.79    1.42
  -1   6  16    3.97    3.47
  -1   6  16    3.02    2.22
   1   6 -16    2.48    4.35
  -1  -6  16    4.65    3.58
  -1  -6  16    7.77    3.69
  -1  -6  16    7.90    3.22
  -1   6  15   13.24    2.15
  -1   6  15   12.65    1.27
  -1   6  15   12.12    1.19
   1   6 -15   11.04    3.93
  -1   6  15    9.98    3.50
   1   6 -15   10.72    3.02
  -1   6  15   13.50    2.95
  -1  -6  15   14.38    3.47
  -1  -6  15   13.03    3.19
  -1  -6  15   16.10    3.61
  -1   6  14  230.85    7.11
  -1   6  14  203.75    6.03
  -1   6  14  173.45    5.34
  -1   6  14  175.29    5.33
  -1   6  14  245.75    7.00
   1   6 -14  231.94    6.80
   1   6 -14  221.47    7.43
   1   6 -14  214.21    7.96
  -1  -6  14  225.24    7.37
  -1  -6  14  220.79    7.01
  -1  -6  14  213.90    7.51
  -1   6  13   31.67    1.36
  -1   6  13   32.96    2.36
  -1   6  13   41.85    3.71
  -1   6  13   32.42    1.48
   1   6 -13   38.03    4.05
  -1   6  13   37.89    3.12
   1   6 -13   35.77    3.33
   1   6 -13   35.60    2.99
   1   6 -13   39.82    4.46
  -1  -6  13   40.82    3.59
  -1  -6  13   34.83    3.22
  -1  -6  13   41.96    3.87
  -1  -6  13   33.68    3.84
  -1   6  12    1.04    1.06
   1   6 -12    5.20    3.26
  -1   6  12    6.32    3.35
   1   6 -12    3.28    3.43
  -1   6  12    3.11    1.94
   1   6 -12    5.49    2.69
  -1   6  12    4.62    1.35
   1   6 -12    4.93    3.50
   1   6 -12    3.13    2.97
  -1  -6  12    4.92    3.33
  -1  -6  12    5.07    3.42
  -1  -6  12    6.08    2.75
  -1  -6  12    7.65    3.13
  -1   6  11   30.28    1.57
   1   6 -11   28.27    3.37
   1   6 -11   38.03    3.53
  -1   6  11   23.63    3.55
  -1   6  11   29.70    2.14
   1   6 -11   32.88    3.72
  -1   6  11   31.66    1.85
   1   6 -11   30.00    3.81
   1   6 -11   35.23    2.79
  -1  -6  11   28.03    3.60
  -1  -6  11   31.90    3.56
  -1  -6  11   30.18    2.90
  -1  -6  11   33.61    3.41
  -1   6  10  894.81   25.55
   1   6 -10  963.08   26.06
  -1   6  10  941.80   26.41
   1   6 -10  943.18   26.33
  -1   6  10  905.60   25.59
   1   6 -10  932.93   26.51
   1   6 -10  948.60   26.49
  -1   6  10  927.86   25.74
  -1  -6  10  957.69   26.34
  -1  -6  10  913.94   26.62
  -1  -6  10  947.75   26.52
  -1  -6  10  938.81   26.18
   1   6  -9   56.78    3.86
  -1   6   9   54.70    3.83
  -1   6   9   56.87    2.59
   1   6  -9   61.79    3.15
   1   6  -9   55.25    4.00
  -1   6   9   52.45    2.50
   1   6  -9   52.63    3.42
  -1   6   9   52.51    2.38
  -1  -6   9   60.03    3.64
  -1  -6   9   55.40    3.92
  -1  -6   9   54.26    3.17
  -1   6   8   28.70    1.93
   1   6  -8   33.44    2.66
   1   6  -8   32.50    3.16
   1   6  -8   39.26    3.44
  -1   6   8   36.28    3.35
  -1   6   8   26.26    1.97
  -1  -6   8   29.68    3.31
  -1  -6   8   31.47    3.00
  -1  -6   8   27.04    2.52
   1   6  -7   -3.90    3.07
  -1   6   7   -0.09    2.24
  -1   6   7    0.63    1.47
   1   6  -7    0.35    2.35
  -1   6   7    2.65    2.74
   1   6  -7   -0.35    2.21
  -1   6   7    0.45    1.64
  -1  -6   7    2.15    2.57
  -1  -6   7    4.84    2.98
  -1  -6   7    2.68    2.10
  -1   6   6  422.96   12.22
   1   6  -6  430.59   13.09
  -1   6   6  406.64   12.22
  -1   6   6  422.71   12.60
  -1   6   6  430.70   12.83
   1   6  -6  435.59   12.30
   1   6  -6  426.83   12.82
   1   6  -6  450.18   12.66
  -1  -6   6  380.95   12.77
   1  -6  -6  412.87   12.75
  -1  -6   6  422.33   12.54
  -1  -6   6  433.78   12.40
  -1  -6   6  437.27   12.96
   1   6  -5    8.96    2.81
   1   6  -5    6.74    3.11
  -1   6   5    9.51    1.98
  -1   6   5    9.13    2.20
   1   6  -5    8.98    2.68
   1   6  -5   12.27    2.10
  -1   6   5    5.39    2.89
   1   6  -5    8.46    2.24
  -1  -6   5    9.34    2.33
   1  -6  -5   12.18    2.80
  -1  -6   5    6.88    2.88
  -1  -6   5    8.14    2.38
  -1   6   4   29.41    2.37
   1   6  -4   30.69    3.11
   1   6  -4   24.16    2.80
  -1   6   4   26.61    2.48
   1   6  -4   28.64    3.27
  -1   6   4   31.87    3.41
   1   6  -4   32.00    2.27
   1   6  -4   29.38    2.38
  -1  -6   4   27.13    2.89
  -1  -6   4   26.05    2.40
   1  -6  -4   27.96    3.16
   1  -6  -4   26.16    1.21
  -1  -6   4   28.96    3.07
   1  -6  -4   25.67    1.22
  -1   6   3  279.29    8.57
   1   6  -3  285.59    9.02
  -1   6   3  283.36    9.15
  -1   6   3  242.08    7.95
   1   6  -3  296.58    8.93
  -1   6   3  289.23    8.53
   1   6  -3  296.21    8.50
   1   6  -3  288.21    8.29
   1   6  -3  305.22    9.07
   1  -6  -3  282.01    7.88
   1  -6  -3  285.54    9.11
  -1  -6   3  296.17    8.95
  -1  -6   3  277.71    8.41
  -1   6   2  568.20   17.26
  -1   6   2  567.54   16.38
  -1   6   2  592.24   16.89
   1   6  -2  618.20   16.64
  -1   6   2  610.76   16.86
   1   6  -2  603.45   16.71
   1   6  -2  594.30   17.09
  -1   6   2  586.55   16.89
  -1  -6   2  607.61   16.65
   1  -6  -2  577.07   16.33
   1  -6  -2  582.58   17.32
   1  -6  -2  600.24   16.94
  -1  -6   2  570.61   17.00
   1  -6  -2  585.14   16.83
   1   6  -1  345.68    9.83
   1   6  -1  339.68    9.89
  -1   6   1  326.15   10.19
   1   6  -1  345.24   10.33
  -1   6   1  319.23    9.65
  -1   6   1  342.07   10.24
  -1   6   1  352.55   10.06
   1  -6  -1  340.36   10.62
   1  -6  -1  344.38    9.66
  -1  -6   1  336.14   10.23
  -1  -6   1  333.79    9.82
   1  -6  -1  336.00   10.13
   1  -6  -1  346.49   10.17
   1   6   0   -0.49    1.56
  -1   6   0   -0.08    2.28
  -1   6   0    3.82    1.60
   1   6   0    1.87    2.47
   1   6   0    5.12    1.58
  -1   6   0    0.55    1.99
  -1   6   0    3.73    2.51
   1  -6   0   -1.77    2.12
  -1  -6   0    2.60    1.59
  -1  -6   0    3.00    2.56
  -1  -6   0   -0.15    2.09
   1  -6   0    0.93    1.93
   1  -6   0    2.19    1.58
   1   6   1   -2.42    1.53
   1   6   1   -0.34    3.04
  -1   6  -1    3.53    2.09
   1   6   1    0.10    1.67
   1   6   1   -0.61    2.21
  -1   6  -1   -3.89    2.67
  -1   6  -1    1.85    2.40
  -1   6  -1    0.20    1.71
  -1  -6  -1   -3.19    2.82
   1  -6   1   -1.89    1.75
   1  -6   1   -1.47    2.10
   1  -6   1    2.67    1.94
  -1  -6  -1    0.49    1.42
  -1  -6  -1    0.07    2.06
   1   6   2 1204.92   32.81
  -1   6  -2 1197.54   33.18
   1   6   2 1186.46   33.10
  -1   6  -2 1201.77   33.14
  -1   6  -2 1217.17   33.06
   1   6   2 1170.19   32.69
  -1   6  -2 1179.53   32.77
   1   6   2 1172.98   32.42
  -1   6  -2 1161.14   32.70
   1  -6   2 1146.58   32.64
  -1  -6  -2 1183.36   32.38
   1  -6   2 1196.91   32.86
   1  -6   2 1177.66   33.06
  -1  -6  -2 1185.80   32.81
  -1  -6  -2 1159.37   33.17
  -1   6  -3   32.12    2.61
   1   6   3   34.25    3.24
  -1   6  -3   34.23    3.46
   1   6   3   34.41    1.71
  -1   6  -3   29.93    3.06
  -1   6  -3   31.61    3.22
   1   6   3   32.01    2.38
   1   6   3   27.56    2.52
  -1   6  -3   32.50    2.41
   1  -6   3   33.24    2.42
  -1  -6  -3   35.51    3.16
  -1  -6  -3   39.86    1.60
   1  -6   3   34.07    2.47
   1  -6   3   36.04    3.26
   1  -6   3   26.90    2.59
  -1   6  -4  725.49   20.80
  -1   6  -4  735.03   20.91
   1   6   4  723.76   20.81
  -1   6  -4  761.23   20.56
  -1   6  -4  743.24   20.93
   1   6   4  754.84   20.50
   1   6   4  694.91   19.91
  -1   6  -4  728.10   20.45
   1   6   4  700.74   20.37
   1  -6   4  749.47   20.49
  -1  -6  -4  725.30   20.87
  -1  -6  -4  723.57   19.89
   1  -6   4  751.75   20.57
   1  -6   4  736.35   20.81
   1  -6   4  716.26   20.95
   1   6   5    8.24    2.76
   1   6   5   11.09    1.88
   1   6   5    9.83    0.84
  -1   6  -5   10.35    3.14
  -1   6  -5   17.53    3.00
  -1   6  -5   11.77    2.25
  -1   6  -5   12.08    2.42
   1   6   5    9.95    2.30
   1  -6   5    9.78    2.83
  -1  -6  -5   16.16    2.99
  -1  -6  -5   10.34    0.82
   1  -6   5   14.28    2.30
   1  -6   5    9.29    2.73
   1  -6   5   13.94    2.39
  -1   6  -6    8.29    3.14
   1   6   6    5.85    2.71
   1   6   6    7.17    2.30
   1   6   6    7.92    1.75
  -1   6  -6   10.12    2.50
  -1   6  -6   13.08    2.41
  -1   6  -6   12.97    3.13
  -1  -6  -6    9.80    2.76
   1  -6   6    9.76    3.02
   1  -6   6   10.22    2.64
  -1  -6  -6    7.17    1.62
   1  -6   6   10.40    2.26
   1   6   7 1172.61   33.30
  -1   6  -7 1173.29   33.37
  -1   6  -7 1219.81   33.71
   1   6   7 1181.80   32.75
  -1   6  -7 1229.57   33.10
  -1   6  -7 1191.19   33.31
  -1  -6  -7 1171.88   33.39
   1  -6   7 1209.05   33.23
  -1  -6  -7 1161.07   32.74
   1  -6   7 1183.46   33.54
   1  -6   7 1206.68   33.22
   1   6   8  182.29    6.63
  -1   6  -8  180.88    6.73
  -1   6  -8  166.42    6.90
  -1   6  -8  187.43    6.33
  -1   6  -8  188.84    6.58
  -1   6  -8  202.75    7.00
   1   6   8  193.05    5.71
   1  -6   8  196.48    6.51
   1  -6   8  191.07    6.50
  -1  -6  -8  187.31    6.61
   1  -6   8  187.09    6.86
  -1   6  -9   10.16    3.20
   1   6   9    8.93    1.38
   1   6   9   12.52    3.05
  -1   6  -9    9.86    3.14
  -1   6  -9   10.11    2.53
   1   6   9    9.13    1.33
  -1   6  -9   11.59    2.65
   1   6   9    9.07    2.32
   1  -6   9    6.53    2.41
  -1  -6  -9    7.69    2.81
   1  -6   9    9.10    2.66
   1  -6   9    6.24    3.64
   1  -6   9   13.44    3.23
   1  -6   9    6.42    2.79
   1   6  10   71.45    3.55
  -1   6 -10   71.65    4.20
   1   6  10   82.08    4.13
   1   6  10   73.63    2.53
  -1   6 -10   73.65    3.78
  -1   6 -10   75.23    4.41
   1   6  10   76.08    3.29
  -1   6 -10   77.17    4.07
   1   6  10   73.01    2.54
   1  -6  10   75.28    4.10
   1  -6  10   74.66    3.77
   1  -6  10   68.87    4.05
   1  -6  10   70.90    4.36
   1   6  11  138.31    4.15
   1   6  11  132.57    4.14
  -1   6 -11  159.55    6.00
  -1   6 -11  147.76    5.99
  -1   6 -11  162.02    5.47
   1   6  11  166.21    5.80
   1   6  11  156.17    5.26
  -1   6 -11  178.96    5.88
   1   6  11  159.43    5.26
   1  -6  11  169.75    5.91
   1  -6  11  167.73    6.02
   1  -6  11  160.65    5.70
   1  -6  11  140.77    5.77
  -1   6 -12 1138.88   32.52
  -1   6 -12 1123.38   32.53
  -1   6 -12 1130.73   32.21
  -1   6 -12 1159.95   32.15
   1   6  12 1118.46   32.15
   1   6  12 1152.98   31.96
   1   6  12 1169.97   32.12
   1  -6  12 1161.33   32.67
   1  -6  12 1150.24   32.32
   1  -6  12 1138.65   32.35
   1  -6  12 1130.02   32.43
  -1   6 -13   81.20    4.03
  -1   6 -13   72.50    4.68
   1   6  13   80.38    4.14
   1   6  13   78.39    3.76
  -1   6 -13   76.39    4.21
   1   6  13   74.82    2.36
  -1   6 -13   72.58    4.24
   1   6  13   68.57    2.36
  -1   6 -13   86.40    5.16
   1   6  13   77.08    3.74
   1  -6  13   75.11    5.37
   1  -6  13   75.19    4.38
   1  -6  13   81.45    4.56
   1  -6  13   80.16    4.21
   1  -6  13   86.21    4.46
  -1   6 -14  286.15    9.45
  -1   6 -14  302.04   10.04
   1   6  14  286.18    8.93
  -1   6 -14  290.91    8.94
   1   6  14  280.49    8.86
   1   6  14  268.17    7.75
   1   6  14  258.87    7.73
   1   6  14  294.31    8.63
  -1   6 -14  294.04    8.97
   1  -6  14  276.92    9.39
   1  -6  14  268.48    8.98
   1  -6  14  297.85    9.27
   1   6  15    9.18    2.64
   1   6  15    6.61    3.14
   1   6  15    8.95    2.71
  -1   6 -15    9.84    3.16
   1   6  15    7.49    1.41
  -1   6 -15    6.48    4.34
   1   6  15    8.56    1.34
   1  -6  15   15.54    3.68
   1  -6  15    9.54    3.37
   1  -6  15    1.29    3.46
  -1   6 -16   23.52    4.48
   1   6  16   21.87    3.37
   1   6  16   20.75    1.69
   1   6  16   21.08    1.73
   1   6  16   17.11    3.02
   1   6  16   22.96    3.00
   1  -6  16   25.34    3.48
   1  -6  16   22.94    3.69
   1  -6  16   22.51    3.73
  -1   6 -17    0.76    4.37
   1   6  17    2.03    3.20
   1   6  17    4.42    1.61
   1   6  17    3.61    1.61
   1   6  17    3.16    2.97
   1   6  17    4.34    2.93
   1  -6  17    4.88    3.60
   1  -6  17    6.93    3.76
   1  -6  17    3.01    3.50
  -1   6 -18   10.68    4.71
   1   6  18    3.68    3.11
   1   6  18    2.66    3.29
   1   6  18    2.29    1.76
   1   6  18    3.31    1.71
   1   6  18    3.42    2.97
   1  -6  18    3.60    3.77
   1  -6  18    2.77    3.90
   1  -6  18    1.46    3.69
   1   6  19  171.74    5.78
   1   6  19  192.07    7.07
   1   6  19  191.67    6.59
   1   6  19  177.21    6.57
  -1   6 -19  169.24    7.50
  -1   6 -19  172.33    8.05
   1  -6  19  163.30    7.54
   1  -6  19  199.55    7.59
   1  -6  19  188.33    7.23
   1   6  20   38.26    3.83
  -1   6 -20   35.14    4.93
   1   6  20   40.01    2.66
  -1   6 -20   39.09    5.43
   1  -6  20   43.13    4.92
   1  -6  20   36.43    4.39
   1  -6  20   46.03    4.66
  -1   6 -21    5.99    5.22
  -1   6 -21   -3.38    4.53
   1   6  21    2.72    3.66
   1  -6  21   -2.35    3.89
   1  -6  21   -4.44    4.31
   1  -6  21   -6.87    4.32
  -1   6 -22   89.89    7.11
   1   6  22   90.73    5.35
  -1   6 -22   93.72    6.32
   1  -6  22   93.96    5.36
   1  -6  22   88.92    5.93
   1  -6  22   79.97    5.75
  -1   6 -23   -3.82    5.88
   1   6  23   -0.63    3.90
  -1   6 -23    7.57    4.82
   1  -6  23   -4.20    4.44
   1  -6  23    2.44    4.56
  -1   6 -24   17.34    5.98
   1   6  24   23.74    4.34
  -1   6 -24   23.35    5.10
   1  -6  24   31.65    5.21
   1  -6  24   27.00    5.08
  -1   6 -25   -2.31    5.58
   1   6  25    6.71    4.30
  -1   6 -25    2.46    5.26
   1  -6  25    2.68    4.98
   1  -6  25    1.98    4.87
  -1   6 -26    6.90    6.20
   1   6  26   16.37    4.64
  -1   6 -26   23.41    5.98
   1  -6  26   16.55    5.07
   1  -6  26   21.47    5.23
  -1   6 -27   13.48    6.70
   1   6  27   20.62    4.74
  -1   6 -27    8.07    5.97
   1  -6  27   18.93    5.58
   1  -6  27   14.86    5.24
  -1   6 -28   20.50    6.88
   1   6  28   10.73    5.10
  -1   6 -28   13.52    6.04
   1  -6  28   10.40    5.47
   1  -6  28   11.59    5.59
   1   6  29    4.08    5.10
  -1   6 -29   -0.53    5.88
  -1   6 -29    5.91    6.75
   1  -6  29   10.82    6.00
   1  -6  29   13.29    5.60
   1   6  30    8.31    5.41
  -1   6 -30   -3.29    6.17
  -1   6 -30   15.87    7.38
   1  -6  30   11.02    5.81
  -1   6 -31    9.15    7.56
  -1   7  30   -4.40    5.52
   1   7 -30    9.30    7.34
  -1  -7  30    3.87    6.22
  -1  -7  30    3.75    6.21
   1   7 -29    8.11    7.31
  -1   7  29   -6.38    5.27
   1   7 -29   -6.89    6.13
  -1  -7  29    5.19    5.69
  -1  -7  29    4.27    5.91
   1   7 -28   14.00    6.95
  -1   7  28    8.20    5.14
   1   7 -28    6.12    5.71
  -1  -7  28   13.45    5.86
  -1  -7  28   11.16    5.87
   1   7 -27   18.09    6.72
  -1   7  27    8.28    4.93
   1   7 -27   13.06    5.73
  -1  -7  27   19.77    5.35
  -1  -7  27   10.73    5.85
   1   7 -26   60.29    7.26
  -1   7  26   66.13    5.80
   1   7 -26   59.31    6.25
  -1  -7  26   64.66    6.29
  -1  -7  26   56.71    6.32
   1   7 -25    1.06    6.00
  -1   7  25   10.94    4.57
   1   7 -25   -3.64    5.21
  -1  -7  25    2.68    5.14
  -1  -7  25   -7.65    5.33
   1   7 -24   40.81    6.49
  -1   7  24   30.96    4.77
   1   7 -24   37.50    5.47
  -1  -7  24   39.01    5.46
  -1  -7  24   40.22    5.56
   1   7 -23   -1.26    4.96
   1   7 -23   12.93    5.70
  -1   7  23    8.36    4.22
  -1  -7  23   12.89    4.63
  -1  -7  23   14.01    4.82
  -1  -7  23   14.85    5.02
   1   7 -22    9.37    5.64
   1   7 -22    8.52    4.88
  -1   7  22   11.08    3.86
  -1  -7  22   12.29    4.57
  -1  -7  22   11.22    5.03
  -1  -7  22    4.02    4.55
   1   7 -21   59.86    5.73
   1   7 -21   70.73    6.56
  -1   7  21   71.00    5.09
  -1  -7  21   65.22    5.43
  -1  -7  21   67.62    5.18
  -1  -7  21   75.67    5.90
  -1   7  20  101.50    5.55
   1   7 -20   95.92    6.95
  -1  -7  20   90.36    6.05
  -1  -7  20   94.28    5.77
  -1  -7  20   97.54    5.90
   1   7 -19    2.81    5.15
  -1   7  19   12.67    3.49
  -1  -7  19    4.51    4.10
  -1  -7  19    7.98    4.23
  -1  -7  19   -0.18    4.44
   1   7 -18   76.71    5.97
  -1   7  18   69.38    4.86
  -1   7  18   56.06    4.55
  -1  -7  18   73.20    5.41
  -1  -7  18   65.92    5.25
  -1  -7  18   75.63    4.99
  -1   7  17    2.23    3.83
  -1   7  17    2.48    2.33
   1   7 -17   -3.60    4.56
  -1   7  17    2.05    3.13
  -1  -7  17    6.10    4.13
  -1  -7  17    3.96    3.50
  -1  -7  17    1.55    4.05
  -1   7  16   50.37    4.44
   1   7 -16   49.23    5.41
  -1   7  16   45.77    2.85
   1   7 -16   56.28    4.84
  -1   7  16   46.04    3.85
  -1  -7  16   43.12    4.54
  -1  -7  16   57.10    4.34
  -1  -7  16   59.05    4.63
  -1   7  15    4.72    3.02
  -1   7  15    7.80    3.74
   1   7 -15    4.98    4.28
  -1   7  15    5.57    2.17
   1   7 -15    5.88    3.68
  -1  -7  15    5.75    3.42
  -1  -7  15    6.64    3.84
  -1  -7  15    0.14    3.80
  -1   7  14   18.94    1.12
  -1   7  14   26.29    4.03
   1   7 -14   23.64    3.20
  -1   7  14   31.21    3.30
  -1   7  14   19.76    2.38
  -1   7  14   22.77    1.26
   1   7 -14   20.37    3.83
   1   7 -14   21.83    4.63
  -1  -7  14   28.62    4.13
  -1  -7  14   20.63    4.15
  -1  -7  14   25.38    3.52
  -1   7  13  696.56   19.64
   1   7 -13  760.29   20.79
  -1   7  13  701.34   20.01
  -1   7  13  741.28   20.92
   1   7 -13  743.92   21.18
   1   7 -13  721.53   21.61
  -1   7  13  695.44   19.68
   1   7 -13  741.91   20.52
  -1  -7  13  741.24   21.31
  -1  -7  13  717.03   21.16
  -1  -7  13  715.05   20.75
  -1   7  12  486.91   13.90
   1   7 -12  478.99   15.14
   1   7 -12  505.52   14.99
  -1   7  12  491.09   15.13
   1   7 -12  539.37   14.71
  -1   7  12  489.46   13.97
  -1   7  12  491.25   14.21
  -1  -7  12  511.45   15.48
  -1  -7  12  498.74   15.36
  -1  -7  12  494.86   15.07
  -1  -7  12  512.35   14.87
  -1   7  11  730.56   20.95
  -1   7  11  781.26   21.97
   1   7 -11  771.08   21.91
  -1   7  11  763.14   21.18
   1   7 -11  774.71   21.52
   1   7 -11  742.74   22.08
  -1   7  11  736.50   20.99
   1   7 -11  783.60   22.06
  -1  -7  11  741.29   22.26
  -1  -7  11  776.97   21.87
  -1  -7  11  762.78   22.21
  -1  -7  11  752.34   21.69
  -1   7  10  162.47    5.33
   1   7 -10  172.17    6.36
  -1   7  10  173.12    6.52
   1   7 -10  149.05    6.08
   1   7 -10  152.12    6.46
  -1   7  10  157.73    5.18
   1   7 -10  162.58    5.70
  -1   7  10  156.14    5.10
  -1  -7  10  164.09    6.20
  -1  -7  10  161.61    6.59
  -1  -7  10  167.23    5.92
  -1   7   9   32.19    3.23
   1   7  -9   34.14    3.72
  -1   7   9   33.13    3.43
   1   7  -9   37.15    3.30
  -1   7   9   31.32    2.19
  -1   7   9   37.01    2.10
   1   7  -9   34.77    2.82
  -1  -7   9   32.68    2.91
  -1  -7   9   31.42    3.25
  -1  -7   9   38.16    3.84
  -1   7   8    7.85    1.74
  -1   7   8    9.04    1.83
   1   7  -8    9.74    3.13
  -1   7   8    5.75    2.50
   1   7  -8    5.75    2.37
   1   7  -8    8.93    3.28
  -1   7   8    4.85    3.00
   1   7  -8    8.86    2.59
  -1  -7   8    9.16    3.31
  -1  -7   8   12.08    2.39
  -1  -7   8    7.72    2.70
  -1   7   7    9.27    1.91
  -1   7   7    6.67    3.04
  -1   7   7   10.37    2.53
  -1   7   7   10.13    1.77
   1   7  -7    7.36    3.18
   1   7  -7   10.90    2.44
   1   7  -7   10.38    2.51
   1   7  -7   17.22    3.40
  -1  -7   7    8.31    3.04
  -1  -7   7   14.20    3.36
  -1  -7   7   10.28    2.55
  -1  -7   7    8.01    2.22
   1  -7  -7    7.53    3.03
  -1   7   6   64.42    3.06
   1   7  -6   55.33    3.90
  -1   7   6   64.44    3.09
   1   7  -6   64.16    3.18
  -1   7   6   62.48    3.44
   1   7  -6   67.42    4.21
   1   7  -6   72.16    3.63
  -1   7   6   65.97    4.07
   1   7  -6   62.02    4.32
  -1  -7   6   64.04    3.72
  -1  -7   6   72.75    4.22
   1  -7  -6   69.00    4.03
  -1  -7   6   64.51    3.52
  -1   7   5   12.36    3.28
  -1   7   5    8.02    2.20
   1   7  -5    9.12    3.01
  -1   7   5    9.01    2.39
   1   7  -5   10.32    3.26
   1   7  -5   10.99    2.21
   1   7  -5   11.52    2.29
   1   7  -5   11.52    3.29
  -1  -7   5   11.28    3.13
   1  -7  -5   11.02    3.03
  -1  -7   5    6.53    2.81
  -1  -7   5    9.88    2.40
  -1   7   4   78.22    3.81
  -1   7   4   89.91    4.72
   1   7  -4   79.80    4.42
  -1   7   4   79.19    3.79
   1   7  -4   86.83    3.72
   1   7  -4   89.01    4.40
   1   7  -4   90.30    4.71
   1   7  -4   85.97    3.51
  -1  -7   4   76.16    3.98
   1  -7  -4   88.62    2.72
   1  -7  -4   92.71    4.58
   1  -7  -4   84.46    2.73
  -1  -7   4   75.70    4.54
  -1  -7   4   85.21    3.71
  -1   7   3   -0.32    3.33
   1   7  -3    2.92    3.32
  -1   7   3   -1.42    2.31
   1   7  -3    0.07    2.05
  -1   7   3    3.22    2.18
  -1   7   3    1.47    1.35
  -1   7   3    0.91    2.33
   1   7  -3    2.62    2.96
   1   7  -3   -0.22    1.98
   1   7  -3    0.86    2.89
   1  -7  -3    3.72    3.01
   1  -7  -3    2.29    1.23
  -1  -7   3    2.07    2.49
  -1  -7   3   -0.44    2.05
   1  -7  -3    2.60    2.15
  -1   7   2  339.53   10.75
  -1   7   2  352.65   11.30
   1   7  -2  372.03   11.23
  -1   7   2  372.88   10.87
  -1   7   2  353.59   10.19
   1   7  -2  368.61   10.59
   1   7  -2  334.88   10.94
  -1   7   2  349.20   10.65
   1   7  -2  372.15   10.46
   1  -7  -2  355.05   10.88
  -1  -7   2  362.36   10.47
   1  -7  -2  341.03   10.73
   1  -7  -2  352.21   10.13
  -1  -7   2  349.89   10.98
   1  -7  -2  349.08   11.33
  -1   7   1  228.45    8.19
  -1   7   1  246.93    7.51
   1   7  -1  247.31    7.31
   1   7  -1  248.65    7.91
  -1   7   1  232.16    7.10
   1   7  -1  234.79    7.26
  -1   7   1  229.66    7.72
  -1   7   1  233.63    7.73
   1  -7  -1  225.73    8.16
   1  -7  -1  232.85    7.03
   1  -7  -1  236.10    7.63
  -1  -7   1  240.45    7.21
   1  -7  -1  230.76    7.69
  -1  -7   1  236.96    7.86
   1   7   0   41.84    2.29
   1   7   0   32.86    3.68
  -1   7   0   41.45    3.15
   1   7   0   42.89    3.14
  -1   7   0   38.21    2.26
   1   7   0   35.65    2.28
  -1   7   0   44.42    3.24
  -1   7   0   45.16    2.73
  -1  -7   0   38.24    3.49
  -1  -7   0   35.06    2.17
   1  -7   0   34.50    2.21
   1  -7   0   33.85    2.80
  -1  -7   0   40.54    2.74
   1  -7   0   36.83    2.80
   1   7   1   -0.50    3.19
  -1   7  -1    2.70    1.87
  -1   7  -1   -0.59    2.68
   1   7   1   -1.07    1.79
  -1   7  -1    2.80    2.16
   1   7   1    2.28    1.62
   1   7   1   -0.80    2.52
  -1   7  -1    0.09    2.80
   1  -7   1    1.56    1.84
   1  -7   1    2.38    2.09
  -1  -7  -1    2.21    2.29
  -1  -7  -1    0.24    2.72
   1  -7   1    3.88    2.32
  -1  -7  -1   -0.04    1.58
   1   7   2   90.81    3.13
  -1   7  -2   87.16    4.71
   1   7   2   81.08    4.62
  -1   7  -2   86.44    4.21
   1   7   2   78.06    3.52
  -1   7  -2   86.59    3.54
  -1   7  -2   86.67    3.80
  -1   7  -2   86.81    4.16
   1   7   2   82.58    3.91
   1  -7   2   86.41    3.54
  -1  -7  -2   87.43    4.53
   1  -7   2   81.42    3.86
   1  -7   2   82.69    4.06
  -1  -7  -2   86.72    3.04
  -1  -7  -2   86.90    3.81
   1   7   3   26.14    3.56
  -1   7  -3   30.72    3.72
  -1   7  -3   31.27    2.74
  -1   7  -3   25.28    2.44
  -1   7  -3   31.23    3.25
   1   7   3   27.77    1.73
   1   7   3   31.27    2.51
  -1   7  -3   23.96    3.16
   1   7   3   23.10    2.75
   1  -7   3   32.09    3.27
   1  -7   3   25.85    2.48
  -1  -7  -3   30.15    1.63
   1  -7   3   27.04    2.89
  -1  -7  -3   30.13    3.37
   1  -7   3   30.17    2.59
   1   7   4  772.38   21.60
  -1   7  -4  750.81   21.23
  -1   7  -4  740.10   21.64
   1   7   4  737.34   21.13
  -1   7  -4  782.25   21.75
  -1   7  -4  801.95   21.18
   1   7   4  702.46   20.55
   1   7   4  780.82   21.17
  -1   7  -4  753.27   21.58
  -1  -7  -4  769.22   21.72
   1  -7   4  774.57   21.16
   1  -7   4  756.75   21.80
   1  -7   4  694.82   21.50
   1  -7   4  741.17   21.30
  -1  -7  -4  750.68   20.52
  -1   7  -5  256.42    8.21
   1   7   5  221.61    6.68
   1   7   5  241.33    7.47
   1   7   5  228.57    8.05
  -1   7  -5  249.08    7.59
  -1   7  -5  236.67    7.68
  -1   7  -5  254.27    8.26
  -1   7  -5  250.82    8.19
   1   7   5  250.81    7.61
   1  -7   5  245.67    7.70
   1  -7   5  246.60    8.11
   1  -7   5  242.14    8.31
  -1  -7  -5  249.10    8.20
   1  -7   5  243.74    7.66
  -1  -7  -5  237.76    6.67
  -1   7  -6   27.67    2.66
   1   7   6   26.33    2.75
  -1   7  -6   24.71    3.28
  -1   7  -6   23.98    3.42
   1   7   6   23.71    2.26
   1   7   6   19.93    3.05
  -1   7  -6   20.80    2.64
  -1   7  -6   22.72    3.63
   1  -7   6   21.86    2.95
  -1  -7  -6   26.60    2.11
   1  -7   6   23.50    2.67
   1  -7   6   27.11    2.80
   1  -7   6   22.55    3.53
  -1  -7  -6   22.15    3.36
   1   7   7  270.44    8.57
  -1   7  -7  257.79    8.71
  -1   7  -7  269.52    8.45
  -1   7  -7  239.44    8.71
  -1   7  -7  275.24    8.24
   1   7   7  262.13    8.34
   1   7   7  249.09    7.78
  -1  -7  -7  242.42    7.73
   1  -7   7  257.29    8.31
  -1  -7  -7  266.75    8.72
   1  -7   7  260.87    8.84
   1  -7   7  268.09    8.32
   1   7   8  125.34    5.27
  -1   7  -8  126.81    5.47
  -1   7  -8  126.37    5.20
  -1   7  -8  129.66    5.82
   1   7   8  125.66    5.09
  -1   7  -8  130.24    4.89
   1   7   8  129.00    4.30
  -1  -7  -8  125.13    4.26
  -1  -7  -8  132.06    5.37
   1  -7   8  124.58    5.08
   1  -7   8  121.06    5.55
   1  -7   8  125.10    5.04
  -1   7  -9   26.45    3.65
  -1   7  -9   40.58    3.74
   1   7   9   38.84    3.61
  -1   7  -9   40.76    4.14
  -1   7  -9   40.26    3.14
   1   7   9   31.98    2.10
   1   7   9   34.56    2.09
  -1   7  -9   35.72    3.27
   1   7   9   35.87    2.93
   1  -7   9   37.32    3.78
   1  -7   9   38.92    3.45
  -1  -7  -9   39.27    3.50
   1  -7   9   35.85    3.09
  -1   7 -10  524.71   15.56
   1   7  10  497.69   14.55
   1   7  10  518.25   14.55
   1   7  10  533.60   15.13
  -1   7 -10  487.54   15.64
  -1   7 -10  528.15   15.68
   1   7  10  536.31   15.50
  -1   7 -10  554.61   15.26
   1  -7  10  538.43   15.47
  -1  -7 -10  533.17   15.54
   1  -7  10  460.85   15.73
   1  -7  10  515.58   15.77
   1  -7  10  524.23   15.40
  -1   7 -11   66.10    4.21
  -1   7 -11   75.76    4.49
   1   7  11   73.12    4.37
   1   7  11   75.02    3.55
  -1   7 -11   70.82    4.72
   1   7  11   72.24    2.62
   1   7  11   70.44    3.69
  -1   7 -11   74.68    4.03
   1   7  11   70.58    2.64
   1  -7  11   68.41    4.63
   1  -7  11   66.10    4.10
   1  -7  11   67.90    4.23
   1  -7  11   79.69    4.60
   1   7  12  296.72    9.03
   1   7  12  313.75    9.03
   1   7  12  350.21   10.03
  -1   7 -12  356.73   10.29
   1   7  12  354.42   10.12
   1   7  12  364.40   10.54
  -1   7 -12  355.77   10.59
  -1   7 -12  362.94   10.78
   1  -7  12  341.37   10.55
   1  -7  12  318.60   10.78
   1  -7  12  342.34   10.49
   1  -7  12  367.21   10.97
  -1   7 -13    1.79    3.04
   1   7  13    7.78    2.62
   1   7  13    1.70    3.37
   1   7  13    4.85    2.75
  -1   7 -13    6.08    3.47
  -1   7 -13    7.59    3.48
   1  -7  13    2.14    3.56
   1  -7  13    5.59    3.58
   1  -7  13    6.43    3.15
  -1   7 -14  182.10    8.32
   1   7  14  203.46    6.92
  -1   7 -14  190.17    7.31
   1   7  14  194.43    6.69
   1   7  14  195.52    7.22
  -1   7 -14  192.62    7.58
   1  -7  14  192.24    7.69
   1  -7  14  199.93    7.73
   1  -7  14  189.85    7.30
  -1   7 -15   53.19    5.21
   1   7  15   51.32    3.66
  -1   7 -15   39.79    4.03
   1   7  15   46.88    3.32
   1   7  15   43.05    4.07
  -1   7 -15   38.63    4.22
   1  -7  15   37.41    4.43
   1  -7  15   42.43    4.29
   1  -7  15   49.28    4.03
   1   7  16  217.70    7.45
   1   7  16  220.68    7.84
   1   7  16  227.79    7.97
  -1   7 -16  252.27    8.13
  -1   7 -16  206.09    8.42
  -1   7 -16  231.30    9.38
   1  -7  16  238.89    8.41
   1  -7  16  212.63    8.45
   1  -7  16  215.58    8.38
  -1   7 -17  116.49    6.59
   1   7  17   75.98    2.45
   1   7  17   67.18    2.42
   1   7  17  104.09    4.93
   1   7  17  114.75    4.93
   1   7  17  105.18    4.29
   1  -7  17  103.70    5.52
   1  -7  17   98.80    5.53
   1  -7  17  106.72    5.28
  -1   7 -18   99.28    6.64
   1   7  18   88.63    4.85
   1   7  18   71.74    2.75
   1   7  18   92.01    4.89
   1  -7  18   81.75    5.24
   1  -7  18   99.64    5.57
   1  -7  18   84.23    5.61
   1   7  19  212.87    8.04
  -1   7 -19  223.18    9.65
   1  -7  19  232.79    9.00
   1  -7  19  210.81    8.38
   1  -7  19  213.79    8.51
  -1   7 -20    0.46    5.22
   1   7  20   -0.14    3.64
   1  -7  20   -3.94    4.54
   1  -7  20    3.69    4.42
   1  -7  20    4.51    4.27
  -1   7 -21   18.68    5.63
  -1   7 -21   10.93    4.74
   1   7  21   12.23    3.95
   1  -7  21    6.97    4.34
   1  -7  21   11.93    4.81
   1  -7  21   10.42    4.70
  -1   7 -22   69.53    6.87
  -1   7 -22   63.72    5.84
   1   7  22   57.90    4.82
   1  -7  22   59.11    5.67
   1  -7  22   55.08    5.20
   1  -7  22   70.02    5.56
  -1   7 -23    9.38    5.93
   1   7  23    7.24    4.07
  -1   7 -23   14.83    4.97
   1  -7  23   16.31    5.01
   1  -7  23   17.02    4.81
  -1   7 -24   42.49    6.61
   1   7  24   37.96    4.77
  -1   7 -24   44.03    5.92
   1  -7  24   38.77    5.24
   1  -7  24   41.77    5.53
  -1   7 -25   12.20    6.19
   1   7  25   13.23    4.48
  -1   7 -25   13.35    5.78
   1  -7  25   14.34    4.96
   1  -7  25   10.65    5.28
  -1   7 -26    1.96    6.41
   1   7  26    6.80    4.74
  -1   7 -26   10.28    5.58
   1  -7  26   -1.45    5.07
   1  -7  26   11.55    5.42
  -1   7 -27    3.76    6.56
   1   7  27    8.23    4.86
  -1   7 -27   -1.28    6.05
   1  -7  27   -0.22    5.45
   1  -7  27    1.34    5.33
  -1   7 -28   15.56    7.04
   1   7  28   17.51    5.00
  -1   7 -28    5.59    6.33
   1  -7  28    7.41    6.01
   1  -7  28    7.73    5.71
   1   7  29    8.47    5.40
  -1   7 -29    2.21    6.47
  -1   7 -29   14.21    7.40
   1  -7  29    4.67    5.77
   1  -7  29    7.39    5.85
  -1   7 -30    8.28    7.63
   1   7  30   -6.47    5.68
  -1  -8  30    0.26    6.33
  -1   8  29   21.83    5.70
   1   8 -29    3.16    7.39
  -1  -8  29    2.03    6.23
  -1  -8  29    8.90    6.00
   1   8 -28    3.69    7.27
  -1   8  28    4.81    5.28
   1   8 -28   -1.61    5.97
  -1  -8  28    3.83    5.88
  -1  -8  28   10.19    5.98
   1   8 -27    6.26    6.84
  -1   8  27   -9.10    5.22
   1   8 -27    9.79    5.90
  -1  -8  27   -3.90    5.84
  -1  -8  27    1.95    5.67
   1   8 -26    4.63    6.79
  -1   8  26   -7.20    4.91
   1   8 -26   -7.47    5.91
  -1  -8  26    7.92    5.56
  -1  -8  26    1.19    5.84
   1   8 -25   24.98    6.70
  -1   8  25   35.77    4.96
   1   8 -25   39.79    6.17
  -1  -8  25   46.80    5.83
  -1  -8  25   35.90    6.11
   1   8 -24    0.27    6.24
  -1   8  24    6.46    4.12
   1   8 -24    8.52    5.28
  -1  -8  24    7.49    4.85
  -1  -8  24   -1.60    5.40
   1   8 -23   44.34    6.79
  -1   8  23   40.65    4.92
  -1  -8  23   48.80    5.38
  -1  -8  23   47.67    5.57
  -1  -8  23   53.19    5.97
   1   8 -22   20.44    6.21
  -1   8  22   18.00    4.16
  -1  -8  22   16.59    4.84
  -1  -8  22   23.23    5.14
  -1  -8  22   28.51    5.27
   1   8 -21    1.24    5.71
  -1   8  21    5.63    4.14
  -1  -8  21    1.01    4.52
  -1  -8  21   -2.51    4.77
  -1  -8  21    9.24    4.72
   1   8 -20   10.56    5.75
  -1   8  20   23.97    4.11
  -1  -8  20   16.34    5.04
  -1  -8  20   22.82    4.85
  -1  -8  20   19.42    4.50
   1   8 -19  218.46    9.25
   1   8 -19  230.33   10.08
  -1   8  19  211.22    8.39
  -1  -8  19  234.32    8.96
  -1  -8  19  224.32    8.74
  -1  -8  19  229.90    9.26
   1   8 -18  149.56    7.13
   1   8 -18  147.51    8.11
  -1   8  18  142.92    6.36
  -1  -8  18  144.46    7.15
  -1  -8  18  147.51    6.74
  -1  -8  18  131.30    7.36
  -1   8  17    5.55    3.59
  -1   8  17   11.63    4.51
   1   8 -17   17.57    5.47
   1   8 -17   12.52    4.50
  -1  -8  17   16.35    4.67
  -1  -8  17   17.85    4.22
  -1  -8  17    7.84    4.56
  -1   8  16  397.95   12.73
  -1   8  16  376.05   12.86
   1   8 -16  408.53   13.96
   1   8 -16  436.81   13.50
  -1  -8  16  387.40   13.21
  -1  -8  16  398.23   12.91
  -1  -8  16  385.52   13.37
  -1   8  15  325.20   10.45
  -1   8  15  325.39   10.79
   1   8 -15  321.11   11.47
  -1   8  15  286.22    9.45
   1   8 -15  318.46   11.01
  -1  -8  15  334.54   10.64
  -1  -8  15  330.37   11.14
  -1  -8  15  315.48   11.04
  -1   8  14    9.90    1.36
   1   8 -14   10.75    4.45
  -1   8  14    8.18    4.15
  -1   8  14    9.45    3.17
  -1   8  14    9.92    1.67
   1   8 -14   14.62    3.99
  -1   8  14    9.99    2.34
   1   8 -14   15.59    3.26
  -1  -8  14    6.67    3.88
  -1  -8  14   10.61    4.41
  -1  -8  14    9.22    3.43
  -1   8  13    6.62    1.44
   1   8 -13    5.06    3.83
  -1   8  13    2.72    4.05
   1   8 -13    6.82    2.97
   1   8 -13   11.43    3.80
  -1   8  13    7.17    1.84
  -1   8  13    6.70    2.22
  -1  -8  13    8.77    4.14
  -1  -8  13   10.46    3.34
  -1  -8  13    7.96    3.91
  -1   8  12  103.49    3.82
  -1   8  12  120.38    5.78
  -1   8  12  110.21    4.21
   1   8 -12  121.53    5.60
  -1   8  12  111.73    4.01
  -1   8  12  118.00    5.51
   1   8 -12  115.99    4.85
   1   8 -12  117.88    5.43
  -1  -8  12  107.61    5.82
  -1  -8  12  122.87    6.09
  -1  -8  12  106.53    4.97
   1   8 -11   45.73    3.35
  -1   8  11   35.77    4.16
   1   8 -11   42.50    4.24
  -1   8  11   31.44    3.72
  -1   8  11   44.50    2.55
   1   8 -11   32.02    3.89
  -1   8  11   43.27    2.69
  -1   8  11   43.67    2.38
  -1  -8  11   38.49    3.48
  -1  -8  11   42.19    4.48
  -1   8  10   64.47    3.01
   1   8 -10   63.18    4.59
   1   8 -10   64.32    5.13
  -1   8  10   60.09    4.39
  -1   8  10   67.89    4.18
   1   8 -10   78.63    4.43
  -1   8  10   60.38    3.02
  -1   8  10   64.14    3.24
   1   8 -10   68.33    3.73
  -1  -8  10   60.63    4.79
  -1  -8  10   62.03    4.12
  -1  -8  10   69.58    4.03
  -1   8   9    4.28    1.94
  -1   8   9    0.97    2.04
  -1   8   9    4.84    2.90
   1   8  -9    0.92    2.55
  -1   8   9    3.89    3.28
   1   8  -9   -0.12    3.67
   1   8  -9   -0.24    3.27
   1   8  -9    4.79    3.42
  -1  -8   9    3.55    3.56
  -1  -8   9   -0.10    3.08
  -1  -8   9   -2.36    2.80
  -1   8   8  507.60   15.21
   1   8  -8  540.11   15.91
   1   8  -8  536.93   15.41
  -1   8   8  516.48   15.74
  -1   8   8  521.74   15.26
   1   8  -8  548.22   16.08
  -1   8   8  547.29   16.02
   1   8  -8  541.98   16.45
  -1  -8   8  534.35   15.65
  -1  -8   8  553.81   16.37
  -1  -8   8  544.27   15.64
  -1  -8   8  483.73   16.10
   1   8  -7  193.41    7.40
  -1   8   7  193.81    6.45
   1   8  -7  196.48    7.38
  -1   8   7  176.82    6.37
   1   8  -7  214.65    7.05
  -1   8   7  196.51    6.83
   1   8  -7  201.97    6.57
  -1   8   7  197.19    7.39
   1   8  -7  199.61    7.74
  -1  -8   7  189.79    6.70
  -1  -8   7  209.60    7.73
  -1  -8   7  188.36    6.75
  -1  -8   7  184.29    7.35
   1  -8  -7  199.91    7.36
  -1   8   6  151.45    5.71
   1   8  -6  150.58    6.32
  -1   8   6  150.90    5.46
   1   8  -6  157.78    6.48
   1   8  -6  150.92    5.44
   1   8  -6  153.26    6.37
  -1   8   6  157.28    6.38
   1   8  -6  157.05    5.81
  -1  -8   6  151.31    6.17
  -1  -8   6  164.08    5.74
  -1  -8   6  152.18    6.55
   1  -8  -6  154.73    6.30
   1   8  -5  116.28    5.20
  -1   8   5  110.23    4.51
  -1   8   5  113.11    4.52
  -1   8   5  111.36    5.29
   1   8  -5  122.04    4.59
   1   8  -5  118.32    5.44
   1   8  -5  115.99    5.38
   1   8  -5  111.73    4.23
   1  -8  -5  105.21    3.19
   1  -8  -5   98.20    3.17
  -1  -8   5  107.64    5.01
   1  -8  -5  107.65    5.21
  -1  -8   5  104.23    5.29
  -1  -8   5  111.08    4.42
  -1   8   4   68.74    3.68
  -1   8   4   75.42    3.65
   1   8  -4   63.31    4.32
   1   8  -4   75.79    4.63
   1   8  -4   73.97    3.63
   1   8  -4   67.67    3.41
   1   8  -4   69.24    4.55
  -1   8   4   75.02    4.64
  -1   8   4   73.81    3.67
  -1  -8   4   72.12    4.24
   1  -8  -4   70.11    2.45
  -1  -8   4   78.13    3.60
  -1  -8   4   69.17    4.59
   1  -8  -4   69.95    2.49
   1  -8  -4   78.86    4.47
   1  -8  -4   62.37    3.40
  -1   8   3   10.39    2.28
   1   8  -3   11.89    3.62
  -1   8   3    6.34    3.60
   1   8  -3   12.15    3.34
  -1   8   3   10.44    1.64
   1   8  -3   13.01    2.34
   1   8  -3   14.05    3.25
   1   8  -3   13.71    2.34
  -1   8   3   12.30    2.68
  -1   8   3    8.56    2.73
   1  -8  -3    8.86    3.47
  -1  -8   3   10.30    2.31
  -1  -8   3    8.83    2.82
   1  -8  -3    9.48    1.40
   1  -8  -3   11.22    2.36
   1   8  -2  122.91    4.38
  -1   8   2  127.40    5.61
   1   8  -2  114.00    4.48
   1   8  -2  123.42    5.35
  -1   8   2  120.82    4.85
  -1   8   2  108.13    3.97
  -1   8   2  119.63    4.55
  -1   8   2  110.60    4.85
   1   8  -2  100.03    4.82
   1  -8  -2  118.95    3.87
   1  -8  -2  112.88    4.76
   1  -8  -2  115.39    5.59
  -1  -8   2  119.82    4.94
  -1  -8   2  113.91    4.36
   1  -8  -2  123.19    4.76
  -1   8   1  421.51   12.77
  -1   8   1  420.26   12.04
  -1   8   1  410.76   12.37
  -1   8   1  357.97   11.57
   1   8  -1  418.34   11.85
  -1   8   1  421.72   12.30
   1   8  -1  416.25   12.40
   1   8  -1  418.50   11.86
   1   8  -1  407.14   12.51
   1  -8  -1  405.15   12.75
  -1  -8   1  401.34   11.71
  -1  -8   1  396.77   12.26
   1  -8  -1  392.39   11.55
   1  -8  -1  403.27   12.22
   1  -8  -1  416.88   12.23
   1   8   0   73.75    4.14
   1   8   0   70.62    3.33
   1   8   0   81.74    4.64
  -1   8   0   72.88    3.26
  -1   8   0   79.47    3.69
   1   8   0   76.09    3.29
  -1   8   0   72.44    4.16
  -1   8   0   82.79    4.15
  -1  -8   0   72.36    4.68
  -1  -8   0   80.40    3.17
   1  -8   0   79.92    3.20
  -1  -8   0   76.81    3.91
   1  -8   0   78.10    3.87
   1  -8   0   74.65    3.92
   1  -8   0   70.31    4.54
  -1   8  -1   23.67    2.63
   1   8   1   20.62    3.71
   1   8   1   25.01    2.22
   1   8   1   20.55    2.02
   1   8   1   27.38    3.07
  -1   8  -1   23.34    2.29
  -1   8  -1   24.98    3.17
  -1   8  -1   29.70    3.36
   1  -8   1   24.75    2.19
  -1  -8  -1   21.62    3.55
  -1  -8  -1   24.48    1.94
   1  -8   1   28.33    2.87
  -1  -8  -1   23.18    2.81
   1  -8   1   23.36    2.93
   1   8   2  225.14    7.92
  -1   8  -2  222.35    7.94
   1   8   2  204.97    6.56
  -1   8  -2  215.49    7.67
  -1   8  -2  217.04    6.95
   1   8   2  210.33    6.91
  -1   8  -2  217.57    7.12
  -1   8  -2  222.86    7.66
   1   8   2  229.23    7.35
  -1  -8  -2  213.13    7.95
   1  -8   2  227.23    7.34
   1  -8   2  213.48    6.89
  -1  -8  -2  218.55    7.31
  -1  -8  -2  220.25    6.49
   1  -8   2  211.38    7.46
  -1   8  -3  244.95    8.55
  -1   8  -3  235.15    7.66
   1   8   3  251.75    8.47
   1   8   3  235.07    7.08
  -1   8  -3  243.92    8.27
   1   8   3  242.37    7.88
   1   8   3  237.65    7.62
  -1   8  -3  244.63    7.71
  -1   8  -3  253.36    8.30
   1  -8   3  234.97    7.58
   1  -8   3  216.71    8.38
  -1  -8  -3  235.53    8.44
   1  -8   3  242.28    7.91
  -1  -8  -3  242.80    7.78
  -1  -8  -3  241.95    7.01
   1  -8   3  244.77    8.19
  -1   8  -4   43.83    3.77
   1   8   4   41.52    1.98
   1   8   4   44.87    4.06
  -1   8  -4   46.13    4.11
  -1   8  -4   46.82    3.80
  -1   8  -4   56.98    3.20
   1   8   4   45.86    3.07
  -1   8  -4   52.35    3.14
   1   8   4   49.58    3.28
   1  -8   4   48.54    3.25
  -1  -8  -4   42.35    4.04
   1  -8   4   48.19    3.02
  -1  -8  -4   47.46    1.95
   1  -8   4   43.73    3.38
   1  -8   4   41.43    3.97
   1   8   5   48.19    3.04
  -1   8  -5   42.90    3.76
  -1   8  -5   43.01    3.03
  -1   8  -5   44.21    4.11
   1   8   5   45.43    3.88
   1   8   5   44.27    3.05
  -1   8  -5   50.02    3.15
   1   8   5   39.68    1.72
  -1   8  -5   44.55    3.86
   1  -8   5   44.44    4.03
   1  -8   5   42.35    3.12
   1  -8   5   39.36    3.51
  -1  -8  -5   43.31    4.05
   1  -8   5   50.91    3.15
  -1  -8  -5   41.30    1.67
  -1   8  -6   -3.01    2.59
  -1   8  -6   -1.25    2.56
   1   8   6   -0.35    2.49
   1   8   6    3.52    3.27
  -1   8  -6    2.86    3.43
   1   8   6   -0.15    2.31
  -1   8  -6   -0.98    3.27
  -1   8  -6   -0.24    3.64
   1  -8   6   -1.59    3.09
   1  -8   6   -0.81    2.53
   1  -8   6    0.76    2.64
   1  -8   6   -2.44    3.32
  -1  -8  -6   -3.25    3.17
   1   8   7  720.58   20.96
  -1   8  -7  739.90   21.11
  -1   8  -7  696.43   21.06
  -1   8  -7  733.19   20.55
  -1   8  -7  739.41   20.84
   1   8   7  713.99   20.65
  -1   8  -7  719.79   21.36
   1   8   7  720.49   20.34
   1  -8   7  685.01   21.12
  -1  -8  -7  733.70   21.20
   1  -8   7  698.59   20.64
   1  -8   7  721.07   20.77
   1  -8   7  727.21   21.35
  -1  -8  -7  705.10   20.29
  -1   8  -8   21.91    3.80
   1   8   8   17.57    3.38
   1   8   8   25.85    3.03
  -1   8  -8   14.77    3.10
  -1   8  -8   20.04    3.79
   1   8   8   24.18    2.30
  -1   8  -8   23.00    3.03
   1  -8   8   24.30    3.85
  -1  -8  -8   22.74    2.19
   1  -8   8   16.75    3.63
  -1  -8  -8   15.59    3.48
   1  -8   8   21.93    2.92
   1  -8   8   18.87    3.15
  -1   8  -9  569.72   17.09
  -1   8  -9  605.93   16.68
  -1   8  -9  577.34   17.02
   1   8   9  565.93   16.91
   1   8   9  568.78   16.15
   1   8   9  559.90   16.81
   1   8   9  539.84   16.16
  -1   8  -9  582.34   17.58
   1  -8   9  564.05   16.79
   1  -8   9  562.07   17.34
  -1  -8  -9  569.80   17.08
   1  -8   9  574.37   16.86
   1   8  10   -0.57    3.44
   1   8  10    5.02    1.89
  -1   8 -10    1.02    2.84
  -1   8 -10    5.07    3.83
   1   8  10    5.34    1.79
   1   8  10    5.74    2.84
   1   8  10   -2.14    3.09
  -1   8 -10    1.49    3.98
  -1   8 -10   -0.62    2.86
  -1  -8 -10    4.19    3.40
   1  -8  10    3.86    3.81
   1  -8  10    4.01    3.12
   1  -8  10    5.46    3.00
   1   8  11    2.33    1.75
  -1   8 -11    1.06    3.72
   1   8  11    2.06    2.70
   1   8  11    2.96    3.62
  -1   8 -11    3.44    4.14
   1   8  11    1.67    1.56
  -1   8 -11    1.20    3.23
  -1   8 -11    5.35    2.91
   1  -8  11    1.66    3.05
   1  -8  11   -0.15    3.87
   1   8  12   85.49    3.98
   1   8  12   78.47    4.86
  -1   8 -12   89.47    5.12
   1   8  12   74.30    2.96
   1   8  12   75.69    2.90
  -1   8 -12   83.61    4.38
  -1   8 -12   88.36    4.77
   1   8  12   87.96    4.18
   1  -8  12   82.68    5.23
   1  -8  12   81.87    4.91
   1  -8  12   84.05    4.66
   1   8  13  163.63    4.87
   1   8  13  140.79    4.86
   1   8  13  202.47    7.02
   1   8  13  184.66    6.30
  -1   8 -13  214.74    7.14
   1   8  13  195.16    6.22
  -1   8 -13  193.28    7.12
   1  -8  13  191.39    7.46
   1  -8  13  192.16    6.81
   1  -8  13  187.54    7.27
   1   8  14   61.22    3.86
   1   8  14   66.15    4.72
  -1   8 -14   69.63    4.94
   1   8  14   58.81    3.77
  -1   8 -14   63.99    4.81
   1  -8  14   53.06    4.86
   1  -8  14   51.48    4.43
   1  -8  14   56.57    5.14
   1   8  15   17.04    4.06
  -1   8 -15   14.21    4.15
  -1   8 -15    9.97    4.00
   1   8  15   11.01    3.19
   1   8  15   16.17    3.25
   1  -8  15   17.35    4.55
   1  -8  15    8.72    3.87
   1  -8  15   14.67    4.45
   1   8  16  250.07    8.76
   1   8  16  239.07    8.51
  -1   8 -16  257.34    8.91
   1   8  16  233.51    8.06
  -1   8 -16  249.32   10.05
  -1   8 -16  236.34    9.23
   1  -8  16  245.96    8.99
   1  -8  16  243.80    9.52
   1  -8  16  241.26    9.26
   1   8  17   34.42    3.95
   1   8  17   41.43    4.55
  -1   8 -17   42.91    6.02
  -1   8 -17   52.97    5.06
   1  -8  17   42.59    5.00
   1  -8  17   45.69    4.60
   1  -8  17   50.69    5.11
  -1   8 -18    9.20    4.26
  -1   8 -18   -2.95    5.44
   1   8  18   -0.67    3.34
   1  -8  18   -0.63    4.49
   1  -8  18    9.42    4.39
   1  -8  18    3.45    4.62
  -1   8 -19   34.69    5.08
  -1   8 -19   27.21    5.69
   1   8  19   28.99    3.90
   1  -8  19   26.47    4.92
   1  -8  19   19.81    4.50
   1  -8  19   28.33    5.07
  -1   8 -20   11.18    5.61
   1   8  20    5.96    3.68
   1  -8  20    3.07    4.51
   1  -8  20    2.88    4.52
   1  -8  20    9.31    4.70
  -1   8 -21   62.41    6.82
   1   8  21   59.83    4.81
   1  -8  21   61.92    5.55
   1  -8  21   71.67    5.63
   1  -8  21   63.95    5.80
   1   8  22   -5.89    3.92
  -1   8 -22  -11.43    6.20
   1  -8  22    2.97    4.56
   1  -8  22   -1.29    4.74
   1  -8  22    0.43    5.01
   1   8  23    0.33    4.03
  -1   8 -23    8.86    5.98
   1  -8  23    6.96    5.14
   1  -8  23    6.37    4.93
  -1   8 -24   -3.89    6.25
   1   8  24   -4.66    4.31
  -1   8 -24   -3.79    5.59
   1  -8  24   -4.02    5.06
   1  -8  24   -0.45    5.17
  -1   8 -25   26.90    7.13
   1   8  25   26.18    4.94
  -1   8 -25   31.61    5.98
   1  -8  25   27.59    5.70
   1  -8  25   24.73    5.68
  -1   8 -26   -9.45    6.88
   1   8  26   -1.69    4.70
  -1   8 -26    9.72    6.21
   1  -8  26    4.13    5.44
   1  -8  26    1.17    5.53
  -1   8 -27    0.30    6.80
   1   8  27    2.74    4.92
  -1   8 -27   -1.87    6.45
   1  -8  27   11.73    5.78
   1  -8  27    4.78    5.84
  -1   8 -28   -5.33    7.23
   1   8  28    1.83    5.02
  -1   8 -28    1.11    6.20
   1  -8  28    4.45    6.04
   1  -8  28   -3.90    5.78
  -1   8 -29    3.24    7.71
   1   8  29    8.84    5.55
   1  -8  29   -1.94    6.27
   1  -8  29   -0.49    6.27
   1  -8  30    8.03    6.50
  -1  -9  29   14.78    6.68
  -1   9  28    2.36    5.40
   1   9 -28   -0.65    7.25
  -1  -9  28   -5.27    6.33
  -1  -9  28   -3.52    6.04
   1   9 -27   21.04    7.24
  -1   9  27   20.34    5.52
   1   9 -27   17.05    6.77
  -1  -9  27   10.64    5.89
  -1  -9  27   15.53    6.37
  -1   9  26    7.46    5.05
   1   9 -26    6.11    6.86
  -1  -9  26    1.31    5.54
  -1  -9  26   -4.06    6.15
  -1   9  25    1.73    4.80
   1   9 -25   -4.45    6.78
  -1  -9  25    3.15    5.37
  -1  -9  25   -0.25    5.82
  -1   9  24   21.71    4.79
   1   9 -24   17.04    6.85
  -1  -9  24   18.16    5.31
  -1  -9  24   16.77    5.78
   1   9 -23   25.49    6.90
  -1   9  23   14.89    4.73
  -1  -9  23   15.74    5.41
  -1  -9  23   23.99    5.54
  -1  -9  23   10.67    4.99
   1   9 -22   -2.68    5.32
   1   9 -22   -5.71    6.44
  -1   9  22    6.59    4.32
  -1  -9  22   -1.13    5.13
  -1  -9  22    0.56    4.77
  -1  -9  22   -2.09    5.31
   1   9 -21   76.25    6.16
   1   9 -21   94.92    7.67
  -1   9  21   82.16    5.62
  -1  -9  21   71.81    6.21
  -1  -9  21   72.84    5.72
  -1  -9  21   81.59    6.56
   1   9 -20   -6.46    4.85
   1   9 -20   -1.79    5.84
  -1   9  20    0.48    4.10
  -1  -9  20   -3.53    5.12
  -1  -9  20    0.34    4.44
  -1  -9  20   -5.28    5.16
   1   9 -19   63.77    5.85
   1   9 -19   67.58    6.61
  -1   9  19   55.45    4.80
  -1  -9  19   52.25    5.77
  -1  -9  19   48.67    5.04
  -1  -9  19   49.07    5.60
   1   9 -18    0.19    4.67
   1   9 -18   -0.24    5.76
  -1   9  18   -0.88    3.78
  -1  -9  18   -7.52    4.91
  -1  -9  18   -9.45    4.21
  -1  -9  18    0.42    4.92
   1   9 -17  265.66   10.04
   1   9 -17  233.19   10.65
  -1   9  17  270.33    9.39
  -1  -9  17  253.91   10.09
  -1  -9  17  256.92    9.51
  -1  -9  17  263.87   10.22
   1   9 -16   25.23    4.83
   1   9 -16   19.74    5.55
  -1   9  16   15.67    3.77
  -1  -9  16   12.21    4.88
  -1  -9  16    9.60    4.02
  -1  -9  16   15.96    4.74
  -1   9  15   -0.66    3.52
   1   9 -15    6.36    4.19
  -1  -9  15    2.10    3.92
  -1  -9  15    3.01    4.74
  -1  -9  15   -2.11    4.48
  -1   9  14   -0.27    4.49
   1   9 -14    2.48    4.06
  -1   9  14   -3.66    1.60
  -1  -9  14   -4.10    4.36
  -1  -9  14   -2.98    3.72
  -1  -9  14   -1.23    4.57
  -1   9  13  314.19   10.59
  -1   9  13  297.15    8.99
   1   9 -13  318.58   10.72
  -1   9  13  300.33    9.24
  -1   9  13  288.25    8.88
  -1  -9  13  313.82   10.25
  -1  -9  13  293.43   10.67
  -1  -9  13  319.90   11.01
  -1   9  12  295.24    9.99
  -1   9  12  267.72    8.42
   1   9 -12  285.85    9.93
  -1   9  12  276.58    9.75
  -1   9  12  265.74    8.50
  -1   9  12  271.10    8.66
   1   9 -12  297.46    9.16
  -1  -9  12  288.69    9.49
  -1  -9  12  302.50   10.41
  -1   9  11    0.41    2.09
   1   9 -11    0.09    3.09
  -1   9  11    1.50    3.82
   1   9 -11    5.87    3.67
  -1   9  11   -1.35    3.50
  -1   9  11   -1.19    2.20
  -1   9  11   -1.06    2.49
   1   9 -11   -3.77    4.59
  -1  -9  11   -0.68    4.25
  -1  -9  11    4.48    3.28
  -1   9  10   30.36    2.56
  -1   9  10   28.26    2.60
   1   9 -10   29.63    3.26
  -1   9  10   31.00    3.70
  -1   9  10   27.26    4.20
   1   9 -10   24.48    3.84
   1   9 -10   32.48    4.52
  -1  -9  10   28.24    3.49
  -1  -9  10   36.44    4.84
   1   9  -9  181.67    7.04
  -1   9   9  186.74    6.16
   1   9  -9  174.98    7.77
  -1   9   9  169.52    6.88
  -1   9   9  186.28    6.20
  -1   9   9  185.69    7.33
   1   9  -9  185.69    6.47
  -1  -9   9  171.09    7.70
  -1  -9   9  181.78    6.83
  -1  -9   9  174.04    6.73
  -1  -9   9  171.57    7.34
  -1   9   8   48.70    3.29
   1   9  -8   45.38    4.05
  -1   9   8   52.71    3.20
   1   9  -8   53.30    3.57
  -1   9   8   50.70    3.78
  -1   9   8   53.03    4.76
   1   9  -8   53.07    4.91
  -1  -9   8   47.21    4.81
  -1  -9   8   48.11    3.81
  -1  -9   8   46.30    4.18
  -1  -9   8   50.94    3.62
  -1   9   7  485.65   14.27
  -1   9   7  489.44   14.33
  -1   9   7  461.59   14.55
   1   9  -7  489.95   15.41
   1   9  -7  478.60   14.22
  -1   9   7  501.94   15.17
   1   9  -7  470.24   14.66
  -1  -9   7  462.12   15.04
  -1  -9   7  486.14   15.37
   1  -9  -7  493.79   15.19
  -1  -9   7  486.96   14.47
  -1  -9   7  500.98   14.51
   1   9  -6   70.55    3.54
  -1   9   6   56.12    3.67
   1   9  -6   54.28    4.38
   1   9  -6   57.12    3.85
  -1   9   6   53.92    4.82
  -1   9   6   57.86    3.75
  -1   9   6   64.56    3.77
  -1  -9   6   61.18    4.47
  -1  -9   6   58.91    3.79
  -1  -9   6   63.41    4.96
   1  -9  -6   62.78    4.79
  -1   9   5  671.68   18.43
   1   9  -5  674.31   18.94
  -1   9   5  630.97   18.43
  -1   9   5  651.77   18.46
   1   9  -5  652.05   18.96
   1   9  -5  661.01   19.23
  -1   9   5  672.12   19.05
   1   9  -5  706.05   18.55
   1   9  -5  645.69   18.10
  -1  -9   5  663.69   19.34
  -1  -9   5  653.97   19.04
  -1  -9   5  666.81   18.30
   1  -9  -5  595.52   17.39
   1  -9  -5  674.10   19.24
   1  -9  -5  608.28   17.38
  -1   9   4  171.26    6.44
  -1   9   4  166.05    6.28
   1   9  -4  182.10    6.01
   1   9  -4  167.90    6.85
   1   9  -4  170.33    7.11
  -1   9   4  187.39    7.23
   1   9  -4  178.12    7.01
   1   9  -4  181.59    6.27
  -1   9   4  178.10    6.26
   1  -9  -4  169.60    6.18
   1  -9  -4  167.36    5.20
  -1  -9   4  169.25    6.04
   1  -9  -4  175.46    5.19
   1  -9  -4  181.32    7.25
  -1  -9   4  165.64    6.78
  -1  -9   4  163.44    7.25
  -1   9   3    2.67    3.84
   1   9  -3    0.26    3.87
  -1   9   3   -2.16    2.99
   1   9  -3   -2.22    2.65
  -1   9   3    0.28    2.46
  -1   9   3   -1.39    2.91
  -1   9   3    0.44    1.73
   1   9  -3    1.31    3.56
   1   9  -3   -2.28    2.41
   1   9  -3   -2.75    3.19
   1  -9  -3    0.47    3.56
   1  -9  -3   -0.20    2.55
  -1  -9   3    0.74    2.38
   1  -9  -3    2.58    1.51
  -1  -9   3   -1.98    3.12
   1   9  -2  427.25   12.32
  -1   9   2  439.15   13.42
  -1   9   2  398.62   12.03
   1   9  -2  413.44   13.01
   1   9  -2  415.69   12.43
   1   9  -2  416.57   13.16
  -1   9   2  419.66   12.55
  -1   9   2  409.73   12.78
  -1   9   2  431.55   12.89
   1  -9  -2  411.30   11.92
   1  -9  -2  433.43   13.56
  -1  -9   2  389.42   12.91
   1  -9  -2  424.89   12.75
  -1  -9   2  440.76   12.31
   1   9  -1   10.03    2.39
  -1   9   1    5.33    3.14
  -1   9   1    8.86    3.91
  -1   9   1    8.77    3.21
   1   9  -1    8.97    2.39
  -1   9   1    9.10    2.55
  -1   9   1    9.97    2.07
   1   9  -1    8.30    3.26
   1   9  -1   10.36    3.50
   1  -9  -1    9.20    2.88
   1  -9  -1   10.65    3.86
   1  -9  -1    9.69    1.89
  -1  -9   1   12.16    3.03
  -1  -9   1    8.77    2.18
   1  -9  -1    5.38    2.86
  -1  -9   1    6.64    3.87
   1   9   0   20.49    3.27
   1   9   0   24.82    4.16
  -1   9   0   19.63    2.31
  -1   9   0   21.25    3.40
  -1   9   0   19.42    2.75
   1   9   0   16.20    2.39
   1   9   0   20.61    2.37
  -1   9   0   17.08    3.28
   1   9   0   10.52    3.38
   1  -9   0   11.40    3.84
   1  -9   0   17.04    2.15
  -1  -9   0   18.37    2.17
   1  -9   0   16.69    3.03
   1  -9   0   21.47    3.06
  -1  -9   0   17.43    3.92
  -1  -9   0   19.51    3.03
   1   9   1   32.85    4.16
  -1   9  -1   26.62    3.30
  -1   9  -1   38.35    3.71
  -1   9  -1   33.17    2.96
   1   9   1   25.64    2.33
   1   9   1   33.02    2.51
  -1   9  -1   23.98    2.59
   1   9   1   27.97    3.36
   1  -9   1   34.65    2.58
  -1  -9  -1   31.76    2.18
  -1  -9  -1   33.89    4.14
   1  -9   1   24.66    3.13
  -1  -9  -1   27.29    3.13
   1  -9   1   29.40    3.23
  -1   9  -2   43.88    4.40
   1   9   2   36.67    4.25
  -1   9  -2   35.27    2.92
  -1   9  -2   46.65    3.98
   1   9   2   35.11    2.32
   1   9   2   40.29    2.82
  -1   9  -2   36.98    3.14
  -1   9  -2   43.84    3.72
   1   9   2   43.87    3.58
   1  -9   2   46.17    3.43
  -1  -9  -2   43.30    2.22
   1  -9   2   43.72    2.77
  -1  -9  -2   34.44    4.20
   1  -9   2   32.95    3.39
  -1  -9  -2   41.91    3.35
   1   9   3  207.39    7.11
  -1   9  -3  212.71    8.14
   1   9   3  238.85    8.21
  -1   9  -3  210.61    7.19
  -1   9  -3  221.00    8.03
   1   9   3  207.68    7.40
  -1   9  -3  224.33    7.30
  -1   9  -3  216.37    7.79
   1   9   3  205.10    6.52
  -1  -9  -3  224.01    8.24
   1  -9   3  204.72    8.33
  -1  -9  -3  214.07    6.46
   1  -9   3  228.78    7.54
   1  -9   3  223.11    7.81
  -1  -9  -3  225.51    7.38
   1  -9   3  220.47    7.10
  -1   9  -4   -7.39    4.15
   1   9   4   -0.68    1.44
  -1   9  -4   -2.85    2.72
   1   9   4   -1.15    3.76
  -1   9  -4   -4.70    3.55
   1   9   4   -2.89    2.52
  -1   9  -4   -0.50    3.19
  -1   9  -4   -1.50    2.70
   1   9   4   -0.19    2.75
   1  -9   4   -0.33    2.76
   1  -9   4    1.38    2.57
  -1  -9  -4   -0.93    3.56
   1  -9   4    2.09    3.80
   1  -9   4   -1.64    3.03
  -1  -9  -4    1.59    1.36
  -1   9  -5  153.89    5.56
   1   9   5  153.05    5.56
  -1   9  -5  142.38    6.21
  -1   9  -5  148.63    6.53
  -1   9  -5  148.05    5.55
   1   9   5  144.42    6.37
  -1   9  -5  144.27    6.49
   1   9   5  134.90    4.36
   1   9   5  150.96    5.48
   1  -9   5  149.09    5.79
  -1  -9  -5  138.96    4.29
   1  -9   5  146.84    6.67
   1  -9   5  155.97    5.51
  -1  -9  -5  164.89    6.66
   1  -9   5  136.25    6.07
   1   9   6   -0.93    2.68
  -1   9  -6   -1.87    2.80
   1   9   6   -2.55    3.79
  -1   9  -6   -0.13    3.99
   1   9   6   -3.92    2.77
  -1   9  -6    1.19    2.78
  -1   9  -6    3.25    3.86
  -1  -9  -6   -0.15    3.67
   1  -9   6    0.59    3.20
   1  -9   6   -0.18    2.89
   1  -9   6   -0.82    3.88
  -1  -9  -6    0.71    0.77
   1  -9   6   -0.23    2.86
   1   9   7  240.32    8.83
  -1   9  -7  239.30    8.43
   1   9   7  245.79    7.98
  -1   9  -7  241.93    9.03
   1   9   7  246.70    8.27
  -1   9  -7  263.87    8.20
   1  -9   7  236.40    8.71
  -1  -9  -7  244.44    7.84
   1  -9   7  241.76    9.23
   1  -9   7  242.19    8.30
   1  -9   7  261.45    8.50
  -1  -9  -7  251.73    9.07
   1   9   8  160.94    5.52
   1   9   8  148.46    6.39
  -1   9  -8  154.72    6.17
   1   9   8  149.93    5.92
  -1   9  -8  161.44    5.87
  -1   9  -8  151.47    6.81
  -1  -9  -8  157.04    6.69
   1  -9   8  152.71    6.66
  -1  -9  -8  139.10    5.24
   1  -9   8  158.64    6.04
   1  -9   8  154.71    6.87
   1  -9   8  141.25    6.02
   1   9   9   11.16    2.37
   1   9   9   12.75    3.27
   1   9   9   11.23    3.71
  -1   9  -9   12.28    4.31
   1   9   9    6.57    2.23
  -1   9  -9   16.67    3.44
  -1   9  -9   10.95    3.28
   1  -9   9   12.35    4.12
  -1  -9  -9   10.88    3.90
   1  -9   9    8.59    3.27
   1  -9   9   12.29    3.35
   1  -9   9    7.41    3.34
  -1   9 -10  155.42    6.42
   1   9  10  162.22    6.57
  -1   9 -10  157.37    6.07
   1   9  10  154.79    5.32
   1   9  10  143.87    6.25
   1   9  10  150.40    5.37
  -1   9 -10  157.60    7.31
   1  -9  10  149.59    6.30
  -1  -9 -10  161.38    6.82
   1  -9  10  156.58    7.25
   1   9  11   68.28    4.91
  -1   9 -11   57.65    4.14
   1   9  11   53.77    2.91
  -1   9 -11   63.34    4.55
   1   9  11   59.76    4.46
   1   9  11   51.52    2.77
   1   9  11   54.69    3.95
  -1   9 -11   59.98    5.25
   1  -9  11   58.62    5.06
   1  -9  11   55.22    4.32
   1   9  12   67.76    3.08
   1   9  12   70.76    4.09
   1   9  12   76.24    5.16
  -1   9 -12   65.54    4.79
   1   9  12   70.84    4.81
   1   9  12   67.10    2.93
  -1   9 -12   69.58    5.69
   1  -9  12   76.63    4.65
   1  -9  12   64.36    5.36
   1   9  13  100.65    3.49
   1   9  13   93.13    3.49
   1   9  13  103.08    4.81
   1   9  13  106.97    5.80
   1   9  13   94.57    5.45
  -1   9 -13   98.66    6.56
  -1   9 -13  109.97    5.71
   1   9  13  107.76    4.71
   1  -9  13   97.52    5.83
   1  -9  13  109.47    5.54
   1  -9  13   97.32    6.06
   1   9  14    1.12    1.19
   1   9  14   -1.98    2.95
   1   9  14    4.98    4.33
   1   9  14   -1.28    3.26
  -1   9 -14   -1.64    3.93
   1  -9  14    5.54    4.45
   1  -9  14    5.22    3.91
   1  -9  14   -2.61    4.49
   1   9  15   85.44    5.57
  -1   9 -15   83.99    5.45
   1   9  15   75.95    4.47
   1  -9  15   82.29    5.43
   1  -9  15   72.47    5.77
   1  -9  15   69.84    5.72
   1   9  16  138.67    6.77
  -1   9 -16  131.15    6.98
   1   9  16  141.73    6.03
   1  -9  16  144.52    7.15
   1  -9  16  156.11    6.88
   1  -9  16  138.35    7.29
   1   9  17   15.95    3.61
  -1   9 -17   10.15    4.76
   1  -9  17   15.79    4.55
   1  -9  17   17.82    5.17
   1  -9  17   10.08    4.80
  -1   9 -18   25.24    4.56
  -1   9 -18   24.67    5.70
   1   9  18   25.66    3.79
   1  -9  18   23.96    5.09
   1  -9  18   28.66    4.75
   1  -9  18   28.57    5.25
  -1   9 -19   44.91    5.51
  -1   9 -19   22.75    6.23
   1   9  19   37.53    4.38
   1  -9  19   31.43    5.32
   1  -9  19   35.22    4.87
   1  -9  19   29.91    5.32
  -1   9 -20   -0.52    5.98
   1   9  20    0.76    3.87
   1  -9  20   -3.70    4.93
   1  -9  20    8.61    5.23
   1  -9  20    5.07    4.57
  -1   9 -21   54.40    5.97
  -1   9 -21   60.91    6.78
   1   9  21   50.27    4.86
   1  -9  21   64.96    5.94
   1  -9  21   47.09    5.43
   1  -9  21   64.59    6.17
  -1   9 -22    2.07    5.25
  -1   9 -22   -0.83    6.44
   1   9  22    4.74    4.19
   1  -9  22    5.77    5.02
   1  -9  22   -0.97    4.60
   1  -9  22   -2.05    5.18
  -1   9 -23   27.84    6.77
   1   9  23   31.97    4.66
   1  -9  23   24.26    5.26
   1  -9  23   20.56    5.58
  -1   9 -24   -2.05    6.46
   1   9  24   -4.09    4.47
   1  -9  24    2.31    5.40
   1  -9  24    3.34    5.55
  -1   9 -25   21.14    7.34
   1   9  25   10.94    4.91
   1  -9  25    9.82    5.35
   1  -9  25   23.43    5.94
   1   9  26   -1.92    4.86
  -1   9 -26    6.84    7.36
   1  -9  26   -2.74    6.10
   1  -9  26   -4.30    5.86
  -1   9 -27   47.99    7.92
   1   9  27   48.15    5.82
  -1   9 -27   39.52    7.43
   1  -9  27   37.05    6.72
   1  -9  27   43.43    6.74
   1   9  28    5.80    5.29
   1  -9  28    7.53    6.27
   1  -9  28    6.97    6.33
   1   9  29    2.36    5.62
   1  -9  29   -2.36    6.49
  -1  10  27   -0.43    5.43
  -1 -10  27    2.83    6.14
  -1 -10  27    0.27    6.66
  -1  10  26    1.65    5.27
   1  10 -26    3.54    6.99
  -1 -10  26   -4.30    6.32
  -1 -10  26   11.14    6.01
   1  10 -25   17.58    7.26
  -1  10  25   21.64    5.35
   1  10 -25   26.07    6.46
  -1 -10  25   18.47    5.81
  -1 -10  25   26.93    6.39
   1  10 -24   19.24    7.40
  -1  10  24   20.18    5.07
   1  10 -24   17.58    6.07
  -1 -10  24    5.09    5.71
  -1 -10  24   15.99    6.08
   1  10 -23   35.13    6.54
   1  10 -23   32.59    7.39
  -1  10  23   27.92    5.07
  -1 -10  23   34.96    6.38
  -1 -10  23   26.80    5.59
  -1 -10  23   39.91    6.53
   1  10 -22   23.14    5.86
   1  10 -22   17.58    6.83
  -1  10  22   24.55    4.90
  -1 -10  22   26.13    5.95
  -1 -10  22   23.88    5.40
  -1 -10  22   31.40    5.97
   1  10 -21   32.17    5.58
   1  10 -21   32.80    6.80
  -1  10  21   38.48    4.87
  -1 -10  21   37.44    5.99
  -1 -10  21   34.99    5.31
  -1 -10  21   19.43    5.79
   1  10 -20   26.24    5.47
   1  10 -20   16.04    6.39
  -1  10  20   23.39    4.43
  -1 -10  20   33.65    5.98
  -1 -10  20   20.43    4.90
  -1 -10  20   18.25    5.67
   1  10 -19   78.44    6.28
   1  10 -19   86.10    7.51
  -1  10  19   82.97    5.44
  -1 -10  19   85.71    6.82
  -1 -10  19   69.96    5.75
  -1 -10  19   86.30    6.75
   1  10 -18  118.28    6.73
   1  10 -18  117.53    7.88
  -1  10  18  110.68    5.88
  -1 -10  18  114.42    7.24
  -1 -10  18  100.76    6.36
  -1 -10  18  106.88    6.94
  -1  10  17   -4.34    3.73
   1  10 -17    4.92    4.84
  -1 -10  17   -1.50    4.45
  -1 -10  17   -1.81    5.30
  -1 -10  17    5.48    4.69
  -1  10  16   32.90    4.19
   1  10 -16   25.92    4.94
  -1 -10  16   30.15    4.57
  -1 -10  16   30.56    5.69
  -1 -10  16   36.12    5.30
  -1  10  15    1.26    3.37
   1  10 -15    1.27    4.56
  -1 -10  15    4.82    3.99
  -1 -10  15    3.57    5.17
  -1 -10  15    1.46    4.76
   1  10 -14   -0.70    4.23
  -1 -10  14    8.93    4.63
  -1 -10  14    4.49    3.71
  -1 -10  14    8.28    5.19
   1  10 -13   14.70    5.15
   1  10 -13   18.30    4.24
  -1  10  13   16.63    2.31
  -1 -10  13   28.90    4.13
  -1 -10  13   15.86    5.12
   1  10 -12    2.72    4.85
  -1  10  12    7.49    2.29
   1  10 -12   10.62    3.98
  -1 -10  12    4.86    4.97
  -1 -10  12    6.70    3.51
  -1  10  11   80.50    3.84
   1  10 -11   90.44    5.29
   1  10 -11   86.51    6.20
  -1  10  11   77.32    3.89
  -1  10  11   77.51    4.02
   1  10 -11   82.59    4.43
  -1 -10  11   86.15    4.92
  -1 -10  11   82.37    6.05
   1  10 -10   35.53    5.19
  -1  10  10   41.04    3.08
  -1  10  10   39.13    3.15
  -1  10  10   34.97    4.00
   1  10 -10   42.57    3.71
   1  10 -10   40.26    4.34
  -1 -10  10   33.31    4.65
  -1 -10  10   39.23    5.15
  -1 -10  10   37.42    3.89
  -1  10   9   37.76    3.14
  -1  10   9   43.98    3.33
   1  10  -9   42.87    3.65
  -1  10   9   30.59    3.75
   1  10  -9   34.18    5.16
  -1  10   9   34.18    3.39
   1  10  -9   40.74    4.05
  -1 -10   9   36.52    3.87
  -1 -10   9   32.08    5.06
  -1 -10   9   38.60    4.58
  -1  10   8   19.43    3.21
  -1  10   8   22.46    3.20
  -1  10   8   21.28    2.98
  -1  10   8   11.61    3.37
   1  10  -8   20.14    4.80
   1  10  -8   16.36    3.76
   1  10  -8   24.31    3.38
  -1 -10   8   21.53    3.47
  -1 -10   8   15.31    4.10
  -1 -10   8   15.64    4.73
   1  10  -7   76.04    4.55
  -1  10   7   74.45    4.28
  -1  10   7   70.71    4.30
  -1  10   7   61.61    3.95
   1  10  -7   68.81    4.04
  -1  10   7   68.07    4.17
   1  10  -7   73.18    5.61
   1 -10  -7   82.88    5.48
  -1 -10   7   72.83    5.79
  -1 -10   7   73.53    4.32
  -1 -10   7   69.51    5.09
  -1  10   6  164.05    6.46
  -1  10   6  173.68    6.62
   1  10  -6  180.23    6.25
  -1  10   6  175.21    6.55
   1  10  -6  174.68    6.72
   1  10  -6  180.66    7.66
  -1 -10   6  180.28    7.97
  -1 -10   6  170.51    6.44
  -1 -10   6  154.85    7.14
   1 -10  -6  175.90    7.60
  -1  10   5   31.36    3.49
   1  10  -5   24.32    3.20
  -1  10   5   33.55    3.66
   1  10  -5   35.37    4.49
   1  10  -5   27.63    3.17
  -1  10   5   27.47    3.15
   1 -10  -5   26.68    1.53
  -1 -10   5   24.31    3.17
  -1 -10   5   27.26    3.71
  -1 -10   5   28.67    4.57
   1 -10  -5   33.15    4.48
   1 -10  -5   27.75    1.61
   1  10  -4    1.89    2.87
   1  10  -4   -0.66    3.65
  -1  10   4    9.45    3.27
  -1  10   4    6.03    3.39
  -1  10   4    1.36    2.78
   1  10  -4    1.57    2.73
   1 -10  -4    1.39    4.05
  -1 -10   4    2.23    2.72
   1 -10  -4    2.69    1.53
   1 -10  -4    6.25    1.46
   1 -10  -4    7.01    2.97
  -1 -10   4   -0.46    3.38
  -1 -10   4   10.78    4.50
   1  10  -3  245.62    8.97
   1  10  -3  251.81    7.82
  -1  10   3  239.00    8.07
   1  10  -3  246.30    8.08
  -1  10   3  238.60    8.30
  -1  10   3  249.28    8.50
  -1 -10   3  238.90    7.79
   1 -10  -3  226.54    7.14
   1 -10  -3  229.08    8.20
  -1 -10   3  240.08    8.67
   1 -10  -3  243.24    9.18
   1  10  -2   52.97    4.56
   1  10  -2   51.44    3.42
  -1  10   2   54.23    4.20
  -1  10   2   50.51    2.86
   1  10  -2   53.06    3.36
  -1  10   2   53.92    3.66
  -1  10   2   50.18    4.13
   1  10  -2   60.74    4.41
   1 -10  -2   47.43    4.94
  -1 -10   2   55.51    3.26
   1 -10  -2   51.84    3.88
  -1 -10   2   52.86    4.18
   1  10  -1    6.95    3.52
  -1  10   1    4.02    2.20
  -1  10   1    4.46    3.45
   1  10  -1    0.75    2.39
  -1  10   1    0.67    2.83
  -1  10   1    0.71    3.35
   1  10  -1    4.55    2.59
   1  10  -1    1.96    3.74
   1 -10  -1   -3.47    3.16
  -1 -10   1    3.54    2.32
   1 -10  -1    1.07    3.94
   1 -10  -1   -0.12    2.90
   1 -10  -1    4.16    2.08
  -1 -10   1   -1.93    3.25
  -1 -10   1    6.06    4.09
   1  10   0   -6.03    3.46
   1  10   0   -1.20    2.30
   1  10   0   -0.29    3.61
   1  10   0    0.65    2.61
  -1  10   0   -5.17    2.82
  -1  10   0    1.34    3.37
  -1  10   0   -0.53    2.20
  -1  10   0    1.49    3.49
   1 -10   0   -0.36    4.34
   1 -10   0   -2.08    3.16
   1 -10   0   -1.82    2.17
   1 -10   0    0.52    2.97
  -1 -10   0    1.33    2.21
  -1 -10   0    4.74    3.15
  -1 -10   0    1.59    4.06
   1  10   1   38.98    2.68
  -1  10  -1   38.32    4.17
   1  10   1   38.04    2.89
  -1  10  -1   35.04    4.05
  -1  10  -1   34.92    3.31
  -1  10  -1   41.02    2.95
   1  10   1   43.71    4.25
   1  10   1   44.61    3.98
  -1 -10  -1   39.04    4.81
   1 -10   1   42.81    3.63
  -1 -10  -1   37.78    3.62
  -1 -10  -1   36.52    2.53
   1 -10   1   36.82    3.77
   1 -10   1   35.86    2.85
   1  10   2  137.68    5.10
  -1  10  -2  129.98    6.15
  -1  10  -2  138.75    5.36
  -1  10  -2  132.28    5.16
  -1  10  -2  141.05    5.97
   1  10   2  131.63    4.66
   1  10   2  139.58    6.10
   1  10   2  135.40    5.79
   1 -10   2  135.72    5.60
  -1 -10  -2  132.14    4.54
   1 -10   2  137.33    5.01
   1 -10   2  129.15    5.86
  -1 -10  -2  116.23    6.52
  -1 -10  -2  133.20    5.64
   1  10   3    3.34    1.88
  -1  10  -3    3.63    3.76
  -1  10  -3    2.03    2.77
   1  10   3    0.53    2.50
  -1  10  -3    4.54    2.86
   1  10   3   -2.73    3.25
   1 -10   3    6.83    3.27
   1 -10   3    4.97    2.70
  -1 -10  -3    4.45    1.66
  -1 -10  -3    6.68    3.05
  -1 -10  -3    5.24    4.18
   1 -10   3    2.77    3.29
  -1  10  -4   50.69    3.62
   1  10   4   56.79    3.58
  -1  10  -4   49.32    4.48
  -1  10  -4   53.15    3.70
   1  10   4   53.60    4.01
   1  10   4   42.66    2.36
  -1 -10  -4   44.72    4.78
   1 -10   4   51.82    5.07
   1 -10   4   54.31    3.91
  -1 -10  -4   44.11    2.25
  -1 -10  -4   53.51    3.70
   1 -10   4   46.82    3.43
   1 -10   4   59.31    4.39
  -1  10  -5   14.33    3.36
   1  10   5   18.19    1.70
  -1  10  -5    7.35    4.14
  -1  10  -5   14.19    3.18
   1  10   5   10.37    3.03
   1  10   5   22.63    3.36
   1 -10   5   11.28    3.42
  -1 -10  -5   21.87    4.73
   1 -10   5   19.81    4.60
  -1 -10  -5   15.93    1.48
   1 -10   5   16.79    3.18
   1 -10   5   11.05    3.83
   1  10   6    0.10    3.07
  -1  10  -6   -4.74    4.38
   1  10   6    0.80    3.01
  -1  10  -6   -0.74    3.17
  -1  10  -6    1.89    3.29
  -1 -10  -6    5.53    4.41
   1 -10   6    2.74    3.67
  -1 -10  -6    3.19    0.98
   1 -10   6    1.18    3.15
   1 -10   6    8.36    3.43
  -1 -10  -6    2.27    0.96
   1 -10   6   -6.59    4.49
   1  10   7  461.16   14.21
  -1  10  -7  465.94   14.41
  -1  10  -7  453.61   15.03
   1  10   7  480.26   14.07
  -1  10  -7  465.99   14.08
   1 -10   7  455.34   15.22
  -1 -10  -7  466.23   13.90
   1 -10   7  459.00   14.97
  -1 -10  -7  487.20   15.17
   1 -10   7  462.72   14.38
   1 -10   7  477.26   14.19
  -1  10  -8  173.55    6.99
  -1  10  -8  183.66    7.84
  -1  10  -8  169.94    6.61
   1  10   8  161.09    6.71
   1  10   8  176.57    6.28
   1 -10   8  169.12    7.54
  -1 -10  -8  172.87    6.10
   1 -10   8  160.81    7.87
  -1 -10  -8  173.42    7.62
   1 -10   8  164.67    6.88
  -1  10  -9  462.69   14.46
  -1  10  -9  455.12   15.19
   1  10   9  458.31   13.69
   1  10   9  446.39   14.12
   1  10   9  473.80   13.73
  -1  10  -9  477.57   14.02
   1 -10   9  452.23   14.33
   1 -10   9  449.90   15.12
  -1 -10  -9  472.01   14.95
   1 -10   9  454.30   14.89
   1  10  10   -2.60    2.45
   1  10  10    2.32    3.52
  -1  10 -10   -5.12    3.79
  -1  10 -10   -1.56    4.85
   1  10  10   -1.22    2.68
   1 -10  10    4.41    3.50
   1 -10  10    0.18    3.72
   1 -10  10    3.39    4.60
  -1 -10 -10    5.56    4.32
   1  10  11   14.07    2.52
  -1  10 -11   10.59    4.07
   1  10  11    9.76    3.80
   1  10  11    5.85    3.44
  -1  10 -11    8.49    4.79
   1 -10  11   11.48    3.80
   1 -10  11    8.72    4.70
   1  10  12  127.31    4.81
  -1  10 -12  125.92    6.39
   1  10  12  126.43    6.17
   1  10  12  136.22    5.67
  -1  10 -12  132.89    7.21
   1 -10  12  132.71    6.22
   1 -10  12  132.53    7.14
   1  10  13  207.10    6.76
  -1  10 -13  217.92    9.51
   1  10  13  218.33    7.72
  -1  10 -13  231.34    8.65
   1 -10  13  221.53    9.17
   1 -10  13  215.78    8.27
  -1  10 -14   28.18    4.70
  -1  10 -14   23.30    5.51
   1  10  14   31.83    3.31
   1 -10  14   14.27    4.98
   1 -10  14   20.83    4.24
   1 -10  14   29.02    5.04
  -1  10 -15   78.75    5.79
  -1  10 -15   75.76    6.90
   1  10  15   71.39    4.28
   1 -10  15   70.60    6.25
   1 -10  15   75.97    5.35
   1 -10  15   82.35    5.80
   1  10  16    1.19    3.22
  -1  10 -16   -5.95    4.80
   1 -10  16    1.67    4.21
   1 -10  16    0.19    5.26
   1 -10  16   -6.99    4.75
   1  10  17   -3.89    3.42
  -1  10 -17   -0.20    4.65
   1 -10  17   -2.44    4.49
   1 -10  17    0.98    5.23
   1 -10  17    3.26    4.79
   1  10  18   36.95    4.14
  -1  10 -18   45.46    5.54
   1 -10  18   33.10    5.12
   1 -10  18   32.30    5.65
   1 -10  18   30.17    5.24
  -1  10 -19   50.61    5.72
  -1  10 -19   48.12    6.79
   1  10  19   49.15    4.55
   1 -10  19   47.09    6.03
   1 -10  19   39.13    5.49
   1 -10  19   44.14    5.79
  -1  10 -20    9.22    5.50
  -1  10 -20    4.93    6.40
   1  10  20   15.58    4.17
   1 -10  20   16.68    5.35
   1 -10  20   15.62    5.05
   1 -10  20   21.37    5.51
  -1  10 -21   16.77    5.79
  -1  10 -21    9.90    6.30
   1  10  21    3.26    4.14
   1 -10  21   17.12    5.60
   1 -10  21    5.46    5.23
   1 -10  21   19.28    5.74
  -1  10 -22   14.80    6.00
  -1  10 -22   -0.29    6.62
   1  10  22    7.77    4.33
   1 -10  22    6.60    5.69
   1 -10  22    5.44    5.22
   1 -10  22    5.35    5.65
  -1  10 -23   -6.60    6.99
   1  10  23    3.71    4.57
  -1  10 -23    2.26    5.87
   1 -10  23    3.67    5.40
   1 -10  23   -1.25    5.61
  -1  10 -24    0.31    7.01
   1  10  24   21.01    4.97
  -1  10 -24   10.46    6.35
   1 -10  24    8.49    5.70
   1 -10  24    6.86    5.95
  -1  10 -25   47.37    7.98
   1  10  25   40.48    5.49
  -1  10 -25   25.07    6.74
   1 -10  25   41.39    6.39
   1 -10  25   34.74    6.63
  -1  10 -26    7.51    7.13
   1  10  26   15.94    5.22
   1 -10  26    2.38    5.98
   1 -10  26    9.78    6.31
   1  10  27   -1.64    5.24
   1 -10  27    4.03    6.39
   1 -10  27    5.17    6.08
   1  10  28   -3.60    5.74
  -1  11  27   29.38    6.03
  -1 -11  27   24.97    6.95
  -1  11  26   -2.34    5.57
  -1 -11  26    3.63    6.34
  -1  11  25    9.39    5.30
  -1 -11  25    3.62    6.30
  -1 -11  25    8.92    6.17
   1  11 -24  -12.56    7.40
  -1  11  24    0.80    5.15
   1  11 -24    6.67    6.31
  -1 -11  24   -0.91    5.76
  -1 -11  24    6.29    6.19
   1  11 -23   24.44    7.48
  -1  11  23   25.09    5.22
   1  11 -23   11.61    6.01
  -1 -11  23   16.36    5.76
  -1 -11  23   16.11    6.57
   1  11 -22   48.71    6.64
   1  11 -22   50.39    7.97
  -1  11  22   39.37    5.44
  -1 -11  22   47.92    6.94
  -1 -11  22   40.57    6.02
  -1 -11  22   61.06    6.65
   1  11 -21   -5.78    5.72
   1  11 -21   -1.79    7.04
  -1  11  21   -1.08    4.54
  -1 -11  21   -0.23    5.95
  -1 -11  21   -6.55    5.35
  -1 -11  21    0.51    5.75
   1  11 -20    2.08    5.73
   1  11 -20    9.82    6.34
  -1  11  20    0.70    4.34
  -1 -11  20    4.73    6.14
  -1 -11  20  -11.95    5.30
  -1 -11  20   -0.50    5.69
   1  11 -19   20.79    5.48
   1  11 -19   39.06    6.82
  -1  11  19   28.26    4.60
  -1 -11  19   30.27    6.30
  -1 -11  19   26.45    5.20
  -1 -11  19   30.57    6.13
  -1  11  18   84.75    5.51
   1  11 -18   80.49    6.42
  -1 -11  18   87.38    5.89
  -1 -11  18   82.06    7.07
  -1 -11  18   88.92    6.99
  -1  11  17    4.41    3.84
   1  11 -17   -0.21    5.00
  -1 -11  17   -1.74    4.53
  -1 -11  17    4.67    5.74
  -1 -11  17    4.26    5.49
  -1  11  16   34.46    4.06
   1  11 -16   31.90    5.26
  -1 -11  16   36.04    4.73
  -1 -11  16   40.90    6.05
  -1 -11  16   20.81    5.56
   1  11 -15    5.00    4.79
   1  11 -15   18.06    5.98
  -1  11  15    8.41    3.55
  -1 -11  15    5.91    5.55
  -1 -11  15   10.20    4.21
  -1 -11  15    2.93    4.62
   1  11 -14    1.48    4.53
   1  11 -14    4.57    5.59
  -1 -11  14    4.35    5.59
  -1 -11  14  -10.15    4.25
   1  11 -13   11.00    4.59
   1  11 -13    8.37    5.12
  -1 -11  13   15.08    4.04
  -1 -11  13   11.47    5.66
   1  11 -12  226.25    8.59
   1  11 -12  203.08    9.49
  -1  11  12  201.95    7.25
  -1  11  12  205.69    7.03
  -1 -11  12  214.38    8.13
  -1 -11  12  196.44    8.95
  -1 -11  12  214.18    9.52
   1  11 -11   79.60    5.46
   1  11 -11   72.63    6.41
  -1  11  11   70.35    4.21
  -1  11  11   64.24    3.90
  -1 -11  11   81.57    5.08
  -1 -11  11   82.81    6.00
  -1 -11  11   74.57    6.47
   1  11 -10  246.12    8.42
  -1  11  10  254.09    8.24
  -1  11  10  223.77    8.33
   1  11 -10  234.82   10.13
   1  11 -10  242.18    9.20
  -1 -11  10  235.08    8.88
  -1 -11  10  264.94    9.93
  -1 -11  10  254.62   10.35
  -1  11   9    2.70    3.03
  -1  11   9   -0.90    3.31
   1  11  -9    2.23    4.07
   1  11  -9   -1.04    4.91
  -1  11   9   -1.50    3.36
   1  11  -9    1.33    3.44
  -1 -11   9   -1.47    3.77
  -1 -11   9    2.54    5.44
  -1 -11   9   -2.90    4.49
   1  11  -8   14.68    5.13
  -1  11   8   17.83    3.53
  -1  11   8   -1.55    3.88
  -1  11   8    9.95    3.29
   1  11  -8   16.11    3.94
  -1  11   8   14.87    3.57
   1  11  -8   18.09    3.69
  -1 -11   8   20.57    5.44
  -1 -11   8   16.22    4.50
  -1  11   7    4.13    3.57
  -1  11   7   -3.26    3.59
  -1  11   7    2.26    3.16
  -1  11   7    2.35    3.44
   1  11  -7    3.50    4.81
   1  11  -7   -1.47    3.69
   1  11  -7    2.79    3.21
   1 -11  -7    2.23    4.51
  -1 -11   7   -1.29    4.11
  -1 -11   7    6.23    5.13
   1  11  -6  510.49   15.46
  -1  11   6  517.64   15.35
   1  11  -6  510.06   16.34
   1  11  -6  506.89   15.01
  -1  11   6  485.23   15.35
  -1  11   6  494.15   15.30
  -1  11   6  496.41   15.40
  -1 -11   6  504.18   15.16
  -1 -11   6  524.15   16.24
   1 -11  -6  517.38   16.37
  -1 -11   6  478.55   16.47
   1  11  -5   94.86    6.04
  -1  11   5   97.43    5.15
  -1  11   5   92.92    5.13
  -1  11   5   94.61    4.76
   1  11  -5   93.36    4.58
   1  11  -5   92.40    4.88
  -1 -11   5   90.47    5.66
  -1 -11   5   95.78    4.73
   1 -11  -5   86.86    3.08
   1 -11  -5   84.59    4.67
   1 -11  -5  100.19    6.09
  -1 -11   5   91.27    6.28
   1  11  -4   41.13    3.83
   1  11  -4   54.16    3.75
  -1  11   4   56.78    4.48
   1  11  -4   52.59    5.23
  -1  11   4   47.76    3.85
  -1  11   4   50.89    4.40
  -1 -11   4   50.31    4.87
   1 -11  -4   54.36    2.39
   1 -11  -4   47.24    3.93
  -1 -11   4   49.74    3.69
   1 -11  -4   48.22    5.22
   1 -11  -4   50.85    2.44
  -1  11   3  208.26    7.63
   1  11  -3  208.48    6.94
   1  11  -3  205.70    8.45
  -1  11   3  206.92    7.71
  -1  11   3  195.47    7.19
   1  11  -3  192.04    7.03
   1 -11  -3  198.56    6.12
  -1 -11   3  208.58    6.90
  -1 -11   3  198.71    7.90
   1 -11  -3  188.66    7.36
   1 -11  -3  180.35    8.48
   1 -11  -3  185.98    6.14
  -1  11   2   59.39    4.86
  -1  11   2   52.18    3.20
   1  11  -2   63.98    3.73
   1  11  -2   59.63    3.83
  -1  11   2   63.68    4.60
   1  11  -2   58.19    5.15
  -1  11   2   58.79    4.11
   1 -11  -2   57.22    5.51
   1 -11  -2   59.44    2.93
  -1 -11   2   61.34    4.79
   1 -11  -2   54.27    4.25
  -1 -11   2   56.74    3.56
  -1  11   1   30.89    2.91
   1  11  -1   33.34    4.71
   1  11  -1   36.78    3.33
  -1  11   1   30.01    3.58
   1  11  -1   32.87    3.11
  -1  11   1   26.48    4.08
  -1 -11   1   32.59    5.06
   1 -11  -1   34.08    3.99
   1 -11  -1   36.44    2.65
  -1 -11   1   35.46    3.01
   1 -11  -1   31.74    5.07
   1 -11  -1   42.22    3.98
  -1 -11   1   34.62    4.16
  -1  11   0  109.93    4.97
   1  11   0   96.06    4.32
   1  11   0  104.20    5.88
  -1  11   0   94.93    5.52
  -1  11   0   95.43    4.42
   1  11   0  104.88    4.68
  -1 -11   0  107.11    6.46
   1 -11   0  109.65    6.33
   1 -11   0   96.61    5.33
  -1 -11   0  104.06    4.22
   1 -11   0  108.43    4.24
  -1 -11   0   99.72    5.46
   1 -11   0  106.67    5.40
   1  11   1   -2.04    2.35
  -1  11  -1    1.83    3.10
   1  11   1    3.04    2.76
  -1  11  -1   -2.18    3.98
  -1  11  -1    1.64    2.72
   1  11   1   -1.41    4.08
  -1 -11  -1    0.19    2.19
   1 -11   1   -0.54    3.40
  -1 -11  -1   -3.14    4.47
   1 -11   1    1.77    2.47
  -1 -11  -1   -3.63    3.39
   1 -11   1   -1.04    3.61
   1  11   2   56.55    4.45
   1  11   2   52.84    4.76
  -1  11  -2   56.45    4.01
  -1  11  -2   55.72    3.62
   1  11   2   55.02    3.53
   1  11   2   54.74    3.06
  -1  11  -2   57.06    4.85
   1 -11   2   51.81    3.40
  -1 -11  -2   54.30    2.88
  -1 -11  -2   55.79    5.31
   1 -11   2   53.90    4.25
   1 -11   2   46.13    4.44
  -1 -11  -2   55.67    4.25
   1  11   3    2.18    2.75
   1  11   3   10.19    4.10
  -1  11  -3    6.82    4.08
   1  11   3    9.89    2.14
  -1  11  -3    2.85    3.31
  -1  11  -3    3.88    3.02
   1  11   3    2.56    3.69
   1 -11   3    5.78    2.80
  -1 -11  -3   10.58    1.94
  -1 -11  -3    7.44    4.73
  -1 -11  -3    6.03    3.33
   1 -11   3    5.43    3.75
   1 -11   3    4.06    3.56
  -1  11  -4   61.79    4.11
   1  11   4   66.27    3.92
   1  11   4   57.30    4.76
   1  11   4   66.67    4.50
  -1  11  -4   70.84    5.42
   1  11   4   61.97    2.90
  -1  11  -4   66.87    4.21
   1 -11   4   56.14    5.59
   1 -11   4   65.74    4.82
  -1 -11  -4   55.52    2.62
  -1 -11  -4   58.37    5.64
   1 -11   4   64.75    3.98
   1 -11   4   67.47    4.53
  -1 -11  -4   64.83    4.19
   1  11   5    2.40    1.69
  -1  11  -5    3.24    3.29
   1  11   5    4.82    3.10
  -1  11  -5    0.12    3.28
   1  11   5   -3.21    3.73
  -1  11  -5   -6.44    4.50
   1 -11   5   -6.48    4.19
   1 -11   5    8.71    3.74
   1 -11   5    3.44    3.25
   1 -11   5   -0.61    4.70
  -1 -11  -5   -2.33    4.76
  -1  11  -6  359.30   10.37
  -1  11  -6  359.17   11.31
   1  11   6  340.93   10.05
  -1  11  -6  382.07   10.23
   1  11   6  384.84   10.35
   1 -11   6  361.51   11.22
  -1 -11  -6  374.23   11.58
   1 -11   6  378.83   10.17
   1 -11   6  368.80   11.69
   1 -11   6  362.96   10.69
  -1  11  -7   40.01    5.34
  -1  11  -7   41.23    3.94
   1  11   7   39.03    3.80
  -1  11  -7   32.39    3.96
   1  11   7   37.12    3.90
   1 -11   7   36.41    4.67
   1 -11   7   29.23    4.07
  -1 -11  -7   47.68    5.42
   1 -11   7   37.50    5.57
   1  11   8   74.34    4.36
   1  11   8   61.88    4.35
  -1  11  -8   76.10    5.98
  -1  11  -8   66.17    4.91
   1 -11   8   64.79    4.67
   1 -11   8   67.56    5.30
   1 -11   8   76.25    6.15
  -1 -11  -8   64.95    5.67
   1  11   9   12.90    2.82
   1  11   9   10.34    3.63
  -1  11  -9   14.95    3.96
  -1  11  -9   13.86    5.02
   1 -11   9    7.68    3.64
   1 -11   9   19.12    4.57
   1 -11   9   25.92    5.40
  -1 -11  -9   15.76    4.85
   1  11  10    1.89    2.63
   1  11  10   -5.62    3.77
  -1  11 -10   -2.53    4.86
  -1  11 -10    2.36    3.94
   1 -11  10    0.98    4.32
   1 -11  10   -2.27    3.68
  -1 -11 -10    6.54    4.64
   1 -11  10   -7.51    4.97
  -1  11 -11   59.21    5.06
   1  11  11   61.38    3.54
  -1  11 -11   53.53    5.95
   1 -11  11   59.80    5.42
   1 -11  11   50.57    4.93
   1 -11  11   68.61    6.05
  -1  11 -12   31.46    5.86
   1  11  12   30.77    2.97
  -1  11 -12   25.81    4.65
   1 -11  12   25.14    4.22
   1 -11  12   29.31    5.64
  -1  11 -13   16.70    5.46
  -1  11 -13   33.39    5.01
   1  11  13   28.35    3.46
   1 -11  13   18.96    4.43
   1 -11  13   22.04    5.55
  -1  11 -14   38.07    6.29
   1  11  14   44.72    3.77
  -1  11 -14   48.67    5.18
   1 -11  14   28.54    5.85
   1 -11  14   36.69    4.74
  -1  11 -15    3.51    4.83
  -1  11 -15   -0.50    6.08
   1  11  15   -0.54    3.32
   1 -11  15    3.00    5.36
   1 -11  15   -5.38    4.40
   1 -11  15    3.78    4.59
  -1  11 -16    0.20    4.84
  -1  11 -16   -3.87    5.96
   1  11  16    1.40    3.19
   1 -11  16   -0.86    5.40
   1 -11  16    1.43    4.52
   1 -11  16    6.83    4.95
   1  11  17    2.75    3.38
  -1  11 -17   -0.21    4.93
   1 -11  17    5.74    4.71
   1 -11  17    0.65    5.47
   1 -11  17    1.86    5.07
   1  11  18    7.24    3.80
  -1  11 -18    9.25    5.34
   1 -11  18    5.75    4.82
   1 -11  18   11.28    5.53
   1 -11  18    8.56    5.24
   1  11  19    4.23    3.96
  -1  11 -19    5.93    5.35
   1 -11  19    3.77    4.92
   1 -11  19   10.03    5.64
   1 -11  19   -2.68    5.32
   1  11  20   24.37    4.61
  -1  11 -20   19.01    5.80
   1 -11  20   22.98    5.44
   1 -11  20   15.76    6.10
   1 -11  20   21.61    5.93
  -1  11 -21    9.59    5.80
  -1  11 -21    7.18    7.19
   1  11  21    2.03    4.40
   1 -11  21    6.16    6.07
   1 -11  21    4.88    5.55
   1 -11  21   -0.51    5.78
  -1  11 -22   60.78    6.82
  -1  11 -22   56.38    7.88
   1  11  22   61.14    5.62
   1 -11  22   47.35    6.80
   1 -11  22   52.10    6.48
   1 -11  22   43.78    6.55
  -1  11 -23   18.03    7.66
   1  11  23   15.90    4.92
  -1  11 -23   24.05    6.46
   1 -11  23   20.46    6.03
   1 -11  23   16.09    6.17
  -1  11 -24   -1.95    7.30
   1  11  24   -2.28    5.06
  -1  11 -24    1.93    6.48
   1 -11  24   -8.31    6.12
   1 -11  24   -1.35    6.29
   1  11  25    0.58    5.09
   1 -11  25   -4.94    6.40
   1 -11  25   -6.86    6.26
   1  11  26   -1.41    5.52
   1 -11  26    2.55    6.47
   1  11  27   22.50    6.06
  -1 -12  26    8.09    6.76
  -1  12  25   -1.89    5.40
  -1 -12  25   19.26    6.56
  -1  12  24   19.67    5.64
  -1 -12  24   15.12    6.30
   1  12 -23    5.43    6.61
  -1  12  23    9.58    5.24
  -1 -12  23    9.06    6.47
  -1 -12  23   -9.60    6.00
   1  12 -22   -6.80    6.05
   1  12 -22    6.46    7.55
  -1  12  22    6.22    5.04
  -1 -12  22   -1.24    6.62
  -1 -12  22   -5.31    5.88
  -1 -12  22    6.12    5.96
   1  12 -21    0.51    5.97
   1  12 -21   17.64    7.41
  -1  12  21    8.95    4.96
  -1 -12  21   12.82    6.61
  -1 -12  21   13.25    5.60
  -1 -12  21   11.22    6.27
  -1  12  20   48.06    5.25
   1  12 -20   45.31    6.49
  -1 -12  20   40.04    5.89
  -1 -12  20   30.71    6.86
  -1 -12  20   32.15    6.51
  -1  12  19    9.95    4.49
   1  12 -19   23.60    5.99
  -1 -12  19   10.38    5.18
  -1 -12  19    5.88    6.44
  -1 -12  19    6.31    5.71
  -1  12  18    8.69    4.21
   1  12 -18   13.23    5.48
  -1 -12  18   11.38    4.91
  -1 -12  18   15.13    6.12
  -1 -12  18    8.23    5.80
   1  12 -17    5.69    5.07
   1  12 -17    1.96    6.20
  -1  12  17    6.62    3.94
  -1 -12  17    5.58    6.10
  -1 -12  17   -1.30    4.72
  -1 -12  17    3.53    5.24
   1  12 -16    5.99    6.23
   1  12 -16   -0.21    4.97
  -1  12  16    8.50    3.81
  -1 -12  16    5.04    4.80
  -1 -12  16   -2.17    6.22
   1  12 -15   24.88    6.44
   1  12 -15   10.89    5.03
  -1  12  15   11.99    3.74
  -1 -12  15   25.35    4.74
  -1 -12  15   18.26    6.35
   1  12 -14   21.72    4.98
   1  12 -14   19.80    5.93
  -1 -12  14   17.65    4.38
  -1 -12  14   27.03    6.11
   1  12 -13    5.25    5.91
   1  12 -13    8.03    4.57
  -1 -12  13    5.80    5.09
  -1 -12  13    1.80    4.29
  -1 -12  13    8.33    5.91
   1  12 -12   34.24    6.24
   1  12 -12   48.52    5.01
  -1 -12  12   36.04    5.46
  -1 -12  12   37.51    4.59
  -1 -12  12   33.36    6.08
   1  12 -11   26.06    4.75
   1  12 -11   23.61    6.04
  -1  12  11   23.96    3.29
  -1 -12  11   19.53    6.01
  -1 -12  11   25.22    4.36
  -1 -12  11   20.59    5.29
  -1  12  10   11.68    3.26
  -1  12  10    9.95    3.54
   1  12 -10    1.64    4.16
   1  12 -10    8.76    5.42
  -1 -12  10   15.90    5.78
  -1 -12  10   -1.48    3.94
  -1 -12  10   17.07    5.11
   1  12  -9    5.37    5.37
  -1  12   9   -1.20    3.64
   1  12  -9    5.64    3.96
  -1  12   9    5.91    3.24
  -1 -12   9    1.63    5.55
  -1 -12   9    0.63    4.80
   1  12  -8   96.87    5.43
  -1  12   8   89.71    4.93
   1  12  -8   77.63    6.62
   1  12  -8   86.26    4.75
  -1  12   8   82.85    5.07
  -1 -12   8   76.23    6.04
  -1 -12   8   83.57    6.91
   1  12  -7    4.05    3.45
   1  12  -7    5.37    3.86
  -1  12   7   -7.89    3.57
   1  12  -7   -1.06    5.13
  -1  12   7    0.39    3.88
   1 -12  -7    9.64    5.07
  -1 -12   7   -6.37    4.69
  -1 -12   7   -5.96    5.44
   1  12  -6    1.23    5.00
   1  12  -6    4.31    3.32
  -1  12   6    7.44    3.66
  -1  12   6   -1.37    3.84
   1  12  -6    2.41    3.86
  -1  12   6    4.59    3.96
  -1 -12   6    4.45    4.44
   1 -12  -6   -2.27    5.06
  -1 -12   6   -0.91    5.48
   1  12  -5   17.47    3.55
   1  12  -5   11.33    3.48
  -1  12   5   12.02    3.42
   1  12  -5   13.58    4.96
  -1  12   5   12.88    4.17
  -1 -12   5    1.81    5.34
  -1 -12   5    9.98    4.43
   1 -12  -5   15.50    5.09
   1  12  -4   44.59    5.58
  -1  12   4   56.82    4.38
   1  12  -4   50.62    4.02
  -1  12   4   65.69    4.92
   1  12  -4   58.51    4.10
   1 -12  -4   59.03    4.29
  -1 -12   4   54.71    5.17
   1 -12  -4   59.33    5.85
  -1 -12   4   56.09    4.07
  -1  12   3    6.95    3.47
   1  12  -3    4.48    3.26
   1  12  -3    2.52    3.15
  -1  12   3    0.15    3.95
   1  12  -3    5.51    4.67
  -1 -12   3   -2.65    4.32
   1 -12  -3    5.16    3.42
  -1 -12   3   -1.02    3.01
   1 -12  -3   -2.34    5.01
   1 -12  -3   -0.39    2.12
   1  12  -2    1.47    3.19
  -1  12   2    0.11    3.35
  -1  12   2   -4.81    4.12
   1  12  -2    3.68    3.00
   1  12  -2   -4.26    4.46
  -1 -12   2   -0.68    4.14
  -1 -12   2    0.34    2.72
   1 -12  -2   -0.73    3.48
   1 -12  -2    1.29    4.99
   1  12  -1   24.10    3.36
  -1  12   1   19.84    3.69
  -1  12   1   20.82    2.94
   1  12  -1   22.92    4.90
   1  12  -1   16.06    3.01
  -1  12   1   16.49    4.54
  -1 -12   1   20.13    4.18
   1 -12  -1   15.73    3.81
   1 -12  -1   16.68    5.36
  -1 -12   1   24.63    5.34
  -1  12   0  167.90    6.50
   1  12   0  154.74    6.07
   1  12   0  156.85    5.81
  -1  12   0  148.13    5.82
  -1  12   0  159.12    7.32
   1  12   0  154.01    7.29
   1 -12   0  152.23    6.90
  -1 -12   0  159.38    6.95
   1 -12   0  147.05    6.85
   1 -12   0  147.36    8.01
  -1 -12   0  151.59    8.10
   1  12   1   58.77    3.77
  -1  12  -1   51.17    4.27
  -1  12  -1   41.32    3.65
   1  12   1   39.84    3.17
  -1  12  -1   39.11    5.07
   1  12   1   45.61    4.99
   1 -12   1   43.78    4.61
  -1 -12  -1   43.08    4.48
   1 -12   1   40.56    4.39
  -1 -12  -1   28.67    5.86
  -1  12  -2   58.24    4.49
   1  12   2   51.05    5.19
   1  12   2   58.01    3.90
  -1  12  -2   57.23    5.37
  -1  12  -2   52.67    3.97
   1  12   2   54.40    3.31
  -1 -12  -2   70.23    4.85
   1 -12   2   60.04    4.85
   1 -12   2   57.87    4.71
   1 -12   2   63.89    3.75
  -1 -12  -2   70.12    6.16
   1  12   3   -1.72    3.00
  -1  12  -3   -0.53    3.56
   1  12   3    1.79    4.31
   1  12   3    4.80    2.36
  -1  12  -3   -5.24    3.40
  -1  12  -3    1.28    4.68
   1 -12   3   -4.34    4.25
  -1 -12  -3   -2.25    3.56
   1 -12   3   -5.66    3.05
   1 -12   3   -0.45    3.69
  -1 -12  -3   -1.74    5.33
   1  12   4   99.79    6.03
   1  12   4   88.48    3.92
   1  12   4   97.61    4.84
  -1  12  -4  122.66    5.38
  -1  12  -4  110.31    5.37
  -1  12  -4  108.32    6.58
  -1 -12  -4  107.65    5.36
   1 -12   4  105.02    4.97
   1 -12   4  116.12    7.39
  -1 -12  -4  101.68    6.90
   1 -12   4  109.67    5.74
   1 -12   4  116.09    6.16
  -1  12  -5   17.33    4.99
   1  12   5   10.11    3.16
   1  12   5   12.77    4.45
  -1  12  -5   13.55    3.90
   1  12   5   12.14    4.04
   1 -12   5   13.71    4.39
  -1 -12  -5   13.36    3.49
   1 -12   5   13.93    4.00
   1 -12   5   13.43    3.36
  -1 -12  -5   20.82    5.20
   1 -12   5   16.02    5.44
   1  12   6    8.23    3.35
  -1  12  -6   12.11    3.71
  -1  12  -6   21.20    5.23
   1  12   6   10.37    4.00
   1  12   6   20.92    4.29
   1 -12   6   16.85    4.06
   1 -12   6   16.00    4.61
  -1 -12  -6   12.22    5.33
   1 -12   6   14.75    5.29
   1  12   7   11.76    4.22
  -1  12  -7   12.36    5.20
  -1  12  -7   12.56    4.07
   1 -12   7   17.55    4.17
   1 -12   7   16.49    4.60
  -1 -12  -7   18.40    5.23
   1 -12   7   25.22    5.61
  -1  12  -8  262.12   10.74
  -1  12  -8  261.61    9.51
   1 -12   8  263.05   10.30
   1 -12   8  278.77    9.84
  -1 -12  -8  247.69   10.47
   1 -12   8  277.73   11.02
  -1  12  -9   34.13    4.58
   1  12   9   34.87    3.55
  -1  12  -9   34.90    5.87
   1 -12   9   24.79    5.09
   1 -12   9   36.54    4.62
   1 -12   9   36.89    6.18
  -1 -12  -9   52.55    5.82
   1  12  10   79.42    4.22
  -1  12 -10   61.20    6.48
  -1  12 -10   76.82    5.48
   1 -12  10   83.00    6.02
   1 -12  10   76.16    5.44
  -1 -12 -10   74.67    6.30
   1 -12  10   77.86    6.88
  -1  12 -11    6.08    5.67
  -1  12 -11    2.45    4.43
   1 -12  11    8.05    4.98
   1 -12  11   15.98    4.30
   1 -12  11    9.72    5.77
  -1  12 -12  182.23    9.14
  -1  12 -12  156.45    7.72
   1 -12  12  167.93    8.40
   1 -12  12  159.41    7.61
   1 -12  12  188.62    9.01
  -1  12 -13  -12.95    5.93
  -1  12 -13   -4.21    4.84
   1  12  13    0.66    3.44
   1 -12  13   -2.12    4.61
   1 -12  13   -4.90    5.85
  -1  12 -14  108.40    7.90
  -1  12 -14  120.05    7.02
   1  12  14  130.22    5.94
   1 -12  14  116.84    6.75
   1 -12  14  119.54    8.05
  -1  12 -15   34.25    6.69
   1  12  15   23.09    3.75
  -1  12 -15   33.15    5.42
   1 -12  15   29.89    6.28
   1 -12  15   38.48    5.11
  -1  12 -16   -4.76    5.10
  -1  12 -16    0.55    6.15
   1  12  16    0.73    3.42
   1 -12  16   -5.67    6.06
   1 -12  16   -1.73    4.83
   1 -12  16    6.32    5.39
  -1  12 -17    1.80    5.19
  -1  12 -17    0.85    6.19
   1  12  17    1.06    3.69
   1 -12  17    0.24    6.07
   1 -12  17   -1.99    4.84
   1 -12  17   -5.47    5.40
  -1  12 -18   15.36    5.67
  -1  12 -18   24.75    7.12
   1  12  18   19.50    4.11
   1 -12  18   21.23    6.47
   1 -12  18   18.85    5.21
   1 -12  18   18.30    5.96
   1  12  19   -1.30    4.02
  -1  12 -19    4.38    5.83
   1 -12  19    1.27    5.34
   1 -12  19    2.87    6.42
   1 -12  19   -9.84    5.99
   1  12  20   26.29    4.85
  -1  12 -20   26.65    6.46
   1 -12  20   37.73    5.98
   1 -12  20   37.35    6.82
   1 -12  20   39.13    6.70
   1  12  21   17.99    4.94
  -1  12 -21   25.94    6.56
   1 -12  21   21.13    5.79
   1 -12  21   26.01    6.84
   1 -12  21    7.54    6.33
  -1  12 -22   -0.33    7.28
   1  12  22    7.21    4.93
  -1  12 -22   13.53    6.68
   1 -12  22    9.96    5.94
   1 -12  22   -5.50    6.35
  -1  12 -23   11.25    6.77
   1  12  23    2.23    4.93
   1 -12  23   10.51    6.02
   1 -12  23   15.94    6.59
   1  12  24   23.19    5.66
   1 -12  24   27.11    6.74
   1 -12  25    6.36    6.50
  -1  13  22    9.03    5.18
  -1 -13  22   -8.56    7.45
   1  13 -21   17.05    6.43
  -1  13  21   12.17    5.20
  -1 -13  21   12.53    7.24
  -1  13  20    0.94    4.71
   1  13 -20    0.77    6.03
  -1 -13  20    3.07    5.67
  -1 -13  20    7.72    7.02
  -1 -13  20    9.09    6.13
  -1  13  19    3.82    4.47
   1  13 -19   -0.74    5.91
  -1 -13  19   -1.49    5.44
  -1 -13  19   -5.05    6.82
  -1 -13  19   -0.84    6.10
   1  13 -18    3.59    5.75
   1  13 -18   25.66    7.24
  -1  13  18    7.29    4.37
  -1 -13  18   10.60    6.84
  -1 -13  18   15.40    5.56
  -1 -13  18   13.92    6.20
   1  13 -17   22.71    7.06
   1  13 -17   12.27    5.81
  -1  13  17   18.88    4.22
  -1 -13  17   22.83    5.37
  -1 -13  17   29.31    6.95
   1  13 -16   10.45    6.77
   1  13 -16   26.04    5.81
  -1  13  16   21.38    4.04
  -1 -13  16   23.91    5.06
  -1 -13  16   25.52    6.76
   1  13 -15   -0.56    6.21
  -1  13  15    4.10    3.88
   1  13 -15   14.80    5.35
  -1 -13  15   -2.10    6.61
  -1 -13  15    4.29    4.76
   1  13 -14   13.18    6.62
   1  13 -14   20.24    5.40
  -1 -13  14   16.94    5.56
  -1 -13  14    8.67    4.91
  -1 -13  14   16.70    6.58
   1  13 -13   -1.34    6.20
   1  13 -13   -4.73    5.00
  -1 -13  13    6.43    5.48
  -1 -13  13   -1.05    4.57
  -1 -13  13   -6.50    6.28
   1  13 -12   52.87    6.60
   1  13 -12   35.78    5.32
  -1 -13  12   40.43    6.00
  -1 -13  12   42.26    5.02
  -1 -13  12   37.49    6.66
   1  13 -11   -1.77    6.17
   1  13 -11   -7.25    4.79
  -1 -13  11   -4.26    5.43
  -1 -13  11    1.49    4.27
  -1 -13  11   -5.15    6.24
   1  13 -10   68.98    5.38
   1  13 -10   70.79    6.73
  -1 -13  10   50.19    5.93
  -1 -13  10   45.30    6.85
   1  13  -9   -1.93    5.64
  -1  13   9    1.20    3.60
   1  13  -9   -2.64    4.30
  -1 -13   9    9.16    6.00
  -1 -13   9    2.71    4.83
  -1  13   8    5.14    3.69
   1  13  -8    1.88    5.79
   1  13  -8   -3.30    4.08
  -1  13   8    2.32    4.12
  -1 -13   8   -2.64    5.16
  -1 -13   8   -1.26    5.62
  -1  13   7    3.30    3.87
  -1  13   7   -7.40    4.27
   1  13  -7    2.83    4.12
   1  13  -7    7.76    5.49
  -1 -13   7   -0.86    5.01
  -1 -13   7   -5.03    6.07
  -1  13   6  277.45   10.07
  -1  13   6  269.02   10.09
   1  13  -6  288.42    9.93
   1  13  -6  268.42   11.29
  -1 -13   6  297.37   11.10
   1 -13  -6  298.34   11.54
  -1 -13   6  285.46   11.75
  -1  13   5    1.25    4.02
   1  13  -5    2.38    5.41
  -1  13   5    6.75    4.44
   1  13  -5   -4.00    4.04
  -1 -13   5   -8.51    5.23
  -1 -13   5    6.69    6.01
   1 -13  -5    2.27    5.56
  -1  13   4  294.02   10.85
   1  13  -4  284.82   11.52
   1  13  -4  300.07   10.14
  -1 -13   4  312.46   11.33
   1 -13  -4  301.87   10.48
   1 -13  -4  307.54   11.96
   1  13  -3   -9.03    5.30
  -1  13   3    2.30    4.55
   1  13  -3   -4.21    3.48
   1 -13  -3    0.76    3.91
  -1 -13   3    1.72    4.62
   1 -13  -3    8.34    5.34
  -1  13   2    9.31    4.59
   1  13  -2    4.81    4.95
   1  13  -2    2.39    3.29
  -1 -13   2    2.40    4.52
   1 -13  -2    1.26    3.96
   1 -13  -2    2.58    5.29
  -1  13   1   26.78    5.04
   1  13  -1   16.59    5.14
   1  13  -1   27.08    3.29
  -1 -13   1   22.65    4.71
   1 -13  -1   22.75    5.90
  -1 -13   1   26.06    6.14
   1 -13  -1   22.30    4.26
  -1  13   0   86.69    4.63
  -1  13   0  106.60    6.47
   1  13   0   95.46    4.58
   1  13   0   89.92    6.28
   1 -13   0   82.38    5.64
  -1 -13   0  110.69    6.01
   1 -13   0  113.22    7.55
  -1 -13   0  106.99    7.36
   1  13   1   31.18    3.19
  -1  13  -1   30.91    3.66
  -1  13  -1   28.58    5.10
   1  13   1   36.17    5.37
  -1 -13  -1   32.70    4.65
   1 -13   1   32.52    4.86
   1 -13   1   37.39    4.67
  -1 -13  -1   35.64    6.45
  -1  13  -2  121.01    5.65
  -1  13  -2  119.80    7.06
   1  13   2  121.87    6.92
   1 -13   2  129.02    6.56
   1 -13   2  118.68    6.74
  -1 -13  -2  133.30    6.37
  -1 -13  -2  132.50    8.13
  -1  13  -3   -4.50    3.62
  -1  13  -3    0.20    4.87
   1  13   3   -0.18    4.81
   1 -13   3    2.14    4.14
   1 -13   3   -1.88    4.34
  -1 -13  -3    1.37    3.76
  -1 -13  -3   14.71    5.88
  -1  13  -4    3.49    3.66
  -1  13  -4   -4.29    5.09
   1  13   4    5.40    4.76
   1 -13   4    4.27    4.27
  -1 -13  -4   -2.35    3.91
   1 -13   4    1.16    4.53
  -1 -13  -4    7.27    5.66
   1 -13   4   -9.42    6.04
  -1  13  -5    1.24    3.98
  -1  13  -5   10.90    5.32
   1  13   5    6.08    4.64
   1 -13   5    9.90    4.46
   1 -13   5   11.99    4.50
  -1 -13  -5    6.17    3.66
  -1 -13  -5   10.92    5.71
   1 -13   5    0.75    5.85
  -1  13  -6  114.35    7.19
   1  13   6  104.22    6.22
  -1  13  -6   96.59    5.71
   1 -13   6   95.03    5.86
   1 -13   6  107.55    6.51
   1 -13   6  101.98    7.77
  -1 -13  -6  107.86    7.39
  -1  13  -7    3.78    5.65
   1  13   7    6.67    4.59
  -1  13  -7    0.62    4.19
   1 -13   7    0.17    4.17
   1 -13   7    4.65    4.75
  -1 -13  -7   -1.13    5.37
   1 -13   7    0.76    5.76
  -1  13  -8  116.02    6.15
   1  13   8   95.77    5.32
   1  13   8  102.17    6.10
  -1  13  -8  114.89    7.45
   1 -13   8  103.19    6.11
   1 -13   8   99.70    6.60
   1 -13   8   99.70    7.92
  -1 -13  -8   97.71    7.16
   1  13   9    4.53    3.34
   1  13   9   12.99    4.37
  -1  13  -9   -2.13    6.01
  -1  13  -9    7.31    4.29
   1 -13   9    5.94    4.47
   1 -13   9   10.03    5.03
   1 -13   9    5.57    6.04
  -1 -13  -9    6.19    5.28
  -1  13 -10   -0.49    5.97
  -1  13 -10    6.25    4.53
   1 -13  10    2.28    5.15
   1 -13  10   -0.18    4.46
   1 -13  10    4.32    6.08
  -1  13 -11   -1.00    5.83
  -1  13 -11    2.43    4.59
   1 -13  11   -1.63    5.13
   1 -13  11    8.52    4.51
   1 -13  11    0.26    6.25
  -1  13 -12    9.29    5.86
  -1  13 -12   -3.72    4.80
   1 -13  12    1.19    4.80
   1 -13  12    5.53    4.43
   1 -13  12    6.15    6.19
  -1  13 -13   -2.45    5.05
  -1  13 -13  -16.75    6.27
   1  13  13   -0.84    3.57
   1 -13  13  -10.03    6.39
   1 -13  13   -0.76    4.67
   1 -13  13   -0.73    5.22
  -1  13 -14    8.08    5.33
  -1  13 -14   -3.05    6.55
   1  13  14   15.38    3.85
   1 -13  14    6.19    6.59
   1 -13  14   12.51    5.04
   1 -13  14   14.21    5.54
  -1  13 -15   25.01    6.97
  -1  13 -15   13.25    5.44
   1  13  15   10.08    3.85
   1 -13  15   12.44    5.12
   1 -13  15   18.65    6.58
  -1  13 -16   13.14    6.97
   1  13  16   22.57    4.07
  -1  13 -16   21.32    5.97
   1 -13  16   22.09    6.65
   1 -13  16    7.44    5.11
  -1  13 -17   41.96    6.33
  -1  13 -17   38.17    7.33
   1  13  17   38.88    4.61
   1 -13  17   23.70    6.99
   1 -13  17   33.72    5.83
   1 -13  17   42.54    6.64
  -1  13 -18    5.46    5.84
  -1  13 -18   -2.16    7.17
   1  13  18    3.27    4.04
   1 -13  18   22.87    7.01
   1 -13  18    6.55    5.49
   1 -13  18    3.24    5.85
  -1  13 -19    4.75    7.42
  -1  13 -19   -9.50    6.16
   1 -13  19   -0.28    6.15
   1 -13  19   -0.45    5.78
   1 -13  19    0.79    6.94
  -1  13 -20   12.01    7.60
  -1  13 -20   -5.08    6.57
   1 -13  20    2.80    6.28
   1 -13  20   -6.95    5.90
   1 -13  20    2.89    6.92
  -1  13 -21   13.80    6.65
   1 -13  21   14.79    6.17
   1 -13  21    7.90    7.03
   1 -13  22   -4.91    6.22
   1 -13  23    9.35    6.46
   1 -13  24  -14.28    7.00
  -1 -14  21   65.18    8.48
  -1 -14  20    4.32    7.61
   1  14 -19   52.41    7.33
  -1 -14  19   60.02    8.43
   1  14 -18   -3.59    7.79
   1  14 -18   -4.54    6.28
  -1 -14  18   -5.44    7.31
   1  14 -17    9.60    7.57
   1  14 -17    3.41    5.80
  -1 -14  17   11.44    7.03
  -1  14  16    2.99    4.27
   1  14 -16    0.47    5.77
   1  14 -16   -1.54    6.81
  -1 -14  16    0.28    6.82
   1  14 -15    0.90    6.90
   1  14 -15    4.51    5.58
  -1  14  15   -2.40    4.14
  -1 -14  15  -11.21    6.17
  -1 -14  15   -1.99    6.73
   1  14 -14    1.95    5.45
   1  14 -14   -4.98    6.93
  -1 -14  14    5.09    6.72
  -1 -14  14    1.61    5.69
   1  14 -13    0.21    5.27
   1  14 -13   -7.14    6.61
  -1 -14  13    4.79    6.78
  -1 -14  13    5.01    5.82
   1  14 -12    6.60    4.99
   1  14 -12   -1.11    6.25
  -1 -14  12   13.20    6.64
  -1 -14  12   -6.97    5.72
   1  14 -11   30.06    5.21
   1  14 -11   24.14    6.70
  -1 -14  11   29.62    6.99
  -1 -14  11   28.79    6.08
   1  14 -10    3.11    4.63
   1  14 -10    5.29    6.25
  -1 -14  10   -5.57    6.54
  -1 -14  10    6.18    5.25
   1  14  -9    8.88    4.52
   1  14  -9   12.88    6.28
  -1 -14   9   11.80    5.44
  -1 -14   9    7.47    6.45
  -1  14   8   -2.57    3.91
   1  14  -8    2.65    4.36
   1  14  -8   -3.77    5.88
  -1 -14   8   -1.18    5.23
  -1 -14   8   -2.76    6.31
  -1  14   7   17.20    4.20
   1  14  -7    6.74    4.18
   1  14  -7    1.47    5.70
  -1 -14   7   11.47    5.22
  -1 -14   7   21.40    6.60
  -1  14   6   38.34    4.63
   1  14  -6   37.06    6.08
   1  14  -6   20.09    4.37
  -1  14   6   27.13    4.94
  -1 -14   6   37.39    5.59
  -1 -14   6   30.05    6.63
  -1  14   5   -1.68    4.30
   1  14  -5    7.23    5.70
   1  14  -5   -4.89    3.91
  -1  14   5    2.00    4.64
  -1 -14   5   -5.44    5.02
   1 -14  -5   -1.73    5.84
  -1 -14   5    1.09    6.18
  -1  14   4   -1.55    4.75
   1  14  -4   -6.81    5.39
   1  14  -4    9.46    3.84
  -1 -14   4    2.37    4.19
  -1 -14   4   -8.02    4.92
   1 -14  -4   -4.71    6.13
  -1  14   3   51.37    5.67
   1  14  -3   46.02    6.09
   1  14  -3   42.28    4.21
  -1 -14   3   47.79    5.56
   1 -14  -3   51.41    4.66
   1 -14  -3   55.07    6.67
  -1 -14   3   37.05    4.71
   1  14  -2    0.65    5.28
  -1  14   2   -1.85    5.06
   1  14  -2    1.95    3.51
   1 -14  -2   10.38    4.31
  -1 -14   2    1.59    4.65
   1 -14  -2    3.78    6.00
  -1  14   1   15.25    5.24
   1  14  -1   10.76    5.34
   1 -14  -1    3.06    6.00
   1 -14  -1   18.05    4.44
  -1 -14   1   15.36    4.63
  -1  14   0   12.39    5.15
   1  14   0   22.86    5.42
   1 -14   0   20.74    4.66
  -1 -14   0   15.69    6.62
  -1 -14   0   18.90    4.79
   1 -14   0   12.66    6.30
  -1  14  -1   54.01    6.15
   1  14   1   56.50    5.90
   1 -14   1   53.05    5.37
  -1 -14  -1   52.69    6.91
  -1 -14  -1   53.36    5.24
   1 -14   1   63.79    7.15
  -1  14  -2   11.06    5.43
   1  14   2    4.11    5.23
   1 -14   2   10.40    4.89
  -1 -14  -2    5.16    4.41
  -1  14  -3   61.63    6.16
   1  14   3   40.00    5.70
  -1  14  -3   38.19    4.37
  -1 -14  -3   43.08    4.73
   1 -14   3   46.40    5.43
  -1 -14  -3   46.86    6.68
  -1  14  -4    8.31    3.97
  -1  14  -4   -3.08    5.53
   1  14   4    7.09    5.04
   1 -14   4    1.25    4.66
  -1 -14  -4    6.99    4.38
   1 -14   4    6.04    4.95
  -1 -14  -4   -1.79    6.23
  -1  14  -5   30.39    4.34
  -1  14  -5   13.81    5.75
   1  14   5   27.62    5.38
   1 -14   5   26.77    4.92
   1 -14   5   25.02    5.25
  -1 -14  -5   29.82    4.30
   1 -14   5   17.55    6.49
  -1 -14  -5   31.00    6.41
  -1  14  -6    7.23    5.86
   1  14   6    6.72    4.96
  -1  14  -6    7.56    4.28
   1 -14   6    3.41    4.63
   1 -14   6   15.88    5.27
  -1 -14  -6    2.22    6.03
   1 -14   6   25.08    6.63
   1  14   7   -3.91    3.95
  -1  14  -7    4.07    5.50
   1  14   7    2.76    4.80
  -1  14  -7    5.41    4.33
   1 -14   7   -5.27    4.58
   1 -14   7   -0.23    5.06
  -1 -14  -7    9.77    5.73
   1 -14   7   -3.56    6.32
  -1  14  -8    3.94    5.79
  -1  14  -8   13.07    4.75
   1 -14   8   13.27    5.17
   1 -14   8   15.30    4.75
  -1 -14  -8   17.26    6.01
   1 -14   8    9.67    6.28
  -1  14  -9   -7.09    6.01
  -1  14  -9    0.91    4.78
   1 -14   9   -3.81    5.49
   1 -14   9    8.22    4.82
   1 -14   9   -6.66    6.36
  -1  14 -10    3.13    6.09
  -1  14 -10    3.41    4.74
   1 -14  10    6.34    4.91
   1 -14  10    1.34    4.81
   1 -14  10   -6.68    6.67
  -1  14 -11   21.96    6.55
  -1  14 -11   22.04    5.25
   1 -14  11   24.65    5.81
   1 -14  11   23.02    5.22
   1 -14  11   14.53    6.76
  -1  14 -12   -1.38    6.51
  -1  14 -12   -2.49    5.48
   1 -14  12    4.58    5.92
   1 -14  12    2.58    4.96
   1 -14  12   -1.12    6.59
  -1  14 -13  127.24    8.74
  -1  14 -13  109.06    7.38
   1 -14  13  119.47    8.10
   1 -14  13  111.97    7.35
   1 -14  13  125.62    8.86
  -1  14 -14   15.31    6.87
  -1  14 -14   18.74    5.95
   1 -14  14    6.36    6.12
   1 -14  14   18.39    5.44
   1 -14  14   13.24    6.87
  -1  14 -15   15.95    5.88
  -1  14 -15   20.50    7.00
   1 -14  15   12.50    5.60
   1 -14  15   27.41    7.40
   1 -14  15   11.89    6.21
  -1  14 -16   -4.38    6.04
  -1  14 -16   -7.12    7.08
   1 -14  16    3.96    7.17
   1 -14  16    6.38    5.60
  -1  14 -17   15.89    6.21
  -1  14 -17   -5.72    7.07
   1 -14  17   -1.36    5.75
   1 -14  17   14.75    7.31
  -1  14 -18    1.05    6.39
  -1  14 -18    2.61    7.41
   1 -14  18    9.52    6.30
   1 -14  18   -1.41    7.09
   1 -14  18   20.03    6.45
  -1  14 -19    1.63    6.53
   1 -14  19   18.41    7.44
   1 -14  20   -1.69    7.44
  -1 -15  18    5.28    7.90
   1  15 -17   25.16    6.84
  -1 -15  17   32.85    8.24
   1  15 -16    7.93    6.36
  -1 -15  16   21.66    7.71
   1  15 -15   -5.92    6.14
   1  15 -15   11.48    7.42
  -1 -15  15   11.37    7.76
  -1 -15  15    0.58    6.54
   1  15 -14    7.97    5.80
   1  15 -14    4.97    7.58
  -1 -15  14   19.00    7.48
  -1 -15  14    8.83    6.00
   1  15 -13    5.47    5.66
   1  15 -13   -1.21    7.30
  -1 -15  13   -7.64    7.05
  -1 -15  13   -0.84    6.26
   1  15 -12   -2.31    5.27
   1  15 -12   -6.52    7.00
  -1 -15  12   -9.75    7.41
  -1 -15  12    0.27    5.69
   1  15 -11    6.02    5.18
   1  15 -11   -6.08    6.89
  -1 -15  11    8.50    7.38
  -1 -15  11    4.30    5.82
   1  15 -10    9.95    4.90
   1  15 -10    6.49    6.68
  -1 -15  10   17.85    7.28
  -1 -15  10   -3.67    5.87
   1  15  -9   20.38    5.07
   1  15  -9   22.57    6.76
  -1 -15   9   32.06    7.37
  -1 -15   9   30.51    6.29
   1  15  -8   -0.17    4.49
   1  15  -8   11.81    6.44
  -1 -15   8   13.25    7.13
  -1 -15   8    8.52    5.52
   1  15  -7    7.90    4.47
   1  15  -7    8.40    6.34
  -1 -15   7    8.57    5.42
  -1 -15   7    7.79    6.91
  -1  15   6   -6.74    4.61
   1  15  -6   -4.63    6.44
  -1 -15   6    3.60    6.95
  -1 -15   6   -6.19    5.60
  -1  15   5  122.46    7.06
   1  15  -5  140.96    8.66
  -1 -15   5  149.47    9.57
  -1 -15   5  129.09    7.98
  -1  15   4    4.27    4.59
  -1  15   4   -8.80    5.57
   1  15  -4   -5.38    5.94
   1 -15  -4   -9.40    6.49
  -1 -15   4   -0.45    5.36
  -1  15   3    9.47    5.45
   1  15  -3   22.43    6.26
   1 -15  -3   17.03    6.56
  -1 -15   3   23.91    5.31
  -1  15   2   -8.01    5.51
   1  15  -2   -5.37    5.96
   1 -15  -2   -1.46    4.47
   1 -15  -2    5.44    6.13
  -1 -15   2   -2.97    5.16
  -1 -15   2   -0.58    6.78
   1  15  -1   11.81    5.92
  -1  15   1   14.45    5.61
   1 -15  -1    7.20    4.75
   1 -15  -1   25.60    6.83
  -1 -15   1   12.09    5.01
  -1 -15   1    8.69    6.66
  -1  15   0   14.40    5.56
   1  15   0    2.21    5.91
  -1 -15   0   -4.75    4.90
   1 -15   0    6.97    6.56
   1 -15   0    3.13    4.75
  -1 -15   0    3.44    6.58
  -1  15  -1   28.75    5.91
   1  15   1   27.64    5.77
  -1 -15  -1   27.61    4.99
  -1 -15  -1   20.94    6.93
   1 -15   1   28.76    5.25
   1 -15   1   26.03    7.00
  -1  15  -2   12.32    5.64
   1  15   2   11.58    5.70
  -1 -15  -2   14.55    6.72
   1 -15   2    0.42    4.82
  -1 -15  -2    8.89    4.68
  -1  15  -3    3.23    5.73
   1  15   3   16.41    5.56
  -1 -15  -3    1.11    6.64
   1 -15   3    7.58    5.16
  -1 -15  -3    3.89    4.49
  -1  15  -4   -3.32    5.71
   1  15   4    3.00    5.28
   1 -15   4    6.91    5.13
  -1 -15  -4    8.19    6.61
  -1 -15  -4   -1.19    4.33
   1 -15   4    4.33    6.82
   1  15   5   14.38    5.31
  -1  15  -5   13.88    6.12
  -1 -15  -5   22.92    4.58
  -1 -15  -5   31.26    6.84
   1 -15   5   17.61    5.64
   1 -15   5   21.27    7.09
  -1  15  -6    1.00    6.07
   1 -15   6    1.17    5.38
   1 -15   6   14.05    7.13
  -1 -15  -6   -2.40    6.26
  -1  15  -7   19.29    6.41
  -1  15  -7   22.62    4.80
   1 -15   7   13.94    5.69
  -1 -15  -7   20.12    6.70
   1 -15   7   10.95    7.13
  -1  15  -8    1.26    4.81
  -1  15  -8   -5.02    6.37
   1 -15   8  -12.78    7.22
   1 -15   8   -2.23    5.59
  -1  15  -9   25.98    5.44
  -1  15  -9   26.31    6.80
   1 -15   9   28.34    7.53
   1 -15   9   31.59    5.99
  -1  15 -10    3.00    5.13
  -1  15 -10    4.45    6.41
   1 -15  10    5.68    7.07
   1 -15  10    5.68    5.76
  -1  15 -11   19.81    5.65
  -1  15 -11   26.86    6.82
   1 -15  11   21.01    7.34
   1 -15  11   21.37    6.32
  -1  15 -12   20.95    5.80
  -1  15 -12   27.06    7.22
   1 -15  12   20.76    7.43
   1 -15  12   26.78    6.47
  -1  15 -13    0.46    5.74
  -1  15 -13   10.97    7.35
   1 -15  13   -0.90    7.25
   1 -15  13    0.83    5.79
  -1  15 -14    2.14    6.16
  -1  15 -14  -14.33    7.48
   1 -15  14    4.53    7.29
   1 -15  14    4.50    6.21
  -1  15 -15    1.28    7.68
  -1  15 -15    9.88    6.27
   1 -15  15    3.93    7.48
  -1  15 -16    8.46    6.45
   1 -15  16   10.60    7.70
  -1  15 -17   17.27    6.72
   1 -15  17    8.49    7.62
  -1  15 -18   16.76    7.01
   1 -15  18    3.31    7.95
   1 -15  19   14.14    8.09
   1  16 -16   -0.26    6.62
   1  16 -15   -3.50    6.47
   1  16 -14   14.89    6.54
   1  16 -13    0.46    6.07
   1  16 -12   18.54    7.61
   1  16 -12    8.16    5.64
  -1 -16  12    3.98    7.93
   1  16 -11    3.38    7.23
  -1 -16  11   -4.30    7.83
  -1 -16  11   13.30    6.28
   1  16 -10   -2.41    7.04
  -1 -16  10    0.33    7.50
  -1 -16  10    4.99    6.17
   1  16  -9   11.76    7.06
  -1 -16   9    1.64    7.68
  -1 -16   9   -3.80    6.15
   1  16  -8    0.29    6.82
  -1 -16   8    4.89    7.63
  -1 -16   8    3.19    6.07
   1  16  -7   -2.24    6.52
  -1 -16   7   12.01    7.62
  -1 -16   7    1.04    5.73
   1  16  -6   -0.27    6.76
  -1 -16   6    4.51    7.54
  -1 -16   6    5.55    5.77
   1  16  -5   -2.14    6.51
  -1 -16   5   -7.36    7.52
  -1 -16   5    0.74    5.59
   1  16  -4   29.91    6.71
  -1  16   4   19.66    5.35
  -1 -16   4   12.41    5.74
  -1  16   3   14.83    5.30
   1  16  -3    5.13    6.44
   1 -16  -3   18.07    7.24
  -1 -16   3   24.75    5.94
  -1  16   2   29.77    5.74
   1  16  -2   22.49    6.56
  -1 -16   2   30.49    7.78
   1 -16  -2   30.71    7.41
  -1 -16   2   17.77    5.65
   1  16  -1   -8.77    6.45
  -1  16   1    3.52    6.25
  -1 -16   1   -1.86    7.53
  -1 -16   1   -3.28    5.30
   1  16   0   12.81    6.38
  -1  16   0    0.45    6.09
  -1 -16   0    3.17    5.26
   1 -16   0    5.93    7.02
   1 -16   0    2.71    5.11
  -1 -16   0   -8.56    7.53
   1  16   1   18.06    6.39
  -1  16  -1    7.01    6.21
   1 -16   1   12.04    5.58
   1 -16   1   18.62    7.11
  -1 -16  -1   18.35    5.33
  -1 -16  -1    8.76    7.27
   1  16   2    1.57    6.04
  -1  16  -2   10.34    6.19
  -1 -16  -2   -3.87    7.20
  -1 -16  -2    2.34    4.86
   1 -16   2    9.54    5.30
  -1  16  -3    5.70    6.23
   1 -16   3    8.48    5.44
  -1 -16  -3    4.41    6.90
  -1 -16  -3    1.69    4.77
  -1  16  -4   23.63    6.66
  -1 -16  -4   28.13    7.18
   1 -16   4   23.33    7.48
   1 -16   4   19.87    5.78
  -1  16  -5    2.09    6.60
  -1 -16  -5    0.29    6.87
   1 -16   5   -0.93    6.99
   1 -16   5    3.88    5.70
  -1  16  -6    6.16    6.54
   1 -16   6   10.00    7.56
  -1 -16  -6   18.59    7.06
   1 -16   6   16.25    5.87
  -1  16  -7   32.10    7.39
   1 -16   7   45.06    6.53
   1 -16   7   45.80    7.98
  -1  16  -8    7.88    7.05
   1 -16   8    7.61    5.92
   1 -16   8   12.67    7.25
  -1  16  -9   16.77    7.20
   1 -16   9   18.78    6.03
   1 -16   9   13.99    7.49
  -1  16 -10   16.35    7.35
   1 -16  10   23.28    6.50
   1 -16  10    4.78    7.55
  -1  16 -11  -16.30    7.71
   1 -16  11   -8.39    6.30
   1 -16  11   -2.89    7.86
  -1  16 -12   -1.26    7.43
  -1  16 -12   -4.74    6.03
   1 -16  12    9.01    7.89
  -1  16 -13   16.06    6.47
  -1  16 -14   11.58    6.49
  -1  16 -15   -2.31    6.83
  -1  16 -16    2.93    6.89
   1  17  -9   -0.62    7.59
   1  17  -8    8.53    7.40
   1  17  -7    6.56    7.38
  -1 -17   7   16.02    6.43
   1  17  -6    2.62    7.16
  -1 -17   6   -3.71    6.38
   1  17  -5    1.70    7.03
  -1 -17   5    6.99    6.19
   1  17  -4    5.82    6.96
  -1 -17   4    1.26    5.89
   1  17  -3    2.17    6.95
  -1 -17   3    4.17    5.86
   1  17  -2   14.31    6.97
  -1  17   2   17.17    5.84
  -1 -17   2    9.49    5.72
   1  17  -1    8.83    6.98
  -1  17   1    6.36    5.68
  -1 -17   1    1.37    5.57
   1  17   0   14.44    6.94
  -1 -17   0   19.10    7.84
  -1 -17   0   15.72    5.71
  -1 -17  -1   28.11    7.82
  -1 -17  -1   16.26    5.62
  -1  17  -2    2.57    6.61
  -1 -17  -2   -4.13    7.73
   1 -17   2   -3.52    5.60
  -1  17  -3  -14.24    6.80
  -1 -17  -3   -9.09    7.44
   1 -17   3    3.38    5.70
  -1 -17  -4   26.46    7.48
   1 -17   4   12.94    5.94
  -1  17  -5   -1.67    6.98
  -1 -17  -5   -3.71    7.26
   1 -17   5    3.31    6.03
  -1  17  -6   43.54    8.00
   1 -17   6   47.77    6.88
  -1  17  -7    3.21    7.27
   1 -17   7    4.83    6.33
  -1  17  -8    8.41    7.47
  -1  17  -9    6.45    7.63
   1  18  -5   -6.62    7.61
   1  18  -4   10.86    7.61
  -1 -18   2   -5.21    6.09
  -1 -18   1    6.00    5.97
  -1  18   0    7.79    6.45
  -1  18  -1   -0.25    6.27
   2   0 -31    4.38    5.45
   2   0 -30   15.99    5.36
   2   0 -29   -0.19    4.87
   2   0 -28   19.39    4.99
   2   0 -27   -2.42    4.38
   2   0 -26   10.11    4.41
  -2   0  26   -0.35    4.24
   2   0 -25   -1.42    4.00
  -2   0  25    1.81    4.16
  -2   0  25    0.22    3.34
   2   0 -24  118.04    6.06
  -2   0  24  101.33    5.97
  -2   0  24  115.15    5.27
  -2   0  23   -2.06    3.21
  -2   0  23    0.36    2.54
   2   0 -23   -3.43    3.84
  -2   0  23    0.14    4.07
  -2   0  23   -4.29    3.74
   2   0 -22  250.16    8.07
  -2   0  22  261.56    8.40
  -2   0  22  234.89    7.78
   2   0 -22  263.85    8.99
  -2   0  22  266.54    9.13
  -2   0  22  238.92    8.95
   2   0 -21    0.38    2.61
  -2   0  21   -2.12    2.86
  -2   0  21    1.03    2.43
  -2   0  21    0.12    3.97
   2   0 -21   -1.69    3.52
  -2   0  21   -1.46    3.24
  -2   0  20   17.52    2.93
  -2   0  20   10.80    3.35
   2   0 -20   11.16    3.37
  -2   0  20   12.73    3.15
  -2   0  20    8.63    3.90
   2   0 -20   12.28    2.63
  -2   0  19   -1.06    2.60
  -2   0  19    4.31    3.15
   2   0 -19    2.33    3.18
  -2   0  19   -2.50    2.77
  -2   0  19   -2.03    3.51
   2   0 -19   -3.21    2.48
  -2   0  18   94.92    4.21
   2   0 -18   93.72    4.64
  -2   0  18  105.87    4.57
  -2   0  18   86.85    4.57
  -2   0  18  101.82    5.02
   2   0 -18  102.46    4.06
  -2   0  17   -1.89    2.46
   2   0 -17    0.10    2.81
  -2   0  17    0.09    2.82
  -2   0  17   -1.37    2.60
  -2   0  17   -4.29    3.31
   2   0 -17   -1.64    2.28
  -2   0  16 2445.81   66.35
  -2   0  16 2443.71   66.48
   2   0 -16 2487.40   66.63
  -2   0  16 2209.59   66.52
  -2   0  16 2450.18   66.62
   2   0 -16 2444.28   66.22
  -2   0  15   -4.42    2.23
   2   0 -15   -0.09    2.44
  -2   0  15   -4.54    2.56
  -2   0  15   -7.07    2.64
  -2   0  15   -0.26    2.86
   2   0 -15   -5.29    2.07
  -2   0  14  118.26    4.41
  -2   0  14  135.85    4.78
   2   0 -14  134.86    4.87
  -2   0  14  113.89    4.53
  -2   0  14  133.06    4.97
   2   0 -14  115.99    4.36
  -2   0  13   -0.55    1.86
   2   0 -13    0.69    2.16
  -2   0  13    0.27    2.26
  -2   0  13   -1.03    2.04
  -2   0  13   -0.75    2.52
   2   0 -13    0.96    1.86
  -2   0  12  512.16   14.47
   2   0 -12  507.48   14.66
  -2   0  12  523.41   14.59
  -2   0  12  471.56   14.60
  -2   0  12  523.94   14.71
   2   0 -12  505.09   14.40
  -2   0  11    2.05    1.60
  -2   0  11   -0.35    2.14
   2   0 -11   -1.15    2.06
  -2   0  11   -0.66    1.91
  -2   0  11    1.64    2.09
   2   0 -11    1.12    1.69
  -2   0  10  158.26    4.99
   2   0 -10  152.42    5.09
  -2   0  10  146.00    5.11
  -2   0  10  145.90    5.00
  -2   0  10  158.27    5.29
   2   0 -10  168.66    4.94
  -2   0   9   -1.25    1.48
   2   0  -9    0.46    1.62
  -2   0   9   -0.05    1.82
  -2   0   9   -0.27    1.56
  -2   0   9   -0.67    1.99
   2   0  -9   -1.79    1.49
  -2   0   8  273.86    8.21
   2   0  -8  291.36    8.29
  -2   0   8  298.24    8.32
  -2   0   8  275.05    8.31
  -2   0   8  277.34    8.36
   2   0  -8  277.58    8.19
  -2   0   7   -0.32    1.41
   2   0  -7   -0.24    1.49
  -2   0   7   -0.83    1.70
  -2   0   7   -0.47    1.40
  -2   0   7   -0.04    1.81
   2   0  -7   -0.03    1.42
  -2   0   6 1776.19   49.51
  -2   0   6 1858.97   49.54
   2   0  -6 1844.12   49.55
  -2   0   6 1788.10   49.55
  -2   0   6 1852.51   49.56
   2   0  -6 1761.34   49.50
  -2   0   5    1.81    1.26
   2   0  -5    1.00    1.37
  -2   0   5    2.12    1.30
  -2   0   5    0.28    1.37
   2   0  -5    4.52    1.25
  -2   0   4 1367.58   37.16
   2   0  -4 1353.82   37.15
  -2   0   4 1336.67   37.17
   2   0  -4 1365.25   37.16
  -2   0   4 1372.80   37.17
   2   0  -3    0.39    0.91
  -2   0   3    1.50    0.79
  -2   0   3    0.28    0.93
   2   0  -3    2.02    0.82
   2   0  -2   -0.57    1.38
   2   0  -2 4938.71    7.44
   2   0   0   -0.89    0.52
  -2   0  -1   -0.99    0.45
  -2   0  -211099.70  312.97
  -2   0  -211858.40  312.94
   2   0   211564.30  312.96
[truncated: 3,763,946 more chars]
