# Supplementary material for: Iron(II) and Manganese(II) Coordination Chemistry Ligated by Coplanar Tridentate Nitrogen-Donor Ligand, 2,6-bis(5-isopropyl-1H-pyrazol-3-yl)pyridine
Source: Molecules. 2025 Oct 19;30(20):4128. doi: 10.3390/molecules30204128 (PMC12566300; doi:10.3390/molecules30204128)
Supplement: Supplementary file 1 [file molecules-30-04128-s001.zip › 3_CIF_FeL2PF6-50 updated.cif]

data_global
_audit_creation_date                               2025-06-01
_audit_creation_method                            'by CrystalStructure 4.3'
_audit_update_record                               ?

#==============================================================================
# PROCESSING SUMMARY (IUCr Office Use Only)

_journal_date_recd_electronic                      ?
_journal_date_from_coeditor                        ?
_journal_date_accepted                             ?
_journal_coeditor_code                             ?

#==============================================================================
# SUBMISSION DETAILS

_publ_contact_author_name                         'Kiyoshi Fujisawa'
_publ_contact_author_email              'kiyoshi.fujisawa.sci@vc.ibaraki.ac.jp'
_publ_contact_author_address 'Dep Chem, Ibaraki Univ, Mito,310-8512 Japan'
_publ_contact_author_fax                          '+81-29-228-8403'
_publ_contact_author_phone                        '+81-29-228-8373'
_publ_contact_letter
;
    ENTER TEXT OF LETTER
;
_publ_requested_journal                            'Molecules'
_publ_requested_category
                                                'FM'
_publ_requested_coeditor_name                      ?

#==============================================================================
# TITLE AND AUTHOR LIST

_publ_section_title
;
    ENTER SECTION TITLE
;
_publ_section_title_footnote
;
    ENTER FOOTNOTE TO TITLE OF PAPER
;
loop_
_publ_author_name
_publ_author_footnote
_publ_author_address
' FIRST AUTHORS NAME '
;
  FIRST AUTHORS FOOTNOTES
;
;
  FIRST AUTHORS ADDRESS
;
_publ_section_synopsis
;
    ENTER SYNOPSIS
;

#==============================================================================
# TEXT

_publ_section_abstract
;
    ENTER ABSTRACT
;
_publ_section_comment
;
    ENTER TEXT
;
_publ_section_references
;
    ENTER OTHER REFERENCES

    Rigaku (2019). CrystalStructure. Version 4.3. 
    Rigaku Corporation, Tokyo, Japan.

    Burla, M. C., Caliandro, R., Camalli, M., Carrozzini, B., 
    Cascarano, G. L., De Caro, L., Giacovazzo, C., Polidori, G. 
    Siliqi, D. and Spagna R. 
    (2007). J. Appl. Cryst. 40, 609-613.
    SIR2008

    Sheldrick, G.M. (2008) SHELXL Version 2014/3, Acta Cryst. A64, 112-122.

    Rigaku Oxford Diffraction (2019), CrysAlisPro. version 1.171.40.67a.
    Rigaku Corporation, Tokyo, Japan

;
_publ_section_figure_captions
;
    ENTER FIGURE CAPTIONS
;
_publ_section_exptl_prep
;
    ENTER COMPOUND PREPARATION DETAILS
;
_publ_section_exptl_refinement
;
    ENTER SPECIAL DETAILS OF THE REFINEMENT
;

#==============================================================================
data_Fe_bis_-50

#==============================================================================
# CHEMICAL DATA

_chemical_formula_sum                             'C54 H82 F12 Fe N10 O5 P2'
_chemical_formula_moiety                          'C54 H82 F12 Fe N10 O5 P2'
_chemical_formula_weight                           1297.08
_chemical_melting_point                            ?

#==============================================================================
# CRYSTAL DATA
_space_group_crystal_system                        monoclinic
_space_group_name_H-M_alt                         'P 1 21/c 1'
_space_group_name_Hall                            '-P 2ybc'
_space_group_IT_number                             14
loop_
_space_group_symop_id
_space_group_symop_operation_xyz
1   '+X,+Y,+Z'
2   '-X,1/2+Y,1/2-Z'
3   '-X,-Y,-Z'
4   '+X,-1/2-Y,-1/2+Z'
#------------------------------------------------------------------------------
_cell_length_a                                     22.0491(5)
_cell_length_b                                     13.2593(3)
_cell_length_c                                     24.9553(5)
_cell_angle_alpha                                  90.0000
_cell_angle_beta                                   91.532(2)
_cell_angle_gamma                                  90.0000
_cell_volume                                       7293.2(3)
_cell_formula_units_Z                              4
_cell_measurement_reflns_used                      30636
_cell_measurement_theta_min                        3.00
_cell_measurement_theta_max                        27.50
_cell_measurement_temperature                      223
#------------------------------------------------------------------------------
_exptl_crystal_description                         block
_exptl_crystal_colour                              yellow
_exptl_crystal_size_max                            0.168
_exptl_crystal_size_mid                            0.126
_exptl_crystal_size_min                            0.100
_exptl_crystal_density_diffrn                      1.181
_exptl_crystal_density_meas                        ?
_exptl_crystal_density_method                     'not measured'
_exptl_crystal_F_000                               2720.00
_exptl_absorpt_coefficient_mu                      0.327
_exptl_absorpt_correction_type                     multi-scan
_exptl_absorpt_process_details
;
CrysAlisPro 1.171.40.67a (Rigaku Oxford Diffraction, 2019)
Empirical absorption correction using spherical harmonics,
 implemented in SCALE3 ABSPACK scaling algorithm.
;
_exptl_absorpt_correction_T_min                    0.611
_exptl_absorpt_correction_T_max                    0.968

#==============================================================================
# EXPERIMENTAL DATA

_diffrn_ambient_temperature                        223
_diffrn_radiation_type                            'Mo K\a'
_diffrn_radiation_wavelength                       0.71073
_diffrn_measurement_device_type                   'Rigaku XtaLAB P200'
_diffrn_measurement_method                         \w
_diffrn_detector_area_resol_mean                   5.814
_diffrn_reflns_number                              116784
_diffrn_reflns_av_unetI/netI                       0.0441
_diffrn_reflns_av_R_equivalents                    0.0510
_diffrn_reflns_theta_max                           27.499
_diffrn_reflns_theta_min                           3.016
_diffrn_reflns_theta_full                          25.242
_diffrn_measured_fraction_theta_max                0.999
_diffrn_measured_fraction_theta_full               0.998
_diffrn_reflns_Laue_measured_fraction_max          0.999
_diffrn_reflns_Laue_measured_fraction_full         0.998
_diffrn_reflns_point_group_measured_fraction_max   0.999
_diffrn_reflns_point_group_measured_fraction_full  0.998
_diffrn_reflns_limit_h_min                        -28
_diffrn_reflns_limit_h_max                         28
_diffrn_reflns_limit_k_min                        -17
_diffrn_reflns_limit_k_max                         17
_diffrn_reflns_limit_l_min                        -32
_diffrn_reflns_limit_l_max                         32
_diffrn_standards_number                           0
_diffrn_standards_interval_count                   .
_diffrn_standards_decay_%                          ?
_reflns_number_total                               16734
_reflns_number_gt                                  9165
_reflns_threshold_expression                       F^2^>2.0\s(F^2^)
_reflns_Friedel_coverage          0.000
_reflns_Friedel_fraction_max      .
_reflns_Friedel_fraction_full     .

#==============================================================================
# REFINEMENT DATA

_refine_special_details
;
    Refinement was performed using all reflections. The weighted 
    R-factor (wR) and goodness of fit (S) are based on F^2^.
    R-factor (gt) are based on F. The threshold expression of
    F^2^ > 2.0 sigma(F^2^) is used only for calculating R-factor (gt).
;
_refine_ls_structure_factor_coef                   Fsqd
_refine_ls_R_factor_all                            0.1338
_refine_ls_R_factor_gt                             0.0800
_refine_ls_wR_factor_ref                           0.2846
_refine_ls_wR_factor_gt                            0.2491
_refine_ls_number_restraints                       0
_refine_ls_hydrogen_treatment                      constr
_refine_ls_number_reflns                           16734
_refine_ls_number_parameters                       757
_refine_ls_goodness_of_fit_ref                     1.039
_refine_ls_weighting_scheme                        calc
_refine_ls_weighting_details
                   'w = 1/[\s^2^(Fo^2^)+(0.1816P)^2^] where P=(Fo^2^+2Fc^2^)/3'
_atom_sites_solution_hydrogens                     geom
_atom_sites_solution_primary                       direct
_atom_sites_solution_secondary                     difmap
_refine_ls_shift/su_max                            0.001
_refine_diff_density_max                           0.61
_refine_diff_density_min                          -0.39
_refine_ls_extinction_method                       none
_refine_ls_extinction_coef                         ?

loop_
_atom_type_symbol
_atom_type_description
_atom_type_scat_dispersion_real
_atom_type_scat_dispersion_imag
_atom_type_scat_source
  'C' 'C'  0.0033 0.0016 
;
International Tables for Crystallography
(Vol. C, Tables 4.2.6.8 and 6.1.1.4)
;
  'H' 'H'  0.0000 0.0000 
;
International Tables for Crystallography
(Vol. C, Table 6.1.1.4)
;
  'N' 'N'  0.0061 0.0033 
;
International Tables for Crystallography
(Vol. C, Tables 4.2.6.8 and 6.1.1.4)
;
  'O' 'O'  0.0106 0.0060 
;
International Tables for Crystallography
(Vol. C, Tables 4.2.6.8 and 6.1.1.4)
;
  'Fe' 'Fe'  0.3463 0.8444 
;
International Tables for Crystallography
(Vol. C, Tables 4.2.6.8 and 6.1.1.4)
;
  'P' 'P'  0.1023 0.0942 
;
International Tables for Crystallography
(Vol. C, Tables 4.2.6.8 and 6.1.1.4)
;
  'F' 'F'  0.0171 0.0103 
;
International Tables for Crystallography
(Vol. C, Tables 4.2.6.8 and 6.1.1.4)
;

#==============================================================================
# ATOMIC COORDINATES AND THERMAL PARAMETERS

loop_
 _atom_site_label
 _atom_site_type_symbol
 _atom_site_fract_x
 _atom_site_fract_y
 _atom_site_fract_z
 _atom_site_U_iso_or_equiv
 _atom_site_adp_type
 _atom_site_occupancy
 _atom_site_site_symmetry_order  
 _atom_site_calc_flag
 _atom_site_refinement_flags_posn
 _atom_site_refinement_flags_adp
 _atom_site_refinement_flags_occupancy
 _atom_site_disorder_assembly
 _atom_site_disorder_group
Fe1 Fe 0.24868(2) 0.16480(3) 0.84280(2) 0.04690(18) Uani 1 1 d . . . . .
P1 P 0.07724(5) 0.70707(8) 0.82073(5) 0.0701(3) Uani 1 1 d . . . . .
P2 P 0.61659(6) 0.17190(11) 0.90407(6) 0.0901(4) Uani 1 1 d . . . . .
F1 F 0.05266(15) 0.7668(3) 0.76961(12) 0.1188(10) Uani 1 1 d . . . . .
F2 F 0.02504(14) 0.7583(2) 0.85248(13) 0.1169(10) Uani 1 1 d . . . . .
F3 F 0.03333(13) 0.6158(2) 0.80635(14) 0.1103(9) Uani 1 1 d . . . . .
F4 F 0.10217(17) 0.6475(2) 0.87068(13) 0.1244(11) Uani 1 1 d . . . . .
F5 F 0.12784(14) 0.6561(2) 0.78677(15) 0.1243(11) Uani 1 1 d . . . . .
F6 F 0.12055(13) 0.7986(2) 0.83485(16) 0.1199(11) Uani 1 1 d . . . . .
F7 F 0.56426(18) 0.2156(4) 0.8695(3) 0.219(3) Uani 1 1 d . . . . .
F8 F 0.56992(17) 0.1083(4) 0.93851(19) 0.1697(18) Uani 1 1 d . . . . .
F9 F 0.6119(5) 0.2448(7) 0.9461(4) 0.375(6) Uani 1 1 d . . . . .
F10 F 0.66836(18) 0.1234(6) 0.9360(2) 0.239(3) Uani 1 1 d . . . . .
F11 F 0.6604(2) 0.2293(6) 0.8724(3) 0.272(4) Uani 1 1 d . . . . .
F12 F 0.6132(5) 0.0883(5) 0.8665(3) 0.311(5) Uani 1 1 d . . . . .
O1 O 0.29473(17) -0.1365(3) 0.7992(2) 0.1424(18) Uani 1 1 d . . . . .
O2 O 0.37926(17) 0.2474(3) 0.98371(16) 0.1161(12) Uani 1 1 d . . . . .
O3 O 0.06547(12) 0.0919(2) 0.86089(12) 0.0800(8) Uani 1 1 d . . . . .
O4 O 0.24831(17) 0.4043(3) 0.70850(17) 0.1121(12) Uani 1 1 d . . . . .
O5 O 0.3504(8) 0.4189(8) 1.1103(4) 0.318(6) Uani 1 1 d . . . . .
N1 N 0.21039(15) -0.0088(2) 0.75164(12) 0.0663(8) Uani 1 1 d . . . . .
H1 H 0.2383 -0.0532 0.7594 0.080 Uiso 1 1 calc R U . . .
N2 N 0.20627(13) 0.0813(2) 0.77634(11) 0.0555(7) Uani 1 1 d . . . . .
N3 N 0.28485(14) 0.3492(2) 0.93046(12) 0.0626(8) Uani 1 1 d . . . . .
H3A H 0.3159 0.3207 0.9464 0.075 Uiso 1 1 calc R U . . .
N4 N 0.24977(13) 0.3033(2) 0.89285(11) 0.0532(7) Uani 1 1 d . . . . .
N5 N 0.17554(12) 0.2574(2) 0.81313(10) 0.0492(6) Uani 1 1 d . . . . .
N6 N 0.16475(13) 0.0135(2) 0.91660(12) 0.0661(8) Uani 1 1 d . . . . .
H6 H 0.1293 0.0333 0.9046 0.079 Uiso 1 1 calc R U . . .
N7 N 0.21701(12) 0.0518(2) 0.89989(11) 0.0534(7) Uani 1 1 d . . . . .
N8 N 0.33719(14) 0.3064(2) 0.76688(12) 0.0634(8) Uani 1 1 d . . . . .
H8 H 0.3088 0.3383 0.7489 0.076 Uiso 1 1 calc R U . . .
N9 N 0.32661(12) 0.2316(2) 0.80161(10) 0.0530(7) Uani 1 1 d . . . . .
N10 N 0.32831(11) 0.0961(2) 0.87710(11) 0.0509(6) Uani 1 1 d . . . . .
C1 C 0.2184(4) -0.1424(6) 0.6556(4) 0.190(4) Uani 1 1 d . . . . .
H1A H 0.2142 -0.2048 0.6356 0.228 Uiso 1 1 calc R U . . .
H1B H 0.2280 -0.0879 0.6313 0.228 Uiso 1 1 calc R U . . .
H1C H 0.2508 -0.1493 0.6825 0.228 Uiso 1 1 calc R U . . .
C2 C 0.1093(4) -0.1100(5) 0.6401(3) 0.152(3) Uani 1 1 d . . . . .
H2A H 0.0721 -0.0951 0.6585 0.182 Uiso 1 1 calc R U . . .
H2B H 0.1179 -0.0557 0.6154 0.182 Uiso 1 1 calc R U . . .
H2C H 0.1045 -0.1727 0.6204 0.182 Uiso 1 1 calc R U . . .
C3 C 0.1623(3) -0.1202(4) 0.6816(2) 0.0958(14) Uani 1 1 d . . . . .
H3 H 0.1531 -0.1761 0.7064 0.115 Uiso 1 1 calc R U . . .
C4 C 0.1667(2) -0.0227(3) 0.71354(15) 0.0710(10) Uani 1 1 d . . . . .
C5 C 0.13194(19) 0.0625(3) 0.71297(14) 0.0692(10) Uani 1 1 d . . . . .
H5 H 0.0978 0.0760 0.6908 0.083 Uiso 1 1 calc R U . . .
C6 C 0.15773(15) 0.1255(3) 0.75221(13) 0.0540(8) Uani 1 1 d . . . . .
C7 C 0.3604(3) 0.5437(5) 0.9578(3) 0.139(2) Uani 1 1 d . . . . .
H7A H 0.3830 0.4852 0.9461 0.167 Uiso 1 1 calc R U . . .
H7B H 0.3527 0.5882 0.9276 0.167 Uiso 1 1 calc R U . . .
H7C H 0.3839 0.5793 0.9853 0.167 Uiso 1 1 calc R U . . .
C8 C 0.2608(3) 0.5926(5) 1.0003(3) 0.147(3) Uani 1 1 d . . . . .
H8A H 0.2836 0.6338 1.0258 0.176 Uiso 1 1 calc R U . . .
H8B H 0.2472 0.6340 0.9702 0.176 Uiso 1 1 calc R U . . .
H8C H 0.2259 0.5638 1.0175 0.176 Uiso 1 1 calc R U . . .
C9 C 0.3004(3) 0.5097(4) 0.9806(2) 0.0968(15) Uani 1 1 d . . . . .
H9 H 0.3105 0.4668 1.0120 0.116 Uiso 1 1 calc R U . . .
C10 C 0.2668(2) 0.4432(3) 0.94054(16) 0.0707(10) Uani 1 1 d . . . . .
C11 C 0.21717(19) 0.4612(3) 0.90803(16) 0.0692(10) Uani 1 1 d . . . . .
H11 H 0.1942 0.5209 0.9057 0.083 Uiso 1 1 calc R U . . .
C12 C 0.20792(15) 0.3736(3) 0.87929(13) 0.0539(8) Uani 1 1 d . . . . .
C13 C 0.13953(15) 0.2242(3) 0.77303(13) 0.0522(8) Uani 1 1 d . . . . .
C14 C 0.08959(17) 0.2786(3) 0.75536(15) 0.0698(10) Uani 1 1 d . . . . .
H14 H 0.0648 0.2542 0.7270 0.084 Uiso 1 1 calc R U . . .
C15 C 0.07656(19) 0.3675(3) 0.77922(17) 0.0723(11) Uani 1 1 d . . . . .
H15 H 0.0424 0.4049 0.7677 0.087 Uiso 1 1 calc R U . . .
C16 C 0.11393(18) 0.4034(3) 0.82089(16) 0.0685(10) Uani 1 1 d . . . . .
H16 H 0.1056 0.4650 0.8378 0.082 Uiso 1 1 calc R U . . .
C17 C 0.16367(16) 0.3457(2) 0.83677(14) 0.0546(8) Uani 1 1 d . . . . .
C18 C 0.0673(3) -0.0729(6) 0.9772(4) 0.179(4) Uani 1 1 d . . . . .
H18A H 0.0661 -0.0151 0.9534 0.214 Uiso 1 1 calc R U . . .
H18B H 0.0385 -0.1233 0.9643 0.214 Uiso 1 1 calc R U . . .
H18C H 0.0567 -0.0518 1.0130 0.214 Uiso 1 1 calc R U . . .
C19 C 0.1402(3) -0.1979(4) 1.0097(3) 0.127(2) Uani 1 1 d . . . . .
H19A H 0.1827 -0.2119 1.0041 0.153 Uiso 1 1 calc R U . . .
H19B H 0.1342 -0.1844 1.0474 0.153 Uiso 1 1 calc R U . . .
H19C H 0.1160 -0.2558 0.9987 0.153 Uiso 1 1 calc R U . . .
C20 C 0.1218(3) -0.1114(5) 0.9785(3) 0.148(3) Uani 1 1 d . . . . .
H20 H 0.1135 -0.1526 0.9461 0.178 Uiso 1 1 calc R U . . .
C21 C 0.17280(19) -0.0586(3) 0.95373(18) 0.0807(12) Uani 1 1 d . . . . .
C22 C 0.23470(18) -0.0681(3) 0.96131(16) 0.0714(11) Uani 1 1 d . . . . .
H22 H 0.2552 -0.1128 0.9848 0.086 Uiso 1 1 calc R U . . .
C23 C 0.26077(15) 0.0017(3) 0.92735(13) 0.0558(8) Uani 1 1 d . . . . .
C24 C 0.4227(5) 0.5067(5) 0.7593(3) 0.171(3) Uani 1 1 d . . . . .
H24A H 0.3831 0.5226 0.7730 0.205 Uiso 1 1 calc R U . . .
H24B H 0.4515 0.4986 0.7890 0.205 Uiso 1 1 calc R U . . .
H24C H 0.4359 0.5611 0.7364 0.205 Uiso 1 1 calc R U . . .
C25 C 0.4797(3) 0.3875(6) 0.7071(3) 0.149(3) Uani 1 1 d . . . . .
H25A H 0.4779 0.3255 0.6866 0.179 Uiso 1 1 calc R U . . .
H25B H 0.4927 0.4423 0.6844 0.179 Uiso 1 1 calc R U . . .
H25C H 0.5083 0.3798 0.7371 0.179 Uiso 1 1 calc R U . . .
C26 C 0.4191(2) 0.4104(4) 0.7275(2) 0.0968(15) Uani 1 1 d . . . . .
H26 H 0.3901 0.4193 0.6969 0.116 Uiso 1 1 calc R U . . .
C27 C 0.39688(18) 0.3262(3) 0.76307(16) 0.0707(10) Uani 1 1 d . . . . .
C28 C 0.42655(17) 0.2627(3) 0.79767(16) 0.0721(11) Uani 1 1 d . . . . .
H28 H 0.4686 0.2590 0.8046 0.086 Uiso 1 1 calc R U . . .
C29 C 0.38162(15) 0.2043(3) 0.82078(13) 0.0546(8) Uani 1 1 d . . . . .
C30 C 0.32359(15) 0.0251(3) 0.91547(13) 0.0554(8) Uani 1 1 d . . . . .
C31 C 0.37427(17) -0.0193(3) 0.93874(16) 0.0690(10) Uani 1 1 d . . . . .
H31 H 0.3705 -0.0695 0.9650 0.083 Uiso 1 1 calc R U . . .
C32 C 0.43061(17) 0.0114(3) 0.92271(17) 0.0736(11) Uani 1 1 d . . . . .
H32 H 0.4657 -0.0173 0.9385 0.088 Uiso 1 1 calc R U . . .
C33 C 0.43573(16) 0.0833(3) 0.88395(16) 0.0663(10) Uani 1 1 d . . . . .
H33 H 0.4741 0.1041 0.8727 0.080 Uiso 1 1 calc R U . . .
C34 C 0.38375(14) 0.1248(3) 0.86165(14) 0.0535(8) Uani 1 1 d . . . . .
C35 C 0.2677(4) -0.2158(7) 0.8278(5) 0.187(4) Uani 1 1 d . . . . .
H35A H 0.2591 -0.1929 0.8642 0.225 Uiso 1 1 calc R U . . .
H35B H 0.2290 -0.2343 0.8101 0.225 Uiso 1 1 calc R U . . .
C36 C 0.3024(7) -0.2936(10) 0.8304(8) 0.295(9) Uani 1 1 d . . . . .
H36A H 0.2918 -0.3420 0.8020 0.354 Uiso 1 1 calc R U . . .
H36B H 0.2997 -0.3272 0.8653 0.354 Uiso 1 1 calc R U . . .
C37 C 0.3617(5) -0.2531(8) 0.8234(8) 0.322(10) Uani 1 1 d . . . . .
H37A H 0.3856 -0.2990 0.8015 0.387 Uiso 1 1 calc R U . . .
H37B H 0.3826 -0.2450 0.8582 0.387 Uiso 1 1 calc R U . . .
C38 C 0.3554(3) -0.1562(5) 0.7969(4) 0.141(3) Uani 1 1 d . . . . .
H38A H 0.3793 -0.1043 0.8159 0.169 Uiso 1 1 calc R U . . .
H38B H 0.3685 -0.1599 0.7598 0.169 Uiso 1 1 calc R U . . .
C39 C 0.3627(3) 0.1950(6) 1.0314(2) 0.130(2) Uani 1 1 d . . . . .
H39A H 0.3395 0.1340 1.0225 0.156 Uiso 1 1 calc R U . . .
H39B H 0.3383 0.2383 1.0542 0.156 Uiso 1 1 calc R U . . .
C40 C 0.4206(5) 0.1692(6) 1.0586(4) 0.173(4) Uani 1 1 d . . . . .
H40A H 0.4195 0.1879 1.0965 0.208 Uiso 1 1 calc R U . . .
H40B H 0.4278 0.0964 1.0562 0.208 Uiso 1 1 calc R U . . .
C41 C 0.4674(4) 0.2229(8) 1.0330(4) 0.167(3) Uani 1 1 d . . . . .
H41A H 0.4980 0.1761 1.0197 0.200 Uiso 1 1 calc R U . . .
H41B H 0.4874 0.2698 1.0582 0.200 Uiso 1 1 calc R U . . .
C42 C 0.4391(3) 0.2764(6) 0.9898(3) 0.148(3) Uani 1 1 d . . . . .
H42A H 0.4413 0.3490 0.9968 0.178 Uiso 1 1 calc R U . . .
H42B H 0.4605 0.2626 0.9567 0.178 Uiso 1 1 calc R U . . .
C43 C 0.0218(3) 0.1658(4) 0.8796(2) 0.0975(16) Uani 1 1 d . . . . .
H43A H 0.0306 0.2325 0.8648 0.117 Uiso 1 1 calc R U . . .
H43B H 0.0238 0.1702 0.9188 0.117 Uiso 1 1 calc R U . . .
C44 C -0.0382(3) 0.1315(7) 0.8612(3) 0.139(3) Uani 1 1 d . . . . .
H44A H -0.0539 0.1749 0.8322 0.166 Uiso 1 1 calc R U . . .
H44B H -0.0666 0.1336 0.8907 0.166 Uiso 1 1 calc R U . . .
C45 C -0.0310(3) 0.0250(5) 0.8415(2) 0.121(2) Uani 1 1 d . . . . .
H45A H -0.0373 -0.0242 0.8701 0.146 Uiso 1 1 calc R U . . .
H45B H -0.0590 0.0103 0.8113 0.146 Uiso 1 1 calc R U . . .
C46 C 0.0323(2) 0.0262(4) 0.8248(2) 0.0919(14) Uani 1 1 d . . . . .
H46A H 0.0493 -0.0420 0.8263 0.110 Uiso 1 1 calc R U . . .
H46B H 0.0346 0.0510 0.7879 0.110 Uiso 1 1 calc R U . . .
C47 C 0.2269(4) 0.4973(6) 0.7226(4) 0.165(3) Uani 1 1 d . . . . .
H47A H 0.2579 0.5318 0.7446 0.198 Uiso 1 1 calc R U . . .
H47B H 0.1910 0.4885 0.7444 0.198 Uiso 1 1 calc R U . . .
C48 C 0.2117(4) 0.5574(7) 0.6790(4) 0.166(3) Uani 1 1 d . . . . .
H48A H 0.2411 0.6123 0.6754 0.200 Uiso 1 1 calc R U . . .
H48B H 0.1712 0.5866 0.6828 0.200 Uiso 1 1 calc R U . . .
C49 C 0.2128(4) 0.4914(8) 0.6330(4) 0.179(4) Uani 1 1 d . . . . .
H49A H 0.2353 0.5225 0.6039 0.215 Uiso 1 1 calc R U . . .
H49B H 0.1715 0.4763 0.6199 0.215 Uiso 1 1 calc R U . . .
C50 C 0.2450(5) 0.3946(8) 0.6531(4) 0.214(5) Uani 1 1 d . . . . .
H50A H 0.2216 0.3345 0.6427 0.257 Uiso 1 1 calc R U . . .
H50B H 0.2856 0.3893 0.6384 0.257 Uiso 1 1 calc R U . . .
C51 C 0.3405(7) 0.3875(13) 1.1607(7) 0.263(7) Uani 1 1 d . . . . .
H51A H 0.3454 0.3142 1.1639 0.316 Uiso 1 1 calc R U . . .
H51B H 0.2997 0.4062 1.1719 0.316 Uiso 1 1 calc R U . . .
C52 C 0.3871(11) 0.4407(11) 1.1919(5) 0.301(10) Uani 1 1 d . . . . .
H52A H 0.3688 0.4827 1.2195 0.361 Uiso 1 1 calc R U . . .
H52B H 0.4153 0.3931 1.2093 0.361 Uiso 1 1 calc R U . . .
C53 C 0.4140(10) 0.4947(18) 1.1582(7) 0.442(19) Uani 1 1 d . . . . .
H53A H 0.4143 0.5643 1.1715 0.531 Uiso 1 1 calc R U . . .
H53B H 0.4564 0.4723 1.1575 0.531 Uiso 1 1 calc R U . . .
C54 C 0.3957(10) 0.4959(10) 1.1154(6) 0.312(10) Uani 1 1 d . . . . .
H54A H 0.4285 0.4832 1.0905 0.374 Uiso 1 1 calc R U . . .
H54B H 0.3779 0.5620 1.1070 0.374 Uiso 1 1 calc R U . . .

loop_
 _atom_site_aniso_label
 _atom_site_aniso_U_11
 _atom_site_aniso_U_22
 _atom_site_aniso_U_33
 _atom_site_aniso_U_23
 _atom_site_aniso_U_13
 _atom_site_aniso_U_12
Fe1 0.0381(3) 0.0540(3) 0.0483(3) 0.0033(2) -0.00213(18) 0.00688(19)
P1 0.0613(6) 0.0650(6) 0.0835(7) -0.0080(5) -0.0063(5) 0.0090(5)
P2 0.0592(7) 0.1045(10) 0.1058(9) -0.0065(8) -0.0132(6) -0.0054(6)
F1 0.116(2) 0.126(2) 0.113(2) 0.0293(18) -0.0153(18) 0.0110(19)
F2 0.100(2) 0.105(2) 0.147(3) -0.0187(19) 0.0368(19) 0.0161(17)
F3 0.0918(19) 0.0855(17) 0.152(3) -0.0151(18) -0.0261(18) -0.0112(15)
F4 0.158(3) 0.105(2) 0.107(2) 0.0069(17) -0.043(2) 0.022(2)
F5 0.091(2) 0.127(2) 0.156(3) -0.039(2) 0.022(2) 0.0216(17)
F6 0.0800(19) 0.0847(17) 0.194(3) -0.028(2) -0.016(2) -0.0061(14)
F7 0.088(3) 0.228(5) 0.340(7) 0.151(5) -0.041(4) -0.019(3)
F8 0.095(2) 0.215(4) 0.198(4) 0.077(4) -0.023(3) -0.018(3)
F9 0.361(11) 0.344(10) 0.426(12) -0.275(10) 0.121(10) -0.105(9)
F10 0.086(3) 0.438(9) 0.190(4) 0.117(6) -0.023(3) 0.039(4)
F11 0.097(3) 0.363(9) 0.356(8) 0.219(7) 0.009(4) -0.049(4)
F12 0.539(14) 0.194(5) 0.197(5) -0.100(5) -0.039(7) 0.027(7)
O1 0.073(2) 0.108(3) 0.246(5) 0.055(3) -0.004(3) 0.016(2)
O2 0.091(3) 0.145(3) 0.111(3) 0.002(2) -0.026(2) 0.037(2)
O3 0.0609(16) 0.0850(19) 0.093(2) 0.0079(16) -0.0129(14) 0.0066(15)
O4 0.104(3) 0.102(3) 0.129(3) 0.027(2) -0.024(2) 0.014(2)
O5 0.59(2) 0.197(8) 0.160(7) 0.011(6) -0.078(9) -0.076(10)
N1 0.069(2) 0.0636(19) 0.0662(18) -0.0118(15) -0.0054(15) 0.0088(15)
N2 0.0535(16) 0.0588(17) 0.0541(15) -0.0005(13) -0.0025(13) 0.0061(13)
N3 0.0591(18) 0.0686(19) 0.0593(17) -0.0041(14) -0.0115(14) 0.0063(15)
N4 0.0489(16) 0.0585(16) 0.0519(15) -0.0007(13) -0.0070(12) 0.0068(13)
N5 0.0461(15) 0.0530(15) 0.0483(14) 0.0067(12) -0.0007(12) 0.0046(12)
N6 0.0413(16) 0.084(2) 0.0730(19) 0.0215(17) -0.0022(14) 0.0004(15)
N7 0.0389(14) 0.0632(17) 0.0582(16) 0.0079(13) 0.0004(12) 0.0035(13)
N8 0.0544(18) 0.0747(19) 0.0609(17) 0.0150(15) -0.0013(14) -0.0016(15)
N9 0.0475(16) 0.0594(16) 0.0520(15) 0.0070(13) 0.0006(12) 0.0018(13)
N10 0.0391(14) 0.0545(15) 0.0588(15) -0.0013(13) -0.0024(12) 0.0065(12)
C1 0.173(8) 0.157(6) 0.244(10) -0.136(7) 0.059(7) -0.030(6)
C2 0.188(7) 0.112(5) 0.151(6) -0.049(4) -0.068(5) 0.011(5)
C3 0.115(4) 0.083(3) 0.089(3) -0.024(3) -0.001(3) -0.005(3)
C4 0.078(3) 0.077(3) 0.058(2) -0.0090(19) -0.0027(19) -0.006(2)
C5 0.070(2) 0.081(3) 0.056(2) 0.0008(19) -0.0136(18) -0.004(2)
C6 0.0503(19) 0.064(2) 0.0475(17) 0.0066(16) -0.0051(14) -0.0025(16)
C7 0.131(6) 0.116(4) 0.168(6) -0.020(4) -0.040(5) -0.030(4)
C8 0.146(6) 0.126(5) 0.167(6) -0.077(5) -0.025(5) 0.009(4)
C9 0.121(4) 0.081(3) 0.086(3) -0.016(2) -0.029(3) -0.010(3)
C10 0.080(3) 0.061(2) 0.071(2) -0.0084(19) -0.010(2) 0.005(2)
C11 0.077(3) 0.057(2) 0.073(2) -0.0072(19) -0.005(2) 0.0085(19)
C12 0.0513(19) 0.0542(19) 0.0562(19) 0.0026(16) 0.0016(15) 0.0105(16)
C13 0.0486(18) 0.059(2) 0.0487(17) 0.0121(15) -0.0058(14) 0.0039(15)
C14 0.055(2) 0.089(3) 0.065(2) 0.016(2) -0.0118(18) 0.009(2)
C15 0.065(2) 0.070(2) 0.081(3) 0.015(2) -0.020(2) 0.016(2)
C16 0.067(2) 0.061(2) 0.077(2) 0.0034(19) -0.0051(19) 0.0208(19)
C17 0.0526(19) 0.053(2) 0.0583(19) 0.0102(16) -0.0016(15) 0.0082(15)
C18 0.072(4) 0.175(7) 0.292(10) 0.146(7) 0.051(5) 0.014(4)
C19 0.104(4) 0.106(4) 0.173(6) 0.073(4) 0.038(4) 0.003(3)
C20 0.073(4) 0.155(6) 0.219(7) 0.110(6) 0.025(4) -0.009(4)
C21 0.063(3) 0.086(3) 0.093(3) 0.034(2) 0.009(2) -0.001(2)
C22 0.066(2) 0.073(2) 0.075(2) 0.025(2) 0.0007(19) 0.012(2)
C23 0.053(2) 0.060(2) 0.0539(18) 0.0087(16) -0.0004(15) 0.0078(16)
C24 0.234(10) 0.104(5) 0.175(7) 0.036(5) 0.012(6) -0.041(5)
C25 0.107(5) 0.206(7) 0.137(5) 0.073(5) 0.032(4) -0.027(5)
C26 0.072(3) 0.120(4) 0.099(3) 0.038(3) 0.003(2) -0.022(3)
C27 0.054(2) 0.089(3) 0.070(2) 0.011(2) 0.0088(18) -0.009(2)
C28 0.043(2) 0.099(3) 0.074(2) 0.007(2) 0.0060(18) 0.000(2)
C29 0.0414(18) 0.067(2) 0.0553(18) -0.0033(16) 0.0047(14) 0.0028(16)
C30 0.0489(19) 0.057(2) 0.060(2) 0.0078(16) -0.0043(15) 0.0081(16)
C31 0.056(2) 0.072(2) 0.078(2) 0.015(2) -0.0092(18) 0.0120(19)
C32 0.050(2) 0.079(3) 0.091(3) 0.008(2) -0.009(2) 0.0177(19)
C33 0.0404(19) 0.081(3) 0.078(2) -0.004(2) -0.0010(17) 0.0118(17)
C34 0.0397(17) 0.0598(19) 0.0609(19) -0.0039(16) 0.0015(14) 0.0049(15)
C35 0.119(6) 0.140(7) 0.306(12) 0.072(8) 0.061(7) 0.004(5)
C36 0.205(13) 0.186(11) 0.49(3) 0.144(14) -0.063(15) -0.076(11)
C37 0.164(10) 0.145(8) 0.66(3) 0.149(13) 0.009(14) 0.067(8)
C38 0.087(4) 0.140(6) 0.197(7) 0.016(5) 0.018(4) 0.014(4)
C39 0.155(6) 0.151(5) 0.083(4) 0.001(4) -0.010(4) 0.032(5)
C40 0.202(10) 0.157(7) 0.156(7) 0.025(6) -0.064(7) 0.044(7)
C41 0.100(5) 0.232(10) 0.166(7) 0.070(7) -0.031(5) 0.029(6)
C42 0.100(5) 0.143(6) 0.200(8) -0.043(5) -0.037(5) 0.030(4)
C43 0.123(5) 0.081(3) 0.089(3) 0.001(2) 0.021(3) -0.001(3)
C44 0.070(4) 0.225(8) 0.121(5) -0.026(5) 0.006(3) 0.035(4)
C45 0.094(4) 0.158(6) 0.113(4) -0.028(4) 0.018(3) -0.024(4)
C46 0.080(3) 0.091(3) 0.105(3) -0.013(3) -0.002(3) 0.003(3)
C47 0.196(9) 0.135(6) 0.163(7) 0.012(5) -0.013(6) 0.063(6)
C48 0.130(6) 0.158(7) 0.212(10) 0.059(7) 0.026(7) 0.030(5)
C49 0.132(6) 0.269(12) 0.133(6) 0.081(7) -0.046(5) 0.011(7)
C50 0.239(11) 0.238(10) 0.159(7) -0.081(7) -0.110(7) 0.115(9)
C51 0.267(16) 0.314(19) 0.210(14) 0.078(15) 0.059(12) -0.049(13)
C52 0.56(3) 0.218(12) 0.127(9) 0.025(8) -0.047(14) -0.100(15)
C53 0.54(3) 0.60(4) 0.175(11) 0.205(19) -0.179(16) -0.35(3)
C54 0.61(3) 0.166(10) 0.159(10) 0.035(8) -0.037(14) -0.117(15)

#==============================================================================
_computing_data_collection
                                   'CrysAlisPro 1.171.40.67a (Rigaku OD, 2019)'
_computing_cell_refinement
                                   'CrysAlisPro 1.171.40.67a (Rigaku OD, 2019)'
_computing_data_reduction
                                   'CrysAlisPro 1.171.40.67a (Rigaku OD, 2019)'
_computing_structure_solution
                                             'Il Milione (Burla, et al., 2007)'
_computing_structure_refinement
                                      'SHELXL Version 2014/3 (Sheldrick, 2008)'
_computing_publication_material
                                          'CrystalStructure 4.3 (Rigaku, 2019)'
_computing_molecular_graphics                     'CrystalStructure 4.3'

#==============================================================================
# MOLECULAR GEOMETRY

_geom_special_details
;
 All esds (except the esd in the dihedral angle between two l.s. planes)
 are estimated using the full covariance matrix.  The cell esds are taken
 into account individually in the estimation of esds in distances, angles
 and torsion angles; correlations between esds in cell parameters are only
 used when they are defined by crystal symmetry.  An approximate (isotropic)
 treatment of cell esds is used for estimating esds involving l.s. planes.
;

loop_
 _geom_bond_atom_site_label_1
 _geom_bond_atom_site_label_2
 _geom_bond_distance
 _geom_bond_site_symmetry_2
 _geom_bond_publ_flag
Fe1 N10 2.136(2) . ?
Fe1 N5 2.143(2) . ?
Fe1 N2 2.184(3) . ?
Fe1 N7 2.195(3) . ?
Fe1 N9 2.211(3) . ?
Fe1 N4 2.221(3) . ?
P1 F4 1.563(3) . ?
P1 F2 1.569(3) . ?
P1 F5 1.571(3) . ?
P1 F6 1.578(3) . ?
P1 F1 1.584(3) . ?
P1 F3 1.585(3) . ?
P2 F9 1.432(6) . ?
P2 F12 1.453(5) . ?
P2 F11 1.475(5) . ?
P2 F10 1.517(4) . ?
P2 F7 1.535(4) . ?
P2 F8 1.599(4) . ?
O1 C38 1.366(7) . ?
O1 C35 1.413(9) . ?
O2 C42 1.379(7) . ?
O2 C39 1.434(7) . ?
O3 C46 1.440(5) . ?
O3 C43 1.458(6) . ?
O4 C47 1.370(8) . ?
O4 C50 1.388(8) . ?
O5 C51 1.347(13) . ?
O5 C54 1.432(16) . ?
N1 N2 1.348(4) . ?
N1 C4 1.349(5) . ?
N1 H1 0.8700 . ?
N2 C6 1.348(4) . ?
N3 C10 1.334(5) . ?
N3 N4 1.346(4) . ?
N3 H3A 0.8700 . ?
N4 C12 1.348(4) . ?
N5 C13 1.335(4) . ?
N5 C17 1.340(4) . ?
N6 N7 1.336(4) . ?
N6 C21 1.340(5) . ?
N6 H6 0.8700 . ?
N7 C23 1.343(4) . ?
N8 N9 1.341(4) . ?
N8 C27 1.348(5) . ?
N8 H8 0.8700 . ?
N9 C29 1.342(4) . ?
N10 C34 1.347(4) . ?
N10 C30 1.349(4) . ?
C1 C3 1.443(9) . ?
C1 H1A 0.9700 . ?
C1 H1B 0.9700 . ?
C1 H1C 0.9700 . ?
C2 C3 1.547(8) . ?
C2 H2A 0.9700 . ?
C2 H2B 0.9700 . ?
C2 H2C 0.9700 . ?
C3 C4 1.521(6) . ?
C3 H3 0.9900 . ?
C4 C5 1.364(6) . ?
C5 C6 1.396(5) . ?
C5 H5 0.9400 . ?
C6 C13 1.468(5) . ?
C7 C9 1.524(8) . ?
C7 H7A 0.9700 . ?
C7 H7B 0.9700 . ?
C7 H7C 0.9700 . ?
C8 C9 1.494(8) . ?
C8 H8A 0.9700 . ?
C8 H8B 0.9700 . ?
C8 H8C 0.9700 . ?
C9 C10 1.512(6) . ?
C9 H9 0.9900 . ?
C10 C11 1.365(5) . ?
C11 C12 1.377(5) . ?
C11 H11 0.9400 . ?
C12 C17 1.470(5) . ?
C13 C14 1.379(5) . ?
C14 C15 1.355(6) . ?
C14 H14 0.9400 . ?
C15 C16 1.393(5) . ?
C15 H15 0.9400 . ?
C16 C17 1.386(5) . ?
C16 H16 0.9400 . ?
C18 C20 1.306(8) . ?
C18 H18A 0.9700 . ?
C18 H18B 0.9700 . ?
C18 H18C 0.9700 . ?
C19 C20 1.439(7) . ?
C19 H19A 0.9700 . ?
C19 H19B 0.9700 . ?
C19 H19C 0.9700 . ?
C20 C21 1.474(6) . ?
C20 H20 0.9900 . ?
C21 C22 1.379(6) . ?
C22 C23 1.390(5) . ?
C22 H22 0.9400 . ?
C23 C30 1.458(5) . ?
C24 C26 1.504(9) . ?
C24 H24A 0.9700 . ?
C24 H24B 0.9700 . ?
C24 H24C 0.9700 . ?
C25 C26 1.474(8) . ?
C25 H25A 0.9700 . ?
C25 H25B 0.9700 . ?
C25 H25C 0.9700 . ?
C26 C27 1.514(6) . ?
C26 H26 0.9900 . ?
C27 C28 1.361(5) . ?
C28 C29 1.394(5) . ?
C28 H28 0.9400 . ?
C29 C34 1.466(5) . ?
C30 C31 1.378(5) . ?
C31 C32 1.377(6) . ?
C31 H31 0.9400 . ?
C32 C33 1.365(6) . ?
C32 H32 0.9400 . ?
C33 C34 1.376(5) . ?
C33 H33 0.9400 . ?
C35 C36 1.285(14) . ?
C35 H35A 0.9800 . ?
C35 H35B 0.9800 . ?
C36 C37 1.428(14) . ?
C36 H36A 0.9800 . ?
C36 H36B 0.9800 . ?
C37 C38 1.449(11) . ?
C37 H37A 0.9800 . ?
C37 H37B 0.9800 . ?
C38 H38A 0.9800 . ?
C38 H38B 0.9800 . ?
C39 C40 1.468(9) . ?
C39 H39A 0.9800 . ?
C39 H39B 0.9800 . ?
C40 C41 1.420(11) . ?
C40 H40A 0.9800 . ?
C40 H40B 0.9800 . ?
C41 C42 1.422(9) . ?
C41 H41A 0.9800 . ?
C41 H41B 0.9800 . ?
C42 H42A 0.9800 . ?
C42 H42B 0.9800 . ?
C43 C44 1.462(8) . ?
C43 H43A 0.9800 . ?
C43 H43B 0.9800 . ?
C44 C45 1.506(9) . ?
C44 H44A 0.9800 . ?
C44 H44B 0.9800 . ?
C45 C46 1.468(7) . ?
C45 H45A 0.9800 . ?
C45 H45B 0.9800 . ?
C46 H46A 0.9800 . ?
C46 H46B 0.9800 . ?
C47 C48 1.382(10) . ?
C47 H47A 0.9800 . ?
C47 H47B 0.9800 . ?
C48 C49 1.444(11) . ?
C48 H48A 0.9800 . ?
C48 H48B 0.9800 . ?
C49 C50 1.545(11) . ?
C49 H49A 0.9800 . ?
C49 H49B 0.9800 . ?
C50 H50A 0.9800 . ?
C50 H50B 0.9800 . ?
C51 C52 1.456(16) . ?
C51 H51A 0.9800 . ?
C51 H51B 0.9800 . ?
C52 C53 1.265(18) . ?
C52 H52A 0.9800 . ?
C52 H52B 0.9800 . ?
C53 C54 1.132(14) . ?
C53 H53A 0.9800 . ?
C53 H53B 0.9800 . ?
C54 H54A 0.9800 . ?
C54 H54B 0.9800 . ?

loop_
 _geom_angle_atom_site_label_1
 _geom_angle_atom_site_label_2
 _geom_angle_atom_site_label_3
 _geom_angle
 _geom_angle_site_symmetry_1
 _geom_angle_site_symmetry_3
 _geom_angle_publ_flag
N10 Fe1 N5 170.21(10) . . ?
N10 Fe1 N2 114.76(10) . . ?
N5 Fe1 N2 74.04(10) . . ?
N10 Fe1 N7 73.81(10) . . ?
N5 Fe1 N7 111.46(10) . . ?
N2 Fe1 N7 90.54(10) . . ?
N10 Fe1 N9 73.54(10) . . ?
N5 Fe1 N9 101.35(10) . . ?
N2 Fe1 N9 99.94(10) . . ?
N7 Fe1 N9 147.16(10) . . ?
N10 Fe1 N4 97.51(10) . . ?
N5 Fe1 N4 73.58(10) . . ?
N2 Fe1 N4 147.62(10) . . ?
N7 Fe1 N4 101.45(10) . . ?
N9 Fe1 N4 86.17(11) . . ?
F4 P1 F2 93.6(2) . . ?
F4 P1 F5 88.5(2) . . ?
F2 P1 F5 177.6(2) . . ?
F4 P1 F6 90.75(19) . . ?
F2 P1 F6 90.10(18) . . ?
F5 P1 F6 90.97(19) . . ?
F4 P1 F1 179.2(2) . . ?
F2 P1 F1 87.17(19) . . ?
F5 P1 F1 90.7(2) . . ?
F6 P1 F1 89.28(19) . . ?
F4 P1 F3 89.65(18) . . ?
F2 P1 F3 89.61(18) . . ?
F5 P1 F3 89.30(18) . . ?
F6 P1 F3 179.5(2) . . ?
F1 P1 F3 90.32(18) . . ?
F9 P2 F12 169.9(6) . . ?
F9 P2 F11 96.0(6) . . ?
F12 P2 F11 94.1(5) . . ?
F9 P2 F10 88.3(6) . . ?
F12 P2 F10 92.3(5) . . ?
F11 P2 F10 90.3(3) . . ?
F9 P2 F7 95.1(6) . . ?
F12 P2 F7 84.3(4) . . ?
F11 P2 F7 89.9(3) . . ?
F10 P2 F7 176.6(4) . . ?
F9 P2 F8 84.4(5) . . ?
F12 P2 F8 85.5(4) . . ?
F11 P2 F8 179.1(3) . . ?
F10 P2 F8 88.9(3) . . ?
F7 P2 F8 90.9(2) . . ?
C38 O1 C35 107.8(5) . . ?
C42 O2 C39 107.9(5) . . ?
C46 O3 C43 106.2(3) . . ?
C47 O4 C50 109.2(6) . . ?
C51 O5 C54 105.6(11) . . ?
N2 N1 C4 112.8(3) . . ?
N2 N1 H1 123.6 . . ?
C4 N1 H1 123.6 . . ?
N1 N2 C6 104.1(3) . . ?
N1 N2 Fe1 139.8(2) . . ?
C6 N2 Fe1 115.9(2) . . ?
C10 N3 N4 112.6(3) . . ?
C10 N3 H3A 123.7 . . ?
N4 N3 H3A 123.7 . . ?
N3 N4 C12 103.8(3) . . ?
N3 N4 Fe1 139.8(2) . . ?
C12 N4 Fe1 115.7(2) . . ?
C13 N5 C17 119.9(3) . . ?
C13 N5 Fe1 119.8(2) . . ?
C17 N5 Fe1 120.2(2) . . ?
N7 N6 C21 112.8(3) . . ?
N7 N6 H6 123.6 . . ?
C21 N6 H6 123.6 . . ?
N6 N7 C23 105.5(3) . . ?
N6 N7 Fe1 138.9(2) . . ?
C23 N7 Fe1 115.6(2) . . ?
N9 N8 C27 112.1(3) . . ?
N9 N8 H8 123.9 . . ?
C27 N8 H8 123.9 . . ?
N8 N9 C29 105.0(3) . . ?
N8 N9 Fe1 138.4(2) . . ?
C29 N9 Fe1 115.6(2) . . ?
C34 N10 C30 119.2(3) . . ?
C34 N10 Fe1 120.5(2) . . ?
C30 N10 Fe1 120.3(2) . . ?
C3 C1 H1A 109.5 . . ?
C3 C1 H1B 109.5 . . ?
H1A C1 H1B 109.5 . . ?
C3 C1 H1C 109.5 . . ?
H1A C1 H1C 109.5 . . ?
H1B C1 H1C 109.5 . . ?
C3 C2 H2A 109.5 . . ?
C3 C2 H2B 109.5 . . ?
H2A C2 H2B 109.5 . . ?
C3 C2 H2C 109.5 . . ?
H2A C2 H2C 109.5 . . ?
H2B C2 H2C 109.5 . . ?
C1 C3 C4 111.5(5) . . ?
C1 C3 C2 111.1(6) . . ?
C4 C3 C2 108.2(4) . . ?
C1 C3 H3 108.7 . . ?
C4 C3 H3 108.7 . . ?
C2 C3 H3 108.7 . . ?
N1 C4 C5 106.5(3) . . ?
N1 C4 C3 121.3(4) . . ?
C5 C4 C3 132.1(4) . . ?
C4 C5 C6 105.7(3) . . ?
C4 C5 H5 127.2 . . ?
C6 C5 H5 127.2 . . ?
N2 C6 C5 110.9(3) . . ?
N2 C6 C13 116.8(3) . . ?
C5 C6 C13 132.2(3) . . ?
C9 C7 H7A 109.5 . . ?
C9 C7 H7B 109.5 . . ?
H7A C7 H7B 109.5 . . ?
C9 C7 H7C 109.5 . . ?
H7A C7 H7C 109.5 . . ?
H7B C7 H7C 109.5 . . ?
C9 C8 H8A 109.5 . . ?
C9 C8 H8B 109.5 . . ?
H8A C8 H8B 109.5 . . ?
C9 C8 H8C 109.5 . . ?
H8A C8 H8C 109.5 . . ?
H8B C8 H8C 109.5 . . ?
C8 C9 C10 111.5(5) . . ?
C8 C9 C7 115.2(5) . . ?
C10 C9 C7 109.9(4) . . ?
C8 C9 H9 106.6 . . ?
C10 C9 H9 106.6 . . ?
C7 C9 H9 106.6 . . ?
N3 C10 C11 106.9(3) . . ?
N3 C10 C9 121.7(4) . . ?
C11 C10 C9 131.4(4) . . ?
C10 C11 C12 105.5(3) . . ?
C10 C11 H11 127.3 . . ?
C12 C11 H11 127.3 . . ?
N4 C12 C11 111.2(3) . . ?
N4 C12 C17 116.3(3) . . ?
C11 C12 C17 132.4(3) . . ?
N5 C13 C14 121.4(3) . . ?
N5 C13 C6 113.3(3) . . ?
C14 C13 C6 125.2(3) . . ?
C15 C14 C13 119.5(4) . . ?
C15 C14 H14 120.3 . . ?
C13 C14 H14 120.3 . . ?
C14 C15 C16 119.8(3) . . ?
C14 C15 H15 120.1 . . ?
C16 C15 H15 120.1 . . ?
C17 C16 C15 118.2(3) . . ?
C17 C16 H16 120.9 . . ?
C15 C16 H16 120.9 . . ?
N5 C17 C16 121.2(3) . . ?
N5 C17 C12 113.9(3) . . ?
C16 C17 C12 124.9(3) . . ?
C20 C18 H18A 109.5 . . ?
C20 C18 H18B 109.5 . . ?
H18A C18 H18B 109.5 . . ?
C20 C18 H18C 109.5 . . ?
H18A C18 H18C 109.5 . . ?
H18B C18 H18C 109.5 . . ?
C20 C19 H19A 109.5 . . ?
C20 C19 H19B 109.5 . . ?
H19A C19 H19B 109.5 . . ?
C20 C19 H19C 109.5 . . ?
H19A C19 H19C 109.5 . . ?
H19B C19 H19C 109.5 . . ?
C18 C20 C19 124.8(5) . . ?
C18 C20 C21 121.1(5) . . ?
C19 C20 C21 113.5(5) . . ?
C18 C20 H20 92.6 . . ?
C19 C20 H20 92.6 . . ?
C21 C20 H20 92.6 . . ?
N6 C21 C22 105.8(3) . . ?
N6 C21 C20 122.7(4) . . ?
C22 C21 C20 131.5(4) . . ?
C21 C22 C23 106.3(3) . . ?
C21 C22 H22 126.9 . . ?
C23 C22 H22 126.9 . . ?
N7 C23 C22 109.7(3) . . ?
N7 C23 C30 117.7(3) . . ?
C22 C23 C30 132.5(3) . . ?
C26 C24 H24A 109.5 . . ?
C26 C24 H24B 109.5 . . ?
H24A C24 H24B 109.5 . . ?
C26 C24 H24C 109.5 . . ?
H24A C24 H24C 109.5 . . ?
H24B C24 H24C 109.5 . . ?
C26 C25 H25A 109.5 . . ?
C26 C25 H25B 109.5 . . ?
H25A C25 H25B 109.5 . . ?
C26 C25 H25C 109.5 . . ?
H25A C25 H25C 109.5 . . ?
H25B C25 H25C 109.5 . . ?
C25 C26 C24 108.7(6) . . ?
C25 C26 C27 111.1(5) . . ?
C24 C26 C27 109.3(5) . . ?
C25 C26 H26 109.2 . . ?
C24 C26 H26 109.2 . . ?
C27 C26 H26 109.2 . . ?
N8 C27 C28 106.7(3) . . ?
N8 C27 C26 121.1(4) . . ?
C28 C27 C26 132.1(4) . . ?
C27 C28 C29 105.7(3) . . ?
C27 C28 H28 127.1 . . ?
C29 C28 H28 127.1 . . ?
N9 C29 C28 110.4(3) . . ?
N9 C29 C34 117.0(3) . . ?
C28 C29 C34 132.6(3) . . ?
N10 C30 C31 121.4(3) . . ?
N10 C30 C23 112.6(3) . . ?
C31 C30 C23 126.0(3) . . ?
C32 C31 C30 118.6(4) . . ?
C32 C31 H31 120.7 . . ?
C30 C31 H31 120.7 . . ?
C33 C32 C31 120.3(3) . . ?
C33 C32 H32 119.8 . . ?
C31 C32 H32 119.8 . . ?
C32 C33 C34 118.8(4) . . ?
C32 C33 H33 120.6 . . ?
C34 C33 H33 120.6 . . ?
N10 C34 C33 121.6(3) . . ?
N10 C34 C29 112.9(3) . . ?
C33 C34 C29 125.4(3) . . ?
C36 C35 O1 111.3(9) . . ?
C36 C35 H35A 109.4 . . ?
O1 C35 H35A 109.4 . . ?
C36 C35 H35B 109.4 . . ?
O1 C35 H35B 109.4 . . ?
H35A C35 H35B 108.0 . . ?
C35 C36 C37 103.8(9) . . ?
C35 C36 H36A 111.0 . . ?
C37 C36 H36A 111.0 . . ?
C35 C36 H36B 111.0 . . ?
C37 C36 H36B 111.0 . . ?
H36A C36 H36B 109.0 . . ?
C36 C37 C38 108.3(8) . . ?
C36 C37 H37A 110.0 . . ?
C38 C37 H37A 110.0 . . ?
C36 C37 H37B 110.0 . . ?
C38 C37 H37B 110.0 . . ?
H37A C37 H37B 108.4 . . ?
O1 C38 C37 103.4(7) . . ?
O1 C38 H38A 111.1 . . ?
C37 C38 H38A 111.1 . . ?
O1 C38 H38B 111.1 . . ?
C37 C38 H38B 111.1 . . ?
H38A C38 H38B 109.0 . . ?
O2 C39 C40 105.0(7) . . ?
O2 C39 H39A 110.7 . . ?
C40 C39 H39A 110.7 . . ?
O2 C39 H39B 110.7 . . ?
C40 C39 H39B 110.7 . . ?
H39A C39 H39B 108.8 . . ?
C41 C40 C39 108.1(7) . . ?
C41 C40 H40A 110.1 . . ?
C39 C40 H40A 110.1 . . ?
C41 C40 H40B 110.1 . . ?
C39 C40 H40B 110.1 . . ?
H40A C40 H40B 108.4 . . ?
C40 C41 C42 106.3(7) . . ?
C40 C41 H41A 110.5 . . ?
C42 C41 H41A 110.5 . . ?
C40 C41 H41B 110.5 . . ?
C42 C41 H41B 110.5 . . ?
H41A C41 H41B 108.7 . . ?
O2 C42 C41 110.1(7) . . ?
O2 C42 H42A 109.6 . . ?
C41 C42 H42A 109.6 . . ?
O2 C42 H42B 109.6 . . ?
C41 C42 H42B 109.6 . . ?
H42A C42 H42B 108.1 . . ?
O3 C43 C44 106.9(4) . . ?
O3 C43 H43A 110.3 . . ?
C44 C43 H43A 110.3 . . ?
O3 C43 H43B 110.3 . . ?
C44 C43 H43B 110.3 . . ?
H43A C43 H43B 108.6 . . ?
C43 C44 C45 107.0(5) . . ?
C43 C44 H44A 110.3 . . ?
C45 C44 H44A 110.3 . . ?
C43 C44 H44B 110.3 . . ?
C45 C44 H44B 110.3 . . ?
H44A C44 H44B 108.6 . . ?
C46 C45 C44 101.0(5) . . ?
C46 C45 H45A 111.6 . . ?
C44 C45 H45A 111.6 . . ?
C46 C45 H45B 111.6 . . ?
C44 C45 H45B 111.6 . . ?
H45A C45 H45B 109.4 . . ?
O3 C46 C45 107.5(4) . . ?
O3 C46 H46A 110.2 . . ?
C45 C46 H46A 110.2 . . ?
O3 C46 H46B 110.2 . . ?
C45 C46 H46B 110.2 . . ?
H46A C46 H46B 108.5 . . ?
O4 C47 C48 113.3(7) . . ?
O4 C47 H47A 108.9 . . ?
C48 C47 H47A 108.9 . . ?
O4 C47 H47B 108.9 . . ?
C48 C47 H47B 108.9 . . ?
H47A C47 H47B 107.7 . . ?
C47 C48 C49 105.5(7) . . ?
C47 C48 H48A 110.6 . . ?
C49 C48 H48A 110.6 . . ?
C47 C48 H48B 110.6 . . ?
C49 C48 H48B 110.6 . . ?
H48A C48 H48B 108.8 . . ?
C48 C49 C50 105.2(6) . . ?
C48 C49 H49A 110.7 . . ?
C50 C49 H49A 110.7 . . ?
C48 C49 H49B 110.7 . . ?
C50 C49 H49B 110.7 . . ?
H49A C49 H49B 108.8 . . ?
O4 C50 C49 105.0(7) . . ?
O4 C50 H50A 110.8 . . ?
C49 C50 H50A 110.8 . . ?
O4 C50 H50B 110.8 . . ?
C49 C50 H50B 110.8 . . ?
H50A C50 H50B 108.8 . . ?
O5 C51 C52 102.7(12) . . ?
O5 C51 H51A 111.2 . . ?
C52 C51 H51A 111.2 . . ?
O5 C51 H51B 111.2 . . ?
C52 C51 H51B 111.2 . . ?
H51A C51 H51B 109.1 . . ?
C53 C52 C51 104.9(11) . . ?
C53 C52 H52A 110.8 . . ?
C51 C52 H52A 110.8 . . ?
C53 C52 H52B 110.8 . . ?
C51 C52 H52B 110.8 . . ?
H52A C52 H52B 108.9 . . ?
C54 C53 C52 118.2(17) . . ?
C54 C53 H53A 107.8 . . ?
C52 C53 H53A 107.8 . . ?
C54 C53 H53B 107.8 . . ?
C52 C53 H53B 107.8 . . ?
H53A C53 H53B 107.1 . . ?
C53 C54 O5 107.7(13) . . ?
C53 C54 H54A 110.2 . . ?
O5 C54 H54A 110.2 . . ?
C53 C54 H54B 110.2 . . ?
O5 C54 H54B 110.2 . . ?
H54A C54 H54B 108.5 . . ?

loop_
 _geom_torsion_atom_site_label_1
 _geom_torsion_atom_site_label_2
 _geom_torsion_atom_site_label_3
 _geom_torsion_atom_site_label_4
 _geom_torsion
 _geom_torsion_site_symmetry_1
 _geom_torsion_site_symmetry_2
 _geom_torsion_site_symmetry_3
 _geom_torsion_site_symmetry_4
 _geom_torsion_publ_flag
C4 N1 N2 C6 -0.2(4) . . . . ?
C4 N1 N2 Fe1 174.5(3) . . . . ?
C10 N3 N4 C12 0.0(4) . . . . ?
C10 N3 N4 Fe1 169.4(3) . . . . ?
C21 N6 N7 C23 0.3(4) . . . . ?
C21 N6 N7 Fe1 179.1(3) . . . . ?
C27 N8 N9 C29 0.7(4) . . . . ?
C27 N8 N9 Fe1 167.9(3) . . . . ?
N2 N1 C4 C5 0.1(4) . . . . ?
N2 N1 C4 C3 -178.8(4) . . . . ?
C1 C3 C4 N1 -55.4(7) . . . . ?
C2 C3 C4 N1 -177.8(5) . . . . ?
C1 C3 C4 C5 126.1(7) . . . . ?
C2 C3 C4 C5 3.7(8) . . . . ?
N1 C4 C5 C6 0.1(4) . . . . ?
C3 C4 C5 C6 178.8(5) . . . . ?
N1 N2 C6 C5 0.3(4) . . . . ?
Fe1 N2 C6 C5 -175.9(2) . . . . ?
N1 N2 C6 C13 176.7(3) . . . . ?
Fe1 N2 C6 C13 0.4(4) . . . . ?
C4 C5 C6 N2 -0.3(4) . . . . ?
C4 C5 C6 C13 -175.9(4) . . . . ?
N4 N3 C10 C11 -0.1(5) . . . . ?
N4 N3 C10 C9 -178.7(4) . . . . ?
C8 C9 C10 N3 -158.5(5) . . . . ?
C7 C9 C10 N3 72.5(6) . . . . ?
C8 C9 C10 C11 23.3(8) . . . . ?
C7 C9 C10 C11 -105.8(6) . . . . ?
N3 C10 C11 C12 0.1(5) . . . . ?
C9 C10 C11 C12 178.6(5) . . . . ?
N3 N4 C12 C11 0.1(4) . . . . ?
Fe1 N4 C12 C11 -172.3(3) . . . . ?
N3 N4 C12 C17 178.0(3) . . . . ?
Fe1 N4 C12 C17 5.6(4) . . . . ?
C10 C11 C12 N4 -0.1(5) . . . . ?
C10 C11 C12 C17 -177.6(4) . . . . ?
C17 N5 C13 C14 -0.5(5) . . . . ?
Fe1 N5 C13 C14 175.5(3) . . . . ?
C17 N5 C13 C6 -178.7(3) . . . . ?
Fe1 N5 C13 C6 -2.7(4) . . . . ?
N2 C6 C13 N5 1.4(4) . . . . ?
C5 C6 C13 N5 176.8(4) . . . . ?
N2 C6 C13 C14 -176.7(3) . . . . ?
C5 C6 C13 C14 -1.3(6) . . . . ?
N5 C13 C14 C15 -0.2(6) . . . . ?
C6 C13 C14 C15 177.7(4) . . . . ?
C13 C14 C15 C16 0.6(6) . . . . ?
C14 C15 C16 C17 -0.3(6) . . . . ?
C13 N5 C17 C16 0.9(5) . . . . ?
Fe1 N5 C17 C16 -175.2(3) . . . . ?
C13 N5 C17 C12 -178.6(3) . . . . ?
Fe1 N5 C17 C12 5.4(4) . . . . ?
C15 C16 C17 N5 -0.5(6) . . . . ?
C15 C16 C17 C12 178.9(4) . . . . ?
N4 C12 C17 N5 -7.1(4) . . . . ?
C11 C12 C17 N5 170.2(4) . . . . ?
N4 C12 C17 C16 173.5(4) . . . . ?
C11 C12 C17 C16 -9.2(6) . . . . ?
N7 N6 C21 C22 -0.4(5) . . . . ?
N7 N6 C21 C20 179.4(6) . . . . ?
C18 C20 C21 N6 -19.3(12) . . . . ?
C19 C20 C21 N6 169.2(6) . . . . ?
C18 C20 C21 C22 160.5(8) . . . . ?
C19 C20 C21 C22 -11.0(11) . . . . ?
N6 C21 C22 C23 0.4(5) . . . . ?
C20 C21 C22 C23 -179.5(6) . . . . ?
N6 N7 C23 C22 0.0(4) . . . . ?
Fe1 N7 C23 C22 -179.2(2) . . . . ?
N6 N7 C23 C30 177.4(3) . . . . ?
Fe1 N7 C23 C30 -1.8(4) . . . . ?
C21 C22 C23 N7 -0.2(5) . . . . ?
C21 C22 C23 C30 -177.1(4) . . . . ?
N9 N8 C27 C28 -1.1(5) . . . . ?
N9 N8 C27 C26 -177.9(4) . . . . ?
C25 C26 C27 N8 -150.3(5) . . . . ?
C24 C26 C27 N8 89.8(6) . . . . ?
C25 C26 C27 C28 33.9(8) . . . . ?
C24 C26 C27 C28 -86.0(7) . . . . ?
N8 C27 C28 C29 1.1(4) . . . . ?
C26 C27 C28 C29 177.3(5) . . . . ?
N8 N9 C29 C28 0.0(4) . . . . ?
Fe1 N9 C29 C28 -170.6(2) . . . . ?
N8 N9 C29 C34 178.0(3) . . . . ?
Fe1 N9 C29 C34 7.4(4) . . . . ?
C27 C28 C29 N9 -0.7(4) . . . . ?
C27 C28 C29 C34 -178.3(4) . . . . ?
C34 N10 C30 C31 -0.6(5) . . . . ?
Fe1 N10 C30 C31 -179.1(3) . . . . ?
C34 N10 C30 C23 -179.5(3) . . . . ?
Fe1 N10 C30 C23 2.0(4) . . . . ?
N7 C23 C30 N10 -0.1(5) . . . . ?
C22 C23 C30 N10 176.6(4) . . . . ?
N7 C23 C30 C31 -178.9(3) . . . . ?
C22 C23 C30 C31 -2.2(7) . . . . ?
N10 C30 C31 C32 1.0(6) . . . . ?
C23 C30 C31 C32 179.7(4) . . . . ?
C30 C31 C32 C33 -0.9(6) . . . . ?
C31 C32 C33 C34 0.5(6) . . . . ?
C30 N10 C34 C33 0.1(5) . . . . ?
Fe1 N10 C34 C33 178.6(3) . . . . ?
C30 N10 C34 C29 -178.5(3) . . . . ?
Fe1 N10 C34 C29 0.0(4) . . . . ?
C32 C33 C34 N10 -0.1(6) . . . . ?
C32 C33 C34 C29 178.4(4) . . . . ?
N9 C29 C34 N10 -5.0(4) . . . . ?
C28 C29 C34 N10 172.5(4) . . . . ?
N9 C29 C34 C33 176.5(3) . . . . ?
C28 C29 C34 C33 -6.1(6) . . . . ?
C38 O1 C35 C36 -17.6(15) . . . . ?
O1 C35 C36 C37 24(2) . . . . ?
C35 C36 C37 C38 -21(2) . . . . ?
C35 O1 C38 C37 2.8(12) . . . . ?
C36 C37 C38 O1 11.0(18) . . . . ?
C42 O2 C39 C40 -16.3(7) . . . . ?
O2 C39 C40 C41 11.5(9) . . . . ?
C39 C40 C41 C42 -2.6(11) . . . . ?
C39 O2 C42 C41 15.4(8) . . . . ?
C40 C41 C42 O2 -7.8(10) . . . . ?
C46 O3 C43 C44 9.5(5) . . . . ?
O3 C43 C44 C45 11.9(7) . . . . ?
C43 C44 C45 C46 -27.8(7) . . . . ?
C43 O3 C46 C45 -28.2(5) . . . . ?
C44 C45 C46 O3 34.2(6) . . . . ?
C50 O4 C47 C48 -3.8(11) . . . . ?
O4 C47 C48 C49 11.2(11) . . . . ?
C47 C48 C49 C50 -13.3(11) . . . . ?
C47 O4 C50 C49 -4.9(10) . . . . ?
C48 C49 C50 O4 11.3(11) . . . . ?
C54 O5 C51 C52 -6.9(19) . . . . ?
O5 C51 C52 C53 2(2) . . . . ?
C51 C52 C53 C54 5(4) . . . . ?
C52 C53 C54 O5 -10(4) . . . . ?
C51 O5 C54 C53 10(3) . . . . ?

loop_
_geom_hbond_atom_site_label_D
_geom_hbond_atom_site_label_H
_geom_hbond_atom_site_label_A
_geom_hbond_site_symmetry_D
_geom_hbond_site_symmetry_H
_geom_hbond_site_symmetry_A
_geom_hbond_distance_DA
_geom_hbond_distance_DH
_geom_hbond_distance_HA
_geom_hbond_angle_DHA
_geom_hbond_publ_flag
N1 H1 O1 . . . 2.759(5) 0.870 1.920 161.8 no
N1 H1 N2 . . . 1.348(4) 0.870 1.968 34.8 no
N3 H3A O2 . . . 2.788(5) 0.870 1.921 174.4 no
N3 H3A N4 . . . 1.346(4) 0.870 1.966 34.7 no
N6 H6 O3 . . . 2.765(4) 0.870 1.922 162.6 no
N6 H6 N7 . . . 1.336(4) 0.870 1.957 34.7 no
N8 H8 O4 . . . 2.738(5) 0.870 1.868 178.3 no
N8 H8 N9 . . . 1.341(4) 0.870 1.964 34.5 no

#==============================================================================
# Additional structures and associated data_? identifiers
# should be added at this point if there is more than one 
# structure analysis in the CIF.

_shelxl_version_number 2014-3

_shelx_res_file
;
TITL bippFe bis
CELL  0.71073 22.04910 13.25930 24.95530 90.00000 91.53200 90.00000
ZERR  4 0.00050 0.00030 0.00050 0.00000 0.00200 0.00000
LATT 1
SYMM    -X, .50+Y, .50-Z
SFAC C H N O FE P F
UNIT 216 328 40 20 4 8 48
SHEL 6.790074 0.769607
L.S. 30
FMAP 2
PLAN 25
WPDB -2
HTAB
BOND $H
CONF
LIST 4
TEMP -50.0
ACTA
SIZE 0.168 0.126 0.100
ABIN
WGHT    0.181600
FVAR       0.32027
FE1   5    0.248680    0.164800    0.842796    11.00000    0.03813    0.05404 =
         0.04835    0.00330   -0.00213    0.00688
P1    6    0.077236    0.707073    0.820727    11.00000    0.06133    0.06500 =
         0.08351   -0.00797   -0.00632    0.00899
P2    6    0.616586    0.171901    0.904071    11.00000    0.05919    0.10449 =
         0.10582   -0.00648   -0.01317   -0.00540
F1    7    0.052663    0.766765    0.769608    11.00000    0.11629    0.12632 =
         0.11271    0.02932   -0.01535    0.01104
F2    7    0.025039    0.758311    0.852481    11.00000    0.10030    0.10544 =
         0.14663   -0.01866    0.03681    0.01606
F3    7    0.033327    0.615764    0.806346    11.00000    0.09177    0.08546 =
         0.15214   -0.01509   -0.02612   -0.01120
F4    7    0.102168    0.647456    0.870677    11.00000    0.15835    0.10536 =
         0.10689    0.00686   -0.04320    0.02246
F5    7    0.127837    0.656138    0.786775    11.00000    0.09083    0.12720 =
         0.15594   -0.03856    0.02195    0.02163
F6    7    0.120545    0.798621    0.834851    11.00000    0.07999    0.08474 =
         0.19383   -0.02831   -0.01611   -0.00615
F7    7    0.564265    0.215599    0.869524    11.00000    0.08804    0.22764 =
         0.33963    0.15075   -0.04076   -0.01884
F8    7    0.569924    0.108302    0.938515    11.00000    0.09542    0.21453 =
         0.19769    0.07732   -0.02264   -0.01779
F9    7    0.611903    0.244780    0.946100    11.00000    0.36061    0.34371 =
         0.42594   -0.27534    0.12051   -0.10506
F10   7    0.668357    0.123385    0.935991    11.00000    0.08609    0.43796 =
         0.19026    0.11667   -0.02281    0.03855
F11   7    0.660396    0.229307    0.872442    11.00000    0.09743    0.36281 =
         0.35645    0.21900    0.00935   -0.04870
F12   7    0.613211    0.088311    0.866467    11.00000    0.53950    0.19414 =
         0.19739   -0.09962   -0.03941    0.02701
O1    4    0.294730   -0.136530    0.799151    11.00000    0.07276    0.10823 =
         0.24565    0.05492   -0.00406    0.01646
O2    4    0.379258    0.247414    0.983707    11.00000    0.09102    0.14476 =
         0.11091    0.00182   -0.02591    0.03742
O3    4    0.065467    0.091942    0.860889    11.00000    0.06091    0.08498 =
         0.09338    0.00793   -0.01286    0.00659
O4    4    0.248314    0.404290    0.708500    11.00000    0.10398    0.10191 =
         0.12906    0.02681   -0.02442    0.01413
O5    4    0.350416    0.418852    1.110311    11.00000    0.59161    0.19660 =
         0.16035    0.01149   -0.07819   -0.07559
N1    3    0.210390   -0.008803    0.751641    11.00000    0.06871    0.06365 =
         0.06620   -0.01182   -0.00545    0.00878
AFIX  43
H1    2    0.238287   -0.053233    0.759443    11.00000   -1.20000
AFIX   0
N2    3    0.206266    0.081253    0.776344    11.00000    0.05346    0.05882 =
         0.05407   -0.00047   -0.00250    0.00611
N3    3    0.284847    0.349233    0.930455    11.00000    0.05908    0.06865 =
         0.05930   -0.00410   -0.01155    0.00635
AFIX  43
H3A   2    0.315926    0.320749    0.946449    11.00000   -1.20000
AFIX   0
N4    3    0.249766    0.303326    0.892845    11.00000    0.04889    0.05847 =
         0.05189   -0.00072   -0.00704    0.00681
N5    3    0.175536    0.257362    0.813129    11.00000    0.04612    0.05303 =
         0.04827    0.00672   -0.00074    0.00457
N6    3    0.164752    0.013486    0.916596    11.00000    0.04132    0.08388 =
         0.07296    0.02150   -0.00221    0.00043
AFIX  43
H6    2    0.129284    0.033268    0.904644    11.00000   -1.20000
AFIX   0
N7    3    0.217010    0.051758    0.899893    11.00000    0.03888    0.06322 =
         0.05819    0.00795    0.00045    0.00349
N8    3    0.337187    0.306370    0.766875    11.00000    0.05442    0.07467 =
         0.06091    0.01496   -0.00128   -0.00159
AFIX  43
H8    2    0.308827    0.338323    0.748892    11.00000   -1.20000
AFIX   0
N9    3    0.326607    0.231634    0.801607    11.00000    0.04748    0.05936 =
         0.05199    0.00698    0.00063    0.00179
N10   3    0.328307    0.096133    0.877104    11.00000    0.03908    0.05450 =
         0.05884   -0.00134   -0.00237    0.00646
C1    1    0.218440   -0.142359    0.655616    11.00000    0.17341    0.15664 =
         0.24385   -0.13574    0.05852   -0.02995
AFIX  33
H1A   2    0.214219   -0.204815    0.635623    11.00000   -1.20000
H1B   2    0.228033   -0.087905    0.631308    11.00000   -1.20000
H1C   2    0.250811   -0.149263    0.682457    11.00000   -1.20000
AFIX   0
C2    1    0.109270   -0.109981    0.640114    11.00000    0.18776    0.11213 =
         0.15075   -0.04909   -0.06840    0.01135
AFIX  33
H2A   2    0.072128   -0.095113    0.658531    11.00000   -1.20000
H2B   2    0.117896   -0.055743    0.615372    11.00000   -1.20000
H2C   2    0.104530   -0.172687    0.620424    11.00000   -1.20000
AFIX   0
C3    1    0.162290   -0.120186    0.681593    11.00000    0.11516    0.08333 =
         0.08863   -0.02370   -0.00121   -0.00534
AFIX  13
H3    2    0.153113   -0.176105    0.706383    11.00000   -1.20000
AFIX   0
C4    1    0.166650   -0.022675    0.713538    11.00000    0.07816    0.07699 =
         0.05754   -0.00899   -0.00265   -0.00644
C5    1    0.131942    0.062494    0.712973    11.00000    0.07017    0.08084 =
         0.05583    0.00081   -0.01358   -0.00433
AFIX  43
H5    2    0.097779    0.075976    0.690788    11.00000   -1.20000
AFIX   0
C6    1    0.157727    0.125490    0.752212    11.00000    0.05030    0.06391 =
         0.04746    0.00664   -0.00506   -0.00252
C7    1    0.360449    0.543708    0.957814    11.00000    0.13143    0.11638 =
         0.16805   -0.02000   -0.03990   -0.02952
AFIX  33
H7A   2    0.382984    0.485237    0.946119    11.00000   -1.20000
H7B   2    0.352676    0.588218    0.927557    11.00000   -1.20000
H7C   2    0.383931    0.579309    0.985255    11.00000   -1.20000
AFIX   0
C8    1    0.260803    0.592572    1.000272    11.00000    0.14603    0.12627 =
         0.16677   -0.07695   -0.02460    0.00899
AFIX  33
H8A   2    0.283601    0.633768    1.025836    11.00000   -1.20000
H8B   2    0.247229    0.633977    0.970234    11.00000   -1.20000
H8C   2    0.225895    0.563781    1.017509    11.00000   -1.20000
AFIX   0
C9    1    0.300359    0.509708    0.980615    11.00000    0.12102    0.08140 =
         0.08632   -0.01625   -0.02921   -0.00965
AFIX  13
H9    2    0.310534    0.466755    1.012036    11.00000   -1.20000
AFIX   0
C10   1    0.266760    0.443199    0.940535    11.00000    0.07951    0.06099 =
         0.07110   -0.00836   -0.00956    0.00518
C11   1    0.217175    0.461231    0.908034    11.00000    0.07706    0.05699 =
         0.07304   -0.00723   -0.00490    0.00852
AFIX  43
H11   2    0.194188    0.520855    0.905747    11.00000   -1.20000
AFIX   0
C12   1    0.207921    0.373632    0.879292    11.00000    0.05129    0.05415 =
         0.05620    0.00255    0.00165    0.01047
C13   1    0.139528    0.224201    0.773028    11.00000    0.04857    0.05885 =
         0.04874    0.01207   -0.00580    0.00391
C14   1    0.089595    0.278606    0.755362    11.00000    0.05517    0.08883 =
         0.06458    0.01577   -0.01180    0.00865
AFIX  43
H14   2    0.064803    0.254224    0.727000    11.00000   -1.20000
AFIX   0
C15   1    0.076555    0.367505    0.779222    11.00000    0.06456    0.06965 =
         0.08147    0.01543   -0.01967    0.01567
AFIX  43
H15   2    0.042401    0.404861    0.767696    11.00000   -1.20000
AFIX   0
C16   1    0.113931    0.403368    0.820892    11.00000    0.06717    0.06102 =
         0.07689    0.00339   -0.00508    0.02082
AFIX  43
H16   2    0.105642    0.465023    0.837786    11.00000   -1.20000
AFIX   0
C17   1    0.163670    0.345694    0.836771    11.00000    0.05261    0.05277 =
         0.05831    0.01017   -0.00160    0.00824
C18   1    0.067251   -0.072928    0.977215    11.00000    0.07213    0.17453 =
         0.29155    0.14623    0.05131    0.01429
AFIX  33
H18A  2    0.066077   -0.015135    0.953379    11.00000   -1.20000
H18B  2    0.038489   -0.123276    0.964294    11.00000   -1.20000
H18C  2    0.056671   -0.051821    1.012989    11.00000   -1.20000
AFIX   0
C19   1    0.140203   -0.197894    1.009727    11.00000    0.10388    0.10636 =
         0.17349    0.07320    0.03803    0.00292
AFIX  33
H19A  2    0.182738   -0.211865    1.004071    11.00000   -1.20000
H19B  2    0.134230   -0.184351    1.047417    11.00000   -1.20000
H19C  2    0.116047   -0.255806    0.998722    11.00000   -1.20000
AFIX   0
C20   1    0.121804   -0.111372    0.978539    11.00000    0.07269    0.15461 =
         0.21910    0.10953    0.02526   -0.00923
AFIX  13
H20   2    0.113507   -0.152626    0.946100    11.00000   -1.20000
AFIX   0
C21   1    0.172801   -0.058641    0.953734    11.00000    0.06347    0.08629 =
         0.09266    0.03447    0.00916   -0.00055
C22   1    0.234703   -0.068073    0.961313    11.00000    0.06628    0.07301 =
         0.07485    0.02473    0.00072    0.01169
AFIX  43
H22   2    0.255185   -0.112776    0.984762    11.00000   -1.20000
AFIX   0
C23   1    0.260769    0.001735    0.927346    11.00000    0.05287    0.06045 =
         0.05391    0.00874   -0.00042    0.00784
C24   1    0.422728    0.506705    0.759305    11.00000    0.23415    0.10362 =
         0.17487    0.03576    0.01216   -0.04121
AFIX  33
H24A  2    0.383079    0.522591    0.772971    11.00000   -1.20000
H24B  2    0.451546    0.498551    0.789041    11.00000   -1.20000
H24C  2    0.435926    0.561092    0.736381    11.00000   -1.20000
AFIX   0
C25   1    0.479671    0.387529    0.707143    11.00000    0.10704    0.20623 =
         0.13667    0.07348    0.03198   -0.02686
AFIX  33
H25A  2    0.477916    0.325488    0.686563    11.00000   -1.20000
H25B  2    0.492679    0.442307    0.684390    11.00000   -1.20000
H25C  2    0.508299    0.379767    0.737051    11.00000   -1.20000
AFIX   0
C26   1    0.419057    0.410367    0.727547    11.00000    0.07160    0.12015 =
         0.09884    0.03803    0.00324   -0.02238
AFIX  13
H26   2    0.390119    0.419347    0.696900    11.00000   -1.20000
AFIX   0
C27   1    0.396883    0.326227    0.763069    11.00000    0.05405    0.08880 =
         0.06974    0.01140    0.00881   -0.00869
C28   1    0.426552    0.262719    0.797675    11.00000    0.04333    0.09924 =
         0.07385    0.00666    0.00599    0.00048
AFIX  43
H28   2    0.468614    0.259006    0.804569    11.00000   -1.20000
AFIX   0
C29   1    0.381624    0.204309    0.820780    11.00000    0.04141    0.06719 =
         0.05526   -0.00326    0.00471    0.00280
C30   1    0.323590    0.025079    0.915467    11.00000    0.04892    0.05683 =
         0.06003    0.00778   -0.00431    0.00812
C31   1    0.374271   -0.019317    0.938745    11.00000    0.05606    0.07185 =
         0.07846    0.01467   -0.00922    0.01204
AFIX  43
H31   2    0.370464   -0.069527    0.965033    11.00000   -1.20000
AFIX   0
C32   1    0.430608    0.011377    0.922707    11.00000    0.04968    0.07911 =
         0.09133    0.00765   -0.00908    0.01771
AFIX  43
H32   2    0.465718   -0.017334    0.938520    11.00000   -1.20000
AFIX   0
C33   1    0.435728    0.083311    0.883950    11.00000    0.04040    0.08083 =
         0.07760   -0.00395   -0.00096    0.01184
AFIX  43
H33   2    0.474106    0.104109    0.872700    11.00000   -1.20000
AFIX   0
C34   1    0.383751    0.124825    0.861647    11.00000    0.03971    0.05980 =
         0.06095   -0.00389    0.00152    0.00488
C35   1    0.267654   -0.215843    0.827837    11.00000    0.11852    0.14034 =
         0.30590    0.07181    0.06079    0.00408
AFIX  23
H35A  2    0.259121   -0.192872    0.864192    11.00000   -1.20000
H35B  2    0.229030   -0.234350    0.810139    11.00000   -1.20000
AFIX   0
C36   1    0.302421   -0.293585    0.830423    11.00000    0.20512    0.18596 =
         0.48943    0.14402   -0.06276   -0.07638
AFIX  23
H36A  2    0.291807   -0.341981    0.802011    11.00000   -1.20000
H36B  2    0.299700   -0.327152    0.865263    11.00000   -1.20000
AFIX   0
C37   1    0.361677   -0.253120    0.823352    11.00000    0.16422    0.14465 =
         0.65818    0.14923    0.00942    0.06709
AFIX  23
H37A  2    0.385554   -0.298978    0.801472    11.00000   -1.20000
H37B  2    0.382621   -0.244980    0.858215    11.00000   -1.20000
AFIX   0
C38   1    0.355447   -0.156195    0.796947    11.00000    0.08659    0.13994 =
         0.19703    0.01610    0.01768    0.01408
AFIX  23
H38A  2    0.379270   -0.104311    0.815934    11.00000   -1.20000
H38B  2    0.368460   -0.159896    0.759755    11.00000   -1.20000
AFIX   0
C39   1    0.362730    0.195036    1.031425    11.00000    0.15534    0.15127 =
         0.08350    0.00140   -0.00985    0.03236
AFIX  23
H39A  2    0.339499    0.134015    1.022507    11.00000   -1.20000
H39B  2    0.338254    0.238329    1.054206    11.00000   -1.20000
AFIX   0
C40   1    0.420560    0.169184    1.058556    11.00000    0.20238    0.15737 =
         0.15569    0.02460   -0.06385    0.04419
AFIX  23
H40A  2    0.419484    0.187876    1.096512    11.00000   -1.20000
H40B  2    0.427848    0.096434    1.056164    11.00000   -1.20000
AFIX   0
C41   1    0.467440    0.222856    1.033035    11.00000    0.09995    0.23196 =
         0.16601    0.07029   -0.03100    0.02926
AFIX  23
H41A  2    0.497959    0.176068    1.019701    11.00000   -1.20000
H41B  2    0.487351    0.269802    1.058218    11.00000   -1.20000
AFIX   0
C42   1    0.439130    0.276366    0.989800    11.00000    0.09991    0.14285 =
         0.19987   -0.04330   -0.03688    0.03007
AFIX  23
H42A  2    0.441332    0.349008    0.996831    11.00000   -1.20000
H42B  2    0.460522    0.262600    0.956665    11.00000   -1.20000
AFIX   0
C43   1    0.021834    0.165782    0.879600    11.00000    0.12289    0.08120 =
         0.08947    0.00081    0.02088   -0.00075
AFIX  23
H43A  2    0.030558    0.232520    0.864792    11.00000   -1.20000
H43B  2    0.023812    0.170197    0.918808    11.00000   -1.20000
AFIX   0
C44   1   -0.038198    0.131500    0.861217    11.00000    0.06995    0.22511 =
         0.12099   -0.02626    0.00633    0.03522
AFIX  23
H44A  2   -0.053850    0.174895    0.832222    11.00000   -1.20000
H44B  2   -0.066621    0.133614    0.890723    11.00000   -1.20000
AFIX   0
C45   1   -0.031050    0.024950    0.841481    11.00000    0.09388    0.15825 =
         0.11320   -0.02793    0.01848   -0.02399
AFIX  23
H45A  2   -0.037271   -0.024220    0.870134    11.00000   -1.20000
H45B  2   -0.059026    0.010339    0.811302    11.00000   -1.20000
AFIX   0
C46   1    0.032258    0.026176    0.824758    11.00000    0.08005    0.09080 =
         0.10474   -0.01303   -0.00237    0.00335
AFIX  23
H46A  2    0.049326   -0.042036    0.826322    11.00000   -1.20000
H46B  2    0.034622    0.050999    0.787884    11.00000   -1.20000
AFIX   0
C47   1    0.226874    0.497298    0.722556    11.00000    0.19572    0.13544 =
         0.16313    0.01221   -0.01304    0.06262
AFIX  23
H47A  2    0.257878    0.531813    0.744642    11.00000   -1.20000
H47B  2    0.190977    0.488458    0.744397    11.00000   -1.20000
AFIX   0
C48   1    0.211680    0.557371    0.678986    11.00000    0.13035    0.15774 =
         0.21224    0.05909    0.02566    0.03007
AFIX  23
H48A  2    0.241058    0.612269    0.675428    11.00000   -1.20000
H48B  2    0.171196    0.586551    0.682848    11.00000   -1.20000
AFIX   0
C49   1    0.212810    0.491406    0.633002    11.00000    0.13233    0.26922 =
         0.13347    0.08098   -0.04565    0.01098
AFIX  23
H49A  2    0.235274    0.522479    0.603936    11.00000   -1.20000
H49B  2    0.171510    0.476316    0.619892    11.00000   -1.20000
AFIX   0
C50   1    0.244984    0.394554    0.653132    11.00000    0.23859    0.23835 =
         0.15925   -0.08118   -0.10967    0.11519
AFIX  23
H50A  2    0.221582    0.334544    0.642665    11.00000   -1.20000
H50B  2    0.285642    0.389288    0.638447    11.00000   -1.20000
AFIX   0
C51   1    0.340467    0.387458    1.160655    11.00000    0.26729    0.31384 =
         0.21048    0.07843    0.05853   -0.04918
AFIX  23
H51A  2    0.345372    0.314231    1.163870    11.00000   -1.20000
H51B  2    0.299748    0.406224    1.171912    11.00000   -1.20000
AFIX   0
C52   1    0.387067    0.440738    1.191890    11.00000    0.55599    0.21797 =
         0.12670    0.02454   -0.04710   -0.09973
AFIX  23
H52A  2    0.368827    0.482722    1.219477    11.00000   -1.20000
H52B  2    0.415293    0.393074    1.209269    11.00000   -1.20000
AFIX   0
C53   1    0.414049    0.494725    1.158185    11.00000    0.53968    0.60250 =
         0.17523    0.20477   -0.17896   -0.35103
AFIX  23
H53A  2    0.414275    0.564257    1.171504    11.00000   -1.20000
H53B  2    0.456382    0.472346    1.157517    11.00000   -1.20000
AFIX   0
C54   1    0.395694    0.495938    1.115409    11.00000    0.60820    0.16630 =
         0.15889    0.03453   -0.03745   -0.11661
AFIX  23
H54A  2    0.428453    0.483211    1.090508    11.00000   -1.20000
H54B  2    0.377890    0.561995    1.107049    11.00000   -1.20000
AFIX   0
HKLF 4

REM  bippFe bis
REM R1 =  0.0800 for    9165 Fo > 4sig(Fo)  and  0.1338 for all   16734 data
REM    757 parameters refined using      0 restraints

END

WGHT      0.1818      0.0000

REM Instructions for potential hydrogen bonds
HTAB N1 O1
HTAB N3 O2
HTAB N6 O3
HTAB N8 O4
EQIV $1 -x, y-1/2, -z+3/2
HTAB C14 F1_$1
HTAB C16 F4
EQIV $2 -x+1, -y, -z+2
HTAB C22 F10_$2
HTAB C33 F7
EQIV $3 x, y-1, z
HTAB C35 F6_$3
HTAB C46 F6_$3

REM Highest difference peak  0.613,  deepest hole -0.392,  1-sigma level  0.074
Q1    1   0.6467  0.1565  0.8512  11.00000  0.05    0.61
Q2    1   0.6480  0.0770  0.9031  11.00000  0.05    0.56
Q3    1   0.5761  0.2490  0.9125  11.00000  0.05    0.53
Q4    1   0.5876  0.0626  0.8765  11.00000  0.05    0.52
Q5    1   0.6484  0.1916  0.9587  11.00000  0.05    0.52
Q6    1   0.6374  0.2876  0.9100  11.00000  0.05    0.48
Q7    1   0.2742 -0.2551  0.7761  11.00000  0.05    0.46
Q8    1   0.5770  0.1538  0.8586  11.00000  0.05    0.40
Q9    1   0.4873  0.3452  1.0043  11.00000  0.05    0.39
Q10   1   0.1301 -0.1621  0.9727  11.00000  0.05    0.39
Q11   1   0.3270 -0.2417  0.8580  11.00000  0.05    0.38
Q12   1   0.4064  0.5204  1.1763  11.00000  0.05    0.37
Q13   1   0.5839  0.1737  0.9483  11.00000  0.05    0.37
Q14   1   0.4013  0.3495  1.1563  11.00000  0.05    0.37
Q15   1   0.3990  0.2960  0.9622  11.00000  0.05    0.36
Q16   1   0.3623 -0.2327  0.7770  11.00000  0.05    0.36
Q17   1   0.4294  0.3808  0.6699  11.00000  0.05    0.35
Q18   1   0.4471  0.3376  0.9495  11.00000  0.05    0.34
Q19   1   0.4433  0.3828  1.1626  11.00000  0.05    0.33
Q20   1  -0.0294  0.0792  0.8884  11.00000  0.05    0.32
Q21   1   0.6335  0.0502  0.8638  11.00000  0.05    0.30
Q22   1   0.0950 -0.0393  1.0211  11.00000  0.05    0.30
Q23   1   0.3228  0.3801  1.1672  11.00000  0.05    0.29
Q24   1   0.1403  0.6437  0.8330  11.00000  0.05    0.29
Q25   1   0.6755  0.2405  0.8739  11.00000  0.05    0.28
;
# start Validation Reply Form
_vrf_PLAT360_Fe_bis_-50
;
PROBLEM: Short  C(sp3)-C(sp3) Bond  C53      - C54      .       1.13 Ang.  
RESPONSE: C53 and C54 are atoms of disordered atoms. 
Therefore, distances and angles shown in this Alert have 
no chemical significance.

;
_vrf_PLAT410_Fe_bis_-50
;
PROBLEM: Short Intra H...H Contact  H53A     ..H54B     .       1.78 Ang.  
RESPONSE: C53 and C54 are atoms of disordered atoms. 
Therefore, distances and angles shown in this Alert have 
no chemical significance.
;
_vrf_PLAT482_Fe_bis_-50
;
PROBLEM: Small D-H..A Angle Rep for N1       ..N2       .      34.80 Degree
RESPONSE: This error comes from low crystal quality to 
determine the position of hydrogen atoms. 
Therefore, this intramolecular hydrogen-bond angle shown 
in this Alert A has no chemical significance.

;
_vrf_PLAT260_Fe_bis_-50
;
PROBLEM: Large Average Ueq of Residue Including        O5      0.327 Check 
RESPONSE: The oxygen atom of O5 was disordered solvent molecule, 
therefore, Large average Ueq value was observed. 
That shown in this Alert have no chemical significance.
;
_vrf_PLAT412_Fe_bis_-50
;
PROBLEM: Short Intra XH3 .. XHn     H18B     ..H20      .       1.77 Ang.  
RESPONSE: This error comes from low crystal quality to 
determine the position of hydrogen atoms. 
Therefore, this intramolecular hydrogen-bond angle shown 
in this Alert A has no chemical significance.
;
_vrf_PLAT910_Fe_bis_-50
;
PROBLEM: Missing FCF Reflection(s) Below Theta(Min)[Deg]=       3.02 Note  
RESPONSE: This is likely due to beam-stop. By using Mo radiation 
and the geometry of our goniometer, this happens quite often.
;
# end Validation Reply Form

_shelx_res_checksum   28431

_shelx_hkl_file
;
   0   0   3    2.37    1.05
   0   0  -3    0.26    0.90
   0   0   3   -0.03    1.07
   0   0  -3    1.11    0.70
   0   0   3   -1.62    0.89
   0   0  -3    1.09    1.00
   0   0  -4  857.12   19.82
   0   0   4  840.05   19.81
   0   0  -4  862.78   19.49
   0   0   4  841.09   19.46
   0   0  -4  868.14   19.81
   0   0   4  861.03   19.84
   0   0   4  870.71   19.81
   0   0  -4  864.36   19.80
   0   0   5    0.05    2.13
   0   0  -5    0.87    1.93
   0   0  -5    0.31    1.33
   0   0   5   -0.18    1.21
   0   0  -5    7.04    2.00
   0   0   5   -3.12    2.19
   0   0   5    0.23    1.82
   0   0  -5    1.53    1.98
   0   0   6 2784.31   62.20
   0   0  -6 2774.14   62.23
   0   0  -6 2742.91   61.72
   0   0   6 2672.57   61.71
   0   0   6 2742.68   62.19
   0   0  -6 2739.68   62.21
   0   0  -6 2758.17   62.19
   0   0   6 2843.84   62.23
   0   0  -7   -1.09    2.24
   0   0   7    1.41    2.49
   0   0   7   -0.33    1.45
   0   0  -7   -0.43    1.66
   0   0   7   -2.43    2.91
   0   0  -7    1.26    2.23
   0   0   7   -2.51    2.13
   0   0  -7    1.44    2.42
   0   0  -8   13.55    2.61
   0   0   8   11.91    2.75
   0   0  -8   13.68    1.89
   0   0   8   12.72    1.81
   0   0   8   14.31    2.98
   0   0  -8   14.28    2.77
   0   0   8   15.48    2.60
   0   0  -8   12.83    2.78
   0   0   9   -1.15    2.90
   0   0  -9   -0.09    2.54
   0   0   9   -0.33    1.61
   0   0  -9    1.43    1.86
   0   0   9   -0.66    3.02
   0   0  -9   -2.99    2.67
   0   0   9   -3.35    2.54
   0   0  -9   -0.24    2.73
   0   0 -10  360.43   10.07
   0   0  10  359.81   10.01
   0   0  10  359.68    9.09
   0   0 -10  371.98    9.19
   0   0  10  352.06   10.07
   0   0 -10  352.46   10.03
   0   0  10  344.33    9.98
   0   0 -10  351.48    9.94
   0   0 -11    0.22    2.73
   0   0  11   -1.49    3.02
   0   0 -11   -0.33    2.08
   0   0  11   -0.06    1.80
   0   0 -11   -4.74    3.15
   0   0  11    0.90    3.33
   0   0  11   -3.49    2.70
   0   0 -11   -1.66    3.00
   0   0 -12   53.83    4.14
   0   0  12   50.01    4.01
   0   0 -12   51.39    2.95
   0   0  12   52.36    2.89
   0   0  12   53.21    4.27
   0   0 -12   48.50    3.86
   0   0  12   49.81    3.84
   0   0 -12   48.77    3.97
   0   0 -13    2.51    3.22
   0   0  13   -1.29    3.53
   0   0 -13    1.22    2.28
   0   0  13   -0.82    2.22
   0   0  13   -1.06    3.58
   0   0 -13   -1.26    3.48
   0   0 -13   -1.39    3.46
   0   0  13    0.64    3.04
   0   0  14   20.46    3.98
   0   0 -14   17.81    3.63
   0   0  14   13.74    2.41
   0   0 -14   16.71    2.59
   0   0 -14   13.53    3.50
   0   0  14   14.56    4.16
   0   0 -14   20.19    3.73
   0   0  14   14.58    3.58
   0   0 -15    0.92    3.39
   0   0  15    4.10    3.72
   0   0 -15   -0.36    2.43
   0   0  15   -0.08    2.39
   0   0  15   -0.95    4.11
   0   0 -15   -2.80    3.90
   0   0 -15   -1.33    3.62
   0   0  15   -1.05    3.67
   0   0 -16   67.74    5.23
   0   0  16   70.82    5.23
   0   0 -16   73.22    3.66
   0   0  16   69.72    3.76
   0   0 -16   68.40    5.13
   0   0  16   62.73    5.15
   0   0  16   65.37    5.03
   0   0 -16   65.85    4.96
   0   0 -17   -2.98    4.13
   0   0  17   -3.29    4.21
   0   0 -17    0.79    2.53
   0   0  17   -1.24    2.61
   0   0  17    6.88    4.49
   0   0 -17    1.02    4.08
   0   0  17    0.17    4.19
   0   0 -17   -3.17    4.09
   0   0 -18   24.40    4.90
   0   0  18   18.95    4.78
   0   0  18   14.94    2.87
   0   0 -18   14.35    2.93
   0   0 -18   16.83    4.71
   0   0  18   18.41    4.86
   0   0  18   17.25    4.77
   0   0 -18   15.98    4.42
   0   0 -19    0.40    4.62
   0   0  19   -3.87    4.86
   0   0  19   -0.10    2.93
   0   0 -19    0.09    2.87
   0   0 -19    8.60    4.72
   0   0  19   -2.55    4.82
   0   0  19   -0.20    4.45
   0   0 -19   -2.70    4.52
   0   0 -20   -1.27    4.89
   0   0  20   -2.59    5.17
   0   0 -20   -1.51    2.94
   0   0  20    2.51    3.06
   0   0 -20   -3.63    4.80
   0   0  20   -3.03    5.40
   0   0 -20    5.33    4.77
   0   0  20    0.62    4.83
   0   0 -21   -4.02    5.21
   0   0  21   -2.14    5.34
   0   0  21    1.30    3.26
   0   0 -21   -2.38    2.95
   0   0 -21    3.39    5.08
   0   0  21    3.73    5.43
   0   0 -21    3.00    5.09
   0   0  21    4.59    5.14
   0   0 -22    6.84    5.47
   0   0  22   14.81    3.66
   0   0 -22   15.34    3.46
   0   0  22    4.48    5.85
   0   0  22   15.18    5.47
   0   0 -23   -1.24    5.76
   0   0  23    2.05    3.63
   0   0  23    7.32    6.13
   0   0 -23    2.32    5.79
   0   0  23   -1.69    6.02
   0   0  24    1.77    5.91
   0   0 -24    7.05    6.01
   0   0 -24   -0.52    5.98
   0   0  25   -3.69    6.45
   0   0 -25    1.27    6.17
   0   0 -25   -6.83    6.35
   0   0  26    1.64    6.25
   0   0 -26   16.48    6.76
   0   0 -26    3.15    6.45
   0   0  27   -0.85    6.80
   0   0 -27   -7.76    7.02
   0   0 -27    3.89    6.76
   0   0  28   -6.17    6.96
   0   0 -28   -4.33    6.92
   0   0 -28    0.93    7.28
   0   0  29   -3.64    6.98
   0   0 -29   -7.12    7.55
   0   0  30    0.94    7.35
   0   0 -30  -10.39    7.84
   0   0  31    1.93    7.70
   0   0 -31  -11.09    8.30
   0   0  32   11.90    7.91
   0  -1  -1    0.84    0.44
   0  -1   1    0.92    0.40
   0  -1   1    0.09    0.56
   0   1   2    0.46    0.85
   0  -1  -2   -0.80    0.59
   0  -1   2   -1.09    0.49
   0   1   3 1046.56   23.28
   0   1  -3  956.58   23.55
   0   1  -3 1078.54   23.36
   0  -1   3  997.27   23.18
   0   1  -4  162.12    4.43
   0   1   4  155.96    4.12
   0   1   4  153.85    4.19
   0   1   4  155.91    4.06
   0   1  -4  156.67    4.80
   0  -1   4  157.28    4.34
   0  -1  -4  151.09    4.10
   0  -1   4  152.42    4.18
   0   1  -5 1877.60   42.90
   0   1  -5 1916.32   42.47
   0   1   5 1897.41   42.31
   0   1   5 1865.75   42.32
   0   1  -5 1875.20   42.78
   0   1  -5 1840.64   42.83
   0   1   5 1889.22   42.37
   0  -1  -5 1905.41   42.30
   0  -1   5 1828.35   42.46
   0  -1   5 1858.09   42.88
   0  -1   5 1828.85   42.38
   0   1  -6 4990.47  108.66
   0   1  -6 4899.67  108.17
   0   1  -6 4873.87  108.56
   0   1   6 4882.51  108.09
   0   1   6 4881.00  108.11
   0   1   6 4871.93  108.08
   0   1  -6 4815.80  108.66
   0  -1   6 4750.60  108.56
   0  -1   6 4797.07  108.54
   0  -1   6 4889.40  108.62
   0  -1   6 4883.58  108.17
   0  -1  -6 4809.77  108.05
   0  -1   6 4549.66  108.11
   0  -1  -6 4729.54  108.11
   0   1   7   12.44    1.22
   0   1   7   12.99    2.21
   0   1   7   11.32    2.46
   0   1  -7   15.27    2.25
   0   1  -7   13.59    2.97
   0   1  -7   13.66    2.86
   0   1   7   14.87    2.05
   0   1  -7   16.52    2.87
   0  -1   7   13.46    1.91
   0  -1   7   11.72    2.73
   0  -1   7   18.96    2.96
   0  -1  -7   12.75    1.24
   0  -1   7   13.16    3.29
   0  -1  -7   13.54    2.26
   0  -1  -7   13.70    2.11
   0  -1   7   12.35    1.97
   0   1  -8  104.03    4.49
   0   1   8  102.15    3.00
   0   1  -8  107.73    3.92
   0   1  -8  105.92    4.66
   0   1   8  109.65    3.99
   0   1   8  108.33    4.09
   0   1  -8  114.37    4.66
   0   1   8  101.39    4.10
   0  -1  -8  105.34    4.02
   0  -1   8  111.68    3.76
   0  -1  -8  103.58    2.98
   0  -1   8  100.48    4.63
   0  -1   8  104.40    4.85
   0  -1  -8   54.56    3.27
   0  -1   8  102.93    4.51
   0  -1   8   99.82    3.74
   0  -1  -8   99.15    3.78
   0   1   9  204.83    6.28
   0   1  -9  201.52    5.93
   0   1  -9  201.93    6.69
   0   1   9  188.63    5.14
   0   1   9  200.51    6.22
   0   1   9  207.88    6.14
   0   1  -9  195.96    6.61
   0   1  -9  200.07    6.73
   0  -1   9  195.50    5.90
   0  -1   9  200.35    6.66
   0  -1  -9  195.99    5.12
   0  -1  -9  199.49    6.16
   0  -1  -9  230.60    6.18
   0  -1   9  207.33    6.91
   0  -1   9  208.38    6.60
   0  -1  -9  194.41    6.03
   0  -1   9  174.02    5.81
   0   1  10    6.49    2.58
   0   1  10    4.25    1.50
   0   1 -10    2.67    2.48
   0   1 -10    0.90    3.04
   0   1 -10    0.30    3.25
   0   1  10    2.28    2.66
   0   1  10    3.24    2.03
   0   1  10    4.06    3.02
   0   1 -10   -0.45    2.79
   0  -1  10    3.93    2.09
   0  -1 -10    8.10    2.40
   0  -1  10    1.09    2.56
   0  -1  10    5.91    3.67
   0  -1 -10    3.00    2.46
   0  -1 -10    3.41    1.51
   0  -1 -10    4.32    2.49
   0  -1  10    1.33    3.26
   0  -1  10    2.86    2.04
   0   1  11  289.89    8.69
   0   1  11  305.40    7.53
   0   1  11  275.23    8.26
   0   1 -11  301.20    8.34
   0   1  11  304.32    8.65
   0   1  11  283.85    8.55
   0   1 -11  305.89    9.27
   0   1 -11  305.85    9.18
   0   1 -11  305.42    9.27
   0  -1 -11  292.13    7.47
   0  -1 -11  310.49    8.68
   0  -1  11  314.10    9.29
   0  -1 -11  296.11    8.59
   0  -1  11  294.23    9.33
   0  -1  11  308.11    9.11
   0  -1 -11  297.81    8.45
   0  -1  11  276.10    8.35
   0  -1  11  293.49    8.18
   0   1 -12  120.93    4.70
   0   1  12  100.29    4.48
   0   1 -12  116.79    5.60
   0   1  12  113.10    3.73
   0   1  12  112.39    5.03
   0   1  12  115.17    5.13
   0   1  12  120.07    4.94
   0   1 -12  117.08    5.66
   0   1 -12  111.18    5.67
   0  -1  12  108.85    4.47
   0  -1  12  111.57    5.68
   0  -1  12  116.38    5.48
   0  -1  12  110.46    5.79
   0  -1 -12  129.77    5.05
   0  -1 -12  120.58    5.02
   0  -1 -12  110.69    4.74
   0  -1 -12  110.83    3.62
   0  -1  12   99.54    4.51
   0   1 -13  375.86   10.13
   0   1  13  375.71    9.36
   0   1 -13  378.70   11.35
   0   1  13  392.61   10.69
   0   1 -13  370.34   11.14
   0   1  13  353.52   10.28
   0   1  13  382.68   10.77
   0   1  13  373.51   10.62
   0   1 -13  383.79   11.30
   0  -1  13  385.23   11.22
   0  -1 -13  379.01   10.65
   0  -1 -13  365.48    9.24
   0  -1  13  374.58   11.18
   0  -1  13  370.46   10.08
   0  -1  13  379.86   11.32
   0  -1 -13  384.96   10.80
   0  -1 -13  366.39   10.34
   0  -1  13  319.60   10.10
   0   1  14  160.11    6.29
   0   1  14  160.76    4.74
   0   1  14  146.75    5.52
   0   1 -14  169.59    5.62
   0   1  14  170.82    6.27
   0   1 -14  171.06    6.85
   0   1  14  159.69    6.20
   0   1 -14  163.22    6.85
   0   1 -14  164.96    6.81
   0  -1  14  163.79    5.51
   0  -1 -14  162.88    4.62
   0  -1 -14  159.44    6.23
   0  -1  14  149.83    6.93
   0  -1 -14  170.30    6.40
   0  -1  14  159.83    6.66
   0  -1 -14  149.43    5.72
   0  -1  14  164.90    6.85
   0  -1  14  131.09    5.54
   0   1 -15   -2.43    4.00
   0   1  15    1.42    2.60
   0   1 -15    2.09    2.86
   0   1  15    4.09    2.06
   0   1  15    1.22    3.76
   0   1 -15   11.50    3.94
   0   1  15   -1.63    3.56
   0   1  15    4.51    3.74
   0   1 -15    6.06    3.80
   0  -1  15    1.48    3.99
   0  -1  15    4.10    3.62
   0  -1 -15    0.14    3.32
   0  -1 -15   -9.28    2.58
   0  -1  15    1.20    4.25
   0  -1 -15    5.08    3.55
   0  -1  15    2.02    2.64
   0  -1 -15    1.34    1.96
   0  -1 -15    0.90    3.15
   0   1 -16    5.69    4.24
   0   1 -16    6.10    4.14
   0   1  16    8.62    2.25
   0   1 -16    6.10    3.02
   0   1 -16    3.86    4.21
   0   1  16    4.26    3.55
   0   1  16    8.10    3.91
   0   1  16   12.39    4.24
   0   1  16    2.66    2.84
   0  -1  16    9.02    2.89
   0  -1  16    4.21    3.86
   0  -1 -16   15.80    3.93
   0  -1  16   11.11    4.65
   0  -1 -16   -5.27    2.53
   0  -1 -16    2.46    3.55
   0  -1 -16    5.28    2.11
   0  -1 -16    7.53    3.19
   0  -1  16   15.04    4.46
   0   1  17   86.49    5.43
   0   1  17   80.54    4.63
   0   1 -17   86.61    5.82
   0   1  17   79.17    5.42
   0   1  17   76.51    3.63
   0   1 -17   88.14    5.86
   0   1 -17   83.00    5.94
   0   1  17   70.32    5.40
   0   1 -17   86.36    4.45
   0  -1  17   81.76    5.91
   0  -1  17   84.36    4.51
   0  -1 -17   93.07    5.27
   0  -1 -17   37.12    3.98
   0  -1 -17   86.22    5.54
   0  -1 -17   83.26    3.52
   0  -1  17   91.49    6.48
   0  -1  17   86.41    5.89
   0   1  18    5.69    4.31
   0   1 -18    5.51    4.52
   0   1  18    2.38    2.45
   0   1  18    3.04    4.03
   0   1 -18   10.49    4.49
   0   1  18    6.35    4.45
   0   1 -18    8.54    4.70
   0   1 -18    5.40    3.23
   0   1  18    4.03    3.44
   0  -1  18    5.17    4.36
   0  -1 -18    6.85    2.40
   0  -1  18    2.70    3.14
   0  -1  18    4.99    4.48
   0  -1 -18    4.13    4.06
   0  -1  18    8.09    5.19
   0  -1 -18   -0.49    3.06
   0  -1 -18    2.35    3.88
   0   1 -19   -0.43    4.58
   0   1  19    3.67    3.40
   0   1 -19   -1.45    4.59
   0   1  19   -2.16    4.10
   0   1  19    3.09    4.44
   0   1  19    4.37    4.78
   0   1 -19    3.50    4.93
   0   1 -19    1.05    3.25
   0   1  19    3.62    2.65
   0  -1 -19    2.94    4.36
   0  -1 -19    2.99    2.44
   0  -1  19    4.27    3.36
   0  -1  19   -2.07    4.82
   0  -1  19   -1.66    5.14
   0  -1  19    3.37    4.88
   0  -1 -19    0.87    3.42
   0  -1 -19    3.90    4.30
   0   1  20   29.60    4.98
   0   1  20   30.68    4.28
   0   1 -20   35.21    5.57
   0   1 -20   29.06    5.63
   0   1  20   29.76    3.12
   0   1  20   33.78    5.36
   0   1 -20   34.19    5.80
   0   1 -20   34.63    3.92
   0   1  20   34.37    5.41
   0  -1  20   33.37    5.81
   0  -1  20   27.98    3.87
   0  -1  20   28.40    5.58
   0  -1  20   28.94    5.86
   0  -1 -20   23.46    2.85
   0  -1 -20   23.50    5.17
   0  -1 -20   15.30    3.86
   0  -1 -20   33.55    5.03
   0   1  21    3.03    4.88
   0   1 -21    5.24    5.35
   0   1 -21    3.88    3.58
   0   1  21   -1.08    5.15
   0   1  21    1.38    5.15
   0   1 -21    5.52    5.51
   0   1  21    1.60    2.77
   0   1  21    5.34    4.06
   0  -1 -21    7.47    5.02
   0  -1  21    0.60    5.65
   0  -1  21   -7.03    5.44
   0  -1 -21    1.86    2.73
   0  -1 -21   -7.61    3.62
   0  -1  21    7.79    3.72
   0   1  22   82.21    6.58
   0   1  22   67.17    6.52
   0   1 -22   64.93    7.02
   0   1  22   77.65    6.63
   0   1 -22   78.87    7.26
   0   1 -22   74.94    4.83
   0   1  22   66.64    5.55
   0  -1 -22   75.80    6.56
   0  -1  22   77.48    5.15
   0  -1  22   62.10    7.02
   0  -1  22   72.63    7.24
   0   1  23    3.13    5.64
   0   1  23    2.88    4.64
   0   1 -23    6.32    5.80
   0   1 -23   -1.32    6.28
   0   1  23    0.76    5.71
   0  -1  23    4.65    6.14
   0  -1 -23   -6.01    5.66
   0  -1  23    0.83    3.90
   0   1  24   45.48    5.79
   0   1  24   39.78    6.07
   0   1 -24   50.51    7.27
   0   1 -24   51.30    7.14
   0   1  24   55.28    6.86
   0  -1  24   49.59    4.82
   0  -1 -24   49.19    6.44
   0  -1  24   52.71    7.39
   0   1  25   18.56    6.38
   0   1 -25   14.50    7.00
   0   1  25   14.90    5.29
   0   1 -25   15.09    6.72
   0  -1  25   15.23    6.75
   0  -1 -25   19.17    6.40
   0   1  26    8.64    6.27
   0   1 -26   11.35    7.37
   0   1  26   -4.67    5.50
   0   1 -26    5.17    6.99
   0  -1  26   16.45    6.99
   0  -1 -26    7.75    6.35
   0   1  27   -2.90    6.61
   0   1 -27    3.81    7.05
   0   1 -27    2.64    6.91
   0   1  27    4.87    5.32
   0  -1 -27   -1.39    6.65
   0  -1  27   -4.26    7.25
   0   1 -28   -6.95    7.49
   0   1  28   10.41    6.27
   0   1 -28    1.22    7.03
   0   1  28   -5.56    5.69
   0  -1 -28    8.71    6.82
   0  -1  28    7.24    7.27
   0   1  29   -4.28    6.22
   0   1 -29   -3.09    7.64
   0   1 -29    4.42    7.82
   0   1  29   -0.57    6.83
   0  -1 -29   -0.60    6.88
   0  -1  29   -5.20    7.50
   0   1 -30    4.63    7.92
   0   1  30    0.29    7.40
   0   1  30    6.05    6.66
   0  -1  30   15.05    7.96
   0  -1 -30   15.96    7.77
   0   1 -31   10.33    8.58
   0   1  31    1.10    6.47
   0  -1  31   -1.72    7.94
   0   1 -32    6.47    8.76
   0   1  32    9.71    7.07
   0  -1  32   -3.18    8.45
   0   1 -33   -3.53    9.10
   0  -1  33   -0.36    8.65
   0   2   0 2415.06   27.46
   0   2   0 2299.25   27.65
   0   2   0 2422.73   27.43
   0   2   0 2341.10   27.43
   0  -2   0 2427.71   27.41
   0  -2   0 2460.86   27.73
   0   2  -1 1922.46   40.06
   0   2  -1 1950.19   40.08
   0   2   1 1903.48   39.90
   0   2   1 1975.29   39.96
   0   2  -1 1961.24   39.83
   0  -2  -1 1889.06   40.35
   0  -2   1 1919.69   40.04
   0  -2   1 1917.71   40.04
   0  -2  -1 1427.54   39.80
   0  -2   1 1546.39   39.74
   0  -2  -1 1445.02   39.76
   0  -2   1 1800.00   40.08
   0   2   2  885.32   21.18
   0   2  -2  861.29   21.08
   0   2  -2  891.76   21.07
   0   2   2  929.21   20.66
   0   2  -2  917.74   20.74
   0  -2  -2  901.32   21.23
   0  -2   2  931.44   21.10
   0  -2   2  923.66   21.12
   0  -2   2  907.50   20.76
   0   2   3 2907.47   65.76
   0   2   3 2942.96   66.38
   0   2  -3 2951.89   66.00
   0  -2  -3 2959.13   66.46
   0  -2   3 2942.33   66.05
   0  -2   3 2957.69   66.45
   0  -2   3 3003.32   66.45
   0   2  -4  225.51    4.69
   0   2   4   56.44    4.34
   0   2   4  184.49    4.23
   0   2  -4   60.28    4.46
   0  -2  -4  147.84    4.98
   0  -2   4  145.58    4.73
   0   2  -5 5185.83  120.36
   0   2  -5 5544.67  119.95
   0   2   5 5253.58  119.82
   0   2   5 5316.38  119.21
   0   2  -5 5504.88  119.62
   0   2   5 5453.81  119.49
   0   2   5 5257.04  119.21
   0  -2  -5 5298.96  119.22
   0  -2  -5 5193.40  119.19
   0  -2   5 5579.72  119.67
   0  -2   5 5536.06  119.97
   0   2  -6 3763.46   83.78
   0   2  -6 3892.89   84.09
   0   2   6 3644.15   83.42
   0   2   6 3696.69   83.90
   0   2   6 3783.42   83.42
   0   2   6 3764.35   83.79
   0   2   6 3762.84   83.64
   0   2  -6 3717.01   84.63
   0  -2   6 3750.62   84.54
   0  -2   6 3768.16   84.11
   0  -2  -6 3717.85   83.40
   0  -2  -6 3697.12   83.63
   0  -2  -6 3582.62   83.44
   0  -2   6 3781.06   83.81
   0   2   7  887.46   20.42
   0   2  -7  893.90   20.71
   0   2  -7  809.05   21.00
   0   2   7  880.43   20.12
   0   2   7  872.35   20.30
   0   2  -7  789.55   21.04
   0   2   7  875.17   20.50
   0   2   7  870.18   20.09
   0   2  -7  886.17   21.37
   0   2  -7  860.48   20.38
   0  -2   7  901.94   20.71
   0  -2   7  885.04   21.35
   0  -2  -7  878.11   20.09
   0  -2   7  870.01   20.43
   0  -2  -7  835.16   20.10
   0  -2  -7  851.08   20.24
   0   2  -8   -0.57    2.60
   0   2   8    1.13    2.44
   0   2   8    1.06    1.88
   0   2  -8    1.43    3.13
   0   2  -8    0.21    2.75
   0   2   8    0.68    1.96
   0   2  -8    2.28    3.07
   0   2   8    0.11    2.46
   0   2   8   -1.92    2.10
   0   2  -8    2.67    1.96
   0  -2   8    0.52    2.17
   0  -2   8    0.62    3.63
   0  -2  -8    2.88    1.78
   0  -2  -8    3.89    1.86
   0  -2  -8   -0.19    1.92
   0  -2   8   -0.77    1.84
   0   2  -9   57.47    3.42
   0   2   9   48.99    2.72
   0   2  -9   52.14    4.18
   0   2   9   47.46    2.84
   0   2  -9   52.35    4.06
   0   2   9   49.30    3.09
   0   2   9   47.71    2.85
   0   2   9   51.74    3.15
   0   2  -9   48.91    3.62
   0   2  -9   51.24    2.92
   0  -2  -9   58.29    2.69
   0  -2   9   48.37    4.14
   0  -2   9   46.69    3.56
   0  -2   9   49.49    4.57
   0  -2  -9   51.19    2.93
   0  -2   9   54.53    2.86
   0  -2   9   47.66    3.04
   0  -2  -9   53.01    2.93
   0   2 -10   23.00    3.59
   0   2  10   21.93    1.34
   0   2 -10   22.80    3.12
   0   2  10   27.12    2.46
   0   2 -10   23.36    2.78
   0   2 -10   28.19    3.72
   0   2  10   24.71    2.76
   0   2  10   28.58    2.67
   0   2 -10   24.69    3.36
   0   2  10   20.29    2.79
   0   2  10   28.15    3.11
   0  -2 -10   34.70    2.30
   0  -2  10   21.78    4.21
   0  -2  10   24.56    3.35
   0  -2  10   24.47    3.78
   0  -2 -10   21.82    1.37
   0  -2  10   24.71    2.65
   0  -2 -10   32.77    2.64
   0  -2  10   25.87    2.79
   0  -2 -10   21.76    2.72
   0   2  11   87.55    4.06
   0   2 -11   87.01    4.22
   0   2 -11   89.64    4.09
   0   2  11   76.00    2.53
   0   2 -11   89.10    5.11
   0   2  11   88.15    3.95
   0   2  11   85.59    3.91
   0   2 -11   94.64    5.15
   0   2  11   86.72    3.96
   0   2  11   90.73    3.94
   0   2 -11   83.74    4.87
   0  -2 -11   83.47    3.87
   0  -2 -11   57.57    3.24
   0  -2  11   78.28    5.47
   0  -2  11   86.20    4.98
   0  -2 -11   80.33    2.54
   0  -2  11   78.56    3.85
   0  -2  11   83.51    3.92
   0  -2 -11   97.91    3.93
   0  -2  11   81.95    5.11
   0   2  12   57.21    3.59
   0   2 -12   64.53    3.87
   0   2  12   59.66    3.26
   0   2  12   58.04    2.20
   0   2  12   59.39    3.47
   0   2 -12   61.44    4.66
   0   2 -12   65.43    4.68
   0   2  12   56.63    3.92
   0   2 -12   59.66    3.69
   0   2 -12   65.06    4.76
   0   2  12   52.14    3.55
   0  -2  12   71.14    4.98
   0  -2 -12   61.90    3.57
   0  -2 -12   70.91    3.58
   0  -2 -12   58.33    2.19
   0  -2  12   58.25    5.35
   0  -2  12   60.45    3.59
   0  -2  12   69.25    3.78
   0  -2  12   69.46    4.70
   0   2 -13    5.77    4.05
   0   2 -13    8.96    3.09
   0   2  13    7.13    1.54
   0   2  13    9.52    3.07
   0   2  13   11.39    3.30
   0   2  13    6.52    2.92
   0   2 -13    7.55    3.90
   0   2  13    7.80    2.74
   0   2 -13   10.44    3.60
   0   2 -13    6.35    3.09
   0   2  13   11.93    2.85
   0  -2  13   12.25    4.08
   0  -2 -13    9.61    2.99
   0  -2 -13    7.39    1.55
   0  -2  13   11.08    3.50
   0  -2 -13   20.64    2.80
   0  -2  13    9.73    4.64
   0  -2  13    8.36    2.82
   0  -2  13    8.93    2.69
   0   2 -14  108.76    6.21
   0   2  14   98.81    3.27
   0   2  14  101.99    4.74
   0   2 -14   96.61    4.96
   0   2  14   99.31    4.92
   0   2 -14  106.71    6.08
   0   2  14   99.38    4.95
   0   2  14  103.25    4.93
   0   2 -14  104.44    5.94
   0   2  14  101.69    4.31
   0   2 -14  101.28    4.88
   0  -2  14   96.91    6.00
   0  -2 -14  112.13    4.71
   0  -2  14  103.60    5.83
   0  -2  14  104.29    6.27
   0  -2 -14   98.51    3.20
   0  -2 -14   99.37    4.79
   0  -2  14  101.69    4.74
   0  -2  14   98.45    4.85
   0   2 -15   49.70    5.08
   0   2  15   44.57    3.38
   0   2  15   44.72    2.31
   0   2 -15   43.60    3.90
   0   2  15   48.18    4.15
   0   2  15   40.76    3.46
   0   2  15   44.90    4.07
   0   2  15   44.10    4.07
   0   2 -15   47.75    4.01
   0   2 -15   44.99    4.84
   0   2 -15   43.61    4.83
   0  -2  15   44.33    5.11
   0  -2 -15   38.69    3.84
   0  -2 -15   53.66    3.61
   0  -2  15   41.91    3.65
   0  -2  15   29.20    5.04
   0  -2  15   43.72    3.73
   0  -2 -15   43.91    2.27
   0  -2  15   40.48    4.66
   0   2 -16    2.38    3.39
   0   2 -16    1.57    3.33
   0   2  16   -2.93    3.69
   0   2  16   -0.36    1.76
   0   2  16    2.37    3.47
   0   2 -16   -1.52    4.23
   0   2 -16    0.67    4.20
   0   2  16    0.39    2.72
   0   2  16    0.51    2.87
   0   2 -16    5.64    4.24
   0   2  16   -4.03    3.79
   0  -2  16    2.46    4.17
   0  -2  16    0.85    4.36
   0  -2  16    7.47    4.85
   0  -2 -16    4.53    3.31
   0  -2 -16    1.34    1.76
   0  -2  16    4.89    3.22
   0  -2 -16   14.82    3.11
   0  -2  16   -0.52    3.17
   0   2 -17    3.21    4.57
   0   2  17    2.33    1.83
   0   2 -17    4.81    3.33
   0   2 -17    0.82    3.39
   0   2 -17    0.18    4.35
   0   2  17    2.37    2.81
   0   2  17   -0.57    3.64
   0   2  17    0.63    3.91
   0   2  17    3.79    3.83
   0   2  17    5.33    3.10
   0   2 -17   -0.21    4.70
   0  -2 -17    1.67    1.83
   0  -2 -17    2.87    3.60
   0  -2  17   -0.36    4.49
   0  -2  17   -3.42    4.55
   0  -2  17    9.67    5.01
   0  -2 -17   -9.19    2.69
   0  -2  17    1.63    3.28
   0  -2  17   -2.62    3.30
   0  -2 -17   15.96    3.40
   0   2  18   11.57    4.32
   0   2  18   10.57    4.13
   0   2  18   12.59    2.09
   0   2 -18   11.63    3.82
   0   2 -18   11.11    4.97
   0   2 -18   17.56    5.13
   0   2 -18    6.95    4.87
   0   2  18    8.22    4.17
   0   2  18   10.26    2.87
   0   2  18    5.81    3.48
   0  -2 -18   11.27    3.87
   0  -2  18    7.09    3.53
   0  -2  18   11.31    4.86
   0  -2  18   10.71    5.43
   0  -2 -18   16.16    3.31
   0  -2 -18    7.24    2.08
   0  -2 -18   20.89    3.64
   0  -2  18   12.54    5.04
   0  -2  18    5.90    3.66
   0   2 -19   23.81    5.55
   0   2  19   24.26    3.15
   0   2 -19   26.16    4.21
   0   2  19   26.85    4.72
   0   2  19   25.43    4.30
   0   2 -19   28.47    5.76
   0   2  19   29.57    4.67
   0   2  19   25.61    3.94
   0  -2  19   30.63    4.06
   0  -2 -19   44.19    4.56
   0  -2 -19   23.37    2.44
   0  -2  19   24.25    5.89
   0  -2 -19   49.70    4.44
   0  -2  19   24.60    5.56
   0  -2  19   22.53    4.21
   0   2  20    5.41    4.53
   0   2  20   10.29    4.78
   0   2 -20    7.43    4.08
   0   2  20   13.13    4.56
   0   2 -20   11.67    5.55
   0   2 -20    7.71    5.34
   0   2  20    8.47    2.89
   0   2  20   14.20    4.12
   0  -2  20    9.77    3.98
   0  -2 -20   11.18    2.40
   0  -2  20    6.66    5.36
   0  -2  20    7.48    4.45
   0  -2 -20   24.32    4.40
   0  -2  20    4.41    6.04
   0   2  21   17.93    4.98
   0   2 -21   17.88    4.28
   0   2  21   19.02    3.04
   0   2  21   14.97    5.11
   0   2  21   17.25    4.98
   0   2 -21   20.26    5.79
   0   2  21   11.53    4.19
   0   2 -21   24.02    6.27
   0  -2 -21   15.70    2.55
   0  -2  21   21.53    6.09
   0  -2 -21   41.80    5.10
   0  -2  21   14.92    4.64
   0  -2  21   21.70    4.30
   0  -2 -21   33.72    4.88
   0   2  22    1.00    5.04
   0   2 -22    3.22    4.15
   0   2 -22    5.39    6.06
   0   2 -22    5.87    5.85
   0   2  22   -1.20    5.14
   0   2  22   -2.54    4.34
   0   2  22    0.98    4.81
   0  -2  22    4.98    4.21
   0  -2 -22   16.59    5.09
   0  -2 -22    9.91    4.79
   0  -2  22    1.11    4.71
   0  -2  22   -4.46    6.09
   0   2 -23   -3.24    6.55
   0   2 -23    4.76    6.27
   0   2  23   -0.57    4.69
   0   2  23   -3.41    5.23
   0   2  23   -3.49    5.16
   0   2  23   -0.35    5.55
   0  -2 -23    7.04    5.16
   0  -2  23   -0.80    4.15
   0  -2  23    2.48    6.17
   0  -2 -23    8.00    5.16
   0  -2  23    0.59    5.07
   0   2  24   24.37    5.07
   0   2 -24   27.31    7.01
   0   2 -24   29.94    7.18
   0   2  24   35.52    5.99
   0  -2  24   27.89    6.93
   0  -2 -24   47.37    6.03
   0  -2 -24   33.69    5.96
   0  -2  24   28.09    4.95
   0  -2  24   19.07    5.60
   0   2 -25   -4.30    6.93
   0   2  25   -0.64    5.10
   0   2  25   -0.68    5.48
   0   2 -25   -1.77    6.75
   0  -2  25    2.70    6.80
   0  -2 -25   -1.59    5.74
   0  -2  25   -1.07    5.22
   0  -2  25   -2.17    4.72
   0  -2 -25   16.98    5.67
   0   2 -26   31.12    7.53
   0   2  26   28.50    6.45
   0   2 -26   24.77    7.09
   0   2  26   16.89    5.72
   0  -2  26   34.59    6.16
   0  -2 -26   23.80    6.48
   0  -2 -26   28.35    6.29
   0  -2  26   14.38    7.35
   0   2  27    2.21    5.95
   0   2 -27    4.11    7.42
   0   2 -27    1.00    7.44
   0   2  27   -0.23    5.54
   0  -2 -27    8.74    6.13
   0  -2  27    2.27    7.44
   0  -2  27    0.71    5.67
   0   2  28   -0.24    5.80
   0   2  28   11.71    6.50
   0   2 -28   -2.28    7.68
   0   2 -28    8.70    7.56
   0  -2  28   -0.99    5.98
   0  -2  28    1.01    7.27
   0  -2 -28   16.09    6.52
   0   2 -29   -2.90    8.02
   0   2  29   -0.26    6.67
   0   2  29    6.08    6.25
   0   2 -29   -0.67    7.80
   0  -2  29   -0.78    6.52
   0  -2  29    6.58    8.05
   0   2 -30   12.42    8.32
   0   2 -30   -4.48    8.33
   0   2  30    2.11    6.27
   0  -2  30   -5.16    6.80
   0  -2  30    0.36    7.89
   0   2 -31   10.90    8.82
   0   2  31   13.97    6.79
   0  -2  31   11.74    8.42
   0  -2  31   10.23    7.38
   0   2 -32    0.81    8.95
   0   2  32   -3.14    6.84
   0  -2  32   -1.13    8.68
   0  -2  32   -1.77    7.47
   0   2 -33    4.15    9.21
   0  -2  33   -4.25    8.84
   0   2 -34   -4.69    9.76
   0  -2  34    7.51    9.36
   0   3   0   -0.98    1.76
   0   3   0    3.80    1.79
   0   3   0   -0.37    1.61
   0   3   0   -1.52    2.12
   0  -3   0    0.44    1.88
   0  -3   0    1.13    1.77
   0   3  -1  566.13   14.16
   0   3   1  593.46   13.60
   0   3   1  599.09   13.99
   0   3  -1  597.13   14.04
   0   3  -1  584.29   14.05
   0   3  -1  589.52   13.77
   0   3  -1  584.24   14.44
   0   3   1  574.29   13.84
   0   3   1  574.80   13.61
   0  -3   1  613.57   13.83
   0  -3  -1  591.92   13.60
   0  -3  -1  559.43   13.52
   0  -3   1  585.56   14.01
   0  -3  -1  578.94   14.54
   0  -3  -1  601.44   13.97
   0  -3  -1  564.55   13.57
   0  -3  -1  582.02   13.94
   0  -3   1  589.74   13.99
   0  -3   1  601.25   14.20
   0   3  -2 2161.94   29.29
   0   3   2 2271.73   27.56
   0   3  -2 2327.94   28.80
   0   3   2 2344.59   28.50
   0   3  -2 2331.62   28.09
   0   3   2 2267.30   28.14
   0   3  -2 2288.99   28.88
   0  -3  -2 2304.37   29.52
   0  -3   2 2298.93   28.77
   0  -3   2 2330.55   28.84
   0  -3  -2 2219.81   27.60
   0  -3   2 2185.12   28.81
   0  -3   2 2293.96   28.22
   0   3   3   31.72    1.67
   0   3   3   31.76    1.98
   0   3  -3   31.52    2.71
   0   3  -3   26.84    2.91
   0   3  -3   38.56    2.47
   0   3   3   32.19    2.56
   0  -3   3   29.00    2.66
   0  -3   3   28.56    3.13
   0  -3   3   36.64    2.28
   0  -3  -3   32.74    3.11
   0   3  -4  188.55    4.98
   0   3  -4  196.46    5.90
   0   3   4  159.96    5.61
   0   3  -4  173.46    5.72
   0  -3   4  197.29    5.88
   0  -3  -4  172.40    5.66
   0  -3   4  176.30    5.58
   0  -3   4  174.43    4.89
   0   3  -5  332.46   10.17
   0   3  -5  391.76    9.55
   0   3   5  382.39    8.98
   0   3  -5  374.46   10.06
   0   3   5  366.87    8.92
   0   3   5  385.42   10.22
   0  -3  -5  386.01   10.28
   0  -3   5  388.22   10.41
   0  -3   5  374.68   10.24
   0  -3   5  385.46    9.64
   0   3   6 2996.95   67.02
   0   3   6 3036.75   67.00
   0   3  -6 3101.44   68.19
   0   3  -6 3017.43   67.67
   0   3   6 2962.06   68.15
   0   3   6 3102.20   67.51
   0  -3   6 2973.91   67.78
   0  -3   6 3016.69   68.18
   0  -3   6 2899.67   68.44
   0  -3   6 3040.83   68.46
   0   3   7 1724.90   39.51
   0   3  -7 1769.57   40.22
   0   3   7 1752.18   39.02
   0   3   7 1729.95   40.09
   0   3  -7 1729.17   40.87
   0   3  -7 1743.43   39.71
   0  -3  -7 1712.22   38.99
   0  -3   7 1807.10   40.30
   0  -3   7 1656.90   39.73
   0   3   8  326.03    7.87
   0   3  -8  314.33    9.13
   0   3   8  317.50    8.94
   0   3   8  307.75    7.83
   0   3  -8  306.01    8.47
   0   3   8  324.60    8.48
   0   3  -8  315.41    9.72
   0   3   8  326.18    8.34
   0  -3  -8  314.74    7.88
   0  -3   8  325.55    9.04
   0  -3   8  337.98   10.11
   0  -3   8  308.77    8.55
   0  -3  -8  312.43    7.82
   0   3  -9   77.83    4.29
   0   3   9   81.79    3.99
   0   3   9   80.56    3.08
   0   3   9   76.89    3.02
   0   3   9   80.64    3.66
   0   3   9   79.11    3.45
   0   3  -9   83.90    4.81
   0   3  -9   79.85    3.69
   0  -3  -9   76.52    2.99
   0  -3  -9   77.95    3.05
   0  -3   9   76.95    4.00
   0  -3   9   77.60    5.38
   0  -3   9   75.17    3.54
   0  -3  -9   71.65    3.44
   0   3  10  364.68    9.76
   0   3 -10  369.37   10.33
   0   3  10  373.66    9.32
   0   3 -10  351.49   10.90
   0   3  10  366.13    9.99
   0   3 -10  355.65   10.84
   0   3  10  349.45    9.27
   0   3 -10  380.64   11.26
   0   3  10  362.81    9.63
   0   3 -10  369.33    9.88
   0  -3  10  373.99   10.29
   0  -3 -10  371.95    9.37
   0  -3  10  360.06   11.29
   0  -3  10  359.17    9.87
   0  -3 -10  355.04    9.22
   0  -3 -10  353.25    9.62
   0   3  11  232.05    6.93
   0   3 -11  234.58    7.57
   0   3  11  221.92    6.55
   0   3 -11  226.82    8.32
   0   3  11  217.66    6.80
   0   3 -11  238.79    8.43
   0   3  11  232.26    7.10
   0   3 -11  235.35    8.33
   0   3 -11  236.87    7.17
   0   3  11  226.80    6.56
   0  -3 -11  237.94    6.53
   0  -3  11  190.62    7.99
   0  -3 -11  226.32    6.63
   0  -3  11  238.52    8.72
   0  -3  11  224.65    8.28
   0  -3  11  228.21    7.34
   0  -3 -11  211.66    6.75
   0  -3  11  213.75    6.99
   0   3 -12  653.67   16.25
   0   3  12  634.21   15.86
   0   3 -12  623.67   15.81
   0   3  12  608.96   15.68
   0   3  12  631.97   15.36
   0   3 -12  631.58   17.16
   0   3  12  598.59   15.50
   0   3 -12  644.06   17.04
   0   3 -12  651.17   17.38
   0   3  12  613.25   15.40
   0  -3 -12  605.50   15.43
   0  -3 -12  616.25   15.30
   0  -3  12  595.12   16.90
   0  -3  12  625.73   17.31
   0  -3 -12  619.26   15.62
   0  -3  12  626.07   15.95
   0  -3  12  628.60   16.25
   0  -3  12  622.27   16.96
   0   3 -13    7.90    3.54
   0   3  13    7.34    2.62
   0   3  13    9.78    2.88
   0   3  13    8.38    3.06
   0   3 -13   12.59    4.28
   0   3 -13   13.53    4.48
   0   3  13    8.60    2.69
   0   3 -13    7.44    4.25
   0   3 -13    9.12    3.16
   0   3  13    8.84    3.01
   0  -3  13    9.94    4.36
   0  -3  13    7.37    4.80
   0  -3 -13    9.69    2.78
   0  -3  13    8.71    4.10
   0  -3  13    6.87    3.01
   0  -3 -13    9.68    2.70
   0  -3  13    9.50    3.02
   0  -3 -13    7.03    2.84
   0   3 -14   72.99    5.71
   0   3 -14   71.14    4.77
   0   3 -14   65.55    5.37
   0   3  14   70.71    4.03
   0   3 -14   77.03    5.78
   0   3  14   64.28    4.01
   0   3  14   75.55    4.28
   0   3  14   76.52    4.15
   0   3  14   80.19    4.24
   0   3 -14   71.59    4.32
   0  -3 -14   67.92    3.82
   0  -3 -14   62.28    3.89
   0  -3  14   64.54    5.76
   0  -3  14   62.73    5.48
   0  -3  14   74.03    4.45
   0  -3 -14   63.34    4.04
   0  -3  14   68.24    4.18
   0  -3  14   75.80    5.33
   0   3 -15   86.66    6.07
   0   3 -15   78.59    4.83
   0   3  15   71.94    4.19
   0   3 -15   72.09    5.71
   0   3  15   73.79    4.13
   0   3  15   65.51    4.39
   0   3  15   70.42    4.27
   0   3  15   73.24    4.21
   0   3 -15   77.97    4.59
   0   3 -15   71.68    6.00
   0  -3  15   67.73    4.59
   0  -3 -15   78.85    4.29
   0  -3  15   65.96    5.69
   0  -3  15   64.76    5.51
   0  -3  15   69.96    4.41
   0  -3 -15   68.07    4.30
   0  -3  15   70.25    6.20
   0  -3 -15   84.18    4.26
   0   3 -16   34.37    4.25
   0   3 -16   38.84    5.14
   0   3  16   35.38    3.74
   0   3  16   37.26    3.83
   0   3  16   46.20    3.88
   0   3 -16   39.15    5.50
   0   3 -16   38.64    5.46
   0   3  16   38.07    3.95
   0   3 -16   33.42    3.83
   0   3  16   32.17    3.46
   0  -3  16   36.72    5.01
   0  -3  16   44.67    5.79
   0  -3 -16   31.28    3.62
   0  -3 -16   39.00    3.70
   0  -3  16   42.03    5.20
   0  -3  16   36.30    4.09
   0  -3 -16   32.18    3.93
   0  -3  16   32.21    3.83
   0   3 -17  348.78   10.44
   0   3  17  321.94   10.00
   0   3  17  306.76    9.88
   0   3 -17  341.28   11.94
   0   3  17  321.28    9.83
   0   3 -17  321.26   11.88
   0   3  17  308.39    9.25
   0   3 -17  341.20   11.61
   0   3 -17  326.47   10.10
   0   3  17  321.65   10.06
   0  -3  17  317.44   11.62
   0  -3  17  330.82   11.59
   0  -3 -17  334.04   10.02
   0  -3  17  331.30   11.81
   0  -3  17  335.38   10.43
   0  -3  17  312.05   10.16
   0  -3 -17  323.24   10.05
   0   3  18   46.02    4.35
   0   3 -18   46.06    4.82
   0   3 -18   49.91    6.13
   0   3 -18   42.38    6.34
   0   3  18   35.14    3.64
   0   3  18   46.54    4.48
   0   3  18   43.51    4.21
   0   3  18   38.16    4.61
   0  -3 -18   43.82    4.24
   0  -3  18   47.65    4.54
   0  -3  18   37.40    6.51
   0  -3  18   44.67    4.55
   0  -3  18   44.42    5.86
   0  -3 -18   36.57    4.45
   0   3 -19  329.37   10.35
   0   3  19  304.62   10.06
   0   3  19  313.84    9.98
   0   3 -19  307.62   12.01
   0   3  19  302.99   10.21
   0   3  19  283.79    8.93
   0   3  19  320.38   10.31
   0   3 -19  330.80   12.25
   0  -3  19  319.60   10.52
   0  -3  19  313.67   12.09
   0  -3 -19  322.11   10.19
   0  -3  19  309.23   10.40
   0  -3  19  326.86   12.18
   0  -3 -19  302.09   10.25
   0   3 -20   -1.62    4.41
   0   3 -20   -3.54    5.95
   0   3  20    0.47    4.20
   0   3 -20   -6.17    5.93
   0   3  20   -0.83    4.23
   0   3  20    2.14    3.93
   0   3  20    0.14    4.45
   0   3  20    2.14    3.18
   0  -3  20   -7.50    4.42
   0  -3  20    3.29    5.69
   0  -3  20    0.34    4.51
   0  -3 -20   -1.90    4.35
   0  -3 -20    0.48    3.95
   0   3  21   -1.47    3.08
   0   3 -21    4.52    4.40
   0   3 -21    8.18    6.20
   0   3  21   -2.49    4.59
   0   3  21    3.17    4.40
   0   3 -21    3.23    5.80
   0   3  21    1.22    4.09
   0   3  21    2.92    4.41
   0  -3  21    2.04    4.34
   0  -3 -21   11.19    4.14
   0  -3  21   -2.13    5.92
   0  -3 -21   -1.86    4.59
   0  -3  21   -0.72    4.46
   0   3  22   12.59    4.72
   0   3 -22   25.88    5.00
   0   3 -22   21.48    6.46
   0   3  22   21.13    5.17
   0   3  22   18.93    4.39
   0   3  22   23.44    5.08
   0   3 -22   13.25    6.49
   0  -3  22   15.05    6.41
   0  -3 -22   27.36    4.64
   0  -3  22   23.96    5.21
   0  -3  22   19.73    4.76
   0  -3 -22   18.89    5.20
   0   3 -23   26.75    5.06
   0   3  23   24.62    5.28
   0   3  23   30.28    5.22
   0   3 -23   30.99    7.07
   0   3 -23   34.04    7.13
   0  -3  23   41.40    7.15
   0  -3 -23   35.84    5.14
   0  -3  23   27.09    5.15
   0  -3 -23   26.19    5.42
   0  -3  23   28.55    5.68
   0   3  24   17.78    5.04
   0   3 -24    7.13    6.79
   0   3  24    7.13    5.37
   0   3 -24   15.27    6.91
   0  -3  24   12.58    5.61
   0  -3 -24   28.88    5.02
   0  -3  24   15.54    6.83
   0  -3  24    9.47    5.05
   0  -3 -24   12.48    5.57
   0   3  25    3.55    5.33
   0   3  25   -0.85    5.01
   0   3 -25   -2.81    7.22
   0   3 -25    9.72    7.16
   0  -3  25   14.61    7.39
   0  -3 -25   21.40    5.08
   0  -3  25    9.87    4.88
   0  -3 -25   -0.21    5.76
   0  -3  25    4.86    5.85
   0   3  26    4.01    5.29
   0   3  26    5.25    5.68
   0   3 -26    3.26    7.34
   0   3 -26    7.78    7.36
   0  -3  26    8.79    6.06
   0  -3 -26   24.72    5.33
   0  -3  26    2.98    7.54
   0  -3  26   12.77    5.16
   0   3 -27    6.70    7.21
   0   3 -27    2.37    7.53
   0   3  27    5.92    6.18
   0   3  27    4.44    5.54
   0  -3  27    6.32    6.33
   0  -3  27   -3.79    7.90
   0   3 -28   -1.40    7.75
   0   3  28   -3.66    5.60
   0   3 -28    4.40    7.87
   0  -3  28   -9.64    6.54
   0  -3  28    1.78    7.90
   0   3 -29   11.53    8.23
   0   3  29   16.89    6.31
   0   3 -29    8.77    8.55
   0  -3  29   13.03    6.68
   0  -3  29    9.93    8.22
   0   3 -30   16.23    9.01
   0   3  30   12.79    6.38
   0   3 -30    1.19    8.47
   0  -3  30    3.06    7.19
   0  -3  30   -1.90    8.43
   0   3 -31   -4.09    8.92
   0   3  31    4.70    6.48
   0   3 -31    7.56    8.96
   0  -3  31   12.12    7.67
   0  -3  31    1.17    8.70
   0   3 -32    3.38    9.14
   0   3  32    2.01    6.76
   0  -3  32   -0.80    9.26
   0   3 -33   12.22    9.69
   0  -3  33   -0.41    9.07
   0   4   0  209.79    5.87
   0   4   0  195.13    6.14
   0   4   0  208.94    5.77
   0   4   0  212.33    5.90
   0  -4   0  220.84    5.92
   0  -4   0  214.53    5.93
   0  -4   0  204.27    6.12
   0  -4   0  208.14    5.57
   0   4  -1   18.38    2.65
   0   4   1   18.25    2.48
   0   4  -1   17.72    2.62
   0   4  -1   17.36    2.08
   0   4  -1   17.08    2.35
   0   4   1   18.52    2.07
   0   4  -1   18.96    3.05
   0   4   1   15.00    1.84
   0  -4  -1   24.94    2.10
   0  -4   1   36.41    1.98
   0  -4   1   18.64    2.58
   0  -4  -1   16.57    1.98
   0  -4  -1   10.72    2.73
   0  -4   1   16.52    2.37
   0  -4  -1   17.76    2.32
   0  -4  -1   20.56    1.72
   0  -4  -1   23.42    1.86
   0   4   2  552.45   13.08
   0   4   2  548.24   13.05
   0   4  -2  553.84   13.37
   0   4  -2  509.19   13.48
   0   4  -2  550.25   12.92
   0   4  -2  553.14   13.93
   0   4  -2  545.54   13.42
   0   4   2  495.37   12.51
   0  -4   2  530.62   13.30
   0  -4  -2  531.07   12.52
   0  -4   2  547.34   13.00
   0  -4  -2  524.97   12.47
   0  -4   2  539.06   13.31
   0  -4  -2  543.08   13.21
   0  -4  -2  527.31   12.50
   0  -4   2  526.00   13.40
   0  -4  -2  536.53   13.04
   0  -4  -2  526.08   13.99
   0   4   3   76.52    2.58
   0   4  -3   81.58    4.04
   0   4   3   75.82    2.40
   0   4  -3   78.28    3.33
   0   4  -3   77.49    4.09
   0   4   3   87.41    3.52
   0   4   3   82.76    3.17
   0   4  -3   73.96    3.81
   0  -4   3   84.53    4.03
   0  -4  -3   82.39    2.38
   0  -4  -3   83.30    4.32
   0  -4   3   81.59    3.33
   0  -4   3   75.75    3.80
   0  -4   3   78.67    3.74
   0   4   4 1721.23   38.69
   0   4   4 1756.20   39.52
   0   4  -4 1647.93   39.88
   0   4  -4 1709.83   39.07
   0   4   4 1717.75   38.93
   0   4  -4 1710.82   39.78
   0  -4   4 1730.85   39.77
   0  -4  -4 1730.29   40.15
   0  -4   4 1731.77   39.19
   0  -4   4 1611.15   39.77
   0   4  -5  398.03   10.90
   0   4  -5  380.96    9.85
   0   4   5  385.33    9.46
   0   4  -5  397.40   10.79
   0   4   5  366.80    9.43
   0  -4   5  412.32   10.84
   0  -4  -5  384.29   10.98
   0  -4   5  397.11    9.94
   0  -4   5  387.02   10.75
   0   4  -6  792.89   19.70
   0   4  -6  785.96   18.70
   0   4   6  767.74   18.18
   0   4   6  780.87   18.12
   0   4  -6  784.15   19.37
   0   4  -6  782.46   19.78
   0  -4  -6  809.42   19.77
   0  -4   6  824.34   19.68
   0  -4   6  806.59   19.70
   0  -4   6  749.94   18.80
   0   4   7  824.84   19.32
   0   4  -7  846.11   21.17
   0   4  -7  872.52   21.14
   0   4   7  817.78   20.78
   0   4   7  837.74   19.29
   0   4  -7  831.95   20.76
   0   4   7  856.74   19.88
   0   4  -7  843.21   20.04
   0  -4   7  872.82   21.10
   0  -4   7  844.50   20.19
   0  -4  -7  825.73   20.85
   0  -4   7  855.01   21.09
   0  -4   7  831.05   20.76
   0   4   8   37.40    1.72
   0   4  -8   31.94    4.40
   0   4  -8   36.28    3.05
   0   4   8   32.83    1.68
   0   4  -8   31.51    3.75
   0   4   8   36.79    3.79
   0   4   8   31.48    2.62
   0  -4   8   38.27    3.39
   0  -4   8   31.91    4.07
   0  -4   8   31.09    3.68
   0  -4   8   32.58    2.81
   0   4   9   11.47    1.05
   0   4  -9   12.44    2.82
   0   4   9   13.50    1.25
   0   4  -9   12.76    3.71
   0   4   9   11.85    1.46
   0   4   9   14.68    2.72
   0   4   9   16.33    3.35
   0   4  -9   18.86    4.17
   0  -4   9   14.04    3.03
   0  -4   9   19.46    4.15
   0  -4   9   12.83    4.82
   0  -4   9   16.47    2.93
   0  -4   9   11.75    3.45
   0   4 -10  214.28    7.99
   0   4  10  192.63    6.86
   0   4  10  191.12    5.24
   0   4  10  192.81    6.22
   0   4 -10  201.04    6.43
   0   4  10  195.79    6.04
   0   4 -10  191.86    7.22
   0  -4  10  188.44    8.12
   0  -4  10  191.23    6.54
   0  -4  10  193.38    6.92
   0   4  11  137.99    4.44
   0   4  11  142.06    5.89
   0   4 -11  151.78    6.27
   0   4 -11  139.68    5.49
   0   4  11  147.77    5.40
   0   4 -11  162.15    7.01
   0   4  11  142.46    5.14
   0  -4  11  147.75    7.32
   0  -4  11  155.19    6.03
   0  -4  11  142.03    5.60
   0   4 -12  354.63   10.34
   0   4 -12  330.58   11.31
   0   4  12  309.78    8.64
   0   4 -12  307.35   10.78
   0   4  12  327.76    8.60
   0   4  12  329.42    9.73
   0   4  12  324.19    9.20
   0   4 -12  341.38    9.58
   0   4  12  339.40    9.55
   0  -4  12  333.94   10.21
   0  -4  12  352.90   11.62
   0  -4  12  336.02    9.69
   0   4 -13    1.16    3.80
   0   4  13    4.56    2.34
   0   4 -13   -1.76    4.42
   0   4 -13    1.33    4.19
   0   4 -13   -0.33    4.12
   0   4  13    4.59    2.63
   0   4  13    0.48    2.31
   0   4  13    5.16    2.82
   0   4  13    3.53    3.29
   0   4 -13    0.82    2.92
   0  -4  13    3.41    3.13
   0  -4  13    2.37    4.99
   0  -4 -13    0.84    2.21
   0  -4  13    0.69    3.28
   0   4  14  112.80    5.06
   0   4 -14  115.21    5.82
   0   4 -14  111.44    6.70
   0   4  14  100.97    4.38
   0   4 -14  115.66    6.64
   0   4  14  108.58    4.36
   0   4 -14  116.73    5.15
   0   4  14  113.76    5.22
   0   4 -14  123.30    7.08
   0   4  14  110.77    4.85
   0  -4 -14  102.41    4.46
   0  -4  14  119.97    7.15
   0  -4  14  103.60    6.41
   0  -4  14  105.83    6.61
   0  -4  14  112.32    5.23
   0  -4  14  115.71    5.60
   0   4 -15   13.78    4.04
   0   4  15   15.67    2.81
   0   4 -15   10.10    4.53
   0   4 -15   13.83    4.91
   0   4 -15   12.69    5.24
   0   4  15   13.42    2.93
   0   4  15   15.23    3.50
   0   4 -15   18.32    3.48
   0   4  15   16.30    3.18
   0   4  15   16.52    3.39
   0  -4  15   13.10    4.83
   0  -4  15   22.49    5.05
   0  -4  15   11.10    3.49
   0  -4  15   16.20    5.67
   0  -4 -15   15.81    2.92
   0  -4  15   18.25    3.85
   0  -4 -15   20.19    3.29
   0   4 -16   16.17    4.23
   0   4 -16   18.73    3.77
   0   4 -16   14.71    4.74
   0   4  16   17.83    3.19
   0   4  16   15.76    3.50
   0   4 -16    5.35    4.78
   0   4  16   14.22    2.98
   0   4 -16   18.13    5.52
   0   4  16   20.52    3.59
   0   4  16   17.88    3.34
   0  -4 -16   13.76    3.07
   0  -4  16   17.33    5.29
   0  -4  16    7.64    3.78
   0  -4  16   17.35    5.74
   0  -4 -16   24.25    3.60
   0  -4  16    7.17    4.60
   0  -4  16   20.42    3.89
   0   4 -17   73.87    5.45
   0   4 -17   78.45    6.91
   0   4  17   67.75    4.53
   0   4 -17   78.87    6.41
   0   4  17   79.21    4.50
   0   4  17   70.58    4.28
   0   4  17   73.14    4.75
   0   4  17   70.47    4.73
   0  -4 -17   74.70    4.49
   0  -4  17   76.49    5.45
   0  -4  17   73.13    7.13
   0  -4  17   71.43    5.14
   0  -4  17   88.59    6.54
   0  -4 -17   69.02    4.68
   0   4 -18   43.37    6.11
   0   4 -18   48.35    5.18
   0   4  18   48.67    4.45
   0   4  18   53.23    4.32
   0   4  18   49.63    4.41
   0   4  18   48.92    3.98
   0   4  18   45.03    4.14
   0   4 -18   60.61    6.71
   0  -4 -18   48.00    4.17
   0  -4  18   53.39    6.31
   0  -4  18   54.30    4.99
   0  -4  18   47.28    4.98
   0  -4 -18   51.90    4.53
   0   4 -19   19.44    5.01
   0   4  19   18.84    3.81
   0   4 -19   22.93    6.34
   0   4  19   16.45    4.35
   0   4  19   16.96    3.95
   0   4 -19   11.49    5.66
   0   4  19   16.11    3.71
   0   4  19   17.49    4.01
   0  -4 -19   19.20    3.90
   0  -4  19   22.46    4.87
   0  -4  19   24.28    5.90
   0  -4  19   26.36    4.88
   0  -4 -19   14.89    4.16
   0   4  20    4.76    3.79
   0   4 -20   -0.16    4.97
   0   4 -20    8.23    6.29
   0   4  20    4.20    3.80
   0   4  20    3.50    4.10
   0   4  20    4.61    4.34
   0   4 -20    9.84    5.89
   0  -4  20    1.28    4.33
   0  -4 -20    3.52    3.79
   0  -4  20   11.08    4.66
   0  -4  20    1.88    5.95
   0  -4 -20    4.51    4.26
   0   4  21    1.35    4.58
   0   4 -21    2.28    6.54
   0   4  21    0.30    4.29
   0   4 -21    3.43    5.74
   0   4  21    5.56    3.91
   0   4  21    6.37    4.28
   0  -4 -21    4.54    4.19
   0  -4  21   11.94    4.99
   0  -4  21    0.93    4.67
   0  -4  21   -1.97    5.96
   0  -4 -21    7.54    4.44
   0   4  22   15.79    4.67
   0   4 -22   13.74    6.54
   0   4  22   17.36    4.93
   0   4 -22   26.69    7.27
   0  -4  22   11.14    5.42
   0  -4 -22    8.86    4.50
   0  -4  22   16.83    6.62
   0  -4  22   15.32    4.88
   0  -4 -22    9.29    4.72
   0   4 -23   -4.31    7.02
   0   4  23    2.35    4.51
   0   4  23    1.02    4.71
   0   4 -23   -8.45    6.72
   0  -4  23    1.82    5.07
   0  -4 -23   -7.20    4.60
   0  -4  23    5.55    6.55
   0  -4 -23   -0.17    4.94
   0  -4  23   -2.88    5.53
   0   4 -24   -0.33    6.88
   0   4 -24   -2.56    7.12
   0   4  24    5.13    4.87
   0  -4  24    6.21    5.06
   0  -4  24   -0.22    5.46
   0  -4  24    2.58    6.95
   0  -4 -24    5.45    5.35
   0   4 -25   12.29    7.29
   0   4 -25    1.66    7.38
   0   4  25    3.43    5.02
   0  -4  25   -3.81    5.45
   0  -4  25    5.89    5.98
   0  -4  25   -5.03    7.12
   0   4 -26    0.36    7.62
   0   4 -26   -2.75    7.71
   0   4  26    1.57    5.27
   0  -4  26    4.76    5.53
   0  -4  26   -1.19    5.83
   0  -4  26    2.10    7.48
   0   4 -27    9.63    8.01
   0   4  27    3.99    5.45
   0   4 -27    6.66    7.83
   0  -4  27   -9.68    6.38
   0  -4  27   -4.72    7.55
   0   4 -28    8.16    8.28
   0   4  28   -1.23    5.86
   0   4 -28    3.46    7.82
   0  -4  28   -4.40    6.67
   0  -4  28    5.65    8.31
   0   4 -29   11.53    8.69
   0   4  29   -3.59    5.95
   0   4 -29    6.38    8.64
   0  -4  29   -0.27    6.67
   0  -4  29    5.44    8.63
   0   4 -30   -2.37    8.80
   0   4  30   -4.04    6.34
   0   4 -30   -4.14    8.73
   0  -4  30    5.35    7.06
   0  -4  30    1.20    8.65
   0   4  31   10.64    6.74
   0   4 -31    9.86    9.44
   0   4 -31    4.86    9.24
   0  -4  31   -1.18    7.54
   0  -4  31    5.36    9.07
   0   4 -32    6.20    9.58
   0   4 -32    5.37    9.51
   0  -4  32    5.93    9.58
   0   5   0   -0.52    2.13
   0   5   0    2.95    2.24
   0   5   0   -1.91    1.81
   0   5   0   -0.63    2.70
   0  -5   0   -0.25    1.70
   0  -5   0    0.73    2.29
   0  -5   0    0.08    2.30
   0   5   1  220.98    6.16
   0   5  -1  200.99    6.67
   0   5   1  215.18    6.00
   0   5  -1  212.73    6.39
   0   5  -1  219.14    6.04
   0   5  -1  224.85    6.55
   0   5  -1  195.70    7.04
   0   5   1  212.31    6.57
   0  -5   1  199.90    6.05
   0  -5  -1  199.97    5.89
   0  -5   1  221.53    6.47
   0  -5  -1  195.72    7.27
   0  -5  -1  223.35    6.31
   0  -5   1  240.93    6.26
   0  -5  -1  207.61    5.88
   0  -5   1  208.47    6.59
   0  -5  -1  210.54    5.75
   0  -5  -1  202.34    6.41
   0   5  -2  125.66    5.00
   0   5  -2  126.78    5.08
   0   5   2  132.38    4.11
   0   5  -2  124.38    4.86
   0   5   2  129.45    4.78
   0   5  -2  126.64    4.52
   0   5  -2  137.32    5.64
   0   5   2  134.27    4.55
   0  -5  -2  133.39    3.98
   0  -5  -2  129.10    4.01
   0  -5  -2  135.54    4.04
   0  -5  -2  137.42    5.60
   0  -5   2  132.99    5.05
   0  -5  -2  137.69    4.81
   0  -5   2  145.01    4.58
   0  -5  -2  130.52    4.62
   0  -5   2  121.49    4.87
   0  -5   2  130.05    5.03
   0   5  -3   40.88    3.59
   0   5   3   32.78    2.88
   0   5   3   37.52    1.90
   0   5   3   39.91    2.00
   0   5   3   38.59    2.82
   0   5  -3   33.22    3.32
   0   5  -3   33.06    2.81
   0   5  -3   34.80    3.46
   0   5  -3   34.66    3.68
   0  -5  -3   33.12    2.06
   0  -5  -3   37.77    1.93
   0  -5  -3   37.71    1.93
   0  -5  -3   36.02    3.83
   0  -5   3   36.90    2.59
   0  -5   3   39.50    3.54
   0  -5   3   37.01    3.29
   0  -5   3   35.84    3.05
   0  -5  -3   47.93    2.52
   0   5   4    8.02    1.38
   0   5   4    5.89    2.44
   0   5  -4    7.44    3.16
   0   5  -4    6.26    2.42
   0   5   4   10.77    2.27
   0   5  -4    9.17    2.77
   0   5  -4   11.46    3.50
   0  -5   4    7.49    2.09
   0  -5   4    6.99    2.80
   0  -5  -4   12.27    3.34
   0  -5   4   10.31    3.21
   0  -5   4    7.50    2.84
   0   5   5    2.31    1.86
   0   5  -5    2.08    3.10
   0   5  -5    2.11    3.33
   0   5   5    0.95    1.50
   0   5  -5    1.96    2.40
   0   5  -5    0.47    3.06
   0   5   5   -0.45    2.60
   0  -5   5    3.47    2.38
   0  -5   5    4.13    3.36
   0  -5   5    3.55    2.59
   0  -5  -5    0.93    3.26
   0   5   6  268.98    7.30
   0   5  -6  298.44    9.02
   0   5   6  277.13    7.21
   0   5   6  280.15    8.39
   0   5  -6  278.97    8.92
   0   5  -6  281.38    7.82
   0  -5   6  269.38    8.69
   0  -5   6  271.86    7.90
   0  -5   6  296.00    8.90
   0  -5  -6  278.51    9.02
   0   5  -7  193.72    6.90
   0   5   7  185.62    5.28
   0   5  -7  193.01    7.41
   0   5  -7  186.59    6.04
   0   5   7  186.28    5.46
   0   5  -7  207.92    7.32
   0   5   7  184.90    5.39
   0  -5   7  189.21    6.08
   0  -5  -7  190.01    7.33
   0  -5   7  193.69    7.38
   0  -5   7  191.44    6.97
   0   5  -8 1219.14   29.21
   0   5   8 1141.25   27.17
   0   5   8 1226.98   27.81
   0   5  -8 1218.66   27.95
   0   5   8 1176.58   27.12
   0   5  -8 1174.94   28.83
   0   5  -8 1211.14   29.36
   0  -5   8 1204.89   29.14
   0  -5   8 1196.39   29.22
   0  -5   8 1182.05   28.10
   0  -5   8 1146.16   28.76
   0   5  -9  504.54   13.93
   0   5  -9  524.13   14.35
   0   5  -9  506.62   13.02
   0   5  -9  518.57   14.53
   0   5   9  489.87   11.88
   0   5   9  509.33   12.71
   0   5   9  502.98   11.91
   0  -5   9  493.58   14.24
   0  -5   9  490.74   13.74
   0  -5   9  498.02   13.23
   0  -5   9  507.73   14.34
   0   5  10   -0.73    1.35
   0   5 -10    2.18    4.12
   0   5  10   -0.42    1.43
   0   5  10    2.22    2.77
   0   5 -10    2.69    4.60
   0   5 -10    3.91    3.02
   0   5 -10    5.38    4.35
   0   5 -10    0.34    4.03
   0  -5  10   -1.62    3.81
   0  -5  10    0.91    3.29
   0  -5  10   -0.55    3.31
   0  -5  10    2.56    4.45
   0   5 -11  238.82    8.35
   0   5  11  240.15    7.02
   0   5 -11  228.98    7.39
   0   5  11  214.92    5.61
   0   5 -11  250.20    9.44
   0   5  11  222.71    7.23
   0  -5  11  235.10    8.98
   0  -5  11  250.58    9.74
   0  -5  11  230.90    8.22
   0  -5  11  228.85    8.78
   0  -5  11  236.41    7.61
   0   5 -12  699.66   17.25
   0   5  12  705.67   17.30
   0   5 -12  673.57   18.08
   0   5  12  647.34   15.70
   0   5 -12  690.81   19.34
   0   5  12  674.87   16.73
   0  -5  12  675.05   17.44
   0  -5  12  685.47   18.16
   0  -5  12  734.87   19.49
   0   5 -13  156.29    6.11
   0   5  13  160.33    6.04
   0   5  13  158.17    5.62
   0   5  13  145.84    4.55
   0   5 -13  161.60    8.02
   0   5 -13  155.13    7.01
   0  -5  13  166.69    8.36
   0  -5  13  157.65    6.86
   0  -5  13  153.70    6.28
   0   5 -14  329.59    9.87
   0   5  14  330.66    9.86
   0   5  14  301.85    8.35
   0   5 -14  343.21   10.80
   0   5  14  320.27    9.30
   0   5 -14  344.98   12.04
   0  -5  14  359.14   12.17
   0  -5  14  329.45   10.67
   0  -5  14  336.30   10.18
   0   5  15    1.10    3.08
   0   5 -15    4.03    4.20
   0   5 -15   -2.14    5.22
   0   5  15    0.52    3.11
   0   5  15    2.70    2.23
   0   5 -15   -1.39    4.77
   0   5 -15   10.00    5.38
   0   5 -15   -3.60    3.41
   0  -5  15   -0.84    3.80
   0  -5  15    0.22    5.86
   0  -5  15    4.29    3.55
   0   5 -16   85.86    5.03
   0   5  16   79.64    4.88
   0   5  16   74.10    3.68
   0   5 -16   95.16    7.32
   0   5 -16   90.04    6.90
   0   5  16   81.77    4.58
   0   5 -16   79.35    5.85
   0  -5  16   84.58    5.41
   0  -5  16   83.44    5.82
   0   5 -17   59.74    5.67
   0   5  17   54.42    4.48
   0   5  17   55.70    3.50
   0   5  17   52.09    4.34
   0   5 -17   57.88    6.70
   0   5 -17   48.09    6.83
   0  -5  17   60.94    6.38
   0  -5  17   57.05    5.13
   0  -5  17   49.49    5.22
   0   5  18   79.01    5.04
   0   5 -18   76.55    6.03
   0   5  18   62.77    4.66
   0   5  18   68.81    4.04
   0   5 -18   63.26    6.89
   0   5 -18   76.44    7.50
   0  -5  18   77.53    7.31
   0  -5  18   69.41    5.74
   0  -5  18   69.43    5.61
   0   5  19   15.63    3.89
   0   5  19   14.97    3.21
   0   5  19   19.26    4.10
   0   5 -19    2.78    5.70
   0   5 -19   12.03    6.32
   0  -5  19   16.88    4.87
   0  -5  19    8.66    5.87
   0  -5  19   11.54    4.92
   0   5  20   19.72    4.40
   0   5 -20   20.30    6.35
   0   5 -20   18.44    6.95
   0   5  20   14.98    3.56
   0   5  20   15.05    4.37
   0  -5  20   18.36    5.29
   0  -5  20   23.58    6.56
   0  -5  20   19.78    5.19
   0   5 -21    0.91    6.38
   0   5 -21   13.23    7.15
   0   5  21   11.58    4.51
   0  -5  21    5.44    5.25
   0  -5  21   -1.92    5.28
   0  -5  21   11.01    6.31
   0   5 -22    3.16    6.98
   0   5 -22   -0.32    7.09
   0   5  22    4.36    4.54
   0  -5  22    7.81    5.33
   0  -5  22    8.26    5.57
   0  -5  22    3.74    6.90
   0   5 -23    4.30    7.14
   0   5 -23    9.25    7.33
   0   5  23    4.19    4.88
   0  -5  23   -2.23    5.51
   0  -5  23    5.71    5.70
   0  -5  23    4.55    7.20
   0   5 -24   28.96    8.08
   0   5 -24   49.93    8.67
   0   5  24   39.83    5.81
   0  -5  24   34.41    6.37
   0  -5  24   34.16    6.62
   0  -5  24   29.85    8.14
   0   5 -25    8.63    7.78
   0   5 -25   -6.01    8.06
   0   5  25    2.40    5.04
   0  -5  25    4.66    5.61
   0  -5  25   12.17    6.43
   0  -5  25   23.67    8.31
   0   5 -26   -2.24    7.99
   0   5 -26    1.83    7.98
   0   5  26    1.14    5.40
   0  -5  26    1.67    5.81
   0  -5  26   -5.87    6.44
   0  -5  26    1.84    8.10
   0   5 -27  -10.10    8.75
   0   5 -27   -0.76    8.25
   0   5  27   -2.61    5.56
   0  -5  27    2.67    5.92
   0  -5  27   -3.32    6.61
   0  -5  27    0.76    8.46
   0   5 -28   16.39    8.94
   0   5  28   -2.97    5.57
   0   5 -28    4.43    8.72
   0  -5  28   13.17    7.08
   0  -5  28    7.13    8.53
   0   5 -29   -1.62    9.00
   0   5  29    5.44    6.22
   0   5 -29    2.51    8.62
   0  -5  29    2.52    7.05
   0  -5  29    0.82    8.65
   0   5 -30   12.11    9.62
   0   5  30   -0.27    6.34
   0   5 -30   -3.47    9.15
   0  -5  30   -5.24    7.29
   0  -5  30   -1.27    9.14
   0   5  31    3.37    6.95
   0   5 -31    0.45    9.41
   0   5 -31   -4.31    9.84
   0  -5  31    2.44    7.60
   0  -5  31    8.69    9.64
   0   5 -32   -4.62    9.89
   0   5 -32   -1.32   10.15
   0  -5  32   -1.34    9.62
   0   5 -33   -8.08   10.67
   0   6   0   27.89    2.91
   0   6   0   33.10    3.49
   0   6   0   32.77    3.74
   0   6   0   31.89    2.60
   0  -6   0   32.29    2.89
   0  -6   0   40.72    2.67
   0  -6   0   30.45    2.36
   0  -6   0   33.93    3.16
   0  -6   0   14.62    1.96
   0   6  -1   48.48    3.48
   0   6  -1   53.75    3.49
   0   6   1   46.66    2.96
   0   6  -1   50.39    3.06
   0   6  -1   47.48    3.97
   0   6  -1   49.54    4.10
   0   6   1   45.59    3.00
   0   6   1   52.31    3.74
   0  -6  -1   50.93    2.85
   0  -6  -1   48.29    2.55
   0  -6   1   59.30    3.04
   0  -6  -1   57.52    4.81
   0  -6  -1   65.34    3.32
   0  -6   1   54.28    3.57
   0  -6  -1   52.04    2.96
   0  -6   1   47.65    3.65
   0  -6  -1   52.57    3.30
   0   6   2    2.22    2.65
   0   6  -2    3.44    3.34
   0   6  -2   -3.96    3.84
   0   6   2   -2.90    2.38
   0   6  -2    2.34    2.93
   0   6   2   -0.52    2.12
   0   6  -2   -1.15    2.43
   0   6  -2    1.60    2.77
   0  -6  -2    0.32    1.93
   0  -6  -2    0.05    1.78
   0  -6  -2   -0.63    2.52
   0  -6   2    4.34    3.06
   0  -6   2   -1.23    2.78
   0  -6   2   -1.41    2.52
   0  -6  -2    1.03    2.02
   0  -6  -2   -2.03    3.99
   0  -6   2    8.40    2.48
   0  -6  -2    9.87    2.73
   0   6   3   34.22    3.21
   0   6   3   32.96    2.21
   0   6  -3   36.85    3.60
   0   6  -3   36.71    3.71
   0   6  -3   26.55    4.09
   0   6  -3   32.39    3.95
   0   6  -3   34.83    2.87
   0   6   3   28.53    2.95
   0  -6   3   36.32    2.93
   0  -6   3   30.34    3.71
   0  -6  -3   34.12    2.22
   0  -6   3   36.88    3.60
   0  -6  -3   34.30    4.15
   0  -6  -3   33.49    2.81
   0  -6  -3   30.22    2.21
   0  -6  -3   33.04    2.23
   0  -6   3   32.69    3.41
   0   6   4  341.37    9.40
   0   6   4  329.60    9.07
   0   6  -4  347.81    9.91
   0   6  -4  339.57    9.95
   0   6   4  317.29    8.04
   0   6  -4  322.97    8.89
   0   6  -4  335.49    9.88
   0   6  -4  353.53   10.60
   0  -6  -4  310.33    8.01
   0  -6  -4  335.52    7.99
   0  -6   4  325.52    9.83
   0  -6   4  341.12    9.82
   0  -6  -4  325.45   10.49
   0  -6   4  338.52    9.16
   0  -6   4  340.67    9.85
   0   6  -5  195.35    6.30
   0   6   5  203.98    6.69
   0   6  -5  214.92    7.97
   0   6   5  198.99    5.37
   0   6  -5  204.32    7.29
   0   6   5  190.21    6.11
   0   6  -5  206.36    7.30
   0  -6   5  206.31    7.32
   0  -6   5  188.68    6.97
   0  -6   5  202.70    6.46
   0  -6   5  194.62    7.13
   0  -6  -5  193.65    7.74
   0   6   6  116.80    4.24
   0   6   6  113.03    3.75
   0   6  -6  115.82    5.80
   0   6  -6  119.83    4.85
   0   6   6  118.69    5.23
   0   6  -6  123.02    5.70
   0   6  -6  123.05    6.22
   0  -6   6  118.21    4.74
   0  -6  -6  114.72    6.14
   0  -6   6  121.51    5.83
   0  -6   6  109.73    5.49
   0   6   7  247.76    7.04
   0   6   7  252.34    8.27
   0   6  -7  257.66    8.91
   0   6   7  256.83    6.88
   0   6  -7  253.20    7.60
   0   6  -7  263.51    8.88
   0   6  -7  228.15    9.26
   0  -6   7  252.27    7.73
   0  -6   7  262.27    8.81
   0  -6   7  278.83    9.02
   0  -6  -7  263.26    9.32
   0   6   8   41.19    2.64
   0   6  -8   42.71    4.39
   0   6   8   49.00    2.77
   0   6  -8   49.05    5.08
   0   6   8   48.76    2.77
   0   6  -8   43.61    4.78
   0   6  -8   49.11    3.63
   0  -6  -8   49.03    4.83
   0  -6   8   46.77    3.58
   0  -6   8   44.30    4.48
   0  -6   8   43.44    5.06
   0   6  -9  612.79   16.60
   0   6  -9  670.01   17.43
   0   6   9  611.26   14.63
   0   6  -9  622.09   15.56
   0   6  -9  626.56   17.08
   0   6   9  614.95   15.05
   0   6   9  576.87   14.71
   0   6   9  619.15   15.40
   0  -6   9  632.06   17.04
   0  -6   9  615.78   15.81
   0  -6   9  616.17   17.02
   0  -6   9  585.24   16.59
   0   6 -10  392.71   12.11
   0   6 -10  389.95   12.35
   0   6  10  407.55   10.67
   0   6 -10  381.08   12.52
   0   6  10  394.80    9.72
   0   6 -10  395.46   10.90
   0   6  10  389.68    9.77
   0  -6  10  367.59   12.18
   0  -6  10  394.84   11.99
   0  -6  10  406.61   11.26
   0  -6  10  412.28   12.54
   0   6  11   81.96    2.83
   0   6 -11   89.76    6.40
   0   6 -11   83.10    6.09
   0   6 -11   85.30    4.63
   0   6  11   76.57    2.88
   0   6 -11   88.89    5.67
   0   6 -11   77.10    5.90
   0   6  11   84.86    4.23
   0  -6  11   79.33    5.40
   0  -6  11   85.16    6.26
   0  -6  11   77.77    5.89
   0  -6  11   86.66    4.86
   0   6  12  762.43   18.56
   0   6  12  774.91   18.57
   0   6  12  849.65   20.02
   0   6 -12  892.47   21.75
   0   6 -12  883.41   20.54
   0   6 -12  916.13   22.31
   0   6  12  893.44   20.63
   0   6 -12  887.24   23.01
   0   6 -12  873.09   22.59
   0  -6  12  874.06   22.44
   0  -6  12  893.29   22.37
   0  -6  12  884.81   20.89
   0  -6  12  864.24   21.76
   0   6 -13   56.46    6.31
   0   6 -13   52.40    5.23
   0   6  13   56.80    4.07
   0   6 -13   56.95    5.92
   0   6 -13   62.51    4.47
   0   6  13   61.35    4.02
   0  -6  13   50.88    4.43
   0  -6  13   54.19    5.12
   0  -6  13   54.29    6.01
   0  -6  13   56.03    5.50
   0   6 -14   -0.83    4.56
   0   6  14    2.31    3.16
   0   6  14    2.02    1.17
   0   6  14    1.08    3.04
   0   6 -14   -0.12    3.40
   0   6 -14    5.94    5.50
   0  -6  14    8.20    4.91
   0  -6  14    0.70    3.77
   0  -6  14    6.53    4.27
   0   6 -15   -0.87    3.71
   0   6  15   -1.49    3.42
   0   6 -15    5.68    5.79
   0   6  15    2.53    1.72
   0   6  15    4.79    3.27
   0   6 -15    1.37    4.49
   0  -6  15   -0.74    4.04
   0  -6  15    0.57    4.30
   0   6  16  283.68    9.03
   0   6 -16  279.24   11.66
   0   6  16  232.48    6.78
   0   6  16  263.71    8.14
   0  -6  16  273.88    9.47
   0  -6  16  281.61   10.14
   0   6  17   -0.45    3.61
   0   6  17   -2.41    2.19
   0   6  17    1.68    3.45
   0   6 -17   -1.70    6.20
   0  -6  17   -0.33    4.53
   0  -6  17   -1.81    4.57
   0   6  18    5.71    3.91
   0   6  18    7.34    2.46
   0   6 -18    0.57    5.88
   0   6 -18    9.12    6.42
   0   6  18    8.58    3.74
   0  -6  18   13.99    5.02
   0  -6  18    6.45    4.94
   0   6 -19   21.82    6.62
   0   6 -19   17.53    6.94
   0   6  19   14.15    4.19
   0  -6  19   19.37    5.21
   0  -6  19   15.06    5.17
   0  -6  19   14.01    6.40
   0   6 -20    8.30    6.52
   0   6 -20    6.40    7.10
   0   6  20    9.47    4.52
   0  -6  20   10.26    5.61
   0  -6  20    3.09    5.43
   0  -6  20    7.19    6.57
   0   6 -21   42.56    7.35
   0   6 -21   45.44    8.18
   0   6  21   43.38    5.59
   0  -6  21   52.12    6.47
   0  -6  21   47.83    6.61
   0  -6  21   36.97    7.59
   0   6 -22   94.40    9.01
   0   6 -22   87.06    9.53
   0   6  22   92.65    6.58
   0  -6  22   93.63    7.55
   0  -6  22  100.19    7.61
   0  -6  22   94.96    9.25
   0   6 -23    0.70    7.44
   0   6 -23    1.42    7.69
   0   6  23   -1.22    4.87
   0  -6  23   -0.73    5.80
   0  -6  23    1.34    6.04
   0  -6  23    4.10    7.28
   0   6 -24   10.52    8.08
   0   6 -24   -8.41    8.08
   0   6  24   -1.70    5.00
   0  -6  24    2.49    5.67
   0  -6  24    5.14    6.35
   0  -6  24    5.34    7.50
   0   6 -25   -1.51    7.83
   0   6 -25   -5.66    8.73
   0   6  25   -1.34    5.30
   0  -6  25    3.82    5.94
   0  -6  25   -3.91    6.22
   0  -6  25  -11.86    8.28
   0   6 -26   -0.79    8.25
   0   6 -26    5.44    8.70
   0   6  26    4.88    5.57
   0  -6  26    4.42    6.23
   0  -6  26    2.04    6.53
   0  -6  26    3.47    8.27
   0   6 -27    4.07    8.63
   0   6 -27    1.60    8.75
   0   6  27    0.97    5.47
   0  -6  27  -10.88    6.27
   0  -6  27    4.01    6.81
   0  -6  27    2.00    8.56
   0   6 -28    7.03    9.26
   0   6  28   -0.25    5.73
   0   6 -28    8.01    9.47
   0  -6  28    5.57    7.21
   0  -6  28    2.90    8.91
   0   6 -29   -0.85    9.16
   0   6  29    5.75    6.19
   0   6 -29    0.87    9.05
   0  -6  29    2.61    7.50
   0  -6  29   -3.00    9.22
   0   6  30    2.17    6.47
   0   6 -30    4.07    9.56
   0   6 -30    0.88    9.62
   0  -6  30    5.75    7.73
   0  -6  30   -0.44    9.34
   0   6  31   10.23    6.80
   0   6 -31   -6.08   10.00
   0   6 -31   -2.27   10.02
   0  -6  31    6.83    9.99
   0   6 -32  -11.69   11.05
   0   7   0    1.44    3.36
   0   7   0   -1.95    2.70
   0   7   0   -0.65    2.36
   0   7   0    1.72    3.83
   0  -7   0    7.27    2.32
   0  -7   0   -0.83    2.70
   0  -7   0   -0.92    4.26
   0  -7   0    0.60    2.91
   0  -7   0    3.07    2.25
   0   7   1   24.99    3.69
   0   7   1   26.69    3.05
   0   7  -1   26.43    3.36
   0   7  -1   26.62    2.99
   0   7  -1   27.29    3.93
   0   7  -1   25.12    4.42
   0   7   1   30.67    2.92
   0  -7  -1   25.44    2.67
   0  -7   1   28.08    3.44
   0  -7  -1   23.67    2.43
   0  -7   1   37.68    2.97
   0  -7  -1   29.41    4.24
   0  -7  -1   38.67    3.11
   0  -7   1   23.55    2.65
   0  -7  -1   25.12    2.84
   0  -7  -1   24.69    3.30
   0  -7   1   25.01    3.35
   0   7  -2  286.47    9.45
   0   7  -2  294.27    8.52
   0   7  -2  308.89    9.09
   0   7   2  293.05    8.99
   0   7   2  301.40    8.62
   0   7  -2  301.70   10.12
   0   7  -2  304.93    9.22
   0   7   2  297.71    8.25
   0  -7  -2  299.53    8.00
   0  -7  -2  310.36    8.96
   0  -7   2  308.80    9.00
   0  -7  -2  299.41    8.14
   0  -7  -2  304.79   10.59
   0  -7   2  306.59    8.77
   0  -7  -2  300.11    9.00
   0  -7  -2  298.72    8.18
   0  -7   2  289.35    9.30
   0  -7   2  310.00    9.11
   0   7  -3    0.16    2.69
   0   7  -3    4.14    3.52
   0   7  -3   -0.45    3.42
   0   7   3    1.61    2.05
   0   7  -3    0.87    3.58
   0   7   3    2.73    2.74
   0   7   3    0.87    2.99
   0   7  -3    1.81    3.88
   0  -7  -3    0.80    1.79
   0  -7   3   -2.11    3.08
   0  -7  -3    2.54    1.99
   0  -7  -3   -0.93    4.37
   0  -7   3    2.38    3.38
   0  -7   3    0.10    2.62
   0  -7  -3   -1.05    1.98
   0  -7   3    2.72    3.43
   0  -7  -3    0.20    2.71
   0   7  -4   26.04    3.82
   0   7   4   17.78    1.96
   0   7  -4   19.96    3.98
   0   7  -4   20.30    3.18
   0   7   4   20.23    3.09
   0   7  -4   16.71    4.19
   0   7  -4   17.08    4.04
   0   7   4   21.59    3.13
   0  -7  -4   20.16    1.88
   0  -7   4   13.53    3.05
   0  -7   4   18.93    3.78
   0  -7  -4   19.28    2.02
   0  -7   4   11.51    3.51
   0  -7  -4   21.88    4.62
   0  -7   4   21.67    3.48
   0   7  -5   89.72    5.30
   0   7  -5   85.10    5.21
   0   7  -5   82.93    5.21
   0   7  -5   77.82    4.26
   0   7  -5   84.12    5.99
   0   7   5   75.08    2.64
   0   7   5   83.89    4.34
   0   7   5   83.07    4.16
   0  -7  -5   83.88    2.60
   0  -7   5   81.86    5.12
   0  -7   5   75.38    4.84
   0  -7  -5   81.18    5.67
   0  -7  -5   80.57    2.69
   0  -7   5   82.93    4.30
   0  -7   5   75.75    4.81
   0   7   6   47.74    2.37
   0   7  -6   51.94    3.78
   0   7   6   44.19    3.98
   0   7  -6   49.90    4.59
   0   7   6   46.82    3.35
   0   7  -6   50.24    4.64
   0   7  -6   53.21    5.35
   0   7  -6   51.85    4.89
   0  -7  -6   54.21    5.20
   0  -7   6   53.86    4.76
   0  -7   6   54.16    4.46
   0  -7   6   44.55    4.29
   0  -7   6   50.91    3.78
   0   7   7   50.17    3.16
   0   7  -7   56.71    5.00
   0   7  -7   60.81    5.32
   0   7   7   52.62    2.57
   0   7  -7   55.92    3.83
   0   7   7   63.37    4.35
   0   7  -7   57.62    4.82
   0  -7  -7   58.18    5.42
   0  -7   7   51.23    3.82
   0  -7   7   51.31    4.53
   0  -7   7   55.83    5.05
   0   7   8    7.70    2.27
   0   7  -8    3.55    4.56
   0   7  -8    6.71    4.29
   0   7   8    6.41    2.01
   0   7   8   11.12    2.34
   0   7  -8   10.44    3.22
   0   7  -8   12.69    4.40
   0   7   8    7.43    3.51
   0  -7   8   15.54    4.07
   0  -7  -8    6.61    4.28
   0  -7   8   15.36    4.43
   0  -7   8   11.23    3.19
   0   7   9  339.63    9.29
   0   7  -9  351.64   11.23
   0   7   9  335.23    9.14
   0   7  -9  371.30   11.66
   0   7  -9  357.74    9.97
   0   7   9  338.93    9.15
   0   7   9  361.57   10.95
   0   7  -9  351.17   11.69
   0  -7   9  346.73   10.32
   0  -7   9  371.30   11.65
   0  -7  -9  344.40   11.71
   0  -7   9  363.92   11.57
   0   7  10  170.70    7.36
   0   7  10  154.00    4.99
   0   7 -10  157.67    7.43
   0   7  10  161.74    5.10
   0   7 -10  164.47    7.81
   0   7  10  153.82    5.31
   0   7  10  164.37    5.98
   0   7 -10  167.10    8.02
   0   7 -10  165.68    6.13
   0  -7  10  141.62    7.09
   0  -7  10  159.52    6.44
   0  -7  10  152.44    7.55
   0  -7  10  152.83    7.56
   0   7 -11  287.33   10.77
   0   7  11  264.45    7.35
   0   7 -11  287.07   10.26
   0   7  11  287.04    8.45
   0   7 -11  285.50   10.32
   0   7  11  273.33    8.12
   0   7  11  276.39    7.45
   0   7 -11  287.71    8.71
   0  -7  11  269.49    9.84
   0  -7  11  289.17    9.11
   0  -7  11  275.85   10.39
   0  -7  11  289.43   10.55
   0   7  12   29.27    2.20
   0   7 -12   28.39    5.38
   0   7  12   25.59    3.58
   0   7 -12   33.97    5.97
   0   7  12   28.95    2.16
   0   7  12   27.85    3.25
   0   7 -12   35.94    3.99
   0   7 -12   25.67    5.50
   0  -7  12   31.67    4.21
   0  -7  12   34.65    5.04
   0  -7  12   35.62    5.86
   0  -7  12   25.82    5.28
   0   7  13   22.08    1.64
   0   7  13   25.36    3.59
   0   7  13   22.53    1.81
   0   7 -13   33.38    6.41
   0   7  13   29.99    3.59
   0   7 -13   22.42    5.45
   0   7 -13   29.84    4.04
   0  -7  13   24.70    4.97
   0  -7  13   23.07    4.71
   0  -7  13   28.92    4.40
   0   7  14  482.16   13.69
   0   7 -14  497.06   16.51
   0   7  14  472.07   12.97
   0   7 -14  503.97   16.03
   0   7 -14  493.65   13.69
   0  -7  14  481.87   14.14
   0  -7  14  479.55   15.79
   0  -7  14  511.84   15.15
   0   7 -15    4.75    5.89
   0   7  15    7.61    3.44
   0   7 -15   -0.56    6.26
   0   7  15    1.00    3.62
   0  -7  15    0.64    4.42
   0  -7  15   -2.51    5.54
   0  -7  15   -3.75    4.95
   0   7 -16   11.37    6.56
   0   7  16   10.20    3.51
   0   7  16    7.17    3.91
   0  -7  16    6.84    5.58
   0  -7  16   15.25    5.04
   0  -7  16   12.84    4.59
   0   7  17    1.98    3.60
   0   7 -17   -0.30    6.65
   0   7  17   -1.41    3.98
   0  -7  17    0.53    4.77
   0  -7  17   -5.77    5.28
   0   7  18  164.11    7.48
   0   7 -18  182.23   10.70
   0  -7  18  171.48    8.76
   0  -7  18  159.48    8.02
   0   7  19    3.62    4.20
   0   7 -19    7.89    7.46
   0  -7  19    5.39    5.37
   0  -7  19    8.75    5.69
   0   7 -20   21.56    7.92
   0   7  20   22.74    4.89
   0   7 -20   24.06    7.47
   0  -7  20   16.77    5.80
   0  -7  20   31.77    6.11
   0   7 -21   17.05    7.88
   0   7  21    5.30    4.70
   0   7 -21   15.22    7.20
   0  -7  21    3.59    5.76
   0  -7  21    2.77    5.83
   0   7 -22    7.74    7.44
   0   7 -22    7.71    8.12
   0   7  22   11.97    4.98
   0  -7  22   13.91    6.15
   0  -7  22    8.64    5.80
   0  -7  22    5.50    7.44
   0   7  23   -2.08    5.17
   0   7 -23    1.10    7.69
   0   7 -23    2.27    8.13
   0  -7  23    1.05    6.28
   0  -7  23    3.94    6.05
   0  -7  23    9.30    7.96
   0  -7  23   -3.07    5.73
   0   7 -24   11.83    7.99
   0   7 -24    8.97    8.65
   0   7  24   12.43    5.39
   0  -7  24   17.49    6.47
   0  -7  24    9.69    6.30
   0  -7  24   15.65    8.36
   0   7 -25    3.17    7.96
   0   7 -25    0.40    8.60
   0   7  25    0.45    5.24
   0  -7  25   12.11    6.75
   0  -7  25    2.53    6.41
   0  -7  25   -8.14    8.35
   0   7 -26    2.48    9.08
   0   7 -26   13.17    8.29
   0   7  26    7.34    5.64
   0  -7  26    0.56    6.75
   0  -7  26    4.48    6.72
   0  -7  26    2.42    8.53
   0   7 -27   -1.28    9.12
   0   7 -27    2.98    8.79
   0   7  27    6.41    5.91
   0  -7  27   -3.85    7.26
   0  -7  27   -7.53    8.68
   0   7 -28   -1.75    9.27
   0   7 -28   14.11    9.47
   0   7  28    4.88    6.02
   0  -7  28   -2.86    7.32
   0  -7  28    6.07    9.16
   0   7  29  -10.10    6.73
   0   7 -29  -14.59    9.91
   0   7 -29    0.45    9.96
   0  -7  29  -16.99   10.17
   0  -7  29   -0.60    7.45
   0   7 -30    0.46   10.33
   0   7  30    7.43    6.70
   0  -7  30    4.33    7.86
   0   7 -31   12.39   10.75
   0   8   0   98.78    5.89
   0   8   0   92.81    4.34
   0   8   0   94.90    5.25
   0   8   0   89.29    4.67
   0  -8   0   97.15    4.42
   0  -8   0   84.64    6.32
   0  -8   0  108.07    4.67
   0  -8   0   81.86    3.89
   0  -8   0   97.01    5.13
   0  -8   0   90.26    4.45
   0   8   1   34.94    3.95
   0   8   1   38.01    3.35
   0   8  -1   36.92    4.25
   0   8  -1   44.89    4.65
   0   8  -1   40.19    3.48
   0   8   1   36.49    3.25
   0   8  -1   39.11    3.75
   0   8   1   35.39    4.69
   0  -8  -1   55.33    3.70
   0  -8  -1   31.94    3.17
   0  -8   1   37.31    3.70
   0  -8  -1   42.35    5.21
   0  -8  -1   41.32    3.22
   0  -8   1   55.48    3.35
   0  -8   1   40.90    4.03
   0  -8   1   32.21    3.04
   0  -8  -1   43.39    3.85
   0  -8  -1   37.55    2.85
   0   8  -2  118.25    6.07
   0   8  -2  120.49    6.56
   0   8   2  120.14    5.58
   0   8  -2  116.61    4.97
   0   8   2  128.82    6.23
   0   8   2  124.38    5.07
   0   8  -2  115.83    5.57
   0   8   2  121.49    4.67
   0  -8   2  143.18    5.47
   0  -8  -2  138.17    5.46
   0  -8  -2  121.27    4.61
   0  -8   2  118.79    5.50
   0  -8  -2  114.04    4.23
   0  -8  -2  119.47    7.03
   0  -8   2  139.17    5.25
   0  -8  -2  118.40    4.62
   0  -8   2  126.91    5.96
   0  -8   2  122.83    4.88
   0  -8  -2  131.77    5.65
   0   8   3   29.16    3.83
   0   8   3   20.17    2.52
   0   8  -3   25.13    3.97
   0   8  -3   23.14    4.63
   0   8   3   23.84    3.12
   0   8  -3   21.90    3.30
   0   8  -3   27.19    4.12
   0  -8   3   28.87    3.38
   0  -8   3   14.55    3.45
   0  -8  -3   22.50    2.47
   0  -8  -3   24.98    2.57
   0  -8  -3   28.97    5.14
   0  -8  -3   23.23    2.34
   0  -8   3   15.62    3.64
   0  -8   3   25.46    3.96
   0   8  -4   66.01    5.07
   0   8  -4   56.66    3.80
   0   8  -4   59.81    4.69
   0   8   4   55.24    4.24
   0   8   4   58.13    3.92
   0   8   4   58.00    2.92
   0   8  -4   56.63    4.66
   0   8  -4   58.15    5.45
   0  -8  -4   56.32    2.89
   0  -8  -4   56.74    5.63
   0  -8   4   58.56    5.41
   0  -8   4   63.67    4.71
   0  -8  -4   57.01    2.75
   0  -8   4   50.03    3.94
   0  -8   4   66.68    4.91
   0  -8   4   65.63    4.57
   0   8  -5   52.73    3.88
   0   8  -5   61.93    4.91
   0   8  -5   46.71    5.32
   0   8  -5   56.19    5.10
   0   8   5   58.64    2.50
   0   8   5   55.62    4.08
   0   8  -5   61.86    5.07
   0   8   5   52.31    3.96
   0  -8  -5   57.34    5.72
   0  -8   5   54.57    4.65
   0  -8  -5   53.96    2.32
   0  -8   5   54.49    4.55
   0  -8   5   49.67    4.84
   0  -8   5   45.16    3.86
   0  -8   5   45.29    5.56
   0  -8  -5   58.85    2.47
   0   8   6    4.91    3.33
   0   8   6    1.26    2.98
   0   8  -6   -1.38    3.16
   0   8  -6    2.76    4.41
   0   8  -6    1.22    3.97
   0   8  -6    2.18    4.22
   0   8  -6    4.08    4.10
   0  -8   6   -2.08    4.00
   0  -8   6   -1.32    3.10
   0  -8   6   -0.77    4.13
   0  -8   6    0.65    3.65
   0  -8  -6    9.67    4.76
   0   8  -7   14.12    3.43
   0   8  -7   14.62    5.02
   0   8   7    9.44    3.66
   0   8   7   13.90    2.91
   0   8   7   10.30    1.84
   0   8  -7    9.00    4.45
   0   8  -7   15.46    4.31
   0   8  -7   14.37    4.57
   0  -8   7   12.10    4.58
   0  -8   7   12.49    3.43
   0  -8  -7   10.01    5.02
   0  -8   7    9.84    3.99
   0  -8   7   12.24    3.99
   0   8  -8    0.99    4.32
   0   8  -8    1.69    4.29
   0   8   8    1.56    1.80
   0   8   8   -0.71    3.57
   0   8   8    5.34    2.68
   0   8  -8    7.22    3.41
   0   8   8    4.80    2.63
   0   8  -8    7.39    5.29
   0  -8   8    2.59    4.63
   0  -8  -8    1.57    4.98
   0  -8   8   -1.10    4.22
   0  -8   8    0.51    3.46
   0   8   9   39.08    3.21
   0   8   9   40.99    3.12
   0   8  -9   50.75    6.38
   0   8  -9   41.33    5.49
   0   8   9   36.57    2.56
   0   8   9   44.48    4.79
   0   8  -9   43.78    5.50
   0   8  -9   48.73    4.17
   0  -8   9   44.19    4.32
   0  -8   9   49.15    5.41
   0  -8   9   44.42    5.10
   0  -8  -9   41.30    5.73
   0   8  10   -0.91    2.52
   0   8  10   -0.33    4.15
   0   8  10    0.36    2.28
   0   8 -10   -1.37    3.36
   0   8 -10   -1.86    5.13
   0   8  10    0.88    2.20
   0   8 -10   -0.50    5.33
   0   8 -10    1.78    4.82
   0  -8  10    2.49    4.90
   0  -8  10   -0.28    3.46
   0  -8  10    1.65    4.59
   0   8  11   75.50    3.67
   0   8  11   67.98    3.39
   0   8  11   71.10    4.43
   0   8  11   72.33    3.67
   0   8  11   81.84    5.80
   0   8 -11   74.82    4.79
   0   8 -11   73.04    6.42
   0  -8  11   67.30    5.92
   0  -8  11   76.43    5.24
   0  -8  11   74.64    6.34
   0   8  12   18.07    2.41
   0   8 -12   15.43    3.96
   0   8  12   19.75    3.61
   0   8  12   16.41    2.94
   0   8  12   19.52    2.46
   0   8 -12   16.96    5.39
   0   8  12   21.32    4.93
   0  -8  12   19.80    4.29
   0  -8  12   16.35    4.73
   0  -8  12   21.81    5.48
   0   8  13   64.21    4.50
   0   8  13   56.39    2.93
   0   8 -13   71.47    6.78
   0   8  13   66.07    4.06
   0   8  13   55.20    2.87
   0   8 -13   64.29    4.85
   0  -8  13   67.86    5.29
   0  -8  13   68.68    6.16
   0  -8  13   66.35    6.66
   0   8  14   48.88    2.30
   0   8  14   51.07    2.35
   0   8  14   58.81    4.60
   0   8 -14   63.80    7.21
   0   8  14   57.74    4.22
   0   8 -14   51.05    7.36
   0   8  14   67.82    4.57
   0  -8  14   67.52    6.97
   0  -8  14   63.71    5.59
   0  -8  14   70.24    6.27
   0   8  15   98.15    5.72
   0   8 -15  107.70    8.71
   0   8  15  108.80    5.53
   0   8  15   96.66    5.22
   0   8 -15  132.21    9.18
   0  -8  15   84.20    7.94
   0  -8  15  106.63    6.64
   0  -8  15   93.81    7.10
   0   8 -16  112.39    8.53
   0   8  16  102.49    6.03
   0   8  16  113.01    5.97
   0   8 -16  111.95    9.15
   0   8  16   90.38    5.21
   0  -8  16  101.37    7.97
   0  -8  16  101.76    7.39
   0  -8  16   90.10    6.72
   0   8 -17   67.54    8.22
   0   8 -17   56.32    8.21
   0   8  17   70.38    5.40
   0  -8  17   55.09    6.82
   0  -8  17   64.80    6.19
   0  -8  17   54.85    7.76
   0   8 -18   84.59    8.68
   0   8 -18   92.20    9.36
   0   8  18   98.65    6.38
   0  -8  18  115.56    8.13
   0  -8  18   90.54    7.01
   0  -8  18   80.56    8.54
   0   8  19   19.30    4.80
   0   8 -19    5.98    7.68
   0  -8  19   17.34    6.26
   0  -8  19   16.74    5.82
   0  -8  19   19.45    7.02
   0   8  20    0.56    4.46
   0   8 -20   -5.83    7.88
   0  -8  20    1.06    5.62
   0  -8  20   -0.27    6.10
   0   8 -21   25.70    8.34
   0   8  21   35.51    5.26
   0  -8  21   28.90    6.70
   0  -8  21   29.16    6.24
   0  -8  21   34.24    6.82
   0   8 -22    7.06    8.59
   0   8  22    7.53    4.90
   0  -8  22   -4.94    6.27
   0  -8  22    0.46    5.98
   0  -8  22    0.28    6.31
   0   8  23    5.77    5.28
   0   8 -23   15.47    8.53
   0   8 -23    4.84    8.64
   0  -8  23   10.42    6.05
   0  -8  23    7.64    6.37
   0  -8  23   11.06    6.52
   0   8 -24    7.63    8.21
   0   8 -24    4.15    8.83
   0   8  24   10.46    5.36
   0  -8  24    8.12    6.84
   0  -8  24    4.04    6.11
   0  -8  24    0.39    8.22
   0   8 -25   -7.48    8.62
   0   8 -25    5.55    8.93
   0   8  25   -1.62    5.56
   0  -8  25    8.60    6.93
   0  -8  25   -7.37    6.86
   0  -8  25    4.04    8.30
   0   8 -26    9.91    9.15
   0   8 -26    8.78    9.54
   0   8  26   -1.69    5.78
   0  -8  26   -2.42    6.82
   0  -8  26    4.39    6.85
   0  -8  26   -2.94    8.75
   0   8 -27   15.34   10.00
   0   8  27   -3.01    6.15
   0   8 -27   -2.23    9.35
   0  -8  27    9.98    7.21
   0  -8  27   17.41    9.42
   0   8  28   -4.16    6.43
   0   8 -28   -2.78   10.21
   0   8 -28    4.14    9.65
   0  -8  28   -4.45    7.45
   0  -8  28    0.90    9.48
   0   8  29   -1.08    6.69
   0   8 -29    3.33   10.60
   0  -8  29    1.23    8.03
   0   8 -30    4.39   10.95
   0   8  30    1.40    6.68
   0   9   0   -0.38    4.53
   0   9   0    1.29    3.93
   0   9   0    1.93    2.99
   0   9   0   -1.41    3.17
   0  -9   0   14.00    3.04
   0  -9   0   -1.25    3.09
   0  -9   0   -1.48    5.04
   0  -9   0    1.23    2.48
   0  -9   0   -1.02    2.85
   0  -9   0    0.31    3.51
   0   9  -1   21.12    4.40
   0   9   1   23.22    3.31
   0   9   1   16.01    4.08
   0   9   1   29.51    4.81
   0   9  -1   26.87    3.44
   0   9   1   26.21    3.32
   0   9  -1   24.09    3.84
   0   9  -1   25.17    5.30
   0  -9   1   20.80    3.67
   0  -9  -1   24.62    3.30
   0  -9  -1   26.07    3.31
   0  -9  -1   23.76    5.57
   0  -9   1   37.78    3.42
   0  -9  -1   38.15    3.49
   0  -9   1   24.27    4.12
   0  -9   1   22.10    3.01
   0  -9  -1   25.56    3.86
   0  -9  -1   22.34    2.82
   0   9   2   35.71    4.45
   0   9   2   42.23    3.62
   0   9  -2   42.99    4.84
   0   9  -2   37.86    4.28
   0   9  -2   34.17    5.37
   0   9   2   50.90    5.24
   0   9  -2   40.35    3.71
   0   9   2   38.29    3.46
   0  -9   2   49.29    3.57
   0  -9   2   58.03    3.97
   0  -9  -2   35.47    2.90
   0  -9   2   41.67    4.13
   0  -9  -2   55.80    4.05
   0  -9  -2   38.04    3.33
   0  -9  -2   36.60    5.74
   0  -9  -2   36.67    3.39
   0  -9   2   38.69    4.50
   0  -9   2   27.27    3.26
   0   9  -3  135.80    6.59
   0   9   3  124.98    4.86
   0   9  -3  133.42    6.38
   0   9  -3  137.00    5.45
   0   9   3  131.72    5.50
   0   9  -3  112.93    7.22
   0   9   3  118.85    6.05
   0   9   3  126.29    6.68
   0  -9  -3  128.56    4.73
   0  -9  -3  119.38    4.47
   0  -9  -3  121.11    4.78
   0  -9   3  125.45    6.18
   0  -9   3  132.01    5.71
   0  -9   3  141.57    6.18
   0  -9  -3  128.81    7.88
   0  -9   3  139.48    6.74
   0   9   4   10.89    2.42
   0   9  -4   10.33    3.32
   0   9  -4    7.79    4.18
   0   9   4   12.32    3.28
   0   9   4   13.21    3.60
   0   9  -4   14.99    4.28
   0   9  -4   10.65    5.05
   0  -9  -4   11.79    2.25
   0  -9   4    6.69    5.23
   0  -9   4    8.55    4.27
   0  -9   4   13.95    4.08
   0  -9  -4    9.16    5.42
   0  -9   4    6.63    3.51
   0  -9   4   10.06    4.21
   0  -9  -4   15.38    2.42
   0   9  -5   10.87    4.46
   0   9   5    7.48    3.40
   0   9  -5    5.18    4.27
   0   9  -5   10.26    3.33
   0   9   5    7.80    3.55
   0   9  -5    4.30    5.06
   0   9   5   11.06    2.05
   0  -9   5    5.34    4.19
   0  -9   5    5.83    3.47
   0  -9  -5    6.91    1.88
   0  -9  -5   10.92    2.08
   0  -9   5   12.19    5.52
   0  -9   5    7.36    4.11
   0  -9  -5   10.99    5.37
   0  -9   5    7.61    4.48
   0   9   6   76.36    4.67
   0   9   6   72.95    4.74
   0   9  -6   75.59    5.81
   0   9  -6   77.81    4.60
   0   9  -6   76.42    5.96
   0   9  -6   63.30    6.58
   0  -9  -6   58.19    2.19
   0  -9  -6   74.70    6.82
   0  -9   6   57.76    5.37
   0  -9   6   68.88    5.77
   0  -9   6   73.25    6.62
   0  -9   6   78.18    5.84
   0  -9   6   66.89    4.78
   0   9  -7  175.28    6.64
   0   9   7  185.55    6.70
   0   9   7  182.70    7.27
   0   9  -7  174.79    8.38
   0   9  -7  189.00    9.30
   0  -9   7  175.98    7.14
   0  -9   7  173.58    9.08
   0  -9   7  186.03    8.21
   0  -9  -7  174.31    9.12
   0  -9   7  166.82    7.95
   0  -9   7  176.93    8.17
   0   9   8   15.92    4.25
   0   9   8   17.78    3.47
   0   9  -8   19.56    3.85
   0   9  -8    6.10    5.73
   0   9  -8   15.43    5.06
   0   9  -8   16.93    5.09
   0  -9   8   17.65    4.02
   0  -9   8   10.95    4.62
   0  -9   8   16.84    5.21
   0  -9   8   16.59    5.67
   0  -9   8   14.97    4.67
   0  -9  -8    8.66    5.51
   0   9   9   68.61    4.17
   0   9  -9   63.14    6.40
   0   9  -9   68.81    6.26
   0   9   9   61.61    2.91
   0   9  -9   65.08    7.15
   0   9   9   59.98    5.18
   0   9  -9   63.00    4.65
   0   9   9   64.47    4.08
   0  -9   9   65.45    6.05
   0  -9   9   60.69    5.96
   0  -9  -9   69.99    7.06
   0  -9   9   69.40    5.11
   0  -9   9   70.00    6.51
   0   9  10  208.55    6.97
   0   9  10  188.41    5.92
   0   9  10  210.62    6.75
   0   9 -10  235.33    9.85
   0   9  10  220.09    8.60
   0   9 -10  205.64    7.50
   0   9 -10  211.63   10.35
   0  -9  10  211.40    8.16
   0  -9  10  204.90    9.45
   0   9  11  119.38    5.08
   0   9  11  115.83    4.67
   0   9  11  117.64    4.40
   0   9 -11  124.89    7.94
   0   9  11  124.45    6.90
   0   9 -11  118.83    5.90
   0   9  11  126.05    5.86
   0   9 -11  109.55    8.64
   0  -9  11  121.56    6.53
   0  -9  11  115.49    7.54
   0   9  12    4.92    2.62
   0   9  12    2.92    3.78
   0   9  12    7.71    2.72
   0   9  12    8.18    5.20
   0   9 -12   12.24    4.11
   0   9 -12   14.67    5.85
   0   9  12    8.11    2.82
   0  -9  12    9.75    4.65
   0  -9  12   13.81    5.67
   0   9  13    3.71    2.44
   0   9  13    0.71    3.85
   0   9 -13    5.21    5.79
   0   9  13    3.70    3.00
   0   9  13   -3.94    5.46
   0   9  13    7.04    2.55
   0  -9  13   17.30    6.23
   0  -9  13    5.29    4.71
   0  -9  13    2.86    5.14
   0   9  14    9.85    4.10
   0   9 -14   16.61    6.22
   0   9  14    5.69    3.29
   0   9  14   11.32    3.78
   0   9  14    8.56    2.25
   0  -9  14   10.26    5.76
   0  -9  14    5.16    4.78
   0  -9  14   14.53    5.88
   0   9  15  107.00    5.84
   0   9 -15   94.04    8.25
   0  -9  15   95.33    8.19
   0  -9  15   88.76    6.79
   0  -9  15   86.48    7.34
   0   9 -16    1.87    6.49
   0   9 -16   11.79    7.40
   0   9  16    7.35    3.87
   0  -9  16   -5.45    5.84
   0  -9  16   -1.16    5.04
   0  -9  16   -2.37    6.46
   0   9  17    0.68    4.15
   0   9 -17   -1.94    6.89
   0   9 -17    8.02    7.33
   0  -9  17   -0.80    5.84
   0  -9  17    0.80    5.40
   0  -9  17    4.63    6.87
   0  -9  17   10.34    6.49
   0   9  18    2.66    4.34
   0   9 -18   -4.71    7.24
   0   9 -18    1.08    7.47
   0  -9  18    1.64    6.03
   0  -9  18    1.04    5.32
   0  -9  18    4.51    6.73
   0  -9  18   -4.92    6.41
   0   9 -19   37.74    7.64
   0   9 -19   38.32    8.86
   0   9  19   17.20    4.84
   0  -9  19   27.49    6.17
   0  -9  19   24.66    6.85
   0  -9  19   21.17    7.85
   0  -9  19   32.14    6.86
   0   9  20    4.82    4.62
   0   9 -20    1.45    7.72
   0   9 -20    8.53    8.77
   0  -9  20    3.99    6.48
   0  -9  20    2.93    5.72
   0  -9  20    9.08    7.65
   0  -9  20    0.82    6.57
   0   9  21    1.00    4.73
   0   9 -21    5.67    7.82
   0   9 -21    6.03    8.63
   0  -9  21   -3.51    6.48
   0  -9  21   -1.64    5.93
   0  -9  21   -2.54    7.54
   0  -9  21   -2.75    6.66
   0   9 -22   -0.42    8.72
   0   9  22    3.34    5.04
   0  -9  22    3.88    6.36
   0  -9  22    5.80    6.85
   0  -9  22    5.62    6.34
   0  -9  22    1.51    8.24
   0   9  23   11.36    5.24
   0   9 -23    0.86    9.13
   0  -9  23    1.02    6.52
   0  -9  23   10.66    6.87
   0  -9  23    0.55    7.05
   0   9  24   -4.55    5.57
   0   9 -24  -12.77   10.09
   0  -9  24    3.11    6.98
   0  -9  24    0.53    6.49
   0   9  25    1.42    5.71
   0   9 -25  -14.47    9.77
   0  -9  25   -3.30    6.82
   0  -9  25    0.64    7.21
   0   9 -26    8.58    9.30
   0   9 -26    0.93   10.05
   0   9  26    0.74    5.82
   0  -9  26   -2.56    7.17
   0   9  27    0.26    6.13
   0   9 -27  -14.45    9.93
   0   9 -27    7.62   10.16
   0  -9  27    4.99    9.65
   0  -9  27   -3.25    7.34
   0   9 -28  -10.76   10.76
   0   9  28   -5.30    6.34
   0  -9  28   -0.92    7.63
   0   9  29    4.93    6.85
   0  10   0   12.76    3.49
   0  10   0   10.38    4.59
   0  10   0    3.91    3.52
   0  10   0   11.58    5.13
   0 -10   0    9.77    3.59
   0 -10   0   17.15    3.21
   0 -10   0    9.41    3.47
   0 -10   0    7.01    5.42
   0 -10   0    9.34    2.91
   0 -10   0   12.74    4.15
   0  10   1   88.40    5.91
   0  10  -1  100.52    5.50
   0  10  -1   92.10    6.08
   0  10  -1   89.30    6.98
   0  10   1  101.48    5.05
   0  10   1  100.40    5.03
   0  10  -1   93.14    4.93
   0  10   1   91.59    6.67
   0 -10  -1   91.36    4.37
   0 -10   1  109.49    5.10
   0 -10  -1   93.78    7.57
   0 -10  -1   61.16    4.56
   0 -10   1   98.39    5.32
   0 -10   1   98.66    4.95
   0 -10  -1   96.47    4.89
   0 -10  -1   90.81    4.85
   0 -10   1   99.06    5.95
   0 -10   1   85.73    4.54
   0  10  -2    7.28    4.76
   0  10  -2    3.35    3.56
   0  10  -2    5.41    4.02
   0  10   2    2.40    4.34
   0  10   2    9.29    3.19
   0  10   2    5.87    3.29
   0  10   2    6.51    5.00
   0  10  -2    3.82    5.06
   0 -10   2    3.42    3.12
   0 -10  -2    8.24    2.70
   0 -10  -2   14.80    5.83
   0 -10   2    4.33    3.85
   0 -10  -2    5.47    3.08
   0 -10   2   25.05    3.47
   0 -10   2    0.94    4.14
   0 -10  -2    6.47    3.07
   0  10   3    8.26    4.25
   0  10  -3   13.31    3.66
   0  10   3   12.36    3.06
   0  10  -3    8.52    4.42
   0  10   3   12.50    3.43
   0  10  -3   10.70    5.53
   0  10   3   14.83    5.08
   0 -10   3   18.08    4.07
   0 -10  -3   15.88    2.55
   0 -10   3   19.93    4.47
   0 -10  -3   17.69    2.90
   0 -10  -3   15.40    5.91
   0 -10   3    9.96    3.35
   0 -10   3   27.87    3.72
   0 -10   3   11.89    4.58
   0 -10  -3   11.01    2.94
   0  10   4   18.46    4.41
   0  10   4   17.29    2.88
   0  10  -4   17.21    4.61
   0  10   4   26.59    3.87
   0  10  -4   26.55    5.84
   0  10  -4   20.05    3.86
   0  10   4   16.16    4.96
   0 -10   4   20.34    4.60
   0 -10   4   21.92    4.60
   0 -10  -4   19.34    2.62
   0 -10   4   26.59    4.00
   0 -10  -4   18.25    5.97
   0 -10   4   26.41    3.64
   0 -10   4   23.91    6.42
   0 -10   4   12.08    4.73
   0 -10  -4   18.45    2.71
   0  10  -5   98.63    6.45
   0  10   5   94.37    5.28
   0  10  -5  100.24    7.76
   0  10  -5   94.90    5.32
   0  10   5   93.59    6.26
   0  10   5   94.45    5.63
   0 -10   5   96.02    6.24
   0 -10  -5   87.16    3.49
   0 -10  -5   83.67    7.50
   0 -10   5   96.58    5.52
   0 -10   5   84.45    6.22
   0 -10   5   81.12    7.60
   0 -10   5   89.91    6.38
   0  10  -6   -7.77    5.79
   0  10  -6   -1.11    3.83
   0  10   6   -3.63    3.81
   0  10  -6   -1.84    4.83
   0  10   6    7.11    4.15
   0 -10  -6    1.01    1.56
   0 -10   6    0.86    4.70
   0 -10   6   -1.76    4.84
   0 -10  -6    2.56    5.95
   0 -10   6    5.96    6.05
   0 -10   6   -0.77    4.76
   0 -10   6    6.21    4.12
   0  10  -7   12.12    5.14
   0  10  -7    9.75    4.01
   0  10   7    9.21    4.29
   0  10   7   13.10    3.96
   0  10  -7    6.71    6.17
   0 -10   7   14.88    5.13
   0 -10   7   15.35    6.44
   0 -10   7    9.36    4.19
   0 -10   7   15.26    5.32
   0 -10  -7    6.85    5.92
   0 -10   7    9.61    5.00
   0  10  -8    6.95    6.46
   0  10   8   11.49    4.30
   0  10  -8   11.16    4.31
   0  10   8   10.22    3.73
   0  10  -8   10.30    5.34
   0 -10   8    5.95    4.90
   0 -10   8   17.17    6.24
   0 -10   8   11.40    4.36
   0 -10  -8    1.72    6.45
   0 -10   8    6.91    5.02
   0  10   9    6.36    3.60
   0  10   9    7.66    4.35
   0  10  -9    7.59    4.17
   0  10  -9   11.10    5.70
   0  10   9   11.12    3.73
   0  10  -9   15.52    6.60
   0 -10   9   14.32    5.40
   0 -10   9   13.49    6.51
   0 -10   9   11.29    5.35
   0 -10  -9   13.84    6.60
   0 -10   9    9.24    4.49
   0  10  10   11.77    3.40
   0  10 -10    8.61    6.27
   0  10 -10   17.27    4.36
   0  10  10   15.76    4.85
   0  10  10   15.35    3.60
   0  10 -10   11.67    5.87
   0 -10  10   16.19    5.64
   0 -10  10   14.16    6.43
   0 -10  10    6.94    5.47
   0 -10  10   16.28    4.52
   0  10  11    5.62    3.27
   0  10  11   -0.10    2.08
   0  10 -11    8.34    4.33
   0  10  11    1.67    4.82
   0  10 -11    5.31    6.13
   0  10  11    4.72    3.14
   0  10 -11   -2.45    6.78
   0 -10  11   15.14    6.54
   0 -10  11    6.31    4.50
   0 -10  11    2.26    5.50
   0  10  12    5.52    3.23
   0  10  12   -0.20    5.15
   0  10 -12    3.62    6.07
   0  10 -12    5.07    6.81
   0  10  12    6.36    4.32
   0 -10  12    7.79    4.72
   0 -10  12    3.68    5.84
   0 -10  12   22.57    6.92
   0  10 -13   -1.75    6.28
   0  10 -13   -0.98    7.21
   0  10  13    2.37    2.97
   0 -10  13    5.22    6.14
   0 -10  13    6.56    4.71
   0 -10  13    3.83    6.48
   0  10 -14   18.51    6.76
   0 -10  14   10.38    6.79
   0 -10  14   12.65    6.80
   0 -10  14   23.87    6.55
   0 -10  14   23.50    5.25
   0  10 -15   47.45    7.89
   0  10  15   31.16    4.38
   0 -10  15   28.61    5.76
   0 -10  15   47.06    7.51
   0 -10  15   31.63    7.29
   0 -10  15   37.83    6.63
   0  10 -16   44.09    8.00
   0  10  16   48.92    5.04
   0 -10  16   63.81    6.78
   0 -10  16   56.97    8.06
   0 -10  16   60.56    8.14
   0 -10  16   55.32    6.99
   0  10 -17   32.15    7.73
   0  10  17   34.83    4.98
   0 -10  17   39.44    7.78
   0 -10  17   32.05    5.80
   0 -10  17   28.33    7.77
   0 -10  17   39.97    7.07
   0  10  18    1.47    4.47
   0  10 -18   11.38    7.63
   0  10 -18    8.87    8.48
   0 -10  18    5.57    6.31
   0 -10  18   -3.13    5.76
   0 -10  18    4.75    7.30
   0 -10  18    0.61    6.75
   0  10  19    1.34    4.84
   0  10 -19   -2.22    7.47
   0  10 -19   -9.17    8.65
   0 -10  19   -7.51    6.57
   0 -10  19    1.86    5.70
   0 -10  19    0.71    7.84
   0 -10  19   -1.52    6.78
   0  10  20   15.27    5.11
   0  10 -20   25.72    8.60
   0  10 -20   18.55    9.13
   0 -10  20   23.88    7.11
   0 -10  20   18.12    6.37
   0 -10  20   19.79    8.09
   0 -10  20    9.82    7.37
   0  10 -21   27.12    8.63
   0  10 -21   15.73    9.19
   0  10  21   17.73    5.36
   0 -10  21   13.72    8.06
   0 -10  21   14.49    6.38
   0 -10  21    9.83    7.44
   0 -10  21   17.19    7.03
   0  10 -22   13.65    9.01
   0  10 -22    6.59    9.35
   0  10  22   19.88    5.60
   0 -10  22   19.19    6.43
   0 -10  22   14.21    7.52
   0 -10  22    7.52    8.43
   0 -10  22   19.18    7.38
   0  10 -23    1.28    8.81
   0  10 -23    6.81    9.54
   0  10  23    2.00    5.61
   0 -10  23    3.26    7.31
   0 -10  23    4.02    6.81
   0 -10  23    6.14    8.42
   0  10  24    3.02    5.68
   0  10 -24    2.80   10.24
   0 -10  24   -5.10    9.47
   0 -10  24   -4.66    7.66
   0 -10  24   -5.56    7.31
   0  10  25   -4.34    6.03
   0 -10  25   -3.97    9.48
   0 -10  25    6.89    7.43
   0  10  26    1.75    6.04
   0  10 -26    5.39   10.35
   0 -10  26   -0.89    7.67
   0  10  27   -3.36    6.53
   0 -10  27    7.70    7.88
   0  10  28    3.75    6.90
   0 -10  28    7.01    8.23
   0  11   0   -1.40    5.34
   0  11   0   -3.00    4.04
   0  11   0    1.32    3.91
   0 -11   0    3.71    3.79
   0 -11   0    5.62    3.27
   0 -11   0    0.63    6.28
   0 -11   0   -2.89    3.87
   0  11   1   72.53    4.84
   0  11  -1   63.87    5.27
   0  11   1   65.85    4.86
   0  11  -1   71.44    6.91
   0  11   1   67.88    6.82
   0  11  -1   71.70    4.94
   0 -11  -1   70.33    4.73
   0 -11   1   68.28    4.38
   0 -11  -1   72.02    4.73
   0 -11   1   73.44    5.07
   0 -11   1   78.61    5.30
   0 -11  -1   61.88    7.96
   0 -11  -1   63.93    3.91
   0  11   2   80.03    4.83
   0  11  -2   90.96    6.00
   0  11   2   87.69    5.20
   0  11  -2   86.88    5.26
   0  11  -2   91.44    7.40
   0  11   2   86.52    7.20
   0  11   2   81.71    6.26
   0 -11  -2   81.32    4.54
   0 -11  -2   83.46    4.78
   0 -11   2   81.36    4.84
   0 -11   2   77.22    4.80
   0 -11   2   92.21    5.69
   0 -11  -2   87.84    8.28
   0 -11  -2   73.99    4.18
   0 -11   2  101.66    6.61
   0  11   3   33.88    5.21
   0  11   3   33.05    3.84
   0  11  -3   32.68    5.12
   0  11  -3   26.22    6.54
   0  11   3   33.40    5.96
   0  11   3   33.70    4.35
   0  11  -3   32.94    4.52
   0 -11  -3   26.75    2.99
   0 -11   3   22.49    4.07
   0 -11   3   62.87    4.67
   0 -11   3   26.12    5.06
   0 -11  -3   37.08    3.56
   0 -11  -3   32.90    3.69
   0 -11  -3   33.34    7.15
   0 -11   3   29.30    5.44
   0 -11   3   68.20    4.83
   0  11   4   76.69    6.02
   0  11  -4   82.38    5.39
   0  11   4   87.27    4.37
   0  11  -4   90.30    6.51
   0  11   4   89.29    6.91
   0  11  -4   81.30    7.79
   0  11   4   90.70    5.37
   0 -11   4   89.22    5.36
   0 -11   4   87.00    8.08
   0 -11   4   82.40    6.21
   0 -11  -4   80.94    4.04
   0 -11  -4   90.76    8.35
   0 -11   4  110.62    5.80
   0 -11   4   95.87    6.47
   0 -11   4   98.77    6.78
   0 -11  -4   80.30    4.20
   0  11   5   19.52    4.88
   0  11  -5   29.65    6.88
   0  11   5   25.66    5.59
   0  11  -5   27.45    5.35
   0  11   5   22.10    4.22
   0  11  -5   25.58    4.55
   0 -11   5   18.51    5.16
   0 -11   5   21.75    5.31
   0 -11   5   33.45    4.09
   0 -11  -5   21.81    2.58
   0 -11  -5   21.55    6.86
   0 -11   5   31.75    4.63
   0 -11   5   21.60    5.41
   0 -11   5   21.86    7.00
   0  11   6    2.51    4.28
   0  11   6    8.07    5.33
   0  11  -6    0.36    4.26
   0  11   6    5.11    4.49
   0  11  -6    3.92    5.40
   0  11  -6   -0.28    6.71
   0 -11   6    5.15    5.17
   0 -11   6    0.37    5.27
   0 -11   6   -5.55    4.48
   0 -11   6    7.65    6.96
   0 -11  -6    9.53    6.88
   0 -11   6    5.85    5.08
   0  11  -7    1.31    4.34
   0  11   7    2.93    4.28
   0  11  -7    8.07    5.70
   0  11  -7   -2.93    6.79
   0  11   7    0.56    4.46
   0  11   7    5.39    5.07
   0 -11   7   -0.48    5.45
   0 -11  -7   -0.64    6.68
   0 -11   7   -7.21    4.58
   0 -11   7    0.96    6.90
   0 -11   7    0.22    5.04
   0  11   8   93.92    6.01
   0  11  -8  100.65    7.67
   0  11   8   95.61    6.14
   0  11   8   90.17    6.71
   0  11   8   87.75    5.76
   0  11  -8   92.26    5.97
   0  11  -8   99.11    8.57
   0 -11   8   90.83    8.94
   0 -11   8  102.49    7.37
   0 -11  -8   88.56    8.64
   0 -11   8   94.95    6.23
   0 -11   8   91.55    7.40
   0  11  -9    5.62    6.91
   0  11   9    5.53    4.56
   0  11  -9    1.50    4.46
   0  11   9    6.26    4.02
   0  11   9    2.17    4.02
   0  11  -9    9.21    5.90
   0 -11   9   10.71    6.20
   0 -11   9    1.46    5.64
   0 -11   9   -5.14    6.74
   0 -11  -9    5.46    7.15
   0 -11   9   13.67    4.84
   0  11  10   84.48    5.35
   0  11  10   84.55    6.55
   0  11 -10   75.81    8.90
   0  11 -10   89.80    7.82
   0 -11  10   82.94    6.49
   0 -11  10   96.32    9.30
   0 -11  10   92.32    7.67
   0 -11  10   90.15    7.68
   0  11 -11   -4.22    6.32
   0  11 -11   -1.99    7.02
   0  11  11    2.25    3.51
   0 -11  11    3.48    4.78
   0 -11  11   -1.30    7.27
   0 -11  11    3.75    5.64
   0 -11  11   -2.95    6.12
   0  11 -12    6.82    7.46
   0  11 -12   -1.47    6.73
   0  11  12    3.14    3.48
   0 -11  12   10.36    6.48
   0 -11  12   -1.98    4.99
   0 -11  12   -5.89    7.45
   0  11 -13   11.96    7.76
   0  11 -13    7.69    6.86
   0 -11  13    9.94    6.49
   0 -11  13    8.22    7.38
   0 -11  13    7.97    5.28
   0  11 -14   30.85    8.50
   0  11 -14   27.26    7.52
   0 -11  14   25.35    7.01
   0 -11  14   21.16    7.75
   0 -11  14   30.63    5.77
   0  11  15    6.35    3.92
   0  11 -15    4.68    7.20
   0  11 -15   -3.74    8.01
   0 -11  15    8.85    6.36
   0 -11  15   10.90    5.72
   0 -11  15    9.54    6.96
   0 -11  15    0.66    7.05
   0  11 -16    2.09    7.65
   0  11  16   -0.17    4.05
   0 -11  16    6.98    5.58
   0 -11  16   17.83    6.95
   0 -11  16    1.00    7.43
   0 -11  16   10.25    7.20
   0  11 -17   -1.81    7.56
   0  11  17   -1.09    4.08
   0 -11  17   -0.23    5.84
   0 -11  17    3.39    6.60
   0 -11  17    5.02    7.32
   0 -11  17    3.44    7.10
   0  11 -18  -13.92    8.40
   0  11  18    1.33    4.58
   0 -11  18    4.08    5.73
   0 -11  18    4.41    7.13
   0 -11  18    1.35    7.47
   0 -11  18    3.21    7.60
   0  11 -19  -10.95    8.06
   0  11 -19    5.08    8.95
   0  11  19    3.14    4.67
   0 -11  19   -0.74    7.85
   0 -11  19   -7.17    6.26
   0 -11  19   -3.72    7.82
   0 -11  19    4.82    7.18
   0  11 -20   28.74    9.09
   0  11 -20   19.67    9.59
   0  11  20   19.49    5.18
   0 -11  20   13.88    8.34
   0 -11  20   11.74    6.48
   0 -11  20   15.35    7.94
   0 -11  20   14.44    7.41
   0  11 -21   -4.20    8.76
   0  11 -21   -1.35    9.38
   0  11  21    2.53    5.30
   0 -11  21    5.28    6.83
   0 -11  21   11.95    7.94
   0 -11  21   15.97    8.93
   0 -11  21    1.67    7.07
   0  11  22    1.31    5.40
   0  11 -22   16.74   10.39
   0  11 -22    5.66    9.23
   0 -11  22   -5.81    7.28
   0 -11  22   -1.66    8.97
   0 -11  22    2.74    8.00
   0 -11  22   -3.00    6.80
   0  11 -23  -10.56   10.27
   0  11 -23    5.84    9.06
   0  11  23    1.13    5.69
   0 -11  23   -1.41    7.22
   0 -11  23    4.71    8.49
   0  11  24    5.18    5.88
   0  11 -24    0.46    9.46
   0  11 -24   10.82   10.39
   0 -11  24   12.57    7.42
   0 -11  24    1.33    9.65
   0  11  25  -15.18    6.48
   0  11 -25   -7.56   11.13
   0 -11  25    0.61    7.63
   0  11  26    0.51    6.25
   0 -11  26   -1.88    7.96
   0  11  27    5.23    6.56
   0 -11  27    2.58    8.17
   0  12   0   42.60    4.79
   0  12   0   36.06    4.86
   0  12   0   48.27    7.13
   0 -12   0   37.72    8.11
   0 -12   0   39.41    3.96
   0 -12   0   45.56    4.82
   0  12  -1    2.50    4.56
   0  12  -1    6.13    4.47
   0  12   1    4.48    4.02
   0  12  -1   -0.26    6.42
   0  12   1   -0.79    4.19
   0  12   1   -3.98    5.76
   0 -12   1    0.65    4.27
   0 -12   1  -41.12    3.62
   0 -12  -1    1.88    3.96
   0 -12  -1    0.30    3.15
   0 -12   1    2.80    3.72
   0 -12   1   -5.88    4.56
   0 -12  -1    1.05    6.98
   0 -12  -1  -36.29    3.38
   0  12  -2    6.29    6.74
   0  12   2   -2.43    4.17
   0  12  -2   -0.88    4.31
   0  12   2    0.13    3.78
   0  12  -2    7.57    4.81
   0  12   2   -2.90    5.70
   0 -12  -2   -1.40    6.97
   0 -12  -2    0.63    2.90
   0 -12   2   -2.67    4.46
   0 -12  -2   -4.54    3.92
   0 -12   2    0.78    3.73
   0  12   3   32.14    6.67
   0  12  -3   45.41    7.26
   0  12   3   34.80    4.72
   0  12  -3   38.90    4.88
   0  12   3   26.72    3.89
   0  12  -3   18.34    5.17
   0 -12   3   30.82    5.25
   0 -12  -3   26.37    3.07
   0 -12   3    5.65    3.42
   0 -12  -3   28.01    7.23
   0 -12  -3   28.24    3.77
   0 -12   3   27.34    4.26
   0  12   4   18.88    6.07
   0  12  -4   13.23    4.72
   0  12   4   13.90    4.38
   0  12  -4   16.29    6.94
   0  12  -4   20.60    5.63
   0 -12   4   17.24    5.31
   0 -12   4   15.64    5.61
   0 -12   4   41.86    4.49
   0 -12  -4    8.09    7.30
   0 -12   4   14.11    7.28
   0 -12   4   12.97    4.21
   0 -12   4    9.56    5.07
   0  12  -5    2.16    4.57
   0  12   5    5.37    4.14
   0  12   5   -0.84    5.17
   0  12  -5   10.71    5.51
   0  12  -5    4.80    6.83
   0  12   5    4.85    5.95
   0 -12   5   16.17    4.42
   0 -12   5    5.45    5.55
   0 -12  -5   -1.76    7.03
   0 -12   5    2.47    7.25
   0 -12   5    1.91    5.12
   0 -12   5    0.80    4.10
   0  12   6    8.11    5.69
   0  12  -6    3.84    4.56
   0  12   6   -0.62    4.02
   0  12  -6    5.87    7.06
   0  12   6   -1.96    5.05
   0  12  -6   -2.78    5.57
   0 -12   6    1.27    4.42
   0 -12  -6    1.06    7.17
   0 -12   6    1.77    7.41
   0 -12   6  -11.21    5.68
   0 -12   6   -4.47    5.63
   0 -12   6   20.08    4.08
   0  12   7    1.86    5.42
   0  12   7    8.38    4.43
   0  12  -7    7.30    4.67
   0  12   7    9.58    4.98
   0  12  -7    9.32    6.07
   0  12  -7    3.50    7.06
   0 -12   7    4.97    5.56
   0 -12   7    5.87    4.88
   0 -12   7    6.04    7.68
   0 -12  -7   12.40    7.55
   0 -12   7   10.85    5.73
   0  12   8    6.16    5.53
   0  12  -8   11.14    7.55
   0  12   8    9.60    5.00
   0  12   8    5.29    4.75
   0  12  -8   10.81    6.11
   0 -12  -8   15.28    7.92
   0 -12   8    9.66    6.13
   0 -12   8   16.12    5.94
   0 -12   8   10.23    5.02
   0 -12   8   12.15    7.92
   0  12  -9   -0.34    7.75
   0  12   9   -4.32    4.52
   0  12  -9   -2.98    6.25
   0  12   9    1.15    5.39
   0 -12   9    6.33    6.19
   0 -12  -9   -3.91    7.66
   0 -12   9   -0.72    7.48
   0 -12   9    3.64    6.07
   0 -12   9   -2.97    4.95
   0  12  10   29.74    4.81
   0  12  10   24.32    5.52
   0  12 -10   22.53    7.97
   0  12 -10   29.83    7.00
   0 -12  10   32.16    5.55
   0 -12  10   32.49    6.78
   0 -12  10   27.34    8.32
   0 -12  10   28.58    6.79
   0  12  11   11.08    4.17
   0  12 -11   13.18    8.21
   0  12 -11    7.74    6.75
   0  12  11    5.49    5.15
   0 -12  11   13.02    6.39
   0 -12  11    7.38    5.25
   0 -12  11   25.67    8.13
   0 -12  11   -1.71    6.34
   0  12 -12   28.60    8.56
   0  12 -12    1.87    7.09
   0 -12  12   12.44    6.46
   0 -12  12    4.57    5.22
   0 -12  12    2.91    7.66
   0 -12  12   11.01    7.15
   0  12 -13    4.24    6.92
   0  12 -13    6.42    8.47
   0 -12  13   -8.49    5.54
   0 -12  13   -5.48    7.61
   0 -12  13   -2.17    6.96
   0  12 -14   30.22    8.08
   0  12 -14   40.40    9.36
   0 -12  14   30.27    6.21
   0 -12  14   18.33    8.04
   0 -12  14   21.60    7.75
   0  12 -15   -2.00    8.08
   0  12 -15    1.77    7.68
   0  12  15    0.69    3.91
   0 -12  15    4.26    5.69
   0 -12  15    3.70    7.01
   0 -12  15    9.58    8.15
   0  12 -16   25.41    8.05
   0  12 -16   12.32    9.24
   0  12  16   28.63    4.51
   0 -12  16   23.93    7.57
   0 -12  16   22.16    6.32
   0 -12  16    1.48    7.68
   0 -12  16   18.49    7.53
   0  12 -17   -1.53    7.85
   0  12  17    5.22    4.26
   0 -12  17   -0.75    6.36
   0 -12  17    2.53    7.42
   0 -12  17   16.02    8.32
   0 -12  17   -1.98    7.19
   0  12 -18   12.32    8.74
   0  12  18   -0.97    4.50
   0 -12  18   -0.78    6.64
   0 -12  18    1.13    7.88
   0 -12  18   -0.75    8.32
   0 -12  18    2.70    6.97
   0  12 -19    9.46    8.73
   0  12  19    5.61    4.70
   0 -12  19   -2.13    6.68
   0 -12  19   -3.50    7.98
   0 -12  19   17.58    8.81
   0 -12  19   -3.44    7.48
   0  12 -20   -1.28    8.92
   0  12  20    2.90    5.21
   0 -12  20   10.15    6.98
   0 -12  20    4.85    8.36
   0 -12  20    8.28    8.81
   0 -12  20   15.43    7.88
   0  12 -21   10.94   10.13
   0  12 -21    3.09    8.96
   0  12  21   -0.86    5.47
   0 -12  21   -1.42    7.11
   0 -12  21   -5.27    8.66
   0 -12  21    2.51    8.57
   0  12 -22   12.27   10.96
   0  12 -22   20.96    9.74
   0  12  22   19.71    6.08
   0 -12  22    4.33    9.02
   0 -12  22    6.41    7.47
   0 -12  22   -2.27    8.57
   0  12  23    7.11    5.88
   0  12 -23   10.09   10.97
   0  12 -23   -7.05    9.75
   0 -12  23    7.50    7.63
   0 -12  23   -2.69    9.59
   0  12  24    3.10    6.16
   0 -12  24   -1.55    7.55
   0  12  25   -6.40    6.59
   0 -12  25    6.66    7.97
   0  12  26    6.62    6.72
   0 -12  26   10.78    8.66
   0  13   0    3.58    4.56
   0  13   0   -5.07    7.31
   0 -13   0    7.75    8.41
   0 -13   0    0.47    4.55
   0  13  -1   18.76    5.19
   0  13   1   24.83    7.18
   0  13   1   13.04    4.57
   0  13  -1   33.63    7.60
   0 -13  -1   21.96    4.59
   0 -13   1   20.12    4.90
   0 -13  -1   16.68    8.65
   0  13  -2   77.37    8.49
   0  13   2   98.92    8.49
   0  13  -2   81.82    6.50
   0  13   2   90.23    5.42
   0 -13   2   92.88    6.33
   0 -13  -2  101.70   10.65
   0 -13   2   85.89    5.41
   0  13  -3   32.71    5.98
   0  13  -3   49.22    8.07
   0  13   3   47.17    7.20
   0 -13   3  -48.73    4.04
   0 -13   3  -23.99    4.02
   0 -13   3   31.89    4.54
   0 -13  -3   26.42    8.93
   0  13   4   47.00    7.18
   0  13  -4   37.36    8.13
   0  13  -4   31.22    5.96
   0 -13  -4   33.05    8.53
   0 -13   4   35.44    8.93
   0 -13   4   36.07    4.87
   0  13  -5   -0.46    5.90
   0  13  -5   -4.56    7.65
   0  13   5  -16.13    6.23
   0 -13  -5    5.84    8.31
   0 -13   5    2.35    8.12
   0 -13   5   -3.38    5.78
   0 -13   5    3.90    4.56
   0 -13   5   14.35    3.94
   0  13   6    2.80    6.16
   0  13  -6   -5.02    7.68
   0  13  -6   -6.13    6.23
   0 -13  -6    4.69    8.05
   0 -13   6   -1.67    5.83
   0 -13   6    1.44    4.43
   0 -13   6   -1.18    8.20
   0  13  -7   -2.59    6.08
   0  13   7    5.87    6.18
   0  13  -7    1.72    7.84
   0 -13   7   20.42    5.20
   0 -13   7    4.72    8.61
   0 -13  -7    3.52    7.99
   0 -13   7   15.11    4.53
   0 -13   7    1.76    5.94
   0  13   8   14.36    6.30
   0  13   8   19.73    5.26
   0  13  -8   13.78    8.02
   0  13  -8   13.39    6.66
   0 -13  -8   16.81    8.54
   0 -13   8   19.42    6.59
   0 -13   8   11.07    8.50
   0 -13   8   22.41    6.51
   0 -13   8   18.06    5.61
   0  13   9   -2.30    4.90
   0  13  -9   -1.09    8.23
   0  13  -9    0.29    6.52
   0  13   9    3.99    5.76
   0 -13   9   -5.61    5.62
   0 -13   9   -0.79    8.07
   0 -13   9    0.30    6.33
   0 -13   9    3.04    6.16
   0  13  10   19.73    5.11
   0  13 -10   21.22    8.60
   0  13 -10   14.47    7.02
   0  13  10    9.28    5.77
   0 -13  10   22.12    5.94
   0 -13  10   23.43    8.74
   0 -13  10   16.73    6.63
   0 -13  10   19.67    6.89
   0  13 -11    8.03    8.29
   0  13 -11   12.30    7.01
   0 -13  11   -0.23    5.74
   0 -13  11   -9.57    8.46
   0 -13  11    4.67    6.71
   0 -13  11    7.25    6.89
   0  13 -12    2.75    8.30
   0  13 -12   -2.64    7.21
   0 -13  12    8.48    5.78
   0 -13  12    0.80    8.34
   0 -13  12   -0.64    6.60
   0 -13  12   -3.46    7.12
   0  13 -13    5.25    8.52
   0  13 -13    8.94    7.52
   0 -13  13   -0.73    5.81
   0 -13  13   14.08    8.49
   0 -13  13   -3.90    7.04
   0 -13  13   -3.61    7.27
   0  13 -14   -2.15    7.51
   0  13 -14    8.70    8.95
   0 -13  14    9.87    7.64
   0 -13  14    3.63    8.51
   0 -13  14   10.99    6.18
   0  13 -15   12.76    9.09
   0  13 -15   11.54    8.12
   0  13  15    8.07    4.34
   0 -13  15    6.16    6.42
   0 -13  15   10.13    8.82
   0 -13  15    2.48    7.66
   0  13 -16   -3.93    9.51
   0  13 -16   -3.88    8.00
   0  13  16   -5.48    4.35
   0 -13  16   -2.21    7.96
   0 -13  16   -7.92    6.49
   0 -13  16    1.63    8.81
   0  13 -17   -0.45    9.02
   0  13 -17    2.41    8.58
   0  13  17   -0.57    4.50
   0 -13  17  -12.43    6.96
   0 -13  17    9.01    9.14
   0 -13  17   -9.91    8.13
   0  13 -18    3.24   10.02
   0  13 -18    8.33    8.87
   0  13  18    9.06    4.80
   0 -13  18    1.94    7.03
   0 -13  18   -4.52    9.24
   0 -13  18   -1.18    8.44
   0  13  19    1.83    4.70
   0  13 -19    2.59    8.81
   0 -13  19    2.57    7.17
   0 -13  19    6.58    9.33
   0 -13  19    4.91    8.52
   0  13  20   -2.31    5.11
   0  13 -20    1.78    9.34
   0 -13  20    3.52    7.59
   0 -13  20   -2.48    9.16
   0 -13  20   11.41    8.95
   0  13  21    2.39    5.27
   0  13 -21    0.92    9.66
   0 -13  21  -10.93    9.33
   0 -13  21    1.21    7.59
   0 -13  21   18.98    9.59
   0 -13  22   -8.98    7.77
   0 -13  23    2.23    7.88
   0 -13  24   -4.25    8.43
   0  14   0    3.06    7.60
   0 -14   0    4.68    8.13
   0  14  -1    8.19    7.66
   0  14   1    3.86    6.99
   0  14  -1    2.96    4.88
   0 -14   1    8.12    8.89
   0 -14   1   19.20    4.43
   0 -14  -1   11.08    8.72
   0  14  -2   -2.40    5.25
   0  14  -2   -2.92    7.57
   0  14   2   11.24    7.26
   0 -14   2   -5.28    5.38
   0 -14  -2    4.26    8.74
   0 -14   2   -0.21    3.66
   0  14  -3   16.52    5.66
   0  14  -3   19.00    7.99
   0  14   3   30.46    7.36
   0 -14  -3   37.12    9.17
   0 -14   3   39.72    5.65
   0  14  -4    5.03    5.71
   0  14  -4    4.11    7.67
   0  14   4    8.66    6.96
   0 -14  -4    4.70    8.33
   0 -14   4  -56.77    4.67
   0 -14   4    8.14    8.95
   0 -14   4  -60.12    4.81
   0  14  -5    9.71    6.02
   0  14  -5   27.07    8.50
   0  14   5   18.32    6.98
   0 -14   5   26.71    6.32
   0 -14  -5   20.97    9.00
   0 -14   5   18.02    9.31
   0  14  -6    3.85    6.12
   0  14   6    4.05    6.59
   0  14  -6   -4.33    8.44
   0 -14  -6    0.86    8.92
   0 -14   6   -4.04    6.48
   0 -14   6    4.74    8.46
   0  14   7    6.87    5.74
   0  14  -7    1.09    6.42
   0  14  -7   -7.77    8.06
   0  14   7    8.30    6.56
   0 -14   7    6.12    6.54
   0 -14   7   -3.88    9.27
   0 -14  -7    1.28    8.48
   0  14   8   -3.51    5.55
   0  14  -8   -1.14    6.50
   0  14  -8    1.90    8.23
   0  14   8   -7.05    6.55
   0 -14   8   -6.13    6.57
   0 -14   8   -6.49    9.12
   0 -14  -8    2.56    8.50
   0  14  -9    2.11    6.88
   0  14  -9    8.95    8.55
   0 -14   9    2.63    6.76
   0 -14   9    5.65    8.70
   0 -14   9   19.40    5.70
   0  14 -10    7.25    7.29
   0  14 -10    1.20    8.66
   0 -14  10    4.89    7.24
   0 -14  10   -5.23    8.83
   0 -14  10    0.24    5.82
   0  14 -11    4.29    7.03
   0  14 -11    4.09    8.77
   0 -14  11   10.84    7.29
   0 -14  11   13.58    9.19
   0 -14  11   -8.34    6.49
   0  14 -12   -6.90    7.48
   0  14 -12   -3.78    8.93
   0 -14  12   -9.96    7.87
   0 -14  12   -1.76    9.19
   0 -14  12   -4.03    6.21
   0  14 -13    1.08    7.93
   0  14 -13   -7.74    9.49
   0 -14  13    8.29    8.10
   0 -14  13    7.50    9.11
   0 -14  13    0.78    6.35
   0  14 -14   -3.37    8.32
   0  14 -14   16.76    9.82
   0 -14  14   -3.59    7.72
   0 -14  14    3.10    9.43
   0 -14  14    7.50    6.79
   0  14 -15   10.91    8.63
   0  14 -15   11.75    9.91
   0 -14  15    9.67    8.37
   0 -14  15   13.76    9.73
   0 -14  15    6.35    7.02
   0  14 -16    9.30    8.90
   0  14 -16   -0.46    9.81
   0 -14  16    4.24    8.45
   0 -14  16    7.12    9.33
   0 -14  16    3.69    7.14
   0  14 -17    1.91   10.52
   0  14 -17   13.85    9.27
   0 -14  17   -0.45    9.78
   0 -14  17    4.80    8.62
   0  14 -18   12.24   10.59
   0  14 -18   12.17    9.20
   0 -14  18   -8.49    9.86
   0 -14  18    0.83    9.04
   0  14 -19    0.45    9.45
   0 -14  19   -0.45    9.99
   0 -14  19   -7.26    9.43
   0  14 -20    6.05    9.96
   0 -14  20    1.80   10.18
   0 -14  20    7.93    9.91
   0 -14  21   -2.24   10.51
   0  15   0    2.31    8.01
   0 -15   0    2.80    9.20
   0  15  -1    8.84    8.39
   0  15   1    8.99    7.84
   0 -15   1   20.54    9.70
   0 -15  -1   11.21    9.11
   0  15  -2    3.14    8.20
   0  15   2   -0.93    7.59
   0 -15  -2    7.48    9.37
   0  15  -3   31.91    9.15
   0  15   3   32.65    8.16
   0 -15  -3   38.35   10.25
   0  15   4   -7.61    7.62
   0  15  -4   -8.10    8.63
   0 -15  -4   -3.74    9.32
   0 -15   4    7.02    8.94
   0  15  -5    0.75    8.23
   0  15   5    4.53    7.49
   0  15  -5   -7.30    6.38
   0 -15   5    1.41    9.16
   0 -15  -5   -3.74    9.39
   0  15  -6   -3.21    6.58
   0  15  -6   -6.96    8.83
   0  15   6   -1.02    6.27
   0 -15  -6   -5.13    9.23
   0 -15   6   -8.69    6.73
   0 -15   6  -10.32    9.59
   0  15  -7    7.90    6.78
   0  15  -7   13.07    8.94
   0 -15   7    5.66    9.65
   0 -15  -7    3.72    9.47
   0 -15   7    1.94    6.85
   0  15  -8    1.62    9.02
   0  15  -8    7.14    7.39
   0 -15   8   -8.52    9.91
   0 -15   8    2.04    7.04
   0  15  -9   -8.73    9.35
   0  15  -9   -1.87    7.30
   0 -15   9  -11.40    9.90
   0 -15   9    0.92    7.07
   0  15 -10   -5.12    9.20
   0  15 -10   12.76    7.47
   0 -15  10    6.18    9.45
   0 -15  10   -0.64    7.74
   0  15 -11   -1.75    9.14
   0  15 -11    4.46    7.72
   0 -15  11    4.29    9.99
   0 -15  11   15.68    7.80
   0  15 -12    4.91    9.76
   0  15 -12    5.37    7.94
   0 -15  12    8.14    9.90
   0 -15  12    5.91    7.88
   0  15 -13    1.83    9.71
   0  15 -13    8.97    8.58
   0 -15  13    6.24    9.97
   0 -15  13   -6.14    8.22
   0  15 -14   11.70   10.36
   0  15 -14   -1.95    8.53
   0 -15  14    2.41   10.27
   0 -15  14   -0.37    8.39
   0  15 -15    2.88   10.48
   0  15 -15    5.67    8.75
   0 -15  15    0.48   10.17
   0 -15  15    8.94    8.65
   0  15 -16   -7.39   11.18
   0  15 -16   10.92    9.50
   0 -15  16   -6.77   10.33
   0 -15  16    1.21    8.83
   0  15 -17   10.05    9.80
   0 -15  17    1.46   10.52
   0 -15  17   -7.07    9.43
   0  15 -18   13.58   10.21
   0 -15  18   18.45   10.94
   0 -15  18   -2.15    9.42
   0 -15  19   17.97   11.23
   0 -15  20   -3.42   10.93
   0  16   0   18.76    8.92
   0 -16   0   -6.11   10.16
   0  16   1    6.88    8.43
   0  16  -1    1.82    8.77
   0 -16   1    4.58   10.11
   0 -16  -1  -12.23   10.55
   0  16  -2   -2.24    8.84
   0  16   2   -5.35    8.10
   0 -16  -2   -5.08   10.03
   0  16   3    7.77    8.17
   0  16  -3   -1.92    9.23
   0 -16  -3   -4.56    9.99
   0  16  -4   -7.86    9.36
   0 -16   4  -13.80   10.91
   0 -16  -4   -1.01   10.26
   0  16  -5    6.44    8.99
   0  16   5   -5.58    6.94
   0 -16  -5   -8.61   10.57
   0 -16   5   -2.05   10.64
   0  16  -6   11.13    9.47
   0 -16  -6   11.61    9.70
   0 -16   6    1.54    9.94
   0  16  -7    5.91    9.84
   0 -16   7   -4.63   10.31
   0  16  -8    7.35    9.44
   0 -16   8    7.74   10.61
   0  16  -9  -12.41   10.13
   0 -16   9    8.76   10.22
   0  16 -10    7.25   10.53
   0  16 -10    4.73    7.62
   0 -16  10   -5.69   10.68
   0  16 -11    7.88   10.04
   0  16 -11    6.72    8.27
   0 -16  11    4.67   10.41
   0 -16  11   -7.62    8.14
   0  16 -12   -5.18    8.54
   0  16 -12   -5.69   10.42
   0 -16  12   -6.13    8.98
   0 -16  12   13.52   10.91
   0  16 -13   -1.93    8.81
   0  16 -13   10.66   10.87
   0 -16  13   -2.62    8.93
   0 -16  13    8.34   11.06
   0  16 -14   -4.02    9.24
   0 -16  14   -4.70   11.16
   0 -16  14   -1.94    9.25
   0  16 -15    4.18    9.55
   0 -16  15    4.84    9.41
   0  16 -16   -0.87   10.33
   0 -16  16   -4.59    9.56
   0  17   0   -6.39    9.22
   0 -17   0    1.10   11.31
   0  17  -1    8.11    9.47
   0 -17  -1   -3.85   11.05
   0 -17   1    6.63   10.84
   0  17  -2    9.12    9.47
   0 -17  -2   17.60   10.94
   0  17  -3    3.66    9.57
   0 -17  -3   10.43   10.96
   0  17  -4    1.25   10.09
   0 -17  -4   11.49   10.91
   0 -17   4   -7.76   11.63
   0  17  -5    8.98    9.81
   0 -17   5    1.11   11.00
   0 -17  -5   -3.27   10.99
   0  17  -6    2.19   10.10
   0  17  -7   -0.45   10.19
   0  17  -8   16.53   10.50
   0  17  -9    4.22   10.38
   0  17 -10   -0.48   10.87
   0  18  -3    0.86   10.33
   0  18  -4   -6.62   10.42
   0  18  -5   -1.36   10.89
   0  18  -6   -5.56   11.07
  -1   0  32    0.98    7.69
  -1   0  31    3.49    7.77
   1   0 -31   -6.58    8.25
  -1   0  30    1.86    7.19
   1   0 -30    8.70    7.68
  -1   0  29    0.60    6.84
   1   0 -29    7.74    7.62
  -1   0  28    6.71    6.79
   1   0 -28   13.95    5.54
   1   0 -28   -2.17    6.96
   1   0 -27   -4.14    6.81
  -1   0  27   11.86    6.96
   1   0 -26   11.63    6.57
  -1   0  26   15.50    6.51
   1   0 -25   -2.44    6.37
  -1   0  25   -0.37    3.87
  -1   0  25   -4.44    6.33
   1   0 -24   99.01    7.78
  -1   0  24   95.88    5.58
   1   0 -24  114.09    7.85
  -1   0  24   89.33    7.66
  -1   0  24   97.74    7.77
   1   0 -23    6.86    5.52
  -1   0  23   -3.85    3.67
   1   0 -23    8.59    5.50
  -1   0  23    3.76    6.02
  -1   0  23   -2.14    5.59
   1   0 -22    1.39    5.25
   1   0 -22    4.97    3.37
  -1   0  22    3.82    3.49
   1   0 -22    9.71    5.36
  -1   0  22    6.80    5.89
  -1   0  22    6.82    5.50
  -1   0  21   -2.48    5.42
   1   0 -21    3.74    4.97
  -1   0  21   -0.78    3.37
   1   0 -21   -2.20    3.15
   1   0 -21    2.06    5.30
  -1   0  21    4.86    5.47
  -1   0  21    0.22    5.15
  -1   0  20   60.93    6.01
   1   0 -20   65.79    6.22
   1   0 -20   53.13    3.86
  -1   0  20   66.79    4.23
  -1   0  20   57.10    6.09
   1   0 -20   70.49    6.00
  -1   0  20   68.59    6.23
  -1   0  19    4.87    4.61
   1   0 -19   -2.97    4.67
  -1   0  19    1.33    2.94
   1   0 -19    2.04    2.88
   1   0 -19    2.03    4.55
  -1   0  19   -3.43    4.75
  -1   0  19   -2.32    4.61
  -1   0  18   16.13    4.62
   1   0 -18   17.55    4.41
  -1   0  18   11.09    2.94
   1   0 -18   14.26    2.95
   1   0 -18   18.93    4.59
  -1   0  18   12.38    4.78
  -1   0  18   11.46    4.41
   1   0 -17   -2.11    4.08
  -1   0  17    2.96    4.27
   1   0 -17    0.73    2.60
  -1   0  17   -0.83    2.72
   1   0 -17   -0.64    3.91
  -1   0  17    0.15    4.38
  -1   0  17    2.04    3.95
   1   0 -17   -1.35    3.94
  -1   0  16   67.08    5.29
   1   0 -16   60.26    4.96
   1   0 -16   59.94    3.62
  -1   0  16   57.34    3.70
  -1   0  16   69.83    5.28
   1   0 -16   68.75    4.95
   1   0 -16   64.50    4.95
  -1   0  16   63.34    5.01
   1   0 -15   -0.15    3.63
  -1   0  15   -3.59    3.90
   1   0 -15   -0.66    2.46
  -1   0  15   -0.16    2.51
  -1   0  15    2.72    3.97
   1   0 -15    5.30    3.61
   1   0 -15   -0.53    3.72
  -1   0  15   -0.15    3.53
  -1   0  14  638.30   16.58
   1   0 -14  646.20   16.67
   1   0 -14  597.26   15.22
  -1   0  14  590.89   15.27
   1   0 -14  636.58   16.48
  -1   0  14  622.13   16.38
   1   0 -14  627.81   16.44
  -1   0  14  633.82   16.59
   1   0 -13   -1.82    3.44
  -1   0  13   -1.08    3.55
   1   0 -13   -2.29    2.36
  -1   0  13   -0.07    2.29
  -1   0  13   -2.02    3.65
   1   0 -13    4.76    3.09
   1   0 -13    1.14    3.35
  -1   0  13   -2.16    3.20
  -1   0  12  268.42    8.29
   1   0 -12  240.50    8.05
   1   0 -12  254.20    7.08
  -1   0  12  247.01    7.09
   1   0 -12  265.56    8.02
  -1   0  12  234.01    8.06
   1   0 -12  250.45    8.08
  -1   0  12  258.55    8.14
   1   0 -11    2.60    2.64
  -1   0  11    0.30    3.32
  -1   0  11    1.64    1.94
   1   0 -11    0.40    2.01
  -1   0  11   -2.09    3.16
   1   0 -11   10.05    2.83
   1   0 -11   -1.84    3.18
  -1   0  11   -2.14    2.86
   1   0 -10   19.37    3.00
  -1   0  10   15.23    3.10
   1   0 -10   15.70    2.13
  -1   0  10   10.88    1.91
   1   0 -10   31.65    2.88
  -1   0  10   16.00    3.31
   1   0 -10   15.77    3.00
  -1   0  10   17.18    2.71
  -1   0   9    0.58    2.90
   1   0  -9   -4.49    2.53
  -1   0   9    1.27    1.80
   1   0  -9   -0.72    1.89
  -1   0   9   -0.85    2.83
   1   0  -9    0.56    2.80
  -1   0   9    1.81    2.46
   1   0  -8  108.71    4.40
  -1   0   8  110.94    4.50
  -1   0   8  109.73    3.61
   1   0  -8  106.42    3.65
  -1   0   8  112.79    4.42
   1   0  -8  117.14    4.16
   1   0  -8  107.04    4.36
  -1   0   8  111.96    4.39
  -1   0   7   -1.56    2.64
   1   0  -7   -3.31    2.30
   1   0  -7    1.71    1.83
  -1   0   7   -0.98    1.54
  -1   0   7   -1.96    2.61
   1   0  -7    7.58    1.81
  -1   0   7    2.19    2.31
   1   0  -7   -0.25    2.42
   1   0  -6  602.86   11.29
  -1   0   6  643.62   11.37
  -1   0   6  621.00   10.69
   1   0  -6  620.31   10.69
  -1   0   6  625.28   11.19
   1   0  -6  632.75   11.25
  -1   0   6  640.10   11.32
  -1   0   5    0.47    2.15
   1   0  -5    0.48    1.86
   1   0  -5    2.10    1.43
  -1   0   5    1.82    1.43
  -1   0   5   -0.21    2.05
  -1   0   5    0.28    1.88
   1   0  -5    1.17    2.04
   1   0  -4 2462.10   55.25
  -1   0   4 2430.95   55.24
  -1   0   4 2478.74   55.01
   1   0  -4 2459.55   54.98
  -1   0   4 2424.32   55.14
  -1   0   4 2445.07   55.25
  -1   0   3    3.15    1.11
   1   0  -3    0.93    0.86
  -1   0   3   -0.57    0.65
   1   0  -3    0.88    0.85
  -1   0   3    1.44    0.99
  -1   0   3   -0.35    0.85
   1   0  -2    1.73    0.41
  -1   0  -2    0.99    0.59
  -1   0  -2   -0.40    0.66
  -1   0  -2    1.11    0.49
  -1   0  -3    1.29    1.23
  -1   0  -3    0.46    0.95
  -1   0  -3    1.14    1.17
  -1   0  -3    1.21    0.84
  -1   0  -4  390.83    9.02
   1   0   4  367.36    8.95
  -1   0  -4  351.54    8.97
   1   0   4  361.77    8.98
   1   0   4  378.29    8.54
  -1   0  -4  368.70    8.55
  -1   0  -4  368.71    9.10
   1   0   4  358.11    9.07
  -1   0  -4  321.88    8.69
   1   0   5   -2.41    1.98
  -1   0  -5    1.24    2.15
   1   0   5    2.46    2.26
  -1   0  -5   -2.25    1.83
   1   0   5    0.42    1.36
  -1   0  -5    0.15    1.34
  -1   0  -5   -1.66    2.10
   1   0   5    2.40    2.40
  -1   0  -5    3.19    1.69
  -1   0  -6 8883.15  193.26
   1   0   6 8956.60  193.32
   1   0   6 8689.18  193.25
  -1   0  -6 8379.58  193.30
  -1   0  -6 8552.51  192.71
   1   0   6 8910.91  192.74
   1   0   6 8802.27  193.36
  -1   0  -6 8571.99  193.37
  -1   0  -6 8133.52  192.94
  -1   0  -7   -2.63    2.69
   1   0   7   -0.55    2.16
  -1   0  -7   -2.19    2.41
   1   0   7   -0.87    2.74
   1   0   7   -1.33    1.67
  -1   0  -7   -2.67    1.66
   1   0   7   -2.30    3.09
  -1   0  -7   -0.96    2.49
  -1   0  -7   -2.85    2.25
  -1   0  -8  167.34    5.64
   1   0   8  149.70    5.34
   1   0   8  160.46    5.63
  -1   0  -8  160.15    5.40
  -1   0  -8  160.84    4.61
   1   0   8  163.75    4.59
  -1   0  -8  158.01    5.50
   1   0   8  167.55    5.76
  -1   0  -8  160.92    5.04
  -1   0  -9    0.58    2.88
   1   0   9    1.16    2.37
  -1   0  -9    1.36    2.44
   1   0   9   -2.13    3.00
   1   0   9   -0.09    1.63
  -1   0  -9   -0.27    1.86
  -1   0  -9   -4.23    2.83
   1   0   9   -0.80    3.26
  -1   0  -9    0.46    2.18
  -1   0 -10  415.88   11.41
   1   0  10  422.06   11.42
  -1   0 -10  409.30   11.42
   1   0  10  421.05   11.51
  -1   0 -10  434.43   10.48
   1   0  10  432.04   10.50
  -1   0 -10  418.12   11.62
   1   0  10  406.79   11.60
  -1   0 -10  408.20   10.94
  -1   0 -11   -3.62    3.22
   1   0  11   -0.11    2.74
  -1   0 -11   -4.23    2.79
   1   0  11   -1.43    3.38
   1   0  11   -1.30    1.94
  -1   0 -11   -0.43    2.12
   1   0  11    1.70    3.57
  -1   0 -11   -0.57    3.08
  -1   0 -11   -2.32    2.55
  -1   0 -12    5.35    3.39
   1   0  12    1.20    3.16
   1   0  12    0.67    3.34
  -1   0 -12   -0.61    3.07
   1   0  12   -0.62    1.99
  -1   0 -12    1.77    2.24
   1   0  12    1.73    3.75
  -1   0 -12    7.48    3.02
  -1   0 -12    1.22    2.51
   1   0  13    0.26    3.09
  -1   0 -13   -0.24    3.53
   1   0  13   -4.08    3.61
  -1   0 -13   -0.66    3.18
  -1   0 -13    0.38    2.29
   1   0  13    0.40    2.15
  -1   0 -13   -3.93    3.57
   1   0  13   -2.85    4.02
  -1   0 -13    0.19    2.73
  -1   0 -14  329.22   10.08
   1   0  14  321.88   10.26
   1   0  14  331.90   10.11
  -1   0 -14  313.90   10.07
   1   0  14  321.93    8.71
  -1   0 -14  313.55    8.63
  -1   0 -14  314.15   10.16
   1   0  14  319.22   10.19
  -1   0 -14  319.36    9.48
   1   0  15   -6.12    3.75
  -1   0 -15   -2.04    3.76
  -1   0 -15   -2.02    3.61
   1   0  15   -0.55    3.93
   1   0  15    1.01    2.40
  -1   0 -15    1.37    2.43
   1   0  15   -0.28    4.31
  -1   0 -15    4.53    3.83
  -1   0 -15   -2.31    3.14
   1   0  16  185.52    7.62
  -1   0 -16  191.28    7.43
   1   0  16  175.86    7.38
  -1   0 -16  180.18    7.43
   1   0  16  175.90    5.98
  -1   0 -16  188.94    5.95
  -1   0 -16  170.51    7.57
   1   0  16  195.20    7.88
  -1   0 -16  179.70    6.83
  -1   0 -17   -2.76    4.18
   1   0  17   -2.80    4.00
   1   0  17    1.24    4.13
  -1   0 -17    1.79    4.13
   1   0  17    2.36    2.67
  -1   0 -17    1.10    2.57
   1   0  17    1.75    4.53
  -1   0 -17    0.89    4.28
  -1   0 -17    0.50    3.42
  -1   0 -18   60.43    5.50
   1   0  18   55.32    5.34
   1   0  18   58.43    3.66
  -1   0 -18   53.79    3.57
  -1   0 -18   57.03    5.44
   1   0  18   57.02    5.57
  -1   0 -18   56.24    5.25
   1   0  18   61.48    5.54
  -1   0 -19    2.43    4.51
   1   0  19   -6.83    4.79
   1   0  19    0.76    2.83
  -1   0 -19    2.87    2.91
  -1   0 -19    1.19    4.76
   1   0  19    3.19    5.14
  -1   0 -19   -6.51    4.55
   1   0  19   -3.57    4.71
  -1   0 -20   10.72    5.14
   1   0  20   10.21    5.18
  -1   0 -20    6.61    3.09
   1   0  20    2.60    5.38
  -1   0 -20   13.75    5.38
   1   0  20    4.83    4.98
  -1   0 -20   12.99    4.92
   1   0  21    2.94    5.38
  -1   0 -21   -2.04    5.11
  -1   0 -21    2.06    3.03
  -1   0 -21    3.06    5.29
   1   0  21    3.89    5.57
  -1   0 -21    3.21    5.01
   1   0  21   -3.10    5.27
   1   0  22   58.60    6.81
   1   0  22   53.75    6.83
  -1   0 -22   63.21    6.77
  -1   0 -22   47.93    6.34
  -1   0 -23   -3.02    5.98
  -1   0 -23   -2.41    5.93
   1   0  23   -1.46    5.89
  -1   0 -24   52.80    6.82
   1   0  24   35.78    5.42
  -1   0 -24   44.38    6.84
   1   0  24   44.05    6.69
  -1   0 -25   -0.83    6.02
  -1   0 -25    7.12    6.47
   1   0  25    4.02    5.13
   1   0  25   -5.04    6.39
  -1   0 -26    3.17    6.47
   1   0  26    1.78    5.46
  -1   0 -26   13.21    6.75
   1   0  26    0.83    6.46
  -1   0 -27   -8.13    6.97
   1   0  27   -0.70    5.79
  -1   0 -27   -4.02    7.01
   1   0  27    4.02    6.41
  -1   0 -28   52.22    8.14
  -1   0 -28   38.59    7.98
   1   0  28   38.01    6.80
   1   0  28   34.83    7.57
  -1   0 -29    5.51    7.44
  -1   0 -29    0.31    7.74
   1   0  29    1.78    6.25
   1   0  29  -11.09    7.49
  -1   0 -30   28.95    8.54
   1   0  30   26.71    7.16
   1   0  30   34.32    8.32
  -1   0 -31    0.70    8.22
   1   0  31    5.25    7.18
   1   0  31    1.31    7.78
   1   0  32   12.45    8.35
   1   0  32    7.79    7.46
   1   1 -33    3.53    9.24
  -1  -1  33    1.07    8.55
   1   1 -32    8.75    8.61
  -1   1  32    8.01    7.12
  -1  -1  32    1.44    7.16
  -1  -1  32    3.84    8.22
   1   1 -31    0.37    8.39
  -1   1  31    9.90    6.76
  -1  -1  31   10.54    6.88
  -1  -1  31    6.83    8.19
  -1   1  30    0.29    7.01
  -1   1  30   -2.90    6.20
   1   1 -30   -1.07    7.84
  -1  -1  30   -2.33    7.69
  -1  -1  30   -0.53    6.42
   1  -1 -30    4.06    7.33
  -1   1  29   -5.02    7.07
  -1   1  29   -0.51    6.07
   1   1 -29    1.84    7.36
   1   1 -29   -3.75    7.59
  -1  -1  29   -2.26    7.45
  -1  -1  29    0.25    6.15
   1  -1 -29    7.83    7.09
  -1   1  28   -1.22    5.89
  -1   1  28   11.08    6.40
   1   1 -28    5.34    7.23
   1   1 -28   11.47    7.23
  -1  -1  28    5.85    5.82
   1  -1 -28   13.62    7.10
  -1  -1  28   10.66    7.31
  -1   1  27   -2.11    5.58
  -1   1  27    7.06    6.80
   1   1 -27    6.30    6.97
   1   1 -27   -2.87    6.88
   1  -1 -27    1.11    6.54
  -1  -1  27    4.89    5.50
   1  -1 -27   14.98    6.09
  -1  -1  27    3.03    7.18
   1   1 -26   28.99    7.36
  -1   1  26   20.93    6.47
   1   1 -26   25.84    7.25
  -1  -1  26   16.81    4.58
   1  -1 -26   23.34    6.43
  -1  -1  26   24.19    6.97
  -1  -1  26   21.12    5.83
   1  -1 -26   40.64    5.94
   1   1 -25    4.89    6.45
  -1   1  25    3.40    6.00
   1   1 -25    0.80    6.47
  -1  -1  25    7.80    4.43
   1  -1 -25    5.06    5.95
  -1  -1  25   -5.30    6.56
  -1  -1  25    8.26    5.32
   1  -1 -25   21.64    4.98
  -1   1  24    6.74    5.89
  -1   1  24    8.10    3.38
   1   1 -24    2.32    6.10
   1   1 -24    6.86    6.24
  -1  -1  24   -1.60    6.29
   1  -1 -24    5.31    5.76
  -1  -1  24   10.29    4.40
   1  -1 -24   12.70    4.19
  -1  -1  24    0.81    4.96
  -1   1  23    6.36    5.82
  -1   1  23    6.10    3.29
   1   1 -23   16.71    6.25
  -1   1  23   11.71    5.34
   1   1 -23   12.32    6.30
   1  -1 -23   13.50    5.72
  -1  -1  23   13.83    6.28
  -1  -1  23   11.05    4.28
  -1  -1  23    9.04    4.78
   1  -1 -23   -3.95    3.60
   1   1 -22  147.75    6.38
  -1   1  22  166.59    8.38
  -1   1  22  158.28    5.82
  -1   1  22  168.65    8.33
  -1   1  22  152.29    7.79
   1   1 -22  157.87    9.00
   1   1 -22  156.57    8.65
  -1  -1  22  160.28    6.78
  -1  -1  22  171.64    8.97
   1  -1 -22  158.89    8.22
  -1  -1  22  167.32    9.04
  -1  -1  22  165.35    7.54
   1   1 -21   -2.13    5.36
  -1   1  21   -2.00    3.05
  -1   1  21   -0.18    5.10
   1   1 -21    0.11    3.64
  -1   1  21    3.79    5.06
   1   1 -21    5.98    5.61
  -1   1  21    6.75    5.21
   1  -1 -21   -3.68    5.01
  -1  -1  21    0.13    3.72
  -1  -1  21   -0.79    5.65
   1  -1 -21    0.97    2.91
  -1  -1  21   -4.19    5.33
  -1  -1  21   -0.17    4.36
   1   1 -20   34.93    5.55
  -1   1  20   42.96    3.41
   1   1 -20   46.54    4.04
  -1   1  20   36.25    5.14
  -1   1  20   40.04    5.36
  -1   1  20   34.67    5.18
   1   1 -20   35.17    5.69
  -1  -1  20   44.37    4.23
  -1  -1  20   31.74    5.70
   1  -1 -20   37.03    3.19
   1  -1 -20   44.29    5.54
  -1  -1  20   31.10    5.94
  -1  -1  20   44.68    5.92
  -1  -1  20   37.83    4.53
  -1   1  19   26.26    4.79
  -1   1  19   30.99    3.02
   1   1 -19   27.23    3.63
  -1   1  19   23.42    4.71
   1   1 -19   32.54    5.35
   1   1 -19   20.33    5.03
  -1   1  19   24.78    4.77
   1  -1 -19   33.36    5.10
  -1  -1  19   27.63    3.86
  -1  -1  19   28.01    5.30
  -1  -1  19   27.66    5.56
  -1  -1  19   25.02    5.02
  -1  -1  19   30.19    4.14
   1   1 -18    2.47    3.19
  -1   1  18    4.00    4.00
  -1   1  18    6.64    4.31
  -1   1  18    5.24    2.64
   1   1 -18    6.90    4.52
   1   1 -18    5.33    4.59
  -1   1  18   -2.94    4.29
   1   1 -18    2.06    4.48
   1  -1 -18    3.51    2.38
  -1  -1  18    3.02    3.12
   1  -1 -18    1.70    4.01
  -1  -1  18    4.78    4.80
  -1  -1  18    3.24    4.83
  -1  -1  18   -5.11    4.33
  -1  -1  18    3.20    3.26
  -1   1  17   30.43    2.81
   1   1 -17   29.36    4.12
  -1   1  17   29.42    4.51
   1   1 -17   31.09    3.53
   1   1 -17   32.66    4.75
  -1   1  17   27.11    4.25
  -1   1  17   31.24    4.41
   1   1 -17   34.88    4.87
   1   1 -17   26.92    4.80
   1  -1 -17   23.61    2.73
  -1  -1  17   27.99    3.33
  -1  -1  17   24.05    4.89
  -1  -1  17   32.73    5.09
  -1  -1  17   23.43    4.65
  -1  -1  17   23.97    3.62
   1  -1 -17   32.91    4.51
   1   1 -16   73.39    4.74
   1   1 -16   77.95    4.24
  -1   1  16   73.15    3.48
  -1   1  16   76.21    5.10
   1   1 -16   71.56    5.21
   1   1 -16   80.64    5.46
  -1   1  16   72.17    4.98
   1   1 -16   72.69    5.33
  -1   1  16   77.00    5.03
   1  -1 -16   73.63    5.02
  -1  -1  16   84.12    5.78
  -1  -1  16   74.10    5.36
  -1  -1  16   79.92    5.78
  -1  -1  16   69.77    4.08
  -1  -1  16   63.58    4.28
   1  -1 -16   75.68    3.42
   1   1 -15  205.99    7.20
   1   1 -15  199.57    7.97
   1   1 -15  204.59    6.80
  -1   1  15  205.02    6.14
  -1   1  15  205.63    7.41
   1   1 -15  205.96    7.85
  -1   1  15  208.65    7.42
   1   1 -15  207.70    8.05
  -1   1  15  202.47    7.53
  -1  -1  15  202.96    6.81
  -1  -1  15  215.99    8.11
   1  -1 -15  205.13    7.56
  -1  -1  15  200.65    8.04
   1  -1 -15  208.56    7.50
  -1  -1  15  197.14    7.94
   1  -1 -15  209.37    6.00
  -1  -1  15  206.55    7.18
   1   1 -14    2.58    3.04
  -1   1  14    2.67    3.35
   1   1 -14   -0.44    2.68
  -1   1  14    3.63    2.03
   1   1 -14    4.72    3.78
   1   1 -14    4.96    3.62
  -1   1  14    0.11    3.50
  -1   1  14    5.40    3.14
   1   1 -14    3.83    3.75
   1  -1 -14    3.44    3.17
  -1  -1  14    1.41    3.94
  -1  -1  14   -3.33    3.65
  -1  -1  14    5.44    4.27
   1  -1 -14    2.00    3.29
   1  -1 -14    0.66    1.99
  -1  -1  14    3.16    2.63
  -1  -1  14    0.88    2.53
  -1   1  13    3.02    1.93
   1   1 -13    1.54    2.86
   1   1 -13    1.39    3.77
   1   1 -13    0.58    2.80
  -1   1  13    2.03    3.12
   1   1 -13    2.16    3.36
  -1   1  13    0.29    3.30
  -1   1  13    3.42    3.35
   1   1 -13    1.65    3.30
  -1  -1  13    3.58    2.56
  -1  -1  13    5.21    3.36
  -1  -1  13    0.79    4.03
   1  -1 -13    2.44    3.00
   1  -1 -13    1.64    3.09
  -1  -1  13    5.60    4.08
   1  -1 -13   -6.56    2.18
   1  -1 -13    2.61    1.93
  -1  -1  13    2.22    2.60
   1   1 -12  111.36    5.39
  -1   1  12  109.30    3.68
   1   1 -12  109.33    4.48
   1   1 -12  112.36    4.43
   1   1 -12  111.88    5.40
  -1   1  12  111.49    4.76
  -1   1  12  109.14    4.76
   1   1 -12  123.01    5.50
  -1   1  12  121.10    5.09
   1  -1 -12  109.39    3.61
  -1  -1  12  113.68    5.42
   1  -1 -12  113.86    4.75
  -1  -1  12  117.25    4.32
  -1  -1  12  103.14    5.50
   1  -1 -12  110.13    4.75
  -1  -1  12  106.38    4.36
  -1  -1  12  123.24    5.78
  -1   1  11  175.21    5.80
  -1   1  11  165.52    4.78
   1   1 -11  160.30    5.49
   1   1 -11  172.31    5.60
   1   1 -11  178.15    6.45
  -1   1  11  184.89    6.01
   1   1 -11  185.12    6.43
  -1   1  11  166.29    5.68
   1   1 -11  171.71    6.24
  -1  -1  11  160.49    5.45
  -1  -1  11  182.53    6.64
   1  -1 -11  171.19    5.80
  -1  -1  11  176.25    6.56
  -1  -1  11  177.47    6.35
   1  -1 -11  176.73    4.78
  -1  -1  11  177.29    5.57
   1  -1 -11  171.35    5.80
  -1   1  10  115.04    4.59
   1   1 -10  113.14    4.44
   1   1 -10  117.13    4.35
  -1   1  10  111.64    3.64
   1   1 -10  113.25    4.90
   1   1 -10  119.61    5.21
   1   1 -10  121.16    5.16
  -1   1  10  128.95    4.67
  -1   1  10  122.24    4.79
   1  -1 -10  133.80    4.66
  -1  -1  10  118.74    5.24
  -1  -1  10  118.51    4.91
   1  -1 -10  116.18    4.63
  -1  -1  10  127.28    5.51
   1  -1 -10   64.81    3.63
   1  -1 -10  118.09    3.62
  -1  -1  10  119.11    4.26
  -1  -1  10  121.56    4.27
  -1   1   9   24.02    2.67
   1   1  -9   21.24    2.63
   1   1  -9   18.14    2.49
  -1   1   9   19.00    1.74
  -1   1   9   16.32    2.72
   1   1  -9   19.56    2.94
   1   1  -9   17.95    3.39
  -1   1   9   21.32    2.83
   1   1  -9   18.02    2.95
   1  -1  -9   22.99    2.71
   1  -1  -9   19.54    1.74
   1  -1  -9   34.78    2.52
  -1  -1   9   20.11    2.92
  -1  -1   9   23.89    3.50
  -1  -1   9   19.82    3.44
   1  -1  -9   22.96    2.11
  -1  -1   9   20.97    2.06
  -1  -1   9   21.12    2.28
  -1   1   8  202.12    5.05
   1   1  -8  212.46    5.85
  -1   1   8  206.09    5.87
  -1   1   8  209.76    5.79
   1   1  -8  194.60    6.41
  -1   1   8  201.99    5.75
   1   1  -8  198.70    5.70
   1   1  -8  192.53    6.35
   1   1  -8  201.86    6.36
   1  -1  -8  202.41    5.79
   1  -1  -8  204.35    5.02
  -1  -1   8  206.78    6.48
   1  -1  -8  202.29    5.44
  -1  -1   8  197.93    6.28
  -1  -1   8  198.18    6.46
  -1  -1   8  183.87    5.54
  -1  -1   8  202.88    5.66
   1   1  -7 1433.37   33.28
  -1   1   7 1404.36   32.82
   1   1  -7 1443.54   33.86
   1   1  -7 1507.80   33.40
  -1   1   7 1458.92   33.36
  -1   1   7 1488.61   33.35
   1   1  -7 1447.01   33.79
   1   1  -7 1446.72   33.90
  -1   1   7 1454.14   33.18
  -1  -1   7 1477.77   33.37
  -1  -1   7 1479.86   33.87
  -1  -1   7 1499.83   33.87
  -1  -1   7 1445.48   33.86
   1  -1  -7 1474.09   33.31
   1  -1  -7 1423.53   33.15
   1  -1  -7 1432.54   32.81
  -1  -1   7 1445.88   33.32
   1   1  -6  352.64    8.83
  -1   1   6  342.11    8.35
  -1   1   6  353.94    8.84
   1   1  -6  359.03    9.07
   1   1  -6  351.03    9.41
  -1   1   6  361.43    8.84
   1   1  -6  349.48    9.36
   1   1  -6  350.12    9.33
  -1   1   6  347.97    8.68
  -1  -1   6  330.52    9.23
   1  -1  -6  351.46    8.36
  -1  -1   6  350.83    9.49
  -1  -1   6  367.06    8.92
   1  -1  -6  355.89    8.63
  -1  -1   6  346.55    9.42
  -1  -1   6  345.45    8.78
   1   1  -5  161.43    5.01
  -1   1   5  153.21    3.98
  -1   1   5  153.46    4.34
   1   1  -5  148.36    4.97
   1   1  -5  157.69    5.00
   1   1  -5  160.45    4.78
  -1   1   5  153.45    4.42
  -1   1   5  147.41    4.23
   1   1  -5  144.78    4.46
  -1  -1   5  159.15    5.36
   1  -1  -5  165.55    4.22
  -1  -1   5  162.56    4.56
  -1  -1   5  156.03    4.38
   1  -1  -5  156.76    4.06
  -1   1   4   26.04    1.20
   1   1  -4   21.80    1.65
  -1   1   4   25.15    1.51
  -1   1   4   25.55    1.55
   1   1  -4   26.44    2.05
   1   1  -4   25.06    2.38
   1   1  -4   20.67    2.10
  -1  -1   4   26.14    1.81
  -1  -1   4   22.49    2.55
   1  -1  -4   22.83    1.32
  -1  -1   4   22.55    1.46
   1   1  -3    2.85    1.44
   1   1  -3    7.19    1.54
   1   1  -3    4.53    0.99
  -1  -1   3    7.07    0.89
   1   1  -2 3504.52    6.86
  -1  -1   2    0.31    0.89
  -1  -1   1   -0.75    0.70
   1  -1  -1   -0.14    0.62
   1  -1  -1    0.94    0.39
  -1  -1   0    0.74    0.37
   1  -1   0    0.89    0.40
  -1   1  -1   -1.21    0.83
   1  -1   1   -0.08    0.73
   1  -1   1   -0.68    0.86
   1  -1   1    0.82    0.58
  -1   1  -2 1873.26    7.03
   1   1   2 1534.09    6.42
   1   1   3  242.84    5.33
   1   1   3  240.44    5.65
  -1   1  -3  237.45    5.61
   1   1   3  233.92    5.29
  -1  -1  -3  236.89    5.36
   1  -1   3  227.51    5.53
  -1  -1  -3  247.05    5.35
  -1   1  -4  733.59   16.92
   1   1   4  726.18   16.73
   1   1   4  706.03   16.71
  -1   1  -4  714.03   17.29
   1   1   4  709.25   16.93
   1   1   4  738.94   16.70
   1  -1   4  734.95   16.88
  -1  -1  -4  742.14   16.73
  -1  -1  -4  676.92   16.88
  -1  -1  -4  745.88   16.73
  -1   1  -5  105.36    4.20
   1   1   5  107.95    3.49
  -1   1  -5  120.94    4.29
   1   1   5  110.01    3.57
  -1   1  -5  110.80    4.07
   1   1   5  109.41    3.40
  -1   1  -5  104.48    3.68
   1   1   5  109.01    3.97
   1  -1   5  111.52    3.52
  -1  -1  -5  104.85    3.53
  -1  -1  -5  101.25    3.48
   1  -1   5   93.31    4.41
  -1  -1  -5  118.64    3.65
  -1   1  -6   43.77    3.27
  -1   1  -6   32.98    2.46
  -1   1  -6   32.14    3.13
   1   1   6   37.91    2.37
   1   1   6   34.86    2.53
   1   1   6   35.82    2.96
  -1   1  -6   35.67    3.21
   1   1   6   32.98    2.11
   1  -1   6   38.75    3.28
   1  -1   6   29.50    3.02
   1  -1   6   37.05    2.37
  -1  -1  -6   40.49    2.53
   1  -1   6   33.24    3.47
  -1  -1  -6   52.66    2.61
  -1  -1  -6   29.96    2.32
  -1   1  -7 1103.28   24.74
   1   1   7 1111.58   24.12
   1   1   7 1091.42   23.37
   1   1   7 1074.79   24.21
   1   1   7 1073.07   23.53
   1   1   7 1091.41   24.18
  -1   1  -7 1114.33   24.83
  -1   1  -7 1102.72   24.85
  -1   1  -7 1133.30   24.10
   1   1   7 1115.48   24.39
   1  -1   7 1108.74   24.12
  -1  -1  -7 1075.89   23.37
   1  -1   7 1081.69   24.73
  -1  -1  -7 1070.45   24.31
   1  -1   7 1074.54   24.71
   1  -1   7 1109.14   24.86
  -1  -1  -7 1086.85   24.18
  -1  -1  -7 1099.74   24.11
  -1   1  -8   59.68    3.74
  -1   1  -8   51.19    3.74
   1   1   8   52.40    2.86
   1   1   8   53.42    1.97
   1   1   8   50.81    3.20
  -1   1  -8   55.14    3.65
   1   1   8   52.57    2.27
  -1   1  -8   53.24    2.96
   1   1   8   53.08    2.66
   1   1   8   54.93    3.50
   1  -1   8   52.91    3.77
  -1  -1  -8   55.34    1.98
   1  -1   8   51.42    2.88
  -1  -1  -8   63.11    3.19
  -1  -1  -8   62.72    2.88
  -1  -1  -8   56.53    3.19
   1  -1   8   49.95    4.03
   1  -1   8   45.37    3.77
  -1  -1  -8   47.96    2.85
  -1   1  -9   33.27    3.54
   1   1   9   37.60    2.98
  -1   1  -9   31.75    2.71
   1   1   9   32.48    3.25
   1   1   9   36.82    3.21
  -1   1  -9   28.62    2.97
   1   1   9   32.11    2.39
   1   1   9   31.10    1.75
  -1   1  -9   32.27    3.50
  -1  -1  -9   44.05    2.75
  -1  -1  -9   30.54    1.76
   1  -1   9   32.03    2.42
  -1  -1  -9   32.37    3.08
   1  -1   9   29.12    3.44
  -1  -1  -9   47.07    3.00
   1  -1   9   34.32    4.04
   1  -1   9   34.33    3.14
  -1  -1  -9   34.27    2.74
   1   1  10  130.37    4.81
  -1   1 -10  132.44    5.48
   1   1  10  136.69    4.62
  -1   1 -10  135.11    4.65
   1   1  10  130.92    5.13
   1   1  10  131.86    3.80
  -1   1 -10  122.97    5.32
   1   1  10  128.13    5.32
  -1   1 -10  133.35    5.49
   1  -1  10  132.83    5.51
  -1  -1 -10  132.55    4.89
  -1  -1 -10  128.52    3.77
   1  -1  10  134.17    4.52
  -1  -1 -10  121.18    5.00
   1  -1  10  132.34    5.97
  -1  -1 -10  136.23    4.99
  -1  -1 -10  133.70    4.78
   1  -1  10  132.94    5.37
   1   1  11   84.11    4.36
  -1   1 -11   84.45    4.78
   1   1  11   83.80    3.80
   1   1  11   79.78    4.00
   1   1  11   86.34    4.69
  -1   1 -11   83.99    4.69
  -1   1 -11   94.43    5.04
   1   1  11   80.15    2.92
  -1   1 -11   74.63    3.85
  -1  -1 -11   83.19    2.91
   1  -1  11   81.62    4.81
   1  -1  11   82.55    3.66
  -1  -1 -11   87.39    4.42
  -1  -1 -11   85.00    4.16
   1  -1  11   85.29    4.54
   1  -1  11   80.25    5.20
  -1  -1 -11   84.69    3.96
  -1  -1 -11   86.54    4.28
   1   1  12  213.07    7.10
  -1   1 -12  188.12    7.48
   1   1  12  197.24    5.69
  -1   1 -12  231.56    6.57
  -1   1 -12  225.70    7.67
   1   1  12  207.63    7.27
   1   1  12  217.16    7.10
  -1   1 -12  213.38    7.63
   1   1  12  212.55    6.66
  -1  -1 -12  221.85    7.14
   1  -1  12  208.63    7.57
  -1  -1 -12  205.56    5.63
  -1  -1 -12  212.80    7.12
  -1  -1 -12  207.65    6.98
   1  -1  12  215.37    7.88
   1  -1  12  197.51    6.43
   1  -1  12  210.68    7.58
  -1  -1 -12  204.80    6.77
   1   1  13  161.64    6.31
   1   1  13  161.47    6.30
   1   1  13  161.26    5.72
  -1   1 -13  168.38    6.88
  -1   1 -13  160.16    6.71
   1   1  13  159.96    6.52
  -1   1 -13  162.36    6.84
  -1   1 -13  173.78    5.70
   1   1  13  163.15    4.81
  -1  -1 -13  153.36    4.72
  -1  -1 -13  169.61    6.22
   1  -1  13  163.24    5.60
   1  -1  13  159.52    6.88
  -1  -1 -13  165.95    6.26
  -1  -1 -13  174.74    6.41
   1  -1  13  162.06    7.12
  -1  -1 -13  162.04    5.89
   1  -1  13  168.91    6.70
   1   1  14    5.49    3.38
   1   1  14    6.14    3.42
  -1   1 -14    8.48    3.71
  -1   1 -14    7.62    2.78
   1   1  14    5.32    1.93
  -1   1 -14    4.57    3.63
   1   1  14    2.31    3.73
   1   1  14    3.83    2.54
  -1   1 -14    5.06    3.83
  -1  -1 -14    5.81    1.88
  -1  -1 -14    7.24    3.41
  -1  -1 -14    8.78    3.48
   1  -1  14    6.49    2.56
   1  -1  14    8.70    3.93
   1  -1  14    7.47    4.64
  -1  -1 -14    7.54    3.19
  -1  -1 -14   12.81    3.52
   1  -1  14    9.01    3.84
   1   1  15   22.93    3.94
  -1   1 -15   25.86    4.52
   1   1  15   24.78    3.24
   1   1  15   20.97    2.31
  -1   1 -15   21.47    4.15
  -1   1 -15   23.48    3.17
   1   1  15   27.12    3.96
   1   1  15   21.91    4.34
  -1   1 -15   24.65    4.55
   1  -1  15   25.69    4.26
  -1  -1 -15   25.38    2.28
   1  -1  15   20.50    4.51
   1  -1  15   18.53    4.57
  -1  -1 -15   22.98    3.80
  -1  -1 -15   27.70    3.88
   1  -1  15   22.20    3.00
  -1  -1 -15   27.61    3.83
  -1  -1 -15   20.81    3.38
   1   1  16   35.77    4.30
   1   1  16   33.95    4.17
   1   1  16   34.24    3.43
  -1   1 -16   35.87    4.60
  -1   1 -16   29.68    3.42
   1   1  16   31.59    2.41
   1   1  16   33.99    4.56
  -1   1 -16   34.61    4.44
  -1   1 -16   30.58    4.82
   1   1  16   33.60    2.55
  -1  -1 -16   27.54    2.45
   1  -1  16   31.36    4.60
   1  -1  16   33.51    3.35
  -1  -1 -16   33.35    4.10
   1  -1  16   37.51    5.18
  -1  -1 -16   37.87    4.27
  -1  -1 -16   30.42    3.86
   1  -1  16   36.12    4.51
  -1  -1 -16   32.51    4.34
   1   1  17   16.22    4.24
  -1   1 -17   20.22    4.85
   1   1  17   19.29    4.30
   1   1  17   18.15    3.32
  -1   1 -17   23.33    4.70
  -1   1 -17   20.40    4.52
   1   1  17   17.91    4.60
  -1   1 -17   21.05    3.37
   1   1  17   20.89    2.23
  -1  -1 -17   21.68    4.50
  -1  -1 -17   22.71    4.17
   1  -1  17   23.43    5.16
   1  -1  17   23.61    3.32
   1  -1  17   20.51    4.89
   1  -1  17   14.40    4.54
  -1  -1 -17   20.51    4.32
  -1  -1 -17   22.71    3.81
  -1  -1 -17   18.14    2.39
  -1   1 -18   85.28    6.18
   1   1  18   77.41    5.80
   1   1  18   82.89    5.01
  -1   1 -18   90.75    4.64
   1   1  18   86.20    5.78
  -1   1 -18   77.39    6.04
   1   1  18   80.38    3.24
  -1   1 -18   80.54    6.18
   1   1  18   76.44    5.71
   1  -1  18   89.39    6.11
  -1  -1 -18   84.70    5.73
   1  -1  18   79.47    4.56
   1  -1  18   73.89    5.96
  -1  -1 -18   89.15    5.62
   1  -1  18   80.62    6.33
  -1  -1 -18   85.37    5.83
  -1  -1 -18   73.46    3.45
  -1   1 -19   19.32    5.27
   1   1  19   24.45    4.91
   1   1  19   20.80    3.92
   1   1  19   11.78    4.98
   1   1  19   14.70    2.09
   1   1  19   15.70    4.71
  -1   1 -19   14.46    5.20
  -1   1 -19   18.68    4.88
  -1   1 -19   17.15    3.52
   1  -1  19   21.12    5.25
   1  -1  19   16.92    3.52
  -1  -1 -19   21.69    4.76
  -1  -1 -19   21.23    4.57
   1  -1  19   14.76    5.38
   1  -1  19   12.81    5.63
  -1  -1 -19   23.04    4.95
  -1  -1 -19   14.40    2.54
   1   1  20   -0.52    4.96
   1   1  20   -4.83    4.76
  -1   1 -20    7.27    5.64
  -1   1 -20    4.98    3.42
   1   1  20    6.95    4.86
  -1   1 -20    7.12    5.20
   1   1  20    1.73    1.73
   1   1  20   -0.33    3.72
  -1  -1 -20    3.33    2.42
  -1  -1 -20    0.67    4.59
   1  -1  20   -0.48    3.36
   1  -1  20   -3.80    5.78
   1  -1  20    5.86    5.19
  -1  -1 -20    1.00    4.46
  -1  -1 -20   -0.78    4.81
   1   1  21   23.88    5.35
   1   1  21   24.01    5.55
   1   1  21   27.32    5.77
  -1   1 -21   27.35    3.97
  -1   1 -21   25.43    5.92
   1   1  21   19.82    4.48
  -1   1 -21   25.21    5.90
   1  -1  21   25.43    5.93
  -1  -1 -21   21.85    2.89
  -1  -1 -21   25.30    5.48
   1  -1  21   25.01    6.28
   1  -1  21   27.82    3.95
  -1  -1 -21   24.11    5.45
  -1  -1 -21   28.28    5.67
  -1   1 -22   61.33    7.22
   1   1  22   71.15    6.60
  -1   1 -22   73.68    7.32
  -1   1 -22   72.06    4.79
   1   1  22   66.55    5.58
   1   1  22   69.07    6.60
   1   1  22   65.88    6.76
   1  -1  22   67.46    7.18
  -1  -1 -22   66.99    6.51
  -1  -1 -22   72.33    6.34
  -1  -1 -22   71.72    6.70
   1   1  23   75.38    6.77
   1   1  23   71.62    6.03
  -1   1 -23   70.36    7.53
   1   1  23   74.72    7.03
  -1   1 -23   65.70    7.12
   1  -1  23   64.08    7.57
  -1  -1 -23   68.64    6.71
  -1  -1 -23   74.47    6.76
   1   1  24    2.83    4.86
   1   1  24    3.31    5.70
  -1   1 -24    0.54    6.27
  -1   1 -24    6.72    6.36
  -1  -1 -24   25.67    6.05
  -1  -1 -24    7.87    5.85
   1  -1  24    5.46    6.42
  -1   1 -25   -8.81    6.60
   1   1  25    1.24    6.09
  -1   1 -25    3.92    6.59
   1   1  25    7.39    5.02
   1  -1  25    4.55    6.52
  -1  -1 -25    0.26    6.00
  -1   1 -26   37.45    7.69
  -1   1 -26   38.01    7.61
   1   1  26   37.96    5.83
   1   1  26   40.49    7.22
  -1  -1 -26   28.51    6.91
   1  -1  26   41.67    7.63
  -1   1 -27   -3.52    7.57
  -1   1 -27    3.02    7.03
   1   1  27   -0.23    5.46
   1   1  27   14.22    6.88
  -1  -1 -27   -7.56    6.87
   1  -1  27    0.61    6.90
  -1   1 -28   17.28    7.85
   1   1  28   21.51    6.24
  -1   1 -28   27.91    7.78
   1   1  28   17.31    7.08
  -1  -1 -28   26.02    7.35
  -1  -1 -28   20.29    5.44
   1  -1  28   12.36    7.51
  -1   1 -29    3.11    7.67
   1   1  29    6.94    6.95
   1   1  29    2.52    6.23
  -1   1 -29   -5.53    7.93
  -1  -1 -29    7.61    6.92
   1  -1  29    6.57    7.65
   1   1  30   -4.75    6.64
  -1   1 -30    7.85    7.89
  -1   1 -30   -0.67    8.15
   1   1  30   -0.30    7.02
  -1  -1 -30   -6.00    7.28
   1  -1  30   -1.36    7.74
  -1   1 -31    7.03    8.38
   1   1  31    7.97    6.73
   1  -1  31    1.40    8.04
  -1   1 -32    0.38    8.80
   1   1  32   -6.86    7.10
   1  -1  32   -8.26    8.87
  -1   1 -33  -12.65    9.50
   1  -1  33   -4.05    8.62
   1   2 -34    3.84    9.76
  -1  -2  34    1.96    9.52
   1   2 -33   -1.24    9.43
  -1  -2  33    1.91    8.87
   1   2 -32    1.61    8.82
  -1   2  32    2.86    6.82
  -1  -2  32   -5.86    7.51
  -1  -2  32   -2.99    8.59
   1   2 -31   16.32    8.76
  -1   2  31    1.10    6.52
  -1  -2  31    0.84    7.24
  -1  -2  31    8.40    8.57
   1   2 -30    9.83    8.42
   1   2 -30   -6.73    8.40
  -1   2  30    0.53    6.39
  -1  -2  30    6.44    6.88
  -1  -2  30    2.13    8.45
  -1   2  29   15.28    6.71
   1   2 -29   13.84    7.96
  -1   2  29   11.79    6.35
   1   2 -29    5.40    7.67
  -1  -2  29    6.22    8.05
  -1  -2  29   24.49    6.72
  -1   2  28   -3.75    6.35
  -1   2  28    6.09    5.76
   1   2 -28    3.85    7.29
   1   2 -28   -1.39    7.67
  -1  -2  28   -0.25    6.12
  -1  -2  28   -4.35    7.57
   1  -2 -28   19.81    6.55
  -1   2  27    4.10    6.16
   1   2 -27   -5.89    7.46
   1   2 -27   -4.99    7.11
  -1   2  27    1.16    5.55
   1  -2 -27   10.53    5.93
  -1  -2  27   -3.87    7.30
  -1  -2  27  -12.91    6.13
  -1   2  26    4.00    5.34
  -1   2  26    0.70    5.77
   1   2 -26    9.89    7.06
   1   2 -26    5.39    7.22
  -1  -2  26    5.90    6.86
   1  -2 -26   20.16    6.07
  -1  -2  26    0.90    5.57
  -1  -2  26    5.28    4.91
   1  -2 -26    7.24    6.11
  -1   2  25    7.13    5.53
   1   2 -25    1.72    6.51
   1   2 -25    7.30    6.66
  -1   2  25   -0.85    4.92
  -1  -2  25    5.72    4.67
   1  -2 -25   19.96    5.79
   1  -2 -25   -2.59    5.64
  -1  -2  25    1.29    5.55
  -1  -2  25   -2.97    6.67
  -1   2  24    4.04    4.73
  -1   2  24    4.48    5.51
   1   2 -24   16.14    6.70
   1   2 -24    4.94    6.48
   1  -2 -24   18.25    5.61
  -1  -2  24   -2.00    6.79
  -1  -2  24    1.22    5.00
  -1  -2  24    2.69    4.52
   1  -2 -24   10.05    5.56
  -1   2  23    6.89    5.19
  -1   2  23    0.39    4.66
  -1   2  23    2.45    5.00
   1   2 -23    1.31    6.33
   1   2 -23    7.77    6.18
   1  -2 -23   23.64    5.37
  -1  -2  23    4.21    4.28
  -1  -2  23    6.01    5.07
  -1  -2  23   10.92    6.32
   1  -2 -23    7.77    5.20
   1   2 -22   -6.63    6.24
  -1   2  22    1.71    2.66
   1   2 -22    8.73    4.28
  -1   2  22    0.47    4.96
  -1   2  22    9.67    5.23
  -1   2  22    3.03    4.76
   1   2 -22    3.50    5.96
  -1   2  22    4.21    4.24
  -1  -2  22    3.39    6.22
  -1  -2  22    9.71    4.38
   1  -2 -22   20.20    4.81
  -1  -2  22    4.79    4.58
   1  -2 -22    3.12    5.01
  -1   2  21   14.95    4.29
   1   2 -21   13.80    4.28
  -1   2  21   13.28    2.73
   1   2 -21   12.91    5.71
   1   2 -21   15.74    5.82
  -1   2  21   20.50    4.82
  -1   2  21    6.90    4.78
  -1   2  21    1.76    4.59
  -1   2  21    9.46    3.67
   1  -2 -21   13.75    2.78
  -1  -2  21    8.60    6.52
  -1  -2  21    5.97    5.82
  -1  -2  21   16.23    4.20
   1  -2 -21    8.99    4.77
   1  -2 -21   31.53    4.88
  -1  -2  21    9.94    4.42
  -1   2  20  108.03    6.20
   1   2 -20  113.84    5.96
  -1   2  20  107.87    4.37
   1   2 -20  111.05    7.70
  -1   2  20  122.82    6.74
  -1   2  20  112.64    6.49
  -1   2  20  117.12    5.39
  -1   2  20  113.48    6.44
   1   2 -20  121.34    7.63
   1  -2 -20  146.61    6.52
  -1  -2  20  111.90    6.01
  -1  -2  20  112.20    7.72
  -1  -2  20  116.92    7.74
   1  -2 -20  120.90    6.44
  -1  -2  20  114.09    6.23
   1  -2 -20  110.33    4.35
   1   2 -19   38.70    5.90
   1   2 -19   31.69    4.29
  -1   2  19   36.50    4.66
  -1   2  19   40.31    2.86
   1   2 -19   29.97    5.80
  -1   2  19   44.05    4.76
  -1   2  19   34.02    4.19
  -1   2  19   33.62    4.74
  -1  -2  19   36.79    4.26
  -1  -2  19   39.62    6.03
   1  -2 -19   33.53    2.79
  -1  -2  19   29.91    5.56
  -1  -2  19   35.90    4.37
   1  -2 -19   55.23    4.44
   1  -2 -19   42.85    4.72
   1   2 -18    7.44    5.06
  -1   2  18    7.77    2.23
   1   2 -18    9.00    3.76
   1   2 -18    9.76    4.91
  -1   2  18    8.61    3.99
  -1   2  18    6.20    3.98
  -1   2  18    5.83    3.92
   1   2 -18    0.83    4.74
  -1   2  18    4.99    3.42
   1  -2 -18    5.08    3.00
   1  -2 -18    9.22    2.29
  -1  -2  18   10.73    5.42
  -1  -2  18    8.42    4.52
  -1  -2  18    9.67    5.03
   1  -2 -18   11.42    3.83
  -1  -2  18    8.48    3.43
  -1  -2  18    6.57    3.41
   1   2 -17   10.67    3.68
  -1   2  17    6.22    3.60
  -1   2  17   11.61    2.20
   1   2 -17    7.85    3.48
   1   2 -17   11.01    4.62
  -1   2  17    8.72    3.81
  -1   2  17   12.72    3.47
   1   2 -17   13.18    4.62
  -1   2  17   10.53    3.87
   1   2 -17    6.89    4.91
  -1  -2  17   10.90    3.43
  -1  -2  17    6.10    5.20
  -1  -2  17   11.15    4.68
  -1  -2  17   13.29    4.59
   1  -2 -17   11.38    3.66
   1  -2 -17   10.10    2.16
  -1  -2  17    6.04    3.34
   1   2 -16  156.35    7.58
   1   2 -16  161.80    6.52
  -1   2  16  158.31    4.96
   1   2 -16  160.30    6.40
  -1   2  16  166.82    6.59
   1   2 -16  164.07    7.49
   1   2 -16  166.66    7.64
  -1   2  16  163.04    6.45
  -1   2  16  181.59    6.68
  -1   2  16  156.35    6.34
  -1  -2  16  160.33    7.62
   1  -2 -16  158.56    6.33
  -1  -2  16  173.40    7.84
  -1  -2  16  169.14    7.55
   1  -2 -16  168.60    4.98
  -1  -2  16  161.35    6.42
  -1  -2  16  178.95    6.48
   1   2 -15    4.11    2.98
   1   2 -15    1.09    3.29
  -1   2  15    1.50    1.70
   1   2 -15    5.48    4.12
   1   2 -15    5.93    4.31
  -1   2  15    2.32    3.30
  -1   2  15    2.39    3.16
  -1   2  15   -2.90    2.86
  -1   2  15    5.08    3.40
   1   2 -15   -0.91    3.80
   1  -2 -15    0.85    1.88
  -1  -2  15   -1.58    3.85
  -1  -2  15   -3.24    4.50
  -1  -2  15    1.74    2.94
  -1  -2  15   -0.16    4.37
  -1  -2  15    1.08    2.76
   1  -2 -15    0.11    2.99
  -1   2  14    5.49    2.72
   1   2 -14   -1.88    3.25
  -1   2  14    1.52    1.70
   1   2 -14   -5.46    3.96
  -1   2  14    4.67    3.16
   1   2 -14   -0.15    3.87
  -1   2  14   -0.44    2.91
   1   2 -14    0.17    3.81
  -1   2  14    2.14    3.14
   1   2 -14   -1.45    3.16
  -1  -2  14    3.51    4.18
  -1  -2  14    3.63    3.62
  -1  -2  14   -3.06    4.53
  -1  -2  14    2.42    2.97
  -1  -2  14    2.01    2.77
   1  -2 -14   -0.70    1.78
   1  -2 -14    2.51    2.89
   1   2 -13   59.92    3.74
   1   2 -13   55.50    4.02
  -1   2  13   59.91    3.82
  -1   2  13   56.68    2.46
   1   2 -13   59.04    4.82
   1   2 -13   57.53    4.63
  -1   2  13   53.03    3.84
  -1   2  13   55.39    3.79
   1   2 -13   59.86    5.02
  -1   2  13   52.03    3.50
  -1  -2  13   56.13    5.00
  -1  -2  13   52.06    4.43
  -1  -2  13   60.46    5.31
   1  -2 -13   56.57    3.63
  -1  -2  13   52.42    3.50
   1  -2 -13   57.68    2.54
  -1  -2  13   58.03    3.82
  -1   2  12  173.15    5.74
   1   2 -12  169.28    5.74
  -1   2  12  167.37    4.49
   1   2 -12  176.94    5.92
   1   2 -12  161.43    6.58
   1   2 -12  173.80    6.75
  -1   2  12  166.08    5.62
  -1   2  12  177.01    5.77
   1   2 -12  169.56    6.78
  -1   2  12  174.64    5.65
  -1  -2  12  175.92    6.91
  -1  -2  12  170.50    6.81
   1  -2 -12  177.89    5.56
  -1  -2  12  170.06    7.02
  -1  -2  12  175.39    5.79
   1  -2 -12  169.74    4.47
  -1  -2  12  174.82    5.87
   1   2 -11    6.84    3.42
   1   2 -11    7.59    3.00
  -1   2  11    3.46    2.06
  -1   2  11    5.93    1.45
  -1   2  11    4.12    2.59
   1   2 -11    5.33    3.81
  -1   2  11    3.37    2.49
   1   2 -11    4.78    2.67
  -1   2  11    1.66    2.51
   1   2 -11    2.83    3.76
   1  -2 -11    8.85    1.92
  -1  -2  11    3.74    3.37
  -1  -2  11    5.59    4.18
  -1  -2  11    1.50    4.04
   1  -2 -11    6.36    1.56
   1  -2 -11    5.14    2.41
  -1  -2  11    6.15    2.41
  -1  -2  11    8.16    2.76
   1   2 -10  340.32    9.99
  -1   2  10  318.41    8.93
   1   2 -10  336.21    9.28
  -1   2  10  316.32    7.95
  -1   2  10  330.04    8.81
   1   2 -10  302.34    9.80
   1   2 -10  319.65    9.86
   1   2 -10  334.33    8.96
  -1   2  10  336.42    8.79
  -1   2  10  321.88    8.68
  -1  -2  10  323.27    9.77
   1  -2 -10  336.06    7.99
   1  -2 -10  324.87    8.71
  -1  -2  10  338.84   10.14
  -1  -2  10  330.05    9.91
  -1  -2  10  330.66    8.94
  -1  -2  10  318.01    9.05
   1  -2 -10  336.93    8.78
  -1   2   9   58.43    3.05
  -1   2   9   56.05    2.15
  -1   2   9   59.81    3.03
   1   2  -9   60.36    3.63
   1   2  -9   60.30    3.18
   1   2  -9   61.28    4.30
  -1   2   9   61.04    3.03
   1   2  -9   61.12    4.01
   1   2  -9   60.04    4.12
  -1   2   9   56.75    3.14
   1  -2  -9   66.22    2.92
  -1  -2   9   64.29    4.56
  -1  -2   9   57.34    3.36
  -1  -2   9   53.37    3.79
   1  -2  -9   57.89    2.17
   1  -2  -9   56.26    2.84
  -1  -2   9   52.03    4.18
  -1  -2   9   60.21    3.01
  -1   2   8   16.72    2.05
  -1   2   8   16.13    1.31
   1   2  -8   18.52    2.35
   1   2  -8   14.41    2.75
  -1   2   8   19.35    2.11
   1   2  -8   19.82    3.38
  -1   2   8   15.68    2.09
  -1   2   8   17.40    2.09
   1   2  -8   13.73    2.98
   1   2  -8   15.68    3.12
  -1  -2   8   14.36    2.37
   1  -2  -8   15.27    1.46
  -1  -2   8   23.45    3.79
  -1  -2   8   18.83    2.17
   1  -2  -8   18.43    2.02
   1  -2  -8   14.91    1.88
  -1  -2   8   17.26    3.40
  -1   2   7 1326.56   29.91
   1   2  -7 1362.08   30.98
  -1   2   7 1356.64   30.33
   1   2  -7 1328.22   31.31
  -1   2   7 1340.37   30.27
   1   2  -7 1320.32   30.58
   1   2  -7 1197.22   31.23
  -1   2   7 1334.44   30.22
   1   2  -7 1327.23   31.47
  -1  -2   7 1349.62   31.49
   1  -2  -7 1326.63   29.96
   1  -2  -7 1317.63   30.32
  -1  -2   7 1299.13   30.90
  -1  -2   7 1341.67   30.60
   1  -2  -7 1322.69   30.23
  -1   2   6  481.54   11.49
  -1   2   6  488.71   11.27
  -1   2   6  491.67   11.52
  -1   2   6  489.45   11.48
   1   2  -6  504.76   12.35
   1   2  -6  497.37   11.88
   1   2  -6  483.81   12.73
  -1  -2   6  485.37   12.24
  -1  -2   6  496.42   12.89
   1  -2  -6  496.34   11.33
  -1  -2   6  489.24   11.84
   1  -2  -6  469.31   11.46
   1  -2  -6  470.55   11.51
  -1   2   5 1257.15   28.60
  -1   2   5 1289.30   28.61
  -1   2   5 1245.87   28.61
   1   2  -5 1326.61   29.02
   1   2  -5 1275.22   29.80
   1   2  -5 1267.46   29.43
   1  -2  -5 1224.94   28.61
  -1  -2   5 1207.47   29.79
  -1  -2   5 1314.30   29.02
   1  -2  -5 1301.11   28.66
  -1  -2   5 1206.70   29.36
   1   2  -418022.40  396.36
  -1   2   417742.00  396.49
   1   2  -418215.00  395.95
   1   2  -416735.30  396.63
  -1   2   417892.70  395.77
  -1  -2   417835.50  395.96
   1  -2  -417620.30  395.80
  -1   2   3 8622.96  189.93
  -1   2   3 8488.15  190.54
   1   2  -3 8578.37  189.91
  -1  -2   3 8439.65  190.44
  -1  -2   3 8391.63  190.43
  -1  -2   3 8493.02  189.92
  -1   2   2 2557.10   57.79
  -1   2   2 2602.12   57.81
  -1   2   2 2604.15   58.08
   1   2  -2 2409.90   58.07
   1   2  -2 2585.64   57.61
  -1  -2   2 2616.59   58.10
   1  -2  -2 2600.32   58.38
  -1  -2   2 2608.10   58.10
  -1   2   1   24.01    1.62
  -1   2   1   22.45    1.70
   1   2  -1   34.19    1.33
   1   2  -1   20.66    1.74
  -1   2   1   17.39    1.69
  -1  -2   1   20.68    1.81
   1  -2  -1   15.50    1.81
  -1  -2   1   16.23    1.69
  -1  -2   1   22.10    1.69
  -1   2   0    9.25    1.33
  -1   2   0   15.99    1.34
  -1   2   0    3.72    1.34
  -1   2   0    5.35    1.45
  -1   2   0    3.16    1.41
   1   2   0    4.29    1.41
   1   2   0    6.52    1.18
  -1  -2   0    5.30    1.33
   1  -2   0    3.35    1.34
   1  -2   0   12.62    1.44
   1  -2   0    4.35    1.73
   1  -2   0    0.54    0.86
  -1  -2   0    5.69    1.28
  -1   2  -1  603.27   13.13
  -1   2  -1  605.79   13.15
  -1   2  -1  570.69   13.31
   1   2   1  603.17   12.79
   1   2   1  615.90   12.93
   1   2   1  602.38   12.81
  -1   2  -1  597.51   13.46
  -1   2  -1  611.73   13.04
   1  -2   1  617.71   13.19
  -1  -2  -1  587.59   12.76
   1  -2   1  612.76   13.16
   1  -2   1  529.99   13.08
   1  -2   1  628.34   13.08
   1  -2   1  621.29   13.39
  -1   2  -2   53.16    2.34
  -1   2  -2   51.54    2.64
   1   2   2   51.49    1.88
  -1   2  -2   49.10    2.46
   1  -2   2   53.20    2.72
   1  -2   2   53.89    2.69
   1  -2   2   53.91    3.07
   1  -2   2   59.24    2.52
   1  -2   2   52.96    2.23
  -1   2  -3  193.12    4.43
  -1   2  -3   63.20    4.13
   1  -2   3   86.08    4.06
   1  -2   3  159.18    4.74
   1  -2   3  166.54    4.27
   1   2   424636.30  554.08
  -1   2  -425786.30  554.32
   1   2   424213.60  553.63
   1   2   424867.20  553.86
  -1   2  -424384.90  553.99
   1  -2   425501.40  554.09
  -1  -2  -425399.90  553.64
  -1   2  -5  115.66    4.35
   1   2   5  111.66    3.45
   1   2   5  144.67    4.24
  -1   2  -5  113.63    4.15
   1   2   5  114.31    3.58
  -1  -2  -5  120.10    3.49
   1  -2   5  110.85    4.14
   1  -2   5  121.86    3.97
  -1   2  -6  215.00    6.29
  -1   2  -6  197.05    5.86
   1   2   6  217.88    6.16
   1   2   6  204.38    5.74
   1   2   6  214.56    5.59
  -1   2  -6  227.60    6.90
  -1  -2  -6  217.30    5.88
   1  -2   6  190.38    5.98
   1  -2   6  226.79    6.20
  -1  -2  -6  208.62    5.56
   1   2   7 1977.24   45.34
  -1   2  -7 2023.66   45.86
  -1   2  -7 1927.90   46.21
   1   2   7 2016.72   45.39
  -1   2  -7 1929.81   45.59
   1   2   7 2044.72   45.36
   1   2   7 2036.70   45.68
  -1   2  -7 2019.16   46.53
   1   2   7 2097.67   45.57
   1  -2   7 2020.72   46.49
   1  -2   7 2081.92   45.89
  -1  -2  -7 2038.81   45.34
   1  -2   7 1905.42   45.66
  -1  -2  -7 2029.77   45.39
  -1   2  -8  154.90    5.86
  -1   2  -8  148.52    5.26
  -1   2  -8  148.09    5.91
   1   2   8  145.59    5.18
   1   2   8  146.67    4.70
   1   2   8  147.23    4.62
   1   2   8  148.57    4.71
  -1   2  -8  142.97    4.96
  -1   2  -8  159.55    5.97
   1   2   8  157.95    4.74
   1  -2   8  153.33    5.19
  -1  -2  -8  163.60    4.68
   1  -2   8  145.48    6.23
  -1  -2  -8  153.09    4.77
   1  -2   8  148.08    4.94
  -1   2  -9  167.15    5.71
  -1   2  -9  158.44    5.48
   1   2   9  175.52    5.28
   1   2   9  171.23    5.46
   1   2   9  171.04    5.76
  -1   2  -9  174.33    6.59
   1   2   9  168.40    5.04
   1   2   9  172.50    5.37
  -1   2  -9  187.82    6.56
  -1   2  -9  177.82    6.65
  -1  -2  -9  175.43    5.35
   1  -2   9  155.68    6.24
   1  -2   9  162.70    6.47
   1  -2   9  178.11    6.90
  -1  -2  -9  180.59    5.26
   1  -2   9  166.38    5.44
   1  -2   9  170.63    5.63
  -1   2 -10   25.24    2.80
  -1   2 -10   27.19    3.00
  -1   2 -10   31.99    3.95
   1   2  10   28.88    2.92
   1   2  10   26.35    2.67
   1   2  10   29.44    2.35
   1   2  10   34.87    3.23
  -1   2 -10   24.90    3.54
   1   2  10   25.06    2.27
  -1   2 -10   24.50    3.77
  -1  -2 -10   26.01    2.66
   1  -2  10   26.58    3.34
  -1  -2 -10   12.81    1.80
   1  -2  10   25.06    3.91
   1  -2  10   25.64    4.42
   1  -2  10   30.93    2.88
   1  -2  10   23.76    2.55
  -1   2 -11  149.89    5.27
  -1   2 -11  169.71    5.54
  -1   2 -11  174.12    6.34
  -1   2 -11  167.15    6.43
   1   2  11  157.06    5.27
   1   2  11  160.52    5.67
   1   2  11  161.13    4.64
   1   2  11  172.38    5.38
  -1   2 -11  166.18    6.48
   1   2  11  160.35    5.18
   1  -2  11  164.55    6.49
   1  -2  11  154.07    6.06
   1  -2  11  171.88    6.92
  -1  -2 -11  162.57    5.17
   1  -2  11  161.56    5.38
   1  -2  11  160.43    5.40
   1   2  12   20.62    2.61
  -1   2 -12   21.03    3.40
   1   2  12   20.04    2.46
  -1   2 -12   21.74    4.18
  -1   2 -12   14.34    4.02
   1   2  12   19.99    3.20
   1   2  12   15.93    3.00
  -1   2 -12   16.55    3.78
  -1   2 -12   14.76    3.04
   1   2  12   23.78    3.54
   1  -2  12   17.12    4.29
   1  -2  12   17.25    2.88
  -1  -2 -12   18.71    3.01
   1  -2  12   15.04    4.58
   1  -2  12   22.09    3.96
  -1  -2 -12   16.37    1.32
   1  -2  12   19.18    2.82
   1   2  13  424.17   11.35
   1   2  13  404.42   10.42
  -1   2 -13  441.25   11.43
   1   2  13  425.44   11.40
  -1   2 -13  423.42   12.66
  -1   2 -13  423.34   12.38
   1   2  13  420.94   11.45
  -1   2 -13  452.01   12.68
  -1   2 -13  400.33   11.37
   1   2  13  420.22   11.62
  -1  -2 -13  416.29   11.30
   1  -2  13  425.46   11.37
   1  -2  13  420.80   12.40
   1  -2  13  422.01   12.72
   1  -2  13  418.08   12.42
  -1  -2 -13  393.56    9.72
   1  -2  13  409.67   11.43
   1   2  14    0.44    2.72
  -1   2 -14    1.15    3.02
  -1   2 -14    1.82    2.98
  -1   2 -14    4.19    4.06
  -1   2 -14    3.17    4.04
   1   2  14    3.17    3.20
   1   2  14   -0.05    2.17
  -1   2 -14   -0.17    3.96
   1   2  14    1.36    3.21
   1   2  14   -0.57    3.53
  -1  -2 -14    3.03    1.38
   1  -2  14    4.55    3.85
   1  -2  14    3.39    4.64
  -1  -2 -14    0.82    3.16
   1  -2  14   -1.36    4.10
   1  -2  14    1.48    2.87
   1  -2  14    0.76    2.90
  -1   2 -15    6.06    3.98
  -1   2 -15    4.87    3.22
   1   2  15   -0.23    3.47
  -1   2 -15    8.95    4.50
  -1   2 -15   14.43    4.68
   1   2  15    6.42    3.32
  -1   2 -15    6.58    3.27
   1   2  15    3.78    2.85
   1   2  15   10.88    3.85
   1   2  15    9.38    2.27
   1  -2  15    7.93    4.01
   1  -2  15    8.96    4.50
  -1  -2 -15    7.20    3.38
   1  -2  15    6.47    4.73
  -1  -2 -15    7.83    1.55
   1  -2  15    9.19    3.09
   1  -2  15    9.32    3.15
   1   2  16    7.72    2.93
  -1   2 -16    6.80    3.55
  -1   2 -16    9.63    3.39
   1   2  16   12.32    3.64
  -1   2 -16    7.76    4.31
   1   2  16    9.89    2.32
   1   2  16    4.11    3.85
  -1   2 -16    7.63    4.46
  -1   2 -16   14.61    4.43
   1   2  16    8.29    3.70
   1  -2  16   11.83    4.31
   1  -2  16    9.85    5.09
   1  -2  16    5.38    4.24
  -1  -2 -16    8.24    3.65
  -1  -2 -16   -2.63    2.32
  -1  -2 -16    6.98    1.64
   1  -2  16    7.54    3.24
   1  -2  16    6.95    3.25
   1   2  17  199.54    7.19
  -1   2 -17  175.98    7.16
  -1   2 -17  206.22    7.13
   1   2  17  198.30    7.63
   1   2  17  207.39    7.58
  -1   2 -17  217.21    8.53
  -1   2 -17  187.86    8.56
   1   2  17  187.26    5.70
   1   2  17  185.85    7.63
  -1   2 -17  192.91    8.57
   1  -2  17  207.94    8.79
  -1  -2 -17  177.74    7.07
  -1  -2 -17  204.22    7.46
   1  -2  17  192.49    8.73
   1  -2  17  189.60    8.30
  -1  -2 -17  193.27    5.30
   1  -2  17  202.02    7.16
   1  -2  17  191.91    7.35
   1   2  18   17.33    3.83
  -1   2 -18   22.81    5.16
  -1   2 -18   17.35    3.74
   1   2  18   11.43    4.07
  -1   2 -18   14.43    5.05
  -1   2 -18   21.13    5.31
   1   2  18   17.67    4.30
   1   2  18   12.79    4.47
   1   2  18   15.62    2.42
   1  -2  18   13.20    3.78
   1  -2  18   17.68    5.20
  -1  -2 -18   36.37    3.95
   1  -2  18   13.18    5.00
  -1  -2 -18   21.15    4.20
   1  -2  18   17.72    5.60
  -1  -2 -18   17.13    1.96
   1  -2  18   15.93    3.79
  -1   2 -19   14.21    5.35
  -1   2 -19   17.24    3.92
   1   2  19   18.83    4.76
  -1   2 -19   18.27    5.24
   1   2  19   14.41    4.47
   1   2  19   12.83    4.30
   1   2  19   16.22    3.85
  -1  -2 -19   15.23    2.07
   1  -2  19   15.94    5.27
   1  -2  19   16.88    3.91
  -1  -2 -19   31.14    4.15
   1  -2  19   17.70    5.73
   1  -2  19   14.39    4.22
  -1  -2 -19   20.31    4.43
   1   2  20    0.16    4.61
  -1   2 -20   -4.11    4.04
  -1   2 -20   -3.37    5.49
   1   2  20   -0.64    4.91
   1   2  20    3.00    4.44
  -1   2 -20    5.37    5.42
   1   2  20    0.97    3.76
  -1  -2 -20    0.61    4.24
  -1  -2 -20   11.29    4.37
   1  -2  20   -2.13    3.78
  -1  -2 -20   -2.03    2.06
   1  -2  20   -6.86    6.35
   1  -2  20   -0.33    4.31
   1  -2  20    1.68    5.47
   1   2  21    6.17    4.58
   1   2  21    8.10    5.14
  -1   2 -21    8.07    4.22
   1   2  21    1.01    5.12
  -1   2 -21    5.92    5.64
  -1   2 -21    3.56    5.91
   1   2  21    4.79    4.16
   1  -2  21    2.05    3.85
  -1  -2 -21    4.64    2.16
  -1  -2 -21    6.80    4.80
  -1  -2 -21   13.54    4.62
   1  -2  21    9.01    4.64
   1  -2  21    8.85    5.81
   1   2  22   16.30    4.45
  -1   2 -22   20.96    4.49
  -1   2 -22   23.18    6.46
   1   2  22   24.36    5.39
  -1   2 -22   27.60    6.58
   1   2  22   17.45    5.58
   1   2  22   21.96    5.36
  -1  -2 -22   17.80    5.07
   1  -2  22   18.16    5.16
  -1  -2 -22   21.03    5.11
   1  -2  22   16.49    4.30
   1  -2  22   11.95    6.41
   1   2  23    0.63    5.15
   1   2  23   -2.40    5.36
  -1   2 -23    2.79    6.21
   1   2  23   -3.14    5.75
   1   2  23    1.72    4.53
  -1   2 -23    4.25    6.21
   1  -2  23    3.15    5.06
  -1  -2 -23    2.36    5.01
   1  -2  23   -3.06    6.55
   1   2  24   34.90    6.04
  -1   2 -24   20.03    7.02
  -1   2 -24   29.96    7.01
   1   2  24   30.40    5.38
   1  -2  24   30.55    7.29
   1  -2  24   29.47    5.82
  -1  -2 -24   23.99    5.83
   1   2  25   14.02    5.13
   1   2  25    7.35    6.02
  -1   2 -25   13.03    7.08
  -1   2 -25   13.87    7.26
   1  -2  25    1.82    6.79
  -1  -2 -25   17.82    6.02
  -1  -2 -25   22.22    5.01
   1  -2  25   11.75    5.90
  -1   2 -26   -6.16    7.21
   1   2  26    7.22    6.02
   1   2  26   -1.56    5.13
  -1   2 -26   10.92    7.18
   1  -2  26    2.83    7.12
  -1  -2 -26    3.23    6.00
   1  -2  26   -1.15    5.63
   1   2  27    6.26    5.39
  -1   2 -27   -0.34    7.34
   1   2  27    7.02    6.24
  -1   2 -27    8.36    7.60
  -1  -2 -27    1.04    6.31
   1  -2  27   -6.52    7.35
  -1  -2 -27   17.67    6.19
   1  -2  27    1.68    5.74
  -1   2 -28    6.33    7.50
   1   2  28    0.52    6.46
  -1   2 -28    5.97    8.01
   1   2  28    3.14    5.85
  -1  -2 -28   -3.80    6.40
   1  -2  28   -7.09    7.65
   1  -2  28   -4.27    6.41
  -1   2 -29   29.88    8.46
   1   2  29   14.22    6.86
   1   2  29   25.71    6.37
  -1   2 -29   14.36    8.16
   1  -2  29   29.49    7.24
   1  -2  29   10.81    7.81
  -1   2 -30    9.45    8.56
   1   2  30    4.21    6.27
  -1   2 -30    6.72    8.19
   1  -2  30   -0.27    6.85
   1  -2  30    4.32    8.20
  -1   2 -31   10.94    8.51
   1   2  31    2.19    6.60
  -1   2 -31   -5.11    8.87
   1  -2  31   -5.73    7.46
   1  -2  31    3.34    8.21
  -1   2 -32   -8.46    9.13
   1   2  32    2.57    6.93
   1  -2  32   -8.00    8.88
   1  -2  32    0.60    7.36
  -1   2 -33    0.42    9.40
   1  -2  33   -0.39    9.12
  -1   2 -34    9.88    9.96
   1  -2  34    6.42    9.49
   1   3 -33    0.44    9.47
  -1  -3  33  -11.03    9.55
   1   3 -32  -14.35    9.90
  -1   3  32    4.05    6.86
  -1  -3  32   15.16    9.21
  -1  -3  32    2.39    7.69
   1   3 -31   12.69    9.00
  -1   3  31   -0.56    6.60
   1   3 -31    8.57    8.95
  -1  -3  31    9.17    7.47
  -1  -3  31    9.72    8.87
   1   3 -30    1.09    8.78
  -1   3  30    5.91    6.30
   1   3 -30    6.27    8.51
  -1  -3  30    7.95    7.33
  -1  -3  30    3.03    8.50
   1   3 -29    9.21    8.47
  -1   3  29   -1.53    6.09
   1   3 -29    9.46    8.29
  -1  -3  29    3.93    6.62
  -1  -3  29    7.70    8.21
   1   3 -28   -0.34    8.07
  -1   3  28   -2.94    5.94
   1   3 -28   -2.19    8.05
  -1  -3  28   -0.75    6.46
  -1  -3  28    5.67    7.89
  -1   3  27   12.02    6.05
   1   3 -27   25.56    8.03
   1   3 -27   18.11    7.73
  -1   3  27   28.99    5.94
  -1  -3  27   27.77    6.54
  -1  -3  27   14.69    7.81
  -1  -3  27   32.90    5.76
  -1   3  26    2.91    5.15
   1   3 -26    3.02    7.10
  -1   3  26    3.41    5.58
   1   3 -26    5.39    7.35
  -1  -3  26    2.52    5.84
   1  -3 -26   12.05    5.16
  -1  -3  26   11.18    7.22
  -1  -3  26    6.18    5.26
   1   3 -25   15.45    7.43
  -1   3  25   15.91    5.74
   1   3 -25   16.11    7.17
  -1   3  25   18.22    5.11
  -1  -3  25   23.22    5.53
   1  -3 -25   34.74    5.46
  -1  -3  25   23.38    7.46
  -1  -3  25   18.92    5.89
  -1   3  24    8.74    5.19
  -1   3  24    3.07    4.76
   1   3 -24   10.13    6.70
   1   3 -24   15.78    7.30
   1  -3 -24   23.10    5.07
  -1  -3  24   18.54    5.25
  -1  -3  24   11.16    5.33
   1  -3 -24   14.29    5.33
  -1  -3  24    3.03    6.60
  -1   3  23    4.68    4.63
  -1   3  23    7.57    5.09
   1   3 -23   -0.29    6.26
   1   3 -23    2.53    6.31
   1   3 -23   -2.52    4.74
  -1  -3  23    1.64    4.71
   1  -3 -23    6.15    4.54
  -1  -3  23    4.63    6.37
  -1  -3  23   -5.91    4.87
   1  -3 -23   -0.71    4.90
  -1   3  22    0.72    4.62
  -1   3  22    0.35    4.68
   1   3 -22    0.77    4.48
  -1   3  22    2.04    4.10
   1   3 -22    6.49    6.35
   1   3 -22    7.29    6.20
  -1   3  22   -4.83    4.45
  -1  -3  22   -1.94    6.11
   1  -3 -22    6.72    4.42
  -1  -3  22    0.93    4.59
  -1  -3  22   -0.88    4.58
   1  -3 -22   -0.17    4.94
  -1   3  21   59.92    4.58
  -1   3  21   69.31    5.65
  -1   3  21   68.76    5.45
  -1   3  21   58.78    5.30
   1   3 -21   60.65    7.28
   1   3 -21   73.11    7.14
   1   3 -21   65.72    5.53
  -1   3  21   59.67    5.24
   1  -3 -21   73.28    5.47
  -1  -3  21   68.67    7.15
   1  -3 -21   62.68    5.62
  -1  -3  21   50.85    5.39
  -1  -3  21   63.05    5.54
   1   3 -20   39.19    6.09
  -1   3  20   39.06    4.17
   1   3 -20   37.20    4.84
  -1   3  20   32.19    4.78
   1   3 -20   23.13    6.22
  -1   3  20   38.17    4.54
  -1   3  20   42.41    4.93
  -1   3  20   33.46    4.52
  -1  -3  20   39.99    6.37
  -1  -3  20   39.38    4.71
   1  -3 -20   36.35    2.37
   1  -3 -20   39.29    4.83
   1  -3 -20   37.94    4.59
  -1  -3  20   27.60    4.82
  -1   3  19   15.60    1.90
   1   3 -19   13.80    5.68
  -1   3  19   12.49    4.02
  -1   3  19   14.53    3.98
   1   3 -19   16.52    4.23
   1   3 -19   17.65    5.78
  -1   3  19    9.95    4.16
  -1   3  19   18.50    3.84
  -1   3  19    9.00    3.73
  -1  -3  19   17.18    5.53
   1  -3 -19   11.05    1.97
  -1  -3  19   15.24    6.16
  -1  -3  19   17.59    4.23
   1  -3 -19   23.68    4.04
   1  -3 -19   15.57    4.19
  -1  -3  19   19.41    4.29
  -1   3  18   49.23    4.34
   1   3 -18   59.60    6.21
  -1   3  18   41.01    4.34
  -1   3  18   49.34    4.34
   1   3 -18   48.82    4.84
  -1   3  18   46.50    2.31
  -1   3  18   40.94    4.37
   1   3 -18   55.35    6.39
  -1   3  18   49.65    4.44
   1  -3 -18   48.96    4.33
   1  -3 -18   48.04    2.38
  -1  -3  18   46.22    5.86
  -1  -3  18   60.51    6.52
  -1  -3  18   46.32    4.81
   1  -3 -18   45.43    4.44
  -1  -3  18   50.84    4.57
  -1   3  17  115.65    5.63
  -1   3  17  116.47    5.54
   1   3 -17  123.05    5.80
   1   3 -17  121.11    7.06
  -1   3  17  119.47    5.57
  -1   3  17  120.65    5.49
   1   3 -17  117.83    5.96
  -1   3  17  109.24    3.53
  -1   3  17  128.33    5.61
   1   3 -17  126.68    7.12
   1   3 -17  101.49    7.24
  -1  -3  17  123.46    7.15
   1  -3 -17  109.18    5.43
  -1  -3  17  114.68    5.78
  -1  -3  17  119.27    7.48
   1  -3 -17  114.14    3.62
   1  -3 -17  131.73    5.55
  -1  -3  17  113.42    6.92
  -1  -3  17  114.73    5.67
   1   3 -16   65.47    5.92
   1   3 -16   61.04    4.72
  -1   3  16   67.58    4.19
   1   3 -16   55.55    5.44
  -1   3  16   55.53    4.08
  -1   3  16   60.80    4.40
  -1   3  16   57.02    4.19
  -1   3  16   57.70    2.39
   1   3 -16   59.38    5.67
   1   3 -16   58.82    4.32
  -1   3  16   60.26    4.26
   1  -3 -16   59.18    2.44
  -1  -3  16   65.10    4.43
  -1  -3  16   64.01    5.66
   1  -3 -16   62.19    4.24
  -1  -3  16   60.74    6.27
  -1  -3  16   59.20    5.67
   1  -3 -16   54.30    4.11
  -1  -3  16   62.48    4.62
  -1   3  15   45.71    4.14
   1   3 -15   50.23    4.41
  -1   3  15   42.86    2.01
  -1   3  15   36.44    3.59
  -1   3  15   43.02    3.73
   1   3 -15   40.23    4.88
   1   3 -15   44.45    5.28
  -1   3  15   33.08    3.59
  -1   3  15   40.32    3.54
   1   3 -15   43.02    5.21
   1   3 -15   44.45    3.81
  -1  -3  15   42.96    4.91
   1  -3 -15   50.17    3.69
  -1  -3  15   53.77    5.87
   1  -3 -15   46.45    2.10
  -1  -3  15   38.60    3.68
  -1  -3  15   41.88    4.09
  -1  -3  15   46.48    5.45
   1  -3 -15   43.10    3.56
   1   3 -14  269.82    9.78
  -1   3  14  257.64    6.46
  -1   3  14  265.14    8.26
   1   3 -14  267.68    8.66
  -1   3  14  266.65    8.41
   1   3 -14  261.77    9.51
  -1   3  14  245.53    7.86
   1   3 -14  271.53    9.64
   1   3 -14  270.84    8.23
  -1   3  14  261.83    7.81
  -1   3  14  250.62    7.71
   1  -3 -14  263.80    6.51
  -1  -3  14  269.29    9.65
  -1  -3  14  272.04    9.83
   1  -3 -14  253.66    7.89
   1  -3 -14  255.97    7.84
  -1  -3  14  262.88    8.18
  -1  -3  14  251.93    8.48
  -1  -3  14  260.69    9.40
  -1   3  13  103.94    5.16
   1   3 -13  112.97    5.36
  -1   3  13  103.17    3.12
   1   3 -13  101.84    4.75
   1   3 -13  108.40    6.16
  -1   3  13  107.80    4.52
  -1   3  13  104.57    4.47
  -1   3  13  108.38    4.43
   1   3 -13  119.77    6.08
  -1   3  13  110.48    4.78
   1   3 -13  109.87    6.27
   1  -3 -13  101.43    3.15
   1  -3 -13  110.65    4.44
  -1  -3  13  111.33    6.05
  -1  -3  13  118.16    6.64
   1  -3 -13  101.57    4.37
  -1  -3  13  100.30    6.15
  -1  -3  13   98.78    4.71
  -1  -3  13  110.27    5.08
  -1   3  12    0.34    2.61
   1   3 -12   -0.43    4.06
  -1   3  12    3.19    2.50
  -1   3  12    1.51    2.50
   1   3 -12   -0.66    3.78
   1   3 -12   -0.55    3.40
  -1   3  12   -0.56    1.29
   1   3 -12    0.55    2.91
   1   3 -12   -0.32    3.46
  -1   3  12   -0.07    2.39
  -1   3  12   -1.52    3.24
  -1  -3  12   -0.69    2.78
  -1  -3  12   -1.85    4.72
   1  -3 -12   -0.40    1.30
   1  -3 -12   -1.21    2.34
   1  -3 -12   -4.57    2.47
  -1  -3  12    3.00    3.31
  -1  -3  12    0.73    4.04
  -1  -3  12   -1.55    2.70
   1   3 -11   66.44    5.01
  -1   3  11   68.29    2.33
  -1   3  11   70.90    3.33
   1   3 -11   73.98    4.99
  -1   3  11   69.74    3.25
  -1   3  11   69.96    4.24
   1   3 -11   68.75    4.80
  -1   3  11   69.85    3.45
   1   3 -11   71.82    3.87
  -1   3  11   73.33    3.68
   1   3 -11   73.73    4.48
   1  -3 -11   75.80    3.36
   1  -3 -11   65.11    3.25
  -1  -3  11   70.80    5.68
  -1  -3  11   70.54    5.05
   1  -3 -11   66.11    2.37
  -1  -3  11   53.37    4.82
  -1  -3  11   68.35    3.72
  -1  -3  11   73.62    4.21
  -1   3  10   -0.31    2.07
   1   3 -10    1.24    3.70
  -1   3  10   -0.93    2.00
  -1   3  10    0.41    1.09
  -1   3  10    0.38    2.21
   1   3 -10    2.08    3.22
   1   3 -10    2.02    3.63
   1   3 -10   -0.99    2.58
   1   3 -10    0.56    3.56
  -1   3  10    0.96    3.29
  -1   3  10    0.17    2.18
  -1  -3  10   -1.04    2.57
   1  -3 -10   -0.34    2.01
  -1  -3  10    3.55    4.48
   1  -3 -10    0.51    1.24
  -1  -3  10    1.29    2.19
   1  -3 -10   -0.17    2.09
  -1   3   9  133.61    3.54
   1   3  -9  133.63    6.01
  -1   3   9  122.66    4.10
  -1   3   9  137.33    4.06
  -1   3   9  130.45    5.44
   1   3  -9  132.08    5.33
   1   3  -9  137.17    4.68
  -1   3   9  133.32    4.23
   1  -3  -9  126.36    3.63
   1  -3  -9  137.87    4.18
  -1  -3   9  135.47    5.10
  -1  -3   9  128.29    4.65
  -1  -3   9  138.32    6.24
  -1   3   8  204.23    6.86
  -1   3   8  198.02    5.07
  -1   3   8  205.82    5.38
  -1   3   8  202.67    5.32
   1   3  -8  196.60    6.00
   1   3  -8  210.86    6.74
   1   3  -8  204.41    7.51
  -1   3   8  201.89    5.54
   1  -3  -8  201.71    5.20
   1  -3  -8  204.51    5.40
  -1  -3   8  210.85    7.60
  -1  -3   8  204.55    6.58
  -1  -3   8  208.97    6.09
  -1   3   7  768.22   17.37
  -1   3   7  739.62   17.37
  -1   3   7  730.91   17.34
   1   3  -7  760.12   18.03
  -1   3   7  760.04   18.73
   1   3  -7  759.14   19.29
  -1   3   7  759.16   17.58
   1   3  -7  778.57   18.67
   1  -3  -7  782.29   17.40
  -1  -3   7  757.81   19.24
  -1  -3   7  741.17   18.60
  -1  -3   7  763.12   18.08
  -1   3   6   95.54    2.99
   1   3  -6  111.76    3.76
   1   3  -6   88.05    4.37
   1   3  -6  105.11    4.87
  -1   3   6   90.40    4.75
  -1   3   6  107.94    3.11
  -1  -3   6   92.16    5.00
  -1  -3   6   79.61    3.96
  -1  -3   6   83.59    4.34
  -1  -3   6  107.09    3.72
   1   3  -5 1992.73   46.37
   1   3  -5 2018.16   45.76
  -1   3   5 1987.35   46.55
  -1   3   5 2023.08   45.55
  -1  -3   5 2024.05   46.61
  -1  -3   5 2033.84   46.60
  -1  -3   5 2039.77   45.84
  -1   3   4 8518.03  191.25
   1   3  -4 8672.76  191.95
   1   3  -4 8579.53  191.25
  -1   3   4 8590.51  191.37
   1   3  -4 8479.92  192.03
  -1   3   4 8505.15  192.08
  -1  -3   4 9015.86  192.05
  -1  -3   4 8367.63  191.31
   1  -3  -4 8564.22  192.20
  -1  -3   4 8655.56  192.01
   1   3  -3 7884.37  166.40
  -1   3   3 7748.85  165.82
  -1   3   3 7670.44  165.84
  -1   3   3 7728.56  166.32
  -1   3   3 7581.95  166.64
   1   3  -3 7563.49  166.44
   1   3  -3 7679.20  165.70
   1  -3  -3 7617.27  166.78
  -1  -3   3 7550.52  166.39
  -1  -3   3 7646.98  166.39
  -1   3   2   31.58    1.96
   1   3  -2   28.63    2.48
  -1   3   2   32.90    2.39
  -1   3   2   31.65    3.30
  -1   3   2   30.93    2.43
   1   3  -2   32.39    1.92
   1  -3  -2   36.46    2.58
   1  -3  -2   36.48    3.20
  -1  -3   2   28.39    2.42
  -1  -3   2   30.40    2.80
  -1  -3   2   27.00    2.46
   1   3  -1  525.36   12.49
  -1   3   1  499.71   11.99
  -1   3   1  504.23   12.00
  -1   3   1  527.85   12.17
  -1   3   1  525.62   12.43
  -1   3   1  520.66   12.45
   1   3  -1  512.89   11.93
   1   3  -1  516.84   12.54
  -1   3   1  512.91   12.40
  -1  -3   1  508.21   12.42
  -1  -3   1  488.23   12.38
   1  -3  -1  509.14   12.00
   1  -3  -1  521.44   12.51
   1  -3  -1  434.23   12.95
   1  -3  -1  513.30   11.99
  -1  -3   1  516.54   12.53
  -1   3   0   76.31    2.80
  -1   3   0   77.32    3.24
  -1   3   0   71.47    2.85
  -1   3   0   74.58    3.31
   1   3   0   74.77    2.33
   1   3   0   75.59    2.71
  -1   3   0   76.07    2.71
   1   3   0   80.87    3.24
   1  -3   0   76.23    2.88
  -1  -3   0   76.06    2.89
   1  -3   0   71.76    2.86
  -1  -3   0   80.12    2.81
   1  -3   0   76.85    2.92
  -1   3  -1 1490.78   33.84
  -1   3  -1 1387.30   33.91
  -1   3  -1 1489.36   33.72
   1   3   1 1472.24   33.47
  -1   3  -1 1472.94   33.84
   1   3   1 1482.48   33.48
  -1   3  -1 1499.46   34.15
   1   3   1 1458.78   33.68
  -1  -3  -1 1461.67   33.44
   1  -3   1 1459.54   33.80
   1  -3   1 1511.60   34.19
   1  -3   1 1515.52   33.80
  -1  -3  -1 1496.05   33.71
   1  -3   1 1465.61   33.79
   1  -3   1 1506.72   33.99
   1   3   2 8613.01  194.07
  -1   3  -2 8989.45  194.75
  -1   3  -2 8735.21  195.04
   1   3   2 8771.81  194.40
  -1   3  -2 8933.04  194.82
  -1   3  -2 8898.78  194.48
   1   3   2 8779.59  194.33
   1  -3   2 8825.64  194.75
   1  -3   2 7932.40  194.72
  -1  -3  -2 8662.55  194.04
   1  -3   2 9162.78  195.09
   1  -3   2 8616.94  194.55
   1  -3   2 8948.03  194.75
   1  -3   2 8269.01  195.05
  -1   3  -3  518.50   11.11
   1   3   3  509.68   10.69
  -1   3  -3  521.14   11.62
  -1   3  -3  529.18   11.70
   1  -3   3  523.25   11.56
  -1  -3  -3  541.32   11.73
   1  -3   3  529.20   11.70
   1  -3   3  534.18   12.11
   1  -3   3  514.74   11.14
  -1   3  -4  283.13    7.27
   1   3   4  251.05    6.54
  -1   3  -4  279.73    7.78
  -1   3  -4  286.69    7.85
   1  -3   4  272.64    7.75
  -1  -3  -4  284.42    7.65
   1  -3   4  281.92    7.88
   1  -3   4  265.82    8.21
   1  -3   4  272.50    7.24
  -1  -3  -4  252.71    6.58
  -1   3  -5 4694.22  101.73
  -1   3  -5 4369.47  102.28
  -1   3  -5 4557.06  102.14
   1   3   5 4504.79  101.07
   1  -3   5 4540.85  102.33
   1  -3   5 4649.95  102.39
  -1  -3  -5 4643.54  102.16
   1  -3   5 4640.84  101.84
   1   3   6  797.58   18.15
  -1   3  -6  780.07   19.38
   1   3   6  810.83   18.90
  -1   3  -6  792.66   18.91
   1  -3   6  770.00   19.57
   1  -3   6  767.85   19.57
   1  -3   6  812.79   18.97
   1  -3   6  788.40   19.34
  -1  -3  -6  792.00   18.15
   1   3   7 1054.52   24.35
  -1   3  -7 1040.47   24.80
  -1   3  -7  997.56   25.31
   1   3   7 1060.66   24.21
   1   3   7 1013.87   23.68
  -1   3  -7 1066.11   24.37
  -1  -3  -7 1021.13   23.67
   1  -3   7 1031.16   24.76
   1  -3   7 1059.85   24.46
  -1   3  -8   80.58    4.32
   1   3   8   84.73    3.44
   1   3   8   79.48    3.87
   1   3   8   89.65    3.15
  -1   3  -8   87.60    3.81
  -1   3  -8   85.13    4.80
   1  -3   8   87.68    5.51
  -1  -3  -8   83.87    3.03
   1  -3   8   86.90    4.01
   1  -3   8   81.29    3.82
  -1   3  -9  725.30   17.86
  -1   3  -9  720.10   18.68
   1   3   9  728.76   17.35
   1   3   9  704.24   16.89
  -1   3  -9  710.29   17.47
   1   3   9  720.04   17.41
   1  -3   9  724.32   18.77
   1  -3   9  723.48   17.84
   1  -3   9  707.15   17.55
  -1  -3  -9  707.21   16.86
  -1  -3  -9  695.81   17.42
  -1   3 -10    2.99    3.22
   1   3  10   -0.32    2.81
  -1   3 -10   -2.01    3.28
   1   3  10   -0.56    2.55
   1   3  10   -1.83    2.20
   1   3  10   -0.16    2.09
  -1   3 -10   -1.39    3.64
  -1   3 -10   -1.35    4.18
  -1   3 -10    0.88    2.75
   1  -3  10   -0.26    2.24
   1  -3  10    0.28    4.32
   1  -3  10   -2.37    2.83
  -1  -3 -10    4.80    2.36
  -1  -3 -10   -0.50    2.09
  -1   3 -11  521.71   14.81
  -1   3 -11  527.88   13.94
   1   3  11  511.80   13.09
  -1   3 -11  544.15   14.66
  -1   3 -11  520.87   13.55
   1   3  11  532.19   13.10
   1   3  11  536.56   13.48
  -1   3 -11  502.49   14.75
   1   3  11  534.25   13.26
   1   3  11  531.05   13.62
  -1  -3 -11  509.02   13.01
   1  -3  11  522.33   15.02
  -1  -3 -11  499.99   13.11
   1  -3  11  530.20   13.71
   1  -3  11  549.44   14.01
  -1  -3 -11  530.64   13.47
   1  -3  11  504.12   14.47
  -1   3 -12    7.37    3.05
  -1   3 -12    7.77    3.45
   1   3  12    7.37    2.51
  -1   3 -12    8.60    4.20
   1   3  12    7.76    2.74
  -1   3 -12    5.29    4.13
   1   3  12    8.03    2.78
  -1   3 -12   13.18    4.13
   1   3  12    7.32    2.54
   1   3  12    6.87    3.23
   1  -3  12   10.17    4.02
   1  -3  12    9.72    3.23
  -1  -3 -12    8.03    2.66
   1  -3  12    1.11    4.86
  -1  -3 -12    8.36    2.61
   1  -3  12    6.61    3.27
   1  -3  12    8.29    3.86
  -1  -3 -12   14.41    2.91
  -1   3 -13  155.65    6.24
  -1   3 -13  165.93    5.98
  -1   3 -13  170.07    7.19
   1   3  13  153.09    5.43
  -1   3 -13  158.73    7.05
   1   3  13  159.74    5.63
  -1   3 -13  154.11    7.43
   1   3  13  165.42    5.85
   1   3  13  155.55    5.63
   1   3  13  159.45    6.09
   1  -3  13  170.34    7.12
  -1  -3 -13  156.24    5.64
   1  -3  13  151.79    6.24
  -1  -3 -13  152.25    5.64
   1  -3  13  168.25    7.73
   1  -3  13  162.91    7.08
   1  -3  13  163.57    6.18
  -1  -3 -13  167.88    5.86
  -1   3 -14   12.50    3.58
  -1   3 -14   14.84    3.14
   1   3  14   12.15    2.84
  -1   3 -14   15.91    4.21
   1   3  14   10.73    2.99
  -1   3 -14   13.94    4.51
  -1   3 -14    9.77    4.21
   1   3  14    8.86    2.71
   1   3  14   11.42    2.85
   1   3  14   13.26    3.57
  -1  -3 -14   10.73    2.98
  -1  -3 -14   14.13    3.04
   1  -3  14   21.12    4.50
   1  -3  14   17.28    5.13
   1  -3  14   16.03    3.31
   1  -3  14   12.23    4.23
  -1  -3 -14   16.80    3.14
   1  -3  14   10.57    3.27
  -1   3 -15  173.79    6.80
  -1   3 -15  177.14    8.04
   1   3  15  167.51    6.35
   1   3  15  172.55    6.32
  -1   3 -15  183.17    7.81
   1   3  15  161.21    6.53
  -1   3 -15  176.04    8.08
  -1   3 -15  172.11    6.55
   1   3  15  172.96    6.39
   1   3  15  164.49    5.64
  -1  -3 -15  173.80    6.20
   1  -3  15  176.83    8.33
   1  -3  15  164.18    7.69
  -1  -3 -15  178.01    6.28
   1  -3  15  178.15    7.81
   1  -3  15  163.65    6.63
  -1  -3 -15  181.35    6.58
   1  -3  15  162.20    6.60
  -1   3 -16    8.51    3.73
  -1   3 -16    8.14    4.51
   1   3  16    6.97    3.37
  -1   3 -16   10.92    4.66
   1   3  16    9.85    3.83
  -1   3 -16   11.11    3.58
  -1   3 -16   12.22    4.88
   1   3  16    8.15    3.33
   1   3  16    9.63    3.23
   1  -3  16    8.44    4.43
  -1  -3 -16    8.68    3.16
   1  -3  16   10.49    3.59
   1  -3  16   11.85    5.38
   1  -3  16    6.67    4.61
  -1  -3 -16   13.51    3.30
   1  -3  16    9.95    3.41
  -1  -3 -16   14.35    3.53
   1   3  17   59.76    4.33
  -1   3 -17   63.36    4.83
   1   3  17   59.54    4.50
  -1   3 -17   64.62    6.11
  -1   3 -17   61.87    5.88
   1   3  17   60.92    4.94
   1   3  17   65.69    4.62
  -1   3 -17   51.65    5.57
   1  -3  17   64.15    5.89
  -1  -3 -17   68.16    4.45
  -1  -3 -17   61.57    4.41
   1  -3  17   68.11    5.91
   1  -3  17   70.73    6.72
  -1  -3 -17   60.31    4.71
   1  -3  17   66.17    4.87
   1  -3  17   64.28    4.80
  -1   3 -18   15.77    4.23
   1   3  18   13.75    3.92
   1   3  18   14.72    4.27
  -1   3 -18   12.51    5.62
   1   3  18   13.62    3.75
  -1   3 -18   19.18    5.33
   1   3  18   17.57    3.75
   1  -3  18   16.95    4.14
  -1  -3 -18   19.33    4.02
  -1  -3 -18   24.80    3.77
   1  -3  18   19.14    5.30
   1  -3  18    9.76    5.95
   1  -3  18   13.57    4.13
  -1  -3 -18   10.87    3.92
  -1   3 -19    7.07    4.08
   1   3  19    9.27    3.96
  -1   3 -19    8.15    5.87
   1   3  19   11.77    4.58
  -1   3 -19    4.69    5.35
   1   3  19    3.25    3.73
   1   3  19    3.81    4.04
   1  -3  19    2.99    4.11
  -1  -3 -19   13.92    3.86
   1  -3  19    5.23    4.33
   1  -3  19    5.10    5.21
  -1  -3 -19    0.64    4.03
  -1  -3 -19    6.91    3.90
   1   3  20    0.43    4.23
  -1   3 -20    3.06    4.51
  -1   3 -20    4.91    6.04
   1   3  20    4.62    4.80
   1   3  20   -0.32    4.39
   1   3  20    4.91    3.92
  -1   3 -20    3.89    5.43
  -1  -3 -20    5.01    4.17
   1  -3  20    5.69    4.19
  -1  -3 -20   11.62    3.91
   1  -3  20   -3.33    5.53
  -1  -3 -20   -4.78    4.47
   1  -3  20   -5.01    4.40
   1   3  21   28.81    4.88
  -1   3 -21   34.00    5.07
   1   3  21   30.28    5.47
   1   3  21   24.65    5.07
   1   3  21   35.18    4.65
  -1   3 -21   29.44    6.11
  -1   3 -21   33.51    6.57
  -1  -3 -21   46.48    4.73
   1  -3  21   31.52    4.83
   1  -3  21   20.25    5.13
  -1  -3 -21   32.24    5.24
   1  -3  21   32.72    6.65
   1   3  22    2.37    4.93
  -1   3 -22    9.13    4.79
  -1   3 -22   -1.97    6.65
   1   3  22    8.62    4.69
   1   3  22   15.60    4.59
  -1   3 -22   10.88    6.63
   1   3  22   10.84    5.20
   1  -3  22   10.35    4.64
  -1  -3 -22   20.72    4.36
   1  -3  22   14.22    5.19
  -1  -3 -22    5.90    4.85
   1  -3  22   12.37    6.23
  -1   3 -23   29.22    7.16
  -1   3 -23   26.80    5.10
  -1   3 -23   28.80    7.03
   1   3  23   24.45    5.57
   1   3  23   24.96    4.87
   1  -3  23   37.41    7.12
  -1  -3 -23   39.93    5.02
   1  -3  23   25.34    5.10
   1  -3  23   27.42    5.86
  -1  -3 -23   33.90    5.61
  -1   3 -24   -6.58    6.81
   1   3  24   -1.42    5.25
   1   3  24    3.83    4.75
  -1   3 -24   -4.93    6.82
   1  -3  24    1.49    5.46
   1  -3  24    4.93    7.06
  -1  -3 -24    6.32    5.65
  -1   3 -25    6.54    7.04
   1   3  25    2.55    5.55
   1   3  25   -1.06    4.99
  -1   3 -25  -13.80    7.57
   1  -3  25    6.10    7.13
  -1  -3 -25   -0.44    5.80
   1  -3  25   -4.94    5.73
  -1   3 -26    6.02    7.34
   1   3  26    3.12    5.33
  -1   3 -26    3.07    7.41
   1  -3  26   -4.00    6.26
   1  -3  26    4.67    7.24
  -1   3 -27   36.59    8.42
   1   3  27   24.32    5.95
  -1   3 -27   29.15    8.38
   1  -3  27   33.18    7.02
   1  -3  27   22.47    8.25
  -1   3 -28    5.70    8.30
   1   3  28    0.98    5.72
  -1   3 -28    5.55    7.93
   1  -3  28   -1.29    6.31
   1  -3  28   16.46    8.19
  -1   3 -29   -4.02    8.57
   1   3  29    8.88    5.98
  -1   3 -29   -3.07    8.20
   1  -3  29    2.42    7.02
   1  -3  29   -2.22    8.18
  -1   3 -30   15.02    8.91
   1   3  30   -3.95    6.38
  -1   3 -30   16.28    8.99
   1  -3  30    4.47    7.31
   1  -3  30   -2.67    8.65
   1   3  31    3.01    6.69
  -1   3 -31    5.34    8.73
  -1   3 -31    7.67    9.03
   1  -3  31   20.97    7.87
   1  -3  31    1.57    8.82
  -1   3 -32    3.39    9.13
   1   3  32    7.99    7.08
  -1   3 -32    1.58    9.14
   1  -3  32   -1.62    8.82
  -1   3 -33   11.35    9.54
   1  -3  33   -0.41    9.38
   1   4 -32    1.76    9.31
   1   4 -32    4.90    9.48
  -1  -4  32    8.46    9.15
   1   4 -31    5.58    9.24
  -1   4  31    0.28    6.51
   1   4 -31   -3.41    9.17
  -1  -4  31   -2.04    7.46
  -1  -4  31   -6.59    9.20
   1   4 -30   11.27    9.15
  -1   4  30    5.66    6.23
   1   4 -30    7.82    8.97
  -1  -4  30   10.89    7.04
  -1  -4  30   14.82    8.89
   1   4 -29   -2.62    8.69
  -1   4  29    5.17    6.09
   1   4 -29    6.76    8.43
  -1  -4  29    9.11    6.74
  -1  -4  29    6.60    8.33
   1   4 -28  -11.87    8.66
   1   4 -28   12.30    8.62
  -1   4  28    2.96    5.73
  -1  -4  28   -0.91    5.84
  -1  -4  28    0.51    6.47
  -1  -4  28   -0.75    8.27
   1   4 -27   -6.63    7.84
   1   4 -27   -3.14    7.95
  -1   4  27    3.55    5.33
  -1  -4  27   -1.13    5.73
  -1  -4  27    0.25    6.19
  -1  -4  27    4.69    7.70
   1   4 -26   -0.71    7.13
   1   4 -26   16.86    7.70
  -1   4  26    7.05    5.46
  -1  -4  26    2.88    5.57
  -1  -4  26   11.27    6.18
  -1  -4  26    5.55    7.66
  -1   4  25    2.43    5.18
   1   4 -25   -2.03    7.66
   1   4 -25    7.48    7.35
  -1   4  25    7.60    5.03
  -1  -4  25    5.58    5.69
  -1  -4  25    1.00    7.17
  -1  -4  25    9.96    5.67
  -1   4  24   23.25    5.33
   1   4 -24   18.47    7.07
  -1   4  24   15.95    5.16
   1   4 -24   22.00    7.89
  -1  -4  24   18.95    5.88
   1  -4 -24   23.13    5.26
  -1  -4  24   20.80    7.50
  -1  -4  24   23.09    5.59
   1   4 -23   10.00    6.85
  -1   4  23    7.34    4.77
  -1   4  23    9.69    4.92
   1   4 -23   18.68    6.79
  -1  -4  23    6.30    5.08
   1  -4 -23   11.01    4.73
  -1  -4  23    5.52    6.81
   1  -4 -23    9.24    4.73
  -1  -4  23   24.74    5.79
   1   4 -22    1.17    6.57
  -1   4  22   -1.51    4.39
  -1   4  22    5.50    4.61
   1   4 -22   -3.88    6.38
  -1  -4  22   -0.39    5.06
   1  -4 -22   -2.23    4.43
  -1  -4  22   -5.87    6.33
   1  -4 -22   -2.22    4.46
  -1  -4  22    2.88    4.91
   1   4 -21   19.71    6.81
  -1   4  21   34.01    4.75
  -1   4  21   32.49    4.79
  -1   4  21   34.54    4.84
   1   4 -21   25.78    6.39
  -1   4  21   37.59    4.49
   1  -4 -21   22.88    4.49
  -1  -4  21   29.13    4.96
  -1  -4  21   38.94    6.82
   1  -4 -21   32.25    4.67
  -1  -4  21   28.01    5.13
   1   4 -20   87.24    7.56
   1   4 -20   79.48    6.13
  -1   4  20   75.26    4.98
  -1   4  20   78.39    5.42
  -1   4  20   65.27    5.45
  -1   4  20   73.94    5.24
   1   4 -20   86.36    8.13
  -1   4  20   74.37    5.24
  -1  -4  20   88.42    7.78
   1  -4 -20   80.55    5.32
  -1  -4  20   78.67    6.05
  -1  -4  20   79.63    6.04
   1  -4 -20   76.67    5.26
  -1   4  19   91.31    5.34
   1   4 -19   93.84    6.20
   1   4 -19   99.04    7.96
   1   4 -19  103.24    7.72
  -1   4  19   89.27    4.93
  -1   4  19   89.57    5.38
  -1   4  19   87.17    5.07
  -1   4  19   84.57    5.41
  -1  -4  19   95.58    6.18
   1  -4 -19   91.68    5.28
  -1  -4  19   96.44    7.56
  -1  -4  19   93.04    6.04
   1  -4 -19   90.99    5.29
   1   4 -18    0.25    5.92
   1   4 -18    2.50    4.40
  -1   4  18    1.11    3.82
   1   4 -18   -2.01    5.17
  -1   4  18   -1.40    3.42
  -1   4  18    3.36    3.30
  -1   4  18    1.07    3.55
  -1   4  18    0.71    3.58
   1  -4 -18    2.63    3.44
  -1  -4  18   -0.17    3.98
  -1  -4  18   -0.72    5.12
   1  -4 -18   -3.06    3.43
  -1  -4  18   -1.38    4.04
  -1   4  17    7.90    3.30
   1   4 -17    1.66    4.23
   1   4 -17    5.22    5.47
   1   4 -17    2.84    4.60
  -1   4  17    2.66    3.30
  -1   4  17    3.00    2.96
  -1   4  17    0.29    3.31
  -1   4  17    3.32    3.87
  -1  -4  17    1.59    3.75
  -1  -4  17    1.96    3.99
   1  -4 -17    0.55    3.20
  -1  -4  17   11.61    6.02
  -1  -4  17    2.95    4.62
   1  -4 -17    3.68    3.11
   1   4 -16   36.32    4.57
   1   4 -16   32.09    3.97
  -1   4  16   33.55    3.26
   1   4 -16   38.76    5.50
  -1   4  16   32.05    3.39
  -1   4  16   35.44    3.85
  -1   4  16   28.76    4.11
   1   4 -16   41.23    5.55
   1   4 -16   35.71    5.61
  -1   4  16   29.62    3.39
  -1  -4  16   28.48    5.44
  -1  -4  16   30.82    5.08
  -1  -4  16   31.74    5.84
  -1  -4  16   36.33    4.13
   1  -4 -16   33.79    3.54
   1  -4 -16   32.93    3.38
  -1  -4  16   29.31    4.26
   1   4 -15   84.69    5.46
   1   4 -15   87.68    4.65
  -1   4  15   70.40    3.82
   1   4 -15   82.04    6.23
  -1   4  15   78.27    4.08
   1   4 -15   84.90    6.41
   1   4 -15   80.46    6.38
  -1   4  15   76.02    4.90
  -1   4  15   76.31    4.57
  -1   4  15   81.90    4.15
   1  -4 -15   78.71    4.06
  -1  -4  15   80.01    5.89
  -1  -4  15   75.92    6.24
   1  -4 -15   79.22    4.14
  -1  -4  15   87.29    6.73
  -1  -4  15   73.27    4.76
  -1  -4  15   85.79    5.35
   1   4 -14   17.35    4.18
  -1   4  14   13.51    2.56
   1   4 -14   15.62    4.82
  -1   4  14   13.31    2.70
  -1   4  14   14.85    3.85
   1   4 -14   13.91    3.27
   1   4 -14   14.00    4.24
  -1   4  14   15.77    3.14
  -1   4  14   10.73    2.90
   1   4 -14   15.71    4.85
  -1  -4  14   22.08    3.37
  -1  -4  14   12.73    4.47
  -1  -4  14   12.21    4.81
  -1  -4  14   10.95    5.08
   1  -4 -14   15.83    2.68
  -1  -4  14   17.23    3.71
   1   4 -13    1.89    3.91
   1   4 -13    1.82    3.63
   1   4 -13    2.61    2.94
   1   4 -13    6.34    4.51
  -1   4  13    0.13    2.13
  -1   4  13    3.07    3.57
  -1   4  13    4.38    2.23
   1   4 -13    2.91    4.30
  -1   4  13    3.88    2.56
  -1   4  13    1.02    2.58
  -1  -4  13   -1.08    5.23
  -1  -4  13    3.20    2.81
   1  -4 -13    3.59    2.28
  -1  -4  13    2.51    3.24
   1   4 -12    3.75    3.58
  -1   4  12    3.78    1.12
   1   4 -12    1.84    4.38
   1   4 -12    2.31    4.13
  -1   4  12    3.25    2.07
  -1   4  12    4.75    3.69
   1   4 -12    6.21    4.16
  -1   4  12    1.99    2.01
   1   4 -12    4.01    2.84
  -1   4  12    3.10    2.47
  -1   4  12    1.80    2.69
  -1  -4  12    1.20    3.08
   1  -4 -12    4.24    2.16
  -1  -4  12    5.95    2.88
  -1  -4  12   12.72    4.95
  -1   4  11   84.79    2.57
  -1   4  11   88.02    3.32
  -1   4  11   86.06    3.19
   1   4 -11   92.74    5.27
  -1   4  11   82.73    4.14
   1   4 -11   86.81    4.28
  -1   4  11   93.23    4.96
  -1   4  11   86.89    3.70
   1   4 -11   95.70    6.02
  -1  -4  11   91.00    6.33
  -1  -4  11   88.28    4.22
  -1  -4  11   82.96    4.67
   1  -4 -11   84.59    3.27
  -1   4  10  267.72    6.57
  -1   4  10  261.82    6.87
  -1   4  10  262.83    6.79
  -1   4  10  276.21    8.69
   1   4 -10  288.16    8.86
   1   4 -10  276.04    7.88
  -1   4  10  273.31    7.29
   1   4 -10  273.67    9.54
   1  -4 -10  268.91    6.89
  -1  -4  10  267.67    8.60
  -1  -4  10  272.85    8.02
  -1  -4  10  279.08    9.80
  -1   4   9 1185.87   26.63
   1   4  -9 1203.61   28.36
   1   4  -9 1157.50   29.17
  -1   4   9 1163.92   26.57
  -1   4   9 1150.51   26.52
  -1   4   9 1171.38   28.34
  -1   4   9 1204.72   27.05
   1   4  -9 1203.37   27.57
  -1  -4   9 1115.88   28.60
   1  -4  -9 1149.98   26.59
  -1  -4   9 1196.25   28.42
  -1  -4   9 1192.84   27.72
  -1   4   8  133.44    3.82
   1   4  -8  124.44    6.18
   1   4  -8  141.32    4.81
  -1   4   8  132.26    3.85
  -1   4   8  119.25    5.56
   1   4  -8  130.70    5.63
  -1   4   8  138.94    4.18
  -1  -4   8  146.34    6.21
  -1  -4   8  131.69    5.84
  -1  -4   8  134.78    4.73
  -1  -4   8  131.96    5.53
  -1   4   7  125.68    3.81
  -1   4   7  133.23    3.85
  -1   4   7  118.51    5.57
   1   4  -7  127.53    5.46
   1   4  -7  131.35    4.45
   1   4  -7  131.14    5.81
  -1   4   7  132.96    3.99
   1   4  -7  109.93    5.87
   1   4  -7  121.29    5.49
  -1  -4   7  135.93    4.50
  -1  -4   7  130.81    5.87
  -1  -4   7  138.96    5.60
  -1  -4   7  123.80    5.16
  -1   4   6  819.09   19.25
   1   4  -6  812.78   20.38
   1   4  -6  835.03   20.58
   1   4  -6  785.17   19.53
  -1   4   6  837.38   19.63
   1   4  -6  846.99   20.74
  -1   4   6  836.77   20.62
  -1   4   6  827.98   19.28
  -1  -4   6  820.40   19.65
  -1  -4   6  862.16   20.70
  -1  -4   6  864.99   20.67
  -1   4   5 1671.24   38.28
  -1   4   5 1648.52   39.39
   1   4  -5 1688.36   39.33
  -1   4   5 1698.84   38.40
   1   4  -5 1669.17   38.37
  -1   4   5 1662.03   39.14
   1   4  -5 1732.84   39.45
  -1   4   5 1684.25   38.33
  -1  -4   5 1681.71   39.31
  -1  -4   5 1711.53   39.32
   1  -4  -5 1619.66   39.61
  -1  -4   5 1686.49   38.49
   1   4  -4  149.52    5.58
   1   4  -4  144.81    5.61
  -1   4   4  156.26    4.66
  -1   4   4  146.13    4.72
  -1   4   4  157.74    5.48
  -1   4   4  149.82    5.90
   1   4  -4  168.72    4.82
  -1  -4   4  143.30    5.70
  -1  -4   4  170.16    5.79
   1  -4  -4  148.07    6.15
  -1  -4   4  181.81    4.83
   1   4  -3   54.71    3.60
  -1   4   3   65.16    2.54
  -1   4   3   58.04    1.89
  -1   4   3   56.86    3.22
  -1   4   3   57.16    3.96
   1   4  -3   67.24    2.83
   1   4  -3   56.06    3.43
  -1   4   3   54.31    2.89
   1   4  -3   53.49    3.92
  -1  -4   3   62.63    3.68
   1  -4  -3   59.73    2.54
   1  -4  -3   60.97    4.24
  -1  -4   3   58.52    3.36
   1  -4  -3   58.00    1.93
  -1  -4   3   50.16    3.33
  -1   4   2  301.63    7.84
  -1   4   2  301.84    7.97
   1   4  -2  308.21    8.20
  -1   4   2  293.09    7.25
  -1   4   2  288.51    7.23
   1   4  -2  286.35    8.18
  -1   4   2  283.61    8.96
   1   4  -2  280.45    7.41
  -1   4   2  294.30    7.48
   1  -4  -2  297.51    7.24
   1  -4  -2  278.06    8.74
  -1  -4   2  307.70    8.18
   1  -4  -2  292.81    8.09
  -1  -4   2  281.17    8.04
   1  -4  -2  295.40    7.24
   1  -4  -2  294.21    7.50
  -1  -4   2  280.74    8.17
  -1   4   1   33.53    2.81
   1   4  -1   33.45    2.58
  -1   4   1   35.89    2.52
  -1   4   1   36.07    2.27
   1   4  -1   32.94    1.94
  -1   4   1   32.35    2.16
   1   4  -1   30.77    2.96
  -1   4   1   37.55    3.02
  -1  -4   1   37.46    2.51
   1  -4  -1   40.51    2.09
   1  -4  -1   29.80    3.49
   1  -4  -1   30.38    1.87
  -1  -4   1   34.71    2.76
   1  -4  -1   32.37    2.61
   1  -4  -1   36.35    2.23
  -1  -4   1   37.72    2.67
  -1   4   0  168.31    4.99
  -1   4   0  164.16    5.45
  -1   4   0  164.90    5.01
   1   4   0  163.08    5.29
   1   4   0  164.73    4.60
   1   4   0  161.68    4.88
  -1   4   0  157.39    4.89
  -1   4   0  165.21    5.41
   1  -4   0  162.08    5.10
   1  -4   0  161.74    4.91
   1  -4   0  163.29    5.18
  -1  -4   0  156.76    4.92
  -1  -4   0  157.74    5.16
  -1   4  -1  106.95    4.10
  -1   4  -1  111.24    4.50
  -1   4  -1  106.10    3.97
   1   4   1  106.16    3.62
  -1   4  -1  109.91    3.89
   1   4   1  112.46    3.65
   1   4   1  111.88    4.03
  -1   4  -1  110.32    4.43
  -1  -4  -1  109.50    3.45
   1  -4   1  107.53    3.89
  -1  -4  -1  104.29    3.09
   1  -4   1  105.90    4.08
   1  -4   1  117.11    3.83
   1  -4   1  109.48    4.25
  -1  -4  -1  111.93    3.58
  -1  -4  -1  111.25    3.91
   1   4   2   17.94    2.37
  -1   4  -2   20.06    2.92
  -1   4  -2   21.87    2.77
   1   4   2   22.77    2.27
  -1   4  -2   21.87    2.49
  -1   4  -2   16.82    2.63
   1   4   2   16.98    1.78
  -1   4  -2   23.87    3.44
  -1  -4  -2   19.32    1.71
   1  -4   2   19.13    3.14
   1  -4   2   19.25    2.87
  -1  -4  -2   19.37    1.69
   1  -4   2   21.48    2.29
   1  -4   2   17.01    2.76
  -1  -4  -2   20.61    2.15
   1  -4   2   16.99    2.38
  -1   4  -3  743.99   17.90
  -1   4  -3  734.75   17.95
  -1   4  -3  737.19   17.41
   1   4   3  740.39   17.19
   1   4   3  732.53   16.76
  -1   4  -3  723.51   18.27
   1   4   3  741.65   17.44
   1  -4   3  682.61   18.40
  -1  -4  -3  717.79   16.72
   1  -4   3  685.90   17.82
  -1  -4  -3  725.57   16.70
   1  -4   3  741.59   17.88
   1  -4   3  738.29   18.38
  -1  -4  -3  744.49   18.26
   1  -4   3  727.55   17.50
   1  -4   3  736.47   17.86
  -1   4  -4   85.82    3.77
  -1   4  -4   82.88    4.59
  -1   4  -4   82.66    4.42
   1   4   4   76.94    3.00
  -1   4  -4   86.16    4.12
   1  -4   4   94.42    3.59
   1  -4   4   90.45    4.09
  -1  -4  -4   83.09    4.25
   1  -4   4  100.59    5.22
   1  -4   4   91.02    4.47
  -1  -4  -4   84.57    2.99
  -1   4  -5   36.48    2.99
   1   4   5   32.61    1.89
  -1   4  -5   37.15    3.68
  -1   4  -5   38.32    3.49
   1  -4   5   38.43    3.41
  -1  -4  -5   33.24    3.44
   1  -4   5   41.57    3.83
   1  -4   5   34.59    4.27
   1  -4   5   36.16    2.76
  -1  -4  -5   39.28    1.99
   1   4   6  183.49    4.98
  -1   4  -6  194.93    5.92
  -1   4  -6  192.24    6.88
  -1   4  -6  192.88    6.44
  -1   4  -6  208.26    7.00
   1  -4   6  193.74    6.83
  -1  -4  -6  191.25    6.58
   1  -4   6  189.61    5.92
   1  -4   6  196.09    6.86
   1   4   7  255.79    7.30
  -1   4  -7  256.40    8.28
  -1   4  -7  246.86    7.32
  -1   4  -7  253.85    8.05
  -1   4  -7  252.23    8.48
   1   4   7  244.72    6.23
  -1  -4  -7  279.13    8.05
   1  -4   7  261.00    7.42
   1  -4   7  262.83    7.92
   1  -4   7  253.69    8.22
   1  -4   7  254.99    8.22
   1   4   8   92.15    3.64
  -1   4  -8  103.52    4.93
   1   4   8   91.30    2.90
  -1   4  -8   99.19    4.24
   1   4   8   97.40    4.26
   1  -4   8   95.97    5.03
   1  -4   8   97.64    5.47
   1  -4   8   98.36    4.30
   1  -4   8   96.86    4.44
  -1  -4  -8   91.42    2.85
   1   4   9 1815.14   40.87
  -1   4  -9 1823.14   41.64
  -1   4  -9 1778.08   40.98
  -1   4  -9 1769.17   42.49
   1   4   9 1781.68   40.03
   1   4   9 1819.03   40.93
   1  -4   9 1709.45   41.88
  -1  -4  -9 1764.36   40.01
   1  -4   9 1767.02   41.63
   1  -4   9 1800.33   41.20
  -1   4 -10  970.42   23.19
   1   4  10  931.74   22.36
  -1   4 -10  934.87   22.47
   1   4  10  909.55   21.53
  -1   4 -10  964.51   24.14
   1   4  10  954.95   22.42
  -1  -4 -10  904.18   21.50
   1  -4  10  904.78   24.08
   1  -4  10  932.28   23.13
   1  -4  10  951.39   22.71
  -1   4 -11   59.48    4.63
   1   4  11   55.81    3.51
  -1   4 -11   59.09    4.01
   1   4  11   57.74    3.89
   1   4  11   56.05    2.96
  -1   4 -11   50.96    5.39
   1  -4  11   59.04    5.84
  -1  -4 -11   58.08    2.93
   1  -4  11   57.65    4.15
   1  -4  11   58.21    3.99
  -1   4 -12  569.71   15.23
  -1   4 -12  578.43   16.41
   1   4  12  557.93   14.52
  -1   4 -12  543.80   15.91
   1   4  12  563.57   14.57
   1   4  12  552.85   13.79
  -1   4 -12  580.48   14.69
   1  -4  12  561.31   16.37
   1  -4  12  572.77   15.28
   1  -4  12  561.82   14.82
  -1  -4 -12  554.46   13.76
   1   4  13    0.39    3.25
  -1   4 -13    0.64    3.62
  -1   4 -13    4.01    4.50
  -1   4 -13    4.05    3.26
  -1   4 -13    1.33    4.58
  -1   4 -13    7.08    4.23
   1   4  13    6.31    2.48
   1   4  13    4.02    2.63
   1  -4  13    4.71    3.36
   1  -4  13    2.01    3.13
  -1  -4 -13    4.83    2.34
   1  -4  13    2.94    5.18
   1   4  14   15.28    2.75
  -1   4 -14   18.84    4.09
  -1   4 -14   14.59    4.94
  -1   4 -14   17.35    3.37
   1   4  14   16.26    3.56
  -1   4 -14   14.60    4.44
   1   4  14   15.21    3.08
  -1   4 -14   20.95    4.79
   1  -4  14   15.85    4.88
   1  -4  14   17.61    3.59
   1  -4  14    9.21    4.37
   1  -4  14   12.72    5.48
   1  -4  14   18.35    3.58
  -1  -4 -14   12.62    2.70
  -1   4 -15   93.32    6.21
  -1   4 -15   79.15    5.30
  -1   4 -15   71.47    5.78
  -1   4 -15   80.36    6.56
  -1   4 -15   85.54    4.76
   1   4  15   76.84    4.50
   1   4  15   79.11    4.08
   1   4  15   76.86    4.68
   1  -4  15   87.66    5.16
   1  -4  15   77.50    6.60
  -1  -4 -15   77.40    4.07
   1  -4  15   78.44    6.11
   1  -4  15   89.30    6.22
   1  -4  15   80.25    4.95
  -1  -4 -15   82.06    4.63
   1   4  16    0.09    2.98
  -1   4 -16   -0.29    4.02
  -1   4 -16    4.14    3.32
  -1   4 -16   -1.93    4.86
  -1   4 -16    6.54    5.09
  -1   4 -16   -3.76    5.24
   1   4  16    1.61    3.67
   1   4  16    3.38    3.08
   1  -4  16    0.63    3.82
   1  -4  16    1.00    3.71
   1  -4  16    4.23    5.69
   1  -4  16   -1.54    4.60
   1  -4  16   -3.65    4.74
  -1  -4 -16    3.52    2.82
  -1  -4 -16   -2.29    3.51
  -1   4 -17   62.81    5.14
   1   4  17   64.77    4.81
   1   4  17   57.49    4.18
  -1   4 -17   68.36    6.18
   1   4  17   66.30    4.62
  -1   4 -17   64.57    6.64
   1  -4  17   70.07    6.47
   1  -4  17   63.55    7.05
   1  -4  17   63.52    5.09
   1  -4  17   57.78    5.00
  -1  -4 -17   69.38    4.85
  -1  -4 -17   65.12    4.13
  -1   4 -18   76.39    7.47
  -1   4 -18   66.69    5.52
  -1   4 -18   73.32    6.84
   1   4  18   65.37    5.05
   1   4  18   80.04    4.71
   1   4  18   78.38    5.00
   1  -4  18   56.08    6.40
   1  -4  18   74.05    5.53
  -1  -4 -18   76.75    4.63
  -1  -4 -18   73.62    5.26
   1  -4  18   71.04    5.63
  -1   4 -19    2.23    4.50
   1   4  19    3.45    3.82
   1   4  19   -1.17    3.80
  -1   4 -19   -7.22    6.09
  -1   4 -19    6.81    5.31
   1   4  19    3.50    4.29
   1  -4  19   -4.57    4.69
   1  -4  19    8.51    5.75
   1  -4  19    5.31    4.08
  -1  -4 -19    5.74    4.14
  -1   4 -20   50.96    5.62
   1   4  20   44.82    4.75
   1   4  20   42.96    4.49
  -1   4 -20   47.06    7.09
  -1   4 -20   39.68    6.39
   1   4  20   38.38    5.13
   1  -4  20   47.21    5.49
   1  -4  20   38.45    6.48
   1  -4  20   54.39    5.42
  -1  -4 -20   41.31    5.17
   1   4  21    6.27    4.23
  -1   4 -21   10.99    6.22
   1   4  21    7.37    4.14
  -1   4 -21   -0.58    6.44
   1   4  21   12.49    4.86
   1  -4  21    4.90    4.78
   1  -4  21   -4.83    6.12
   1  -4  21   -0.19    4.69
  -1  -4 -21    2.03    4.85
  -1   4 -22   76.89    8.26
  -1   4 -22   63.30    7.84
   1   4  22   63.75    5.89
   1  -4  22   64.87    7.91
   1  -4  22   61.73    5.96
  -1  -4 -22   65.34    6.15
   1  -4  22   68.05    6.35
   1   4  23    2.13    4.61
  -1   4 -23    1.26    6.99
  -1   4 -23    2.22    6.62
   1  -4  23    4.59    5.61
   1  -4  23    4.53    4.04
   1  -4  23   -1.56    6.98
  -1  -4 -23    4.13    5.03
   1  -4  23   -0.20    4.87
  -1   4 -24   -1.32    7.10
  -1   4 -24    3.26    7.32
   1   4  24    1.01    4.72
   1  -4  24    3.25    7.39
   1  -4  24   -1.75    5.62
  -1  -4 -24   -1.77    5.30
   1  -4  24    4.07    5.31
  -1   4 -25   18.28    7.72
   1   4  25    9.11    5.38
  -1   4 -25   19.61    7.62
   1  -4  25   22.94    6.18
   1  -4  25   27.11    7.77
  -1   4 -26    0.35    7.45
   1   4  26   -1.56    5.34
  -1   4 -26    5.37    7.33
   1  -4  26   -0.48    6.09
   1  -4  26   14.43    7.67
  -1   4 -27   -1.10    8.00
   1   4  27   -3.74    5.49
  -1   4 -27    0.37    7.73
   1  -4  27   -5.55    6.36
   1  -4  27   -5.11    7.99
  -1   4 -28    3.04    8.35
   1   4  28    2.20    5.59
  -1   4 -28    8.13    8.19
   1  -4  28   -0.53    6.60
   1  -4  28   -7.55    8.19
  -1   4 -29   21.07    9.42
   1   4  29   18.19    6.33
  -1   4 -29   20.11    8.94
   1  -4  29    6.03    6.96
   1  -4  29    0.39    8.34
  -1   4 -30    2.01    9.06
   1   4  30   10.93    6.33
  -1   4 -30    7.91    8.77
   1  -4  30    4.88    7.02
   1  -4  30    3.62    8.71
   1   4  31   -1.11    6.55
  -1   4 -31   -1.72    9.50
  -1   4 -31   -2.87    9.49
   1  -4  31    2.39    7.48
   1  -4  31    3.73    9.09
  -1   4 -32  -10.64    9.61
  -1   4 -32   -4.61    9.76
   1  -4  32   17.93    9.65
   1   5 -32    8.30   10.08
   1   5 -32   10.87   10.05
  -1  -5  32    4.01    9.93
   1   5 -31    0.42    9.44
  -1   5  31    2.54    6.81
   1   5 -31   -8.91    9.86
  -1  -5  31    8.10    7.76
  -1  -5  31    5.21    9.32
   1   5 -30    5.33    8.99
  -1   5  30   -1.63    6.21
   1   5 -30   -2.58    9.18
  -1  -5  30    5.73    7.37
  -1  -5  30   -6.75    9.45
   1   5 -29    4.75    8.96
  -1   5  29   -7.56    6.08
   1   5 -29   13.73    8.76
  -1  -5  29    6.88    7.23
  -1  -5  29    1.63    8.82
   1   5 -28    6.81    8.37
   1   5 -28    2.30    8.65
  -1   5  28    1.26    5.83
  -1  -5  28   -0.25    6.19
  -1  -5  28   -2.88    7.04
  -1  -5  28    3.14    8.16
   1   5 -27   15.42    8.32
   1   5 -27   19.71    8.91
  -1   5  27    4.34    5.88
  -1  -5  27    3.47    6.16
  -1  -5  27   16.34    6.87
  -1  -5  27    9.86    8.21
   1   5 -26   28.54    8.44
   1   5 -26   32.02    8.41
  -1   5  26   17.60    5.65
  -1  -5  26   28.46    6.35
  -1  -5  26   36.62    6.53
  -1  -5  26   11.31    8.32
   1   5 -25    9.24    8.02
   1   5 -25   14.31    7.97
  -1   5  25    6.41    5.33
  -1  -5  25    2.14    6.02
  -1  -5  25    2.06    5.79
  -1  -5  25    4.21    8.03
   1   5 -24   -4.78    7.73
   1   5 -24    1.69    7.66
  -1   5  24    2.97    5.24
  -1  -5  24    9.97    5.89
  -1  -5  24    3.28    6.00
  -1  -5  24   -1.69    7.54
   1   5 -23    9.15    7.52
   1   5 -23   27.61    7.54
  -1   5  23    7.68    4.78
  -1  -5  23   10.04    5.67
  -1  -5  23   10.99    7.29
  -1  -5  23   18.12    5.94
   1   5 -22  100.46    9.14
  -1   5  22   95.24    6.55
   1   5 -22   89.70    8.47
  -1  -5  22   80.62    6.97
  -1  -5  22   92.55    8.72
  -1  -5  22   87.20    6.86
   1   5 -21   35.81    6.84
   1   5 -21   28.74    7.21
  -1   5  21   24.91    4.82
  -1  -5  21   33.49    5.63
  -1  -5  21   32.84    6.91
  -1  -5  21   26.10    5.35
  -1   5  20   12.02    4.35
  -1   5  20   17.90    4.71
  -1   5  20   14.04    3.45
   1   5 -20   15.29    6.75
   1   5 -20    7.57    5.91
  -1  -5  20    5.37    5.88
  -1  -5  20    7.48    4.85
  -1  -5  20   21.82    5.05
   1   5 -19    2.52    5.81
   1   5 -19    0.56    6.18
  -1   5  19    8.81    3.69
  -1   5  19    9.26    3.22
  -1   5  19    2.31    3.95
  -1   5  19    2.34    4.25
  -1   5  19    1.47    3.58
   1  -5 -19    2.98    3.32
  -1  -5  19   -1.35    4.55
  -1  -5  19    8.34    5.48
  -1  -5  19    1.76    4.70
  -1   5  18   57.68    4.25
   1   5 -18   86.13    7.69
  -1   5  18   65.62    4.27
  -1   5  18   58.34    3.81
  -1   5  18   72.78    5.12
  -1   5  18   68.88    5.32
   1   5 -18   69.04    7.01
   1  -5 -18   59.97    4.06
  -1  -5  18   62.23    6.72
  -1  -5  18   57.04    5.42
  -1  -5  18   71.64    5.85
   1   5 -17   15.88    4.80
  -1   5  17   22.50    4.55
  -1   5  17   20.70    3.44
  -1   5  17   21.52    3.21
  -1   5  17   17.13    2.77
  -1   5  17   19.83    3.83
   1   5 -17   24.90    5.84
   1   5 -17   19.06    5.96
  -1  -5  17   18.66    4.28
  -1  -5  17   20.31    5.54
   1  -5 -17   13.22    3.06
  -1  -5  17   24.16    4.69
   1   5 -16    7.93    4.65
  -1   5  16    9.59    4.14
  -1   5  16   10.34    2.79
  -1   5  16    5.65    2.45
   1   5 -16    8.62    5.62
   1   5 -16    8.20    5.10
  -1   5  16   10.99    3.00
  -1   5  16    8.06    3.35
   1   5 -16    7.04    3.71
  -1  -5  16   19.48    4.63
  -1  -5  16    8.49    3.83
   1   5 -15   54.79    5.16
   1   5 -15   55.35    4.23
   1   5 -15   46.82    5.61
  -1   5  15   45.45    2.86
   1   5 -15   51.20    5.73
   1   5 -15   42.60    6.05
  -1   5  15   46.20    4.79
  -1   5  15   41.75    3.36
  -1   5  15   51.97    4.21
  -1  -5  15   47.64    4.75
  -1  -5  15   47.81    4.28
   1   5 -14    1.66    3.29
  -1   5  14   -0.76    2.97
  -1   5  14   -0.20    1.98
   1   5 -14    5.18    5.07
  -1   5  14    2.59    4.04
  -1   5  14    2.43    2.66
   1   5 -14    3.33    4.24
  -1  -5  14    1.25    3.43
  -1  -5  14    5.26    3.80
  -1   5  13  139.22    5.76
   1   5 -13  146.43    5.75
  -1   5  13  138.38    4.18
  -1   5  13  141.09    4.96
  -1   5  13  139.93    6.47
   1   5 -13  145.26    7.65
   1   5 -13  147.15    6.67
  -1  -5  13  133.30    5.83
  -1  -5  13  143.20    6.62
   1   5 -12  202.28    7.69
  -1   5  12  183.66    4.74
   1   5 -12  184.64    8.33
  -1   5  12  207.95    6.69
   1   5 -12  188.13    6.48
  -1   5  12  172.41    4.84
  -1   5  12  190.07    7.32
  -1   5  12  185.12    5.72
  -1   5  12  173.54    4.65
  -1  -5  12  200.44    6.70
  -1  -5  12  190.25    7.31
  -1   5  11  144.93    4.07
  -1   5  11  154.30    6.81
   1   5 -11  158.69    6.83
  -1   5  11  157.45    4.22
   1   5 -11  155.67    5.68
  -1   5  11  134.69    3.82
   1   5 -11  171.52    7.60
  -1   5  11  166.92    5.04
  -1  -5  11  152.28    6.48
  -1  -5  11  159.84    5.97
  -1  -5  11  159.07    7.56
  -1  -5  11  152.93    7.20
  -1   5  10 1189.09   27.74
   1   5 -10 1221.23   30.20
   1   5 -10 1219.44   28.78
   1   5 -10 1251.51   30.87
  -1   5  10 1198.38   27.78
  -1   5  10 1216.57   29.81
   1   5 -10 1241.90   29.79
   1   5 -10 1143.36   30.30
  -1   5  10 1232.07   28.24
  -1  -5  10 1270.63   30.38
  -1  -5  10 1244.35   29.06
  -1  -5  10 1269.81   30.48
  -1  -5  10 1220.79   29.87
  -1   5   9 1176.23   27.55
  -1   5   9 1194.32   27.56
   1   5  -9 1216.07   29.34
   1   5  -9 1154.64   30.23
  -1   5   9 1207.91   27.85
   1   5  -9 1218.48   29.70
   1   5  -9 1204.48   29.97
  -1   5   9 1192.00   29.44
   1   5  -9 1197.63   28.33
  -1  -5   9 1257.00   29.80
  -1  -5   9 1213.45   29.39
  -1  -5   9 1210.37   29.86
  -1  -5   9 1224.75   28.57
  -1   5   8  178.51    5.11
  -1   5   8  180.04    7.15
   1   5  -8  173.11    6.91
   1   5  -8  185.46    7.38
  -1   5   8  182.17    5.38
  -1   5   8  176.02    5.72
   1   5  -8  176.90    5.75
   1   5  -8  189.04    7.17
  -1   5   8  175.47    5.09
  -1  -5   8  148.49    6.53
  -1  -5   8  183.88    5.97
  -1  -5   8  176.35    6.95
  -1  -5   8  183.83    7.44
  -1   5   7   90.15    3.36
   1   5  -7   82.94    4.87
   1   5  -7   96.96    5.11
   1   5  -7   88.72    3.88
  -1   5   7   89.24    3.64
   1   5  -7   89.86    5.04
  -1   5   7   86.06    5.07
  -1   5   7   84.42    3.32
  -1  -5   7   91.64    4.03
  -1  -5   7   98.72    5.30
  -1  -5   7   90.34    4.85
  -1   5   6  329.45    8.41
   1   5  -6  311.89    8.57
   1   5  -6  322.67    9.76
  -1   5   6  324.70    8.47
  -1   5   6  307.29    8.40
  -1   5   6  319.06    9.45
  -1   5   6  320.90    9.91
   1   5  -6  334.10    9.90
  -1  -5   6  319.45    9.70
  -1  -5   6  318.50    9.83
   1  -5  -6  337.20   10.36
  -1  -5   6  335.99    8.82
   1   5  -5  425.75   11.71
   1   5  -5  414.33   10.55
  -1   5   5  415.71   10.43
   1   5  -5  424.32   11.73
  -1   5   5  414.87   10.53
  -1   5   5  422.26   11.96
  -1   5   5  430.45   11.42
   1  -5  -5  430.34   12.22
  -1  -5   5  427.97   11.62
  -1  -5   5  389.04   10.73
  -1  -5   5  428.31   11.69
   1   5  -4  273.51    8.29
  -1   5   4  265.18    7.37
  -1   5   4  265.75    7.04
   1   5  -4  260.07    7.16
  -1   5   4  274.62    7.89
   1   5  -4  267.93    8.24
   1   5  -4  260.12    8.60
  -1  -5   4  272.54    8.12
   1  -5  -4  261.89    8.84
  -1  -5   4  267.23    8.20
  -1  -5   4  262.55    8.22
  -1  -5   4  267.67    7.27
   1   5  -3  317.35    8.30
  -1   5   3  320.35    6.86
  -1   5   3  323.38    7.29
  -1   5   3  326.24    6.83
   1   5  -3  321.60    8.50
   1   5  -3  328.33    7.37
  -1   5   3  316.99    7.99
  -1   5   3  335.43    7.82
   1   5  -3  319.51    8.99
   1  -5  -3  332.04    6.84
  -1  -5   3  303.33    8.15
   1  -5  -3  307.37    7.28
   1  -5  -3  328.28    9.23
  -1  -5   3  334.54    8.35
   1  -5  -3  323.04    6.87
  -1  -5   3  323.83    8.45
  -1   5   2   87.42    3.89
   1   5  -2   87.34    3.37
  -1   5   2   83.97    3.09
   1   5  -2   84.45    4.02
  -1   5   2   82.98    3.10
  -1   5   2   79.76    3.65
   1   5  -2   71.04    4.16
   1  -5  -2   86.60    5.00
   1  -5  -2   80.35    3.08
  -1  -5   2   75.31    3.82
   1  -5  -2   82.89    3.24
  -1  -5   2   84.07    4.11
  -1  -5   2   88.09    4.06
   1  -5  -2   84.70    3.11
   1  -5  -2   90.97    4.05
   1   5  -1   33.53    3.22
  -1   5   1   32.05    3.18
   1   5  -1   33.77    2.21
  -1   5   1   32.31    2.41
  -1   5   1   33.32    3.13
   1   5  -1   35.84    2.78
  -1   5   1   32.44    2.41
  -1   5   1   31.47    2.64
   1  -5  -1   35.17    2.76
   1  -5  -1   35.73    2.28
  -1  -5   1   55.97    2.68
   1  -5  -1   34.73    2.50
   1  -5  -1   34.20    3.85
  -1  -5   1   33.67    2.99
  -1  -5   1   33.04    2.96
   1  -5  -1   39.41    2.26
  -1   5   0    3.62    2.20
  -1   5   0    2.69    2.77
   1   5   0    4.28    1.69
  -1   5   0    5.41    2.29
   1   5   0    8.06    2.11
   1   5   0    9.03    2.82
  -1   5   0    5.36    2.13
  -1   5   0    5.43    2.79
   1  -5   0    2.46    1.42
  -1  -5   0    5.37    2.15
  -1  -5   0    5.99    2.27
   1  -5   0    5.68    2.16
   1  -5   0    8.30    2.30
   1  -5   0    2.47    2.29
   1   5   1   51.40    2.74
  -1   5  -1   50.24    3.23
  -1   5  -1   55.38    3.07
   1   5   1   54.51    2.78
  -1   5  -1   48.05    3.87
  -1   5  -1   52.62    3.15
   1   5   1   52.76    3.35
  -1   5  -1   54.65    3.62
  -1  -5  -1   54.45    2.59
   1  -5   1   51.25    3.12
   1  -5   1   52.90    3.29
  -1  -5  -1   51.24    2.82
  -1  -5  -1   55.70    3.03
   1  -5   1   49.62    2.89
  -1  -5  -1   51.99    2.21
   1  -5   1   51.07    3.42
  -1   5  -2    2.30    2.82
  -1   5  -2    2.17    2.51
   1   5   2    1.61    1.75
   1   5   2    1.49    2.36
  -1   5  -2    1.12    2.93
   1   5   2    2.82    2.05
  -1   5  -2    1.55    2.38
  -1   5  -2    2.34    2.94
  -1  -5  -2    1.19    1.71
   1  -5   2    1.24    2.32
   1  -5   2    2.01    2.76
  -1  -5  -2    1.64    1.27
  -1  -5  -2    1.36    2.06
   1  -5   2    0.53    2.26
   1  -5   2    2.03    2.29
  -1  -5  -2    2.35    1.65
  -1   5  -3  248.17    7.28
   1   5   3  248.43    5.97
  -1   5  -3  249.10    7.91
  -1   5  -3  232.74    7.48
   1   5   3  253.61    6.78
  -1   5  -3  244.68    6.79
   1   5   3  243.81    6.59
  -1   5  -3  235.36    7.25
  -1  -5  -3  239.13    5.91
   1  -5   3  227.56    7.20
   1  -5   3  249.91    7.30
  -1  -5  -3  250.80    7.90
   1  -5   3  242.97    6.77
  -1  -5  -3  247.39    5.91
   1  -5   3  237.89    7.88
   1  -5   3  255.90    7.47
  -1   5  -4   12.25    3.34
   1   5   4   13.70    2.65
   1   5   4   11.67    1.09
  -1   5  -4   10.85    3.06
  -1   5  -4   15.04    3.46
   1   5   4   17.43    2.22
  -1   5  -4   13.70    2.62
   1   5   4   12.53    1.39
   1  -5   4    9.47    3.27
  -1  -5  -4   11.59    1.41
   1  -5   4   13.48    2.43
  -1  -5  -4   13.46    1.29
  -1  -5  -4   16.35    3.23
   1  -5   4   15.62    2.87
  -1  -5  -4   -3.48    1.47
   1  -5   4   11.78    2.96
   1   5   5   69.64    2.38
  -1   5  -5   69.22    4.37
  -1   5  -5   69.76    4.59
   1   5   5   69.13    3.93
  -1   5  -5   70.86    4.78
  -1   5  -5   72.16    3.75
   1   5   5   68.74    2.97
   1  -5   5   68.50    4.26
  -1  -5  -5   73.39    4.49
   1  -5   5   76.35    4.54
   1  -5   5   71.05    3.64
  -1  -5  -5   76.19    3.05
   1  -5   5   80.91    5.54
  -1   5  -6  599.12   15.51
  -1   5  -6  509.64   15.80
   1   5   6  578.06   13.63
  -1   5  -6  582.29   14.56
  -1   5  -6  594.73   15.61
   1   5   6  577.57   13.88
  -1  -5  -6  569.46   15.63
   1  -5   6  599.34   16.08
   1  -5   6  591.37   15.44
   1  -5   6  585.59   14.72
   1  -5   6  597.74   15.55
   1   5   7  128.81    4.01
  -1   5  -7  137.49    6.08
  -1   5  -7  139.57    5.17
  -1   5  -7  138.86    6.10
  -1   5  -7  141.28    5.96
   1  -5   7  138.11    6.11
   1  -5   7  133.43    5.78
  -1  -5  -7  142.44    6.15
   1  -5   7  140.35    7.08
   1  -5   7  132.49    5.14
  -1   5  -8   56.26    4.44
  -1   5  -8   52.71    4.74
   1   5   8   47.96    2.40
  -1   5  -8   46.48    4.10
  -1   5  -8   57.38    3.83
   1   5   8   52.61    2.31
   1   5   8   58.46    3.74
   1  -5   8   52.13    4.27
  -1  -5  -8   49.87    4.35
   1  -5   8   47.70    3.53
   1  -5   8   54.78    4.90
   1  -5   8   55.71    4.34
   1   5   9   72.24    3.96
  -1   5  -9   73.48    5.16
  -1   5  -9   66.05    4.05
  -1   5  -9   66.55    5.40
  -1   5  -9   60.41    4.84
   1   5   9   61.83    2.35
   1   5   9   68.84    2.48
   1  -5   9   68.55    5.01
  -1  -5  -9   78.58    4.63
   1  -5   9   66.43    4.14
   1  -5   9   75.97    4.62
   1  -5   9   74.11    5.52
  -1   5 -10 2109.30   49.19
  -1   5 -10 2126.01   48.42
   1   5  10 2131.39   47.50
  -1   5 -10 2137.60   48.96
  -1   5 -10 2122.53   47.60
   1   5  10 1962.66   46.12
   1   5  10 2087.37   47.48
   1  -5  10 2121.90   48.91
   1  -5  10 2117.39   49.11
   1  -5  10 2099.36   47.87
   1  -5  10 2146.19   48.59
  -1   5 -11  878.30   21.94
   1   5  11  866.54   21.00
   1   5  11  870.74   20.98
  -1   5 -11  884.13   21.15
   1   5  11  803.73   19.65
  -1   5 -11  877.19   23.07
   1  -5  11  913.61   22.59
   1  -5  11  873.75   23.07
   1  -5  11  867.46   22.03
   1  -5  11  902.44   21.47
   1  -5  11  841.20   22.59
   1   5  12  137.62    4.22
   1   5  12  142.04    5.50
  -1   5 -12  132.77    5.60
   1   5  12  146.73    5.63
  -1   5 -12  139.73    7.54
  -1   5 -12  145.30    6.52
   1  -5  12  129.41    7.01
   1  -5  12  144.01    5.97
   1  -5  12  151.98    8.09
   1  -5  12  135.49    6.30
   1   5  13   -0.45    1.97
  -1   5 -13   -0.87    3.12
   1   5  13   -1.77    3.03
   1   5  13    2.83    3.24
  -1   5 -13   -1.53    4.59
  -1   5 -13    6.60    4.04
   1  -5  13   -1.15    3.35
   1  -5  13   -3.29    3.60
   1  -5  13   -3.03    5.64
  -1   5 -14    8.17    4.19
  -1   5 -14    6.56    3.22
   1   5  14    6.35    2.88
   1   5  14    4.43    2.25
   1   5  14    6.22    3.36
  -1   5 -14    2.08    5.24
   1  -5  14    3.38    5.83
   1  -5  14    2.17    3.45
   1  -5  14    8.18    3.83
  -1   5 -15  137.28    7.53
   1   5  15  142.51    5.91
  -1   5 -15  151.66    6.29
   1   5  15  153.09    6.12
   1   5  15  130.70    4.90
  -1   5 -15  154.77    8.29
  -1   5 -15  150.89    7.00
   1  -5  15  150.41    8.54
   1  -5  15  140.40    6.92
   1  -5  15  151.62    6.66
  -1   5 -16   81.69    6.77
   1   5  16   87.82    4.88
   1   5  16   71.00    3.80
  -1   5 -16   88.22    6.00
  -1   5 -16   75.65    6.99
   1   5  16   84.19    4.99
   1  -5  16   76.35    5.42
   1  -5  16   74.72    5.65
  -1   5 -17    8.58    4.75
   1   5  17    4.68    3.47
  -1   5 -17    8.12    5.12
   1   5  17    7.84    3.88
   1   5  17    7.19    2.82
  -1   5 -17    5.86    5.75
   1  -5  17    2.41    4.16
   1  -5  17    1.98    5.19
   1  -5  17    7.72    4.39
  -1   5 -18   25.20    5.19
   1   5  18   20.71    4.16
  -1   5 -18   25.51    5.97
   1   5  18   30.34    4.49
   1   5  18   26.71    3.41
  -1   5 -18   30.87    6.57
   1  -5  18   22.93    4.91
   1  -5  18   31.70    6.24
   1  -5  18   26.79    5.00
   1   5  19    2.87    3.87
  -1   5 -19   -3.34    5.84
   1   5  19    0.65    4.25
   1   5  19    2.19    3.19
  -1   5 -19    8.67    6.14
   1  -5  19   -0.53    4.70
   1  -5  19    2.18    5.90
   1  -5  19    2.36    4.78
   1   5  20    3.21    4.11
  -1   5 -20    7.89    6.21
   1   5  20    3.62    4.35
   1   5  20    9.41    3.51
  -1   5 -20   -0.30    7.01
   1  -5  20    3.37    4.97
   1  -5  20    6.87    5.91
   1  -5  20   -1.42    4.82
  -1   5 -21    4.90    6.75
  -1   5 -21    4.99    7.12
   1   5  21    7.10    4.31
   1  -5  21    3.12    5.16
   1  -5  21    4.73    5.43
   1  -5  21    6.60    6.87
  -1   5 -22   89.01    8.51
  -1   5 -22   80.79    8.77
   1   5  22   72.62    5.99
   1  -5  22   73.15    6.68
   1  -5  22   64.15    5.65
   1  -5  22   63.99    8.35
   1  -5  22   81.49    6.75
  -1   5 -23   48.66    8.02
  -1   5 -23   46.19    8.28
   1   5  23   42.83    5.55
   1  -5  23   43.93    6.31
   1  -5  23   35.07    5.22
   1  -5  23   44.13    8.17
   1  -5  23   58.04    6.21
  -1   5 -24   19.47    7.55
  -1   5 -24   21.50    7.93
   1   5  24   26.13    5.47
   1  -5  24   19.57    5.75
   1  -5  24   20.97    6.52
   1  -5  24   26.61    7.81
  -1   5 -25    7.55    8.08
   1   5  25    3.45    5.03
  -1   5 -25    2.89    7.88
   1  -5  25    9.78    6.24
   1  -5  25    8.53    7.84
  -1   5 -26   -7.81    8.41
   1   5  26    4.95    5.27
  -1   5 -26   -2.26    8.12
   1  -5  26    6.29    6.36
   1  -5  26    9.62    8.12
  -1   5 -27    1.93    8.29
   1   5  27    2.58    5.50
  -1   5 -27   -3.52    8.03
   1  -5  27    3.94    6.76
   1  -5  27    8.43    8.36
  -1   5 -28    8.38    9.14
   1   5  28    1.47    5.90
  -1   5 -28   -0.41    8.33
   1  -5  28    5.75    6.96
   1  -5  28    9.12    8.51
  -1   5 -29   11.62    9.53
   1   5  29    4.36    5.89
  -1   5 -29    5.89    8.58
   1  -5  29    3.99    7.02
   1  -5  29   -2.46    8.81
  -1   5 -30    4.26    9.55
   1   5  30   17.79    6.72
  -1   5 -30   28.28    9.20
   1  -5  30    9.25    7.66
   1  -5  30   16.48    9.42
   1   5  31  -10.64    7.07
  -1   5 -31    4.94    9.02
  -1   5 -31  -10.48    9.85
   1  -5  31   -4.03    7.75
   1  -5  31   -7.83    9.52
  -1   5 -32    9.80   10.34
  -1   5 -33    0.91   10.74
   1   6 -32   -4.59   10.51
  -1   6  31    5.99    6.83
   1   6 -31    3.25    9.61
   1   6 -31   -0.44    9.99
  -1  -6  31    9.11   10.00
   1   6 -30   -3.89    9.43
  -1   6  30    7.98    6.45
   1   6 -30    2.25    9.21
  -1  -6  30    1.19    7.55
  -1  -6  30   -1.77    9.57
   1   6 -29    6.95    8.87
   1   6 -29    1.26    9.17
  -1   6  29    2.92    6.28
  -1  -6  29   -2.79    6.75
  -1  -6  29    1.14    7.21
  -1  -6  29   23.10    9.30
   1   6 -28   10.90    8.58
   1   6 -28   10.19    9.11
  -1   6  28    0.26    5.83
  -1  -6  28   11.24    6.59
  -1  -6  28   -2.20    6.94
  -1  -6  28    3.30    8.69
   1   6 -27    2.83    8.22
   1   6 -27    6.33    8.72
  -1   6  27    3.45    5.62
  -1  -6  27    3.50    6.50
  -1  -6  27   -2.36    6.64
  -1  -6  27    0.40    8.25
   1   6 -26   16.72    8.13
   1   6 -26    0.38    8.35
  -1   6  26    5.65    5.65
  -1  -6  26   -1.58    6.54
  -1  -6  26   -1.75    6.53
  -1  -6  26    1.53    7.98
   1   6 -25    3.36    7.80
   1   6 -25   -2.24    8.29
  -1   6  25    7.47    5.49
  -1  -6  25    4.41    6.17
  -1  -6  25   -0.24    6.32
  -1  -6  25   12.53    7.89
   1   6 -24   95.63    9.56
   1   6 -24   94.57   10.43
  -1   6  24   94.21    7.15
  -1  -6  24   86.14    7.84
  -1  -6  24   76.32    7.63
  -1  -6  24   83.18    9.64
   1   6 -23    7.62    7.27
   1   6 -23   10.54    8.39
  -1   6  23    9.14    5.39
  -1  -6  23   22.28    6.11
  -1  -6  23    8.24    5.97
  -1  -6  23   20.04    7.69
   1   6 -22   21.35    7.81
   1   6 -22   16.70    7.75
  -1   6  22    6.12    4.97
  -1  -6  22   14.93    6.10
  -1  -6  22    9.92    5.87
  -1  -6  22    2.93    7.02
   1   6 -21   55.54    7.87
   1   6 -21   44.94    8.42
  -1   6  21   36.79    5.22
  -1  -6  21   38.33    6.26
  -1  -6  21   35.01    5.95
  -1  -6  21   32.10    7.57
   1   6 -20  112.02    8.96
   1   6 -20  111.85    9.36
  -1   6  20  113.10    6.60
  -1  -6  20  111.45    7.60
  -1  -6  20  102.50    7.16
  -1  -6  20  115.32    8.88
   1   6 -19    5.34    6.42
   1   6 -19   12.15    7.12
  -1   6  19    8.57    4.19
  -1  -6  19    8.82    5.08
  -1  -6  19    0.57    5.99
  -1  -6  19    3.04    5.01
  -1   6  18   46.51    4.81
  -1   6  18   42.08    2.91
  -1   6  18   39.99    3.79
   1   6 -18   39.32    6.68
   1   6 -18   43.92    7.46
  -1  -6  18   45.21    5.46
  -1  -6  18   44.69    5.74
  -1   6  17    3.11    3.73
  -1   6  17    3.71    2.12
  -1   6  17    3.86    3.12
   1   6 -17    2.79    6.14
  -1  -6  17    3.39    4.46
  -1  -6  17   -0.60    4.59
  -1   6  16   -0.15    3.47
  -1   6  16   -2.56    1.91
  -1   6  16    3.97    2.89
  -1   6  16   -0.16    4.56
   1   6 -16   -0.80    5.76
  -1  -6  16    1.52    4.14
  -1  -6  16    0.97    4.47
   1   6 -15    3.05    3.50
  -1   6  15    3.24    3.44
  -1   6  15   -0.32    1.63
  -1   6  15   -0.94    4.61
   1   6 -15    0.35    4.48
  -1   6  15   -0.97    2.72
   1   6 -15    2.57    5.72
  -1  -6  15   -3.57    4.39
  -1  -6  15   -0.72    4.05
  -1   6  14  207.51    7.50
   1   6 -14  216.52    7.36
   1   6 -14  202.13    8.55
   1   6 -14  194.38    9.52
  -1   6  14  217.20    8.33
  -1   6  14  200.43    6.40
  -1  -6  14  210.27    8.45
  -1  -6  14  193.22    8.99
  -1  -6  14  204.96    7.76
  -1   6  13    9.17    1.41
   1   6 -13    9.98    5.14
   1   6 -13   17.01    5.65
  -1   6  13    9.65    2.72
  -1   6  13    8.84    1.55
   1   6 -13   11.14    4.78
   1   6 -13   11.42    3.52
  -1   6  13   10.81    4.58
  -1   6  13   12.88    3.27
  -1  -6  13    7.30    5.18
  -1  -6  13   13.53    4.27
  -1  -6  13    5.26    3.56
  -1  -6  13    6.93    4.86
  -1   6  12   53.59    2.38
  -1   6  12   60.91    2.59
   1   6 -12   60.41    5.89
  -1   6  12   55.92    3.45
  -1   6  12   65.56    5.51
   1   6 -12   59.45    5.43
   1   6 -12   58.40    5.96
   1   6 -12   61.58    6.16
   1   6 -12   56.41    4.21
  -1  -6  12   53.88    5.50
  -1  -6  12   67.06    4.57
  -1  -6  12   63.98    6.04
  -1  -6  12   60.82    5.13
  -1   6  11    7.82    1.68
   1   6 -11   12.86    4.58
  -1   6  11    9.90    2.04
   1   6 -11   13.74    4.45
  -1   6  11    7.47    2.49
   1   6 -11    3.40    4.73
   1   6 -11   11.11    3.25
  -1   6  11   12.45    4.51
   1   6 -11    7.59    5.05
  -1  -6  11    7.40    3.71
  -1  -6  11    4.75    3.42
  -1  -6  11    3.76    4.11
  -1  -6  11   13.90    4.94
  -1   6  10  424.38   10.67
   1   6 -10  434.34   12.79
  -1   6  10  423.76   11.51
   1   6 -10  435.62   13.26
   1   6 -10  440.50   11.59
  -1   6  10  416.45   12.88
  -1   6  10  428.55   11.04
   1   6 -10  435.74   13.32
  -1   6  10  425.41   10.66
  -1  -6  10  443.70   12.94
  -1  -6  10  427.57   11.88
  -1  -6  10  417.21   13.14
  -1  -6  10  424.72   13.08
   1   6  -9    4.42    4.19
   1   6  -9    7.68    4.14
  -1   6   9    4.40    2.18
  -1   6   9   -0.15    4.19
   1   6  -9    8.33    2.93
  -1   6   9    2.61    2.48
  -1   6   9    3.92    2.40
  -1   6   9    3.45    1.98
   1   6  -9    9.82    4.12
  -1  -6   9    3.67    3.41
  -1  -6   9    0.47    4.49
  -1  -6   9    5.52    3.86
  -1  -6   9    5.51    3.07
  -1   6   8   23.24    2.44
   1   6  -8   22.94    4.25
   1   6  -8   44.09    4.90
  -1   6   8   35.21    3.87
  -1   6   8   32.38    2.72
   1   6  -8   32.94    3.21
  -1   6   8   27.68    2.45
   1   6  -8   47.76    4.68
  -1  -6   8   34.59    3.24
  -1  -6   8   38.75    4.87
  -1  -6   8   33.16    4.09
  -1   6   7   16.85    3.49
  -1   6   7   13.85    2.21
  -1   6   7   12.73    2.26
   1   6  -7   19.51    3.04
   1   6  -7   19.22    3.90
  -1   6   7   21.61    2.39
   1   6  -7   22.76    4.07
  -1  -6   7   18.57    2.87
  -1  -6   7   27.85    4.53
   1  -6  -7   20.74    4.33
  -1  -6   7   24.55    4.08
  -1   6   6  232.50    7.06
  -1   6   6  244.25    7.00
  -1   6   6  244.82    7.88
   1   6  -6  241.20    8.79
   1   6  -6  247.78    8.40
  -1   6   6  236.79    6.71
   1   6  -6  251.26    8.60
   1   6  -6  241.53    7.00
  -1  -6   6  239.37    8.26
   1  -6  -6  236.95    9.06
  -1  -6   6  238.65    8.45
  -1  -6   6  243.31    7.28
   1   6  -5    0.91    2.50
   1   6  -5    2.83    3.52
  -1   6   5   -0.11    1.88
   1   6  -5    6.36    3.28
  -1   6   5    4.34    2.47
  -1   6   5    4.25    2.82
   1   6  -5    5.68    4.04
   1   6  -5   -0.47    3.59
  -1  -6   5    5.64    3.26
   1  -6  -5    3.35    3.60
  -1  -6   5    1.81    3.12
  -1  -6   5    2.14    3.60
  -1  -6   5    6.31    2.45
  -1   6   4   10.27    2.59
  -1   6   4   13.37    1.99
   1   6  -4    8.63    3.39
   1   6  -4   15.63    3.49
   1   6  -4   12.81    2.68
   1   6  -4   11.48    3.97
  -1   6   4   14.20    2.68
  -1  -6   4   14.20    3.11
  -1  -6   4   24.74    2.19
   1  -6  -4    9.11    4.00
  -1  -6   4   11.29    3.53
  -1  -6   4   12.36    3.08
   1  -6  -4   11.16    1.46
  -1   6   3  111.81    4.62
   1   6  -3  122.04    5.07
  -1   6   3  115.07    3.77
   1   6  -3  113.78    4.28
  -1   6   3  117.08    4.76
   1   6  -3  114.83    5.92
   1   6  -3  113.23    5.46
  -1  -6   3  116.01    4.90
   1  -6  -3  118.01    3.74
   1  -6  -3  113.96    4.04
  -1  -6   3  118.70    5.10
   1  -6  -3  111.39    3.72
   1  -6  -3  116.95    6.20
  -1  -6   3  112.69    5.08
   1   6  -2  300.47    9.22
  -1   6   2  309.53    8.04
  -1   6   2  310.14    8.86
   1   6  -2  300.53    8.91
   1   6  -2  304.32    8.13
   1   6  -2  310.92    9.79
  -1   6   2  304.86    8.63
  -1   6   2  299.37    9.07
  -1   6   2  297.20    8.06
  -1  -6   2  313.36    8.93
   1  -6  -2  301.78    8.07
   1  -6  -2  314.62    8.08
   1  -6  -2  304.16    9.03
   1  -6  -2  306.43    8.18
  -1  -6   2  321.23    8.94
  -1  -6   2  299.04    9.06
   1  -6  -2  310.51   10.14
  -1   6   1  138.92    5.37
  -1   6   1  143.48    4.61
  -1   6   1  140.52    4.96
  -1   6   1  139.64    5.64
   1   6  -1  129.18    4.40
   1   6  -1  136.95    5.05
  -1   6   1  135.77    4.59
   1   6  -1  142.39    5.52
  -1  -6   1   70.14    4.08
   1  -6  -1  120.86    6.31
   1  -6  -1  148.50    5.29
   1  -6  -1  141.09    4.68
   1  -6  -1  133.12    4.47
  -1  -6   1  139.99    5.35
  -1  -6   1  141.29    4.99
   1  -6  -1  132.11    4.59
   1   6   0   15.06    2.16
  -1   6   0   17.46    2.71
  -1   6   0   20.83    3.38
  -1   6   0   14.35    2.58
   1   6   0   14.31    3.23
  -1   6   0   15.12    2.70
   1   6   0   15.59    2.61
  -1   6   0   12.58    3.10
   1  -6   0   10.85    1.85
   1  -6   0   15.61    2.76
   1  -6   0   19.46    2.22
   1  -6   0   16.04    2.75
  -1  -6   0   12.80    2.65
  -1  -6   0   17.50    2.87
   1  -6   0   20.42    2.82
   1   6   1   11.09    2.46
  -1   6  -1   10.18    2.74
   1   6   1    8.13    2.18
  -1   6  -1   13.42    2.80
  -1   6  -1   11.74    3.47
  -1   6  -1   10.74    2.67
   1   6   1    8.15    2.90
  -1   6  -1   10.22    3.23
   1  -6   1    6.72    2.63
  -1  -6  -1    9.69    2.18
  -1  -6  -1    9.81    1.74
  -1  -6  -1    9.15    2.70
   1  -6   1    8.62    2.75
  -1  -6  -1    9.83    2.36
   1  -6   1    9.44    2.77
  -1   6  -2  678.49   16.68
  -1   6  -2  694.20   17.02
   1   6   2  683.43   16.30
  -1   6  -2  669.20   17.25
  -1   6  -2  694.03   17.17
   1   6   2  666.07   16.49
  -1   6  -2  674.67   17.78
   1   6   2  668.15   16.76
  -1  -6  -2  671.68   18.03
   1  -6   2  660.15   16.96
   1  -6   2  701.76   17.04
  -1  -6  -2  695.12   16.22
  -1  -6  -2  650.11   15.77
   1  -6   2  663.64   16.84
  -1  -6  -2  673.08   16.21
  -1  -6  -2  697.35   16.90
   1  -6   2  679.28   17.35
   1   6   3   12.70    2.66
  -1   6  -3   12.38    3.12
  -1   6  -3   11.03    3.34
   1   6   3   13.57    2.07
   1   6   3   10.07    2.78
  -1   6  -3   13.97    2.92
  -1   6  -3   14.90    3.55
  -1   6  -3   13.54    3.81
   1  -6   3   13.01    2.55
   1  -6   3   20.17    3.66
   1  -6   3   11.78    3.40
  -1  -6  -3   12.55    1.88
  -1  -6  -3    8.84    3.99
   1  -6   3   14.50    2.98
  -1  -6  -3   13.46    1.92
   1  -6   3   13.59    3.00
  -1  -6  -3   18.41    2.64
  -1  -6  -3   15.67    1.54
  -1   6  -4  355.84    9.53
  -1   6  -4  351.82   10.27
  -1   6  -4  350.58   10.40
   1   6   4  340.86    9.38
  -1   6  -4  362.38   10.38
  -1   6  -4  351.53   10.88
   1   6   4  342.62    8.58
   1   6   4  336.38    9.52
   1  -6   4  355.05   10.18
   1  -6   4  341.32   10.08
  -1  -6  -4  350.08    8.48
   1  -6   4  335.29   10.26
   1  -6   4  355.03   11.17
   1  -6   4  347.56    9.68
  -1  -6  -4  343.32   10.94
  -1  -6  -4  340.23    8.52
  -1   6  -5    7.88    3.00
  -1   6  -5    7.96    3.90
   1   6   5    7.71    2.95
  -1   6  -5    9.59    3.81
   1   6   5    4.85    2.42
  -1   6  -5    3.88    3.22
   1   6   5    6.52    1.34
   1  -6   5    6.47    2.65
  -1  -6  -5    4.30    1.31
   1  -6   5   10.60    3.77
   1  -6   5   10.32    3.97
  -1  -6  -5    6.32    3.66
   1  -6   5    5.91    3.22
  -1  -6  -5   13.01    2.05
   1  -6   5    5.10    3.30
   1   6   6    5.21    2.21
  -1   6  -6   12.86    4.09
   1   6   6   11.17    1.49
   1   6   6    9.81    3.18
  -1   6  -6   14.46    3.24
  -1   6  -6    8.25    3.84
  -1   6  -6   10.71    3.77
   1  -6   6   13.03    2.90
  -1  -6  -6   16.28    3.96
   1  -6   6   14.04    3.92
   1  -6   6    8.29    3.46
   1   6   7  461.78   11.54
  -1   6  -7  464.32   13.33
  -1   6  -7  464.47   14.07
   1   6   7  444.83   11.14
   1   6   7  473.08   12.81
  -1   6  -7  492.62   13.66
  -1   6  -7  464.81   12.30
   1  -6   7  477.62   13.45
   1  -6   7  478.57   12.56
   1  -6   7  466.37   13.40
  -1  -6  -7  465.70   13.53
  -1   6  -8   87.58    5.27
   1   6   8   76.62    3.15
  -1   6  -8   90.60    5.73
  -1   6  -8   79.94    4.42
   1   6   8   77.95    3.18
  -1   6  -8   77.97    5.51
   1  -6   8   75.88    4.32
   1  -6   8   80.36    5.38
  -1  -6  -8   75.17    5.28
   1  -6   8   89.18    6.65
   1  -6   8   80.62    5.25
   1   6   9    1.73    1.89
   1   6   9    1.28    1.76
  -1   6  -9    5.70    4.15
  -1   6  -9    2.67    3.96
  -1   6  -9    0.15    4.43
   1   6   9    0.24    2.15
  -1   6  -9    4.65    3.25
   1   6   9   -0.69    3.11
   1  -6   9    1.85    3.64
   1  -6   9    4.06    3.05
   1  -6   9    3.25    4.55
   1  -6   9   -1.11    5.05
  -1  -6  -9    1.28    4.03
   1  -6   9    4.58    3.64
   1   6  10   50.57    2.44
  -1   6 -10   52.14    5.45
  -1   6 -10   61.74    4.99
  -1   6 -10   48.97    4.02
   1   6  10   55.14    2.41
   1   6  10   59.08    4.00
  -1   6 -10   58.19    5.37
   1  -6  10   58.20    4.69
   1  -6  10   57.65    4.99
  -1  -6 -10   59.23    5.06
   1  -6  10   51.41    4.14
   1  -6  10   59.38    5.52
   1   6  11  141.93    3.94
  -1   6 -11  162.80    7.63
   1   6  11  163.53    5.95
  -1   6 -11  162.07    7.78
   1   6  11  144.03    3.99
  -1   6 -11  163.75    7.06
  -1   6 -11  150.67    5.96
   1   6  11  151.22    5.53
   1  -6  11  151.80    7.60
   1  -6  11  149.26    6.10
   1  -6  11  161.44    7.68
   1  -6  11  149.18    6.68
  -1   6 -12  561.23   17.55
  -1   6 -12  594.43   16.50
  -1   6 -12  593.20   17.07
   1   6  12  582.37   15.23
  -1   6 -12  571.70   17.24
   1   6  12  579.90   15.28
  -1   6 -12  587.91   15.37
   1  -6  12  588.46   15.79
   1  -6  12  577.59   16.51
   1  -6  12  591.42   16.99
   1  -6  12  598.20   17.21
  -1   6 -13   48.54    5.23
  -1   6 -13   59.15    6.31
  -1   6 -13   49.79    5.86
  -1   6 -13   41.73    5.53
   1   6  13   39.69    1.73
  -1   6 -13   50.01    4.22
   1   6  13   55.05    4.15
   1   6  13   46.17    3.70
   1  -6  13   45.45    5.78
   1  -6  13   54.50    5.81
   1  -6  13   57.92    6.98
   1  -6  13   51.17    4.93
   1  -6  13   47.30    4.40
   1   6  14  164.40    6.40
  -1   6 -14  186.93    7.73
   1   6  14  179.34    6.51
   1   6  14  147.93    4.54
  -1   6 -14  186.46    6.76
  -1   6 -14  202.79    9.32
   1  -6  14  177.79    7.18
   1  -6  14  205.36    8.04
   1  -6  14  166.85    8.39
  -1   6 -15    4.30    3.75
   1   6  15    0.11    3.55
  -1   6 -15   -1.54    4.60
   1   6  15    5.01    1.85
  -1   6 -15    3.93    5.76
   1   6  15    4.31    3.25
   1  -6  15    0.38    4.28
   1  -6  15    6.43    4.16
  -1   6 -16   18.10    6.32
   1   6  16   15.41    4.02
   1   6  16   14.30    2.24
   1   6  16   12.88    3.68
   1  -6  16   15.16    4.64
   1  -6  16    6.90    4.57
   1   6  17   -2.20    3.90
  -1   6 -17    7.72    6.22
   1   6  17    3.98    2.28
   1   6  17    1.32    3.50
   1  -6  17    1.36    4.56
   1  -6  17    1.42    4.82
   1   6  18    3.47    2.45
   1   6  18    2.75    3.89
  -1   6 -18    4.24    5.71
   1   6  18    1.70    3.80
  -1   6 -18    0.90    6.41
   1  -6  18    1.68    4.81
   1  -6  18    4.13    4.83
  -1   6 -19   59.13    7.65
  -1   6 -19   53.63    7.81
   1   6  19   59.74    5.04
   1   6  19   50.34    5.04
   1  -6  19   56.63    6.13
   1  -6  19   56.78    6.16
   1  -6  19   58.50    7.62
  -1   6 -20   30.66    7.28
  -1   6 -20   31.28    7.35
   1   6  20   35.13    4.92
   1  -6  20   37.12    7.31
   1  -6  20   32.21    5.94
   1  -6  20   23.27    5.69
  -1   6 -21   -4.21    7.09
  -1   6 -21    4.34    7.56
   1   6  21   -1.82    4.48
   1  -6  21   -4.15    5.47
   1  -6  21    1.10    4.84
   1  -6  21   -2.97    5.55
   1  -6  21    9.79    6.92
   1   6  22   19.86    5.14
  -1   6 -22   24.32    7.52
  -1   6 -22   24.90    8.15
   1  -6  22   14.18    7.50
   1  -6  22   19.80    5.88
   1  -6  22   12.86    5.71
   1  -6  22   16.20    5.33
  -1   6 -23   -3.16    6.90
  -1   6 -23   -0.72    7.80
   1   6  23    1.60    4.73
   1  -6  23   -7.75    6.06
   1  -6  23   -5.81    5.15
   1  -6  23   -6.72    5.84
   1  -6  23   -7.55    7.57
  -1   6 -24   16.10    8.05
  -1   6 -24   25.14    8.67
   1   6  24   20.27    5.25
   1  -6  24   16.46    7.52
   1  -6  24   21.47    6.78
   1  -6  24   16.23    6.26
  -1   6 -25  -13.75    8.56
  -1   6 -25    1.52    8.18
   1   6  25   -3.73    5.08
   1  -6  25   10.47    6.44
   1  -6  25    3.35    8.11
  -1   6 -26   11.43    8.53
  -1   6 -26   17.35    8.18
   1   6  26   -2.74    5.46
   1  -6  26    2.86    6.44
   1  -6  26    8.91    8.27
  -1   6 -27    0.82    9.07
  -1   6 -27   10.23    8.37
   1   6  27    5.94    5.61
   1  -6  27    8.96    6.84
   1  -6  27    8.03    8.54
  -1   6 -28   -0.42    9.18
  -1   6 -28    4.67    8.37
   1   6  28    1.49    5.76
   1  -6  28    8.20    7.16
   1  -6  28  -13.70    9.05
  -1   6 -29    0.44    9.00
  -1   6 -29    3.52    8.82
   1   6  29    3.11    6.08
   1  -6  29    6.50    7.67
   1  -6  29   -0.43    8.62
   1   6  30    0.81    6.41
  -1   6 -30   -2.27    9.68
  -1   6 -30    1.80    9.89
   1  -6  30    0.31    7.65
   1  -6  30    8.85    9.10
   1   6  31   -5.95    6.91
  -1   6 -31   -6.02   10.76
  -1   6 -32   -2.36   10.79
   1   7 -31    4.22   10.59
   1   7 -30   -7.77   10.20
  -1   7  30    9.24    6.76
  -1  -7  30    9.16    8.01
   1   7 -29   12.02   10.04
  -1   7  29   -1.08    6.41
   1   7 -29    9.09    9.57
  -1  -7  29   -3.13    9.54
  -1  -7  29   -2.06    7.49
   1   7 -28    8.79    9.36
   1   7 -28   10.83    9.60
  -1   7  28    7.04    6.29
  -1  -7  28   -7.34    9.38
  -1  -7  28    1.13    7.24
  -1  -7  28    2.07    7.07
   1   7 -27   -6.36    9.03
   1   7 -27   -1.69    9.26
  -1   7  27    7.00    5.88
  -1  -7  27    1.25    8.98
  -1  -7  27    1.90    6.93
  -1  -7  27    3.78    7.14
   1   7 -26   11.04    8.87
   1   7 -26   14.77    9.26
  -1   7  26   24.60    6.06
  -1  -7  26   12.04    8.84
  -1  -7  26   18.50    7.01
  -1  -7  26   24.83    7.06
   1   7 -25    2.76    8.11
   1   7 -25   -9.18    8.78
  -1   7  25   -1.62    5.45
  -1  -7  25   -2.70    8.17
  -1  -7  25    3.49    6.25
  -1  -7  25    3.92    6.36
   1   7 -24   12.87    8.25
   1   7 -24   10.86    8.61
  -1   7  24    9.56    5.50
  -1  -7  24   11.90    8.24
  -1  -7  24    5.48    6.34
  -1  -7  24    7.95    6.29
   1   7 -23    4.74    7.81
   1   7 -23    4.90    8.60
  -1   7  23    4.88    5.09
  -1  -7  23    3.57    7.81
  -1  -7  23   12.33    6.04
  -1  -7  23   10.41    6.28
   1   7 -22    4.57    7.27
   1   7 -22   -0.73    7.86
  -1   7  22    2.23    4.92
  -1  -7  22   -1.03    7.48
  -1  -7  22    6.54    6.18
  -1  -7  22    3.36    6.00
   1   7 -21   45.54    8.75
  -1   7  21   42.29    5.64
   1   7 -21   48.45    8.08
  -1  -7  21   31.40    5.98
  -1  -7  21   29.07    6.48
   1   7 -20   49.77    8.34
  -1   7  20   49.62    5.47
   1   7 -20   63.31    8.12
  -1  -7  20   51.11    6.37
  -1  -7  20   54.41    6.73
  -1   7  19   -1.07    4.22
   1   7 -19    7.17    7.15
  -1  -7  19    0.56    5.02
  -1  -7  19    1.41    5.45
  -1   7  18   10.54    4.28
   1   7 -18   14.39    7.35
  -1  -7  18   12.89    4.90
  -1  -7  18   16.96    5.56
   1   7 -17    5.12    6.85
  -1   7  17    1.63    3.99
  -1   7  17    6.14    3.16
  -1  -7  17    5.54    5.14
  -1  -7  17   -1.02    4.71
  -1   7  16   19.45    3.28
   1   7 -16   19.74    6.64
  -1   7  16   22.82    4.30
  -1  -7  16   28.78    6.12
  -1  -7  16   17.63    4.72
  -1  -7  16   31.53    5.48
  -1   7  15    9.73    3.80
   1   7 -15   10.91    6.38
  -1   7  15    9.87    3.04
   1   7 -15    5.00    5.94
   1   7 -15   11.74    4.01
  -1  -7  15    4.60    4.50
  -1  -7  15    8.95    4.80
  -1  -7  15   10.90    5.50
  -1   7  14   -0.46    1.44
  -1   7  14    0.28    3.69
  -1   7  14   -0.03    1.64
  -1   7  14    3.29    2.91
   1   7 -14    6.18    5.85
   1   7 -14   -2.76    5.33
   1   7 -14   -1.79    3.69
  -1  -7  14   -0.58    4.11
  -1  -7  14   -3.83    4.55
  -1  -7  14    2.60    5.09
  -1   7  13  250.86    6.72
  -1   7  13  243.68    6.75
   1   7 -13  268.08    8.52
   1   7 -13  274.13   10.82
  -1   7  13  282.44    8.69
  -1   7  13  268.57    7.74
   1   7 -13  291.45   11.45
  -1  -7  13  275.37   10.64
  -1  -7  13  253.86    8.97
  -1  -7  13  269.37    9.95
  -1   7  12  225.92    6.28
   1   7 -12  229.81    9.87
   1   7 -12  236.76    9.28
  -1   7  12  216.37    6.33
   1   7 -12  231.43    9.46
   1   7 -12  242.52    7.79
  -1   7  12  235.13    7.62
   1   7 -12  216.99   10.07
  -1   7  12  227.41    7.00
  -1  -7  12  224.25    9.53
  -1  -7  12  232.65    8.13
  -1  -7  12  226.67    9.08
  -1  -7  12  225.51    9.52
   1   7 -11  471.65   14.03
  -1   7  11  453.10   11.51
  -1   7  11  438.81   11.50
  -1   7  11  472.32   12.01
   1   7 -11  466.27   14.34
  -1   7  11  465.89   12.33
   1   7 -11  477.50   14.70
   1   7 -11  461.58   12.59
  -1  -7  11  473.89   12.98
  -1  -7  11  467.66   14.20
  -1  -7  11  459.53   14.05
  -1  -7  11  438.53   14.30
   1   7 -10   71.63    5.55
  -1   7  10   74.02    3.48
   1   7 -10   73.81    5.82
   1   7 -10   69.92    4.22
  -1   7  10   69.22    3.82
  -1   7  10   73.29    5.38
  -1   7  10   65.30    3.34
   1   7 -10   68.01    5.72
  -1   7  10   71.46    3.81
  -1  -7  10   72.13    4.64
  -1  -7  10   68.11    5.81
  -1  -7  10   80.14    6.15
   1   7  -9   15.72    4.58
  -1   7   9   11.09    2.33
   1   7  -9   14.91    4.54
   1   7  -9   16.91    3.20
  -1   7   9   11.75    2.44
  -1   7   9   13.10    2.32
   1   7  -9   15.32    4.32
  -1   7   9   12.74    3.89
  -1  -7   9   13.80    4.79
  -1  -7   9   18.31    3.34
  -1  -7   9   12.10    3.93
  -1   7   8    6.68    2.33
   1   7  -8   12.38    2.99
   1   7  -8    9.42    4.45
  -1   7   8   11.75    2.30
  -1   7   8    9.79    3.47
  -1   7   8    7.39    2.39
   1   7  -8   11.90    4.15
  -1  -7   8   11.83    2.99
  -1  -7   8    6.31    3.96
  -1  -7   8   17.36    4.36
   1   7  -7    0.40    4.18
  -1   7   7   -0.24    2.40
  -1   7   7   -2.90    3.16
  -1   7   7    0.92    1.96
   1   7  -7   -0.34    3.77
  -1   7   7    2.01    2.33
   1   7  -7    0.08    2.84
  -1  -7   7    0.48    3.52
  -1  -7   7    4.19    3.99
  -1  -7   7    2.14    2.73
  -1  -7   7    0.32    3.53
   1  -7  -7   -5.40    4.50
  -1   7   6   10.48    2.08
   1   7  -6    9.73    2.94
  -1   7   6    9.86    3.08
   1   7  -6    8.65    4.20
   1   7  -6   13.43    4.53
  -1   7   6    8.94    2.67
   1   7  -6    6.17    3.70
  -1  -7   6    6.75    3.67
  -1  -7   6   15.25    4.02
  -1  -7   6   10.06    3.64
  -1  -7   6   11.47    2.93
   1  -7  -6    9.71    4.40
   1   7  -5    4.87    3.53
  -1   7   5    1.30    1.99
   1   7  -5    2.66    2.70
   1   7  -5   -2.02    3.95
  -1   7   5    5.60    3.03
   1   7  -5    1.29    4.19
  -1   7   5    4.58    2.91
  -1  -7   5    3.21    3.40
   1  -7  -5    1.14    1.22
  -1  -7   5    1.96    3.59
  -1  -7   5   15.41    2.55
  -1  -7   5    0.88    2.93
   1  -7  -5    0.78    3.99
   1   7  -4   89.15    5.27
   1   7  -4   92.67    4.12
   1   7  -4   91.64    6.06
   1   7  -4  102.29    5.51
  -1   7   4   99.12    4.60
  -1   7   4   96.57    4.68
   1  -7  -4   95.30    3.19
  -1  -7   4  103.83    5.03
   1  -7  -4   92.25    6.07
   1  -7  -4   86.61    3.69
  -1  -7   4   70.75    3.54
  -1  -7   4   99.96    5.24
  -1  -7   4  100.83    5.17
   1   7  -3   -0.62    3.47
  -1   7   3    1.09    3.05
  -1   7   3   -1.42    3.33
  -1   7   3    1.03    2.64
   1   7  -3   -0.25    3.09
  -1   7   3    0.46    1.95
   1   7  -3    1.68    2.56
   1   7  -3   -6.09    4.02
  -1  -7   3    0.95    2.85
  -1  -7   3    2.29    3.12
   1  -7  -3    0.10    2.01
   1  -7  -3    0.50    2.01
   1  -7  -3    0.81    2.22
  -1  -7   3    0.11    3.41
   1  -7  -3    3.45    4.22
   1  -7  -3    2.21    3.08
   1   7  -2  222.57    7.87
   1   7  -2  236.13    6.81
  -1   7   2  226.57    7.19
   1   7  -2  226.98    7.66
  -1   7   2  227.36    6.69
   1   7  -2  228.84    8.49
  -1   7   2  224.82    7.88
  -1   7   2  220.75    7.51
  -1  -7   2  239.43    7.53
   1  -7  -2  220.37    7.64
  -1  -7   2  228.68    7.47
   1  -7  -2  228.80    6.66
   1  -7  -2  227.67    9.06
  -1  -7   2  229.60    7.90
   1  -7  -2  224.60    6.60
   1  -7  -2  222.69    6.60
  -1   7   1  171.40    5.24
   1   7  -1  169.91    5.12
  -1   7   1  170.78    5.60
  -1   7   1  164.15    6.11
   1   7  -1  169.17    5.86
  -1   7   1  161.02    5.22
   1   7  -1  161.20    6.22
  -1   7   1  167.46    6.46
  -1  -7   1  170.14    5.66
   1  -7  -1  175.46    5.32
   1  -7  -1  163.65    5.88
   1  -7  -1  173.14    5.23
   1  -7  -1  160.27    5.06
  -1  -7   1  168.58    6.15
   1  -7  -1  164.38    7.05
  -1   7   0   22.25    3.66
  -1   7   0   20.06    3.00
   1   7   0   23.20    3.64
  -1   7   0   17.33    2.97
   1   7   0   19.35    3.01
   1   7   0   21.69    2.48
  -1   7   0   19.81    3.74
  -1   7   0   19.05    2.93
   1  -7   0   27.13    2.74
   1  -7   0   25.51    2.51
   1  -7   0   15.12    2.95
  -1  -7   0   24.44    2.49
  -1  -7   0   21.12    2.23
   1  -7   0   19.01    3.41
   1  -7   0   19.08    3.01
  -1  -7   0   15.81    3.13
  -1  -7   0   21.00    2.97
  -1   7  -1    4.30    3.00
  -1   7  -1   -0.47    3.34
   1   7   1    0.25    2.55
   1   7   1    0.08    2.28
  -1   7  -1    3.08    2.80
   1   7   1    2.30    3.20
  -1   7  -1    3.94    2.93
  -1   7  -1    0.15    3.51
  -1  -7  -1    1.18    2.30
  -1  -7  -1  -12.08    1.73
  -1  -7  -1    0.31    1.89
   1  -7   1   11.03    2.31
  -1  -7  -1    0.36    3.55
   1  -7   1    3.03    3.09
  -1  -7  -1    1.43    2.51
   1  -7   1    2.11    2.93
   1  -7   1    1.51    2.98
  -1  -7  -1    1.47    2.73
  -1   7  -2   68.14    4.38
   1   7   2   74.27    4.24
  -1   7  -2   72.65    4.74
  -1   7  -2   77.31    4.42
   1   7   2   74.86    3.71
  -1   7  -2   73.18    3.96
   1   7   2   71.50    3.55
  -1   7  -2   72.30    4.94
  -1  -7  -2   72.27    3.36
  -1  -7  -2   72.70    3.36
  -1  -7  -2   75.59    4.15
   1  -7   2   86.12    4.14
  -1  -7  -2   79.15    5.65
  -1  -7  -2   69.50    2.82
   1  -7   2   70.38    4.32
   1  -7   2   69.00    4.38
   1  -7   2   69.37    4.08
  -1   7  -3   25.44    3.43
  -1   7  -3   18.44    3.94
  -1   7  -3   18.11    3.67
  -1   7  -3   14.54    3.43
   1   7   3   14.27    3.27
   1   7   3   16.96    2.93
   1   7   3   21.98    2.51
  -1   7  -3   22.04    4.26
  -1  -7  -3   17.90    1.78
   1  -7   3   15.49    3.62
  -1  -7  -3   17.96    2.28
   1  -7   3   22.48    4.42
   1  -7   3   17.77    3.14
  -1  -7  -3   19.93    4.26
  -1  -7  -3   15.83    3.14
   1  -7   3   15.08    3.69
   1  -7   3   19.60    3.26
  -1  -7  -3   20.25    2.32
  -1   7  -4  532.81   13.76
  -1   7  -4  532.89   14.70
  -1   7  -4  548.97   14.54
   1   7   4  533.78   12.86
  -1   7  -4  545.77   14.72
   1   7   4  553.52   13.85
  -1   7  -4  519.67   15.28
   1   7   4  540.24   13.84
   1  -7   4  518.59   15.50
  -1  -7  -4  512.12   12.76
  -1  -7  -4  499.39   15.44
   1  -7   4  527.63   14.02
  -1  -7  -4  531.97   12.74
   1  -7   4  534.29   14.46
  -1  -7  -4  526.63   13.66
   1  -7   4  548.43   14.87
   1  -7   4  518.99   14.45
  -1   7  -5   91.88    5.39
   1   7   5   87.18    4.22
  -1   7  -5   90.60    5.35
   1   7   5   90.16    3.05
  -1   7  -5   91.32    4.62
  -1   7  -5   80.32    5.85
  -1   7  -5   96.30    5.55
   1   7   5   88.58    4.48
   1  -7   5   88.61    5.28
  -1  -7  -5   86.05    2.89
  -1  -7  -5   87.20    2.95
  -1  -7  -5  100.27    6.22
   1  -7   5   89.69    6.02
   1  -7   5   89.59    5.12
   1  -7   5   91.92    5.15
   1  -7   5   94.52    4.53
  -1   7  -6    0.55    3.17
  -1   7  -6   -1.70    4.20
   1   7   6   -1.73    3.05
  -1   7  -6    1.12    4.01
   1   7   6   -0.87    2.51
  -1   7  -6    0.64    3.59
   1  -7   6    0.70    3.95
   1  -7   6    0.95    4.09
   1  -7   6   -0.57    2.82
  -1  -7  -6    2.39    3.85
   1  -7   6   -0.31    3.50
   1  -7   6    1.95    3.58
  -1   7  -7  114.55    5.14
   1   7   7  119.51    4.52
   1   7   7  128.29    5.55
  -1   7  -7  122.39    6.29
  -1   7  -7  130.82    6.97
   1   7   7  118.17    3.56
  -1   7  -7  127.99    6.46
   1  -7   7  118.57    5.30
  -1  -7  -7  129.40    6.66
   1  -7   7  123.97    6.38
   1  -7   7  115.92    6.72
   1  -7   7  116.92    6.09
   1   7   8   66.44    3.24
   1   7   8   66.38    2.74
  -1   7  -8   69.07    5.54
  -1   7  -8   64.42    4.20
   1   7   8   65.20    4.73
  -1   7  -8   67.68    5.94
  -1   7  -8   69.52    5.25
   1  -7   8   67.96    4.28
  -1  -7  -8   64.01    5.32
   1  -7   8   67.57    5.32
   1  -7   8   62.61    5.10
  -1   7  -9   22.81    4.71
   1   7   9   18.76    2.22
  -1   7  -9   24.78    4.65
  -1   7  -9   19.60    5.22
   1   7   9   20.85    2.18
   1   7   9   21.24    4.15
  -1   7  -9   25.15    3.57
  -1   7  -9   19.73    4.28
   1   7   9   20.88    2.56
  -1  -7  -9   18.18    4.70
   1  -7   9   22.12    4.49
   1  -7   9   17.76    4.74
   1  -7   9   23.44    3.83
  -1   7 -10  276.09    9.71
  -1   7 -10  279.67    9.98
   1   7  10  253.67    7.04
   1   7  10  258.98    7.22
  -1   7 -10  269.21   10.21
   1   7  10  258.70    7.30
  -1   7 -10  268.14    8.33
   1   7  10  280.43    8.53
   1  -7  10  262.39    9.64
   1  -7  10  262.29    8.76
   1  -7  10  244.11    9.81
   1  -7  10  266.70    9.80
  -1  -7 -10  283.59   10.03
  -1   7 -11   67.04    5.43
  -1   7 -11   75.69    6.20
   1   7  11   62.31    2.79
  -1   7 -11   72.98    6.18
  -1   7 -11   68.79    4.48
   1   7  11   63.71    3.57
   1   7  11   63.78    2.88
   1   7  11   72.10    4.55
   1  -7  11   61.32    5.27
   1  -7  11   69.16    4.81
   1  -7  11   67.43    6.22
   1  -7  11   71.48    5.90
  -1   7 -12  206.83    9.20
  -1   7 -12  207.14    8.92
   1   7  12  216.70    7.25
   1   7  12  190.36    5.18
   1   7  12  209.28    7.00
  -1   7 -12  205.14    8.57
  -1   7 -12  206.63    7.30
   1   7  12  189.49    5.27
   1  -7  12  216.85    9.18
   1  -7  12  206.64    7.77
   1  -7  12  203.55    9.03
   1  -7  12  205.88    8.43
   1   7  13    2.57    3.08
   1   7  13   -2.91    3.70
  -1   7 -13    6.47    5.12
  -1   7 -13    4.09    3.82
   1  -7  13    4.34    3.84
   1  -7  13    3.19    5.01
   1  -7  13    2.97    4.34
  -1   7 -14  110.56    5.84
   1   7  14  107.19    5.57
  -1   7 -14  115.06    8.37
  -1   7 -14  104.31    7.62
   1   7  14  121.62    5.58
   1  -7  14  109.02    6.18
   1  -7  14  114.49    7.69
   1  -7  14  117.43    6.93
  -1   7 -15   12.64    5.95
  -1   7 -15   26.29    6.83
   1   7  15   15.74    3.93
   1   7  15   19.38    3.69
   1  -7  15   16.11    4.58
   1  -7  15    7.07    5.66
   1  -7  15   12.42    4.99
  -1   7 -16  139.91    9.29
   1   7  16  144.95    6.48
   1   7  16  139.36    6.25
   1  -7  16  141.67    7.65
   1  -7  16  128.89    8.57
   1  -7  16  135.61    7.22
  -1   7 -17   26.43    7.19
   1   7  17   31.06    4.47
   1   7  17   34.23    4.51
   1  -7  17   35.13    5.72
   1  -7  17   31.41    5.43
   1  -7  17   19.15    6.61
   1   7  18    8.38    4.25
   1   7  18   16.10    4.39
  -1   7 -18   25.23    7.42
   1  -7  18    6.90    5.39
   1  -7  18   20.83    5.38
   1  -7  18   24.34    5.74
  -1   7 -19   80.06    8.69
   1   7  19   70.78    5.65
   1  -7  19   64.82    6.87
   1  -7  19   74.21    6.68
   1  -7  19   70.13    6.94
  -1   7 -20   -2.95    6.81
   1   7  20    3.89    4.44
  -1   7 -20   -1.04    7.58
   1  -7  20    2.31    5.53
   1  -7  20    3.93    5.58
   1  -7  20    6.54    5.94
   1   7  21   10.03    4.81
  -1   7 -21    2.39    7.10
  -1   7 -21    4.29    7.63
   1  -7  21   12.77    5.85
   1  -7  21    5.28    5.74
   1  -7  21   11.65    6.06
   1   7  22   13.67    4.92
  -1   7 -22    7.48    7.24
  -1   7 -22   14.76    8.27
   1  -7  22   14.99    6.11
   1  -7  22    2.49    5.95
   1  -7  22   15.22    7.39
   1  -7  22    7.83    5.63
  -1   7 -23    5.56    7.67
  -1   7 -23    9.15    8.01
   1   7  23    1.84    5.00
   1  -7  23    9.46    6.05
   1  -7  23    4.67    5.71
   1  -7  23    5.77    7.62
   1  -7  23    0.26    5.86
  -1   7 -24    7.69    7.70
  -1   7 -24   -3.14    8.61
   1   7  24   12.82    5.28
   1  -7  24    2.40    5.93
   1  -7  24   -0.25    6.27
   1  -7  24    0.75    7.88
  -1   7 -25    1.22    8.81
   1   7  25    1.56    5.15
  -1   7 -25    1.99    7.92
   1  -7  25    0.51    6.53
   1  -7  25   -1.56    8.04
  -1   7 -26    5.02    9.01
   1   7  26   -4.43    5.65
  -1   7 -26    2.89    8.83
   1  -7  26   -2.15    6.88
   1  -7  26    2.83    8.65
  -1   7 -27   -0.86    8.99
   1   7  27    3.15    5.69
  -1   7 -27   -2.14    8.55
   1  -7  27    6.70    6.96
   1  -7  27    0.42    8.72
  -1   7 -28    4.88    9.76
   1   7  28    4.02    5.97
  -1   7 -28   -7.99    9.32
   1  -7  28    2.04    7.27
   1  -7  28    6.50    8.93
   1   7  29    8.65    6.60
  -1   7 -29    6.86   10.37
  -1   7 -29   -9.64    9.50
   1  -7  29   -4.84    7.64
   1  -7  29   -1.79    9.40
   1   7  30   -7.36    6.80
  -1   7 -30   -8.95   10.30
   1  -7  30   -1.26    7.90
  -1   7 -31   14.10   10.70
   1   8 -30   10.15   10.90
  -1   8  29    5.22    6.72
   1   8 -29   -1.41   10.29
  -1  -8  29   14.53    8.08
   1   8 -28    3.67    9.45
   1   8 -28   -5.06    9.97
  -1   8  28   -2.39    6.45
  -1  -8  28   -1.91    7.30
  -1  -8  28   -0.87    7.25
  -1  -8  28    8.54    9.82
   1   8 -27   -7.55    9.16
   1   8 -27   -3.14    9.79
  -1   8  27   -3.06    6.11
  -1  -8  27   -2.50    7.18
  -1  -8  27   -5.31    7.42
  -1  -8  27   -7.37    9.55
   1   8 -26    0.43    8.99
   1   8 -26    8.29    9.48
  -1   8  26    2.22    5.69
  -1  -8  26    4.59    6.95
  -1  -8  26   -7.25    6.82
  -1  -8  26    4.19    9.13
   1   8 -25   10.33    8.69
   1   8 -25   16.57    9.43
  -1   8  25    9.24    5.79
  -1  -8  25    5.40    6.91
  -1  -8  25   11.33    6.65
  -1  -8  25   -6.85    8.88
   1   8 -24   -2.39    8.42
   1   8 -24   -2.90    9.19
  -1   8  24    1.36    5.14
  -1  -8  24   -0.29    6.58
  -1  -8  24    7.41    6.30
  -1  -8  24   -8.15    7.95
   1   8 -23   24.89    9.27
  -1   8  23   18.48    5.31
   1   8 -23   14.96    8.08
  -1  -8  23   23.97    6.43
  -1  -8  23   22.50    6.98
  -1   8  22   -1.46    5.10
   1   8 -22    1.94    8.51
  -1  -8  22    4.22    6.41
  -1  -8  22    5.00    5.85
  -1   8  21    1.20    4.50
   1   8 -21    7.11    7.93
  -1  -8  21    3.27    6.20
  -1  -8  21  -14.35    6.23
  -1   8  20    5.18    4.70
   1   8 -20   15.23    8.31
  -1  -8  20    3.72    6.11
  -1  -8  20    6.46    5.63
   1   8 -19   72.53    8.93
  -1   8  19   67.74    5.92
  -1  -8  19   71.71    8.38
  -1  -8  19   70.32    7.24
  -1  -8  19   68.44    6.68
   1   8 -18   49.52    7.69
   1   8 -18   63.43    8.57
  -1   8  18   65.38    5.73
  -1  -8  18   62.49    7.00
  -1  -8  18   59.54    7.90
  -1  -8  18   65.17    6.44
  -1   8  17    2.88    4.27
   1   8 -17    7.70    6.88
  -1   8  17    7.26    4.85
   1   8 -17    2.59    7.27
  -1  -8  17    3.40    5.50
  -1  -8  17    6.09    6.56
  -1  -8  17    2.18    5.12
  -1   8  16  128.71    6.52
   1   8 -16  104.08    8.56
  -1   8  16  132.12    6.64
   1   8 -16  132.62    9.63
  -1  -8  16  112.44    7.83
  -1  -8  16  107.31    8.50
  -1  -8  16  122.01    7.00
  -1   8  15   78.66    2.73
   1   8 -15  104.06    8.74
  -1   8  15   74.70    2.86
   1   8 -15  100.26    8.26
  -1   8  15  100.46    5.63
  -1   8  15   99.10    5.73
  -1   8  15   98.25    4.52
  -1  -8  15   89.25    6.20
  -1  -8  15   86.66    6.80
  -1  -8  15   99.50    7.89
  -1   8  14    2.72    1.83
  -1   8  14    2.59    2.09
   1   8 -14    6.32    3.85
   1   8 -14   14.56    6.05
  -1   8  14    3.57    3.57
  -1   8  14    4.46    3.15
   1   8 -14    8.16    6.52
  -1  -8  14    2.76    5.63
  -1  -8  14    4.42    4.47
  -1  -8  14    7.56    5.06
  -1   8  13   10.34    5.29
  -1   8  13    7.51    2.33
   1   8 -13    9.19    3.76
  -1   8  13   10.43    3.39
   1   8 -13   10.26    5.95
  -1   8  13    9.86    2.16
  -1   8  13   12.68    3.05
  -1  -8  13    4.53    4.12
  -1  -8  13    4.95    4.74
  -1  -8  13    2.15    5.11
  -1   8  12   55.96    3.25
   1   8 -12   56.58    4.36
  -1   8  12   62.91    3.89
  -1   8  12   64.16    3.99
  -1   8  12   51.56    3.13
  -1   8  12   64.63    5.85
   1   8 -12   58.74    6.36
  -1  -8  12   61.63    5.12
  -1  -8  12   60.78    5.87
  -1  -8  12   57.01    6.20
  -1   8  11    2.72    2.46
  -1   8  11   -1.14    2.94
  -1   8  11    0.64    2.66
  -1   8  11    2.93    2.33
   1   8 -11    0.93    4.99
  -1   8  11   -0.72    4.37
   1   8 -11   -0.11    3.38
  -1  -8  11    0.14    3.62
  -1  -8  11    0.87    4.89
  -1   8  10   35.54    3.01
  -1   8  10   39.37    3.07
  -1   8  10   36.26    4.70
   1   8 -10   44.14    5.59
  -1   8  10   31.98    3.00
   1   8 -10   34.84    3.83
  -1  -8  10   34.03    5.74
  -1  -8  10   37.88    4.02
  -1  -8  10   36.22    5.23
  -1   8   9   27.86    3.02
   1   8  -9   24.67    5.85
  -1   8   9   32.83    2.72
  -1   8   9   28.92    4.39
  -1   8   9   28.98    2.93
   1   8  -9   24.14    5.18
   1   8  -9   26.38    3.48
  -1  -8   9   27.81    4.00
  -1  -8   9   24.48    4.96
  -1  -8   9   27.29    4.73
  -1   8   8  224.55    7.23
  -1   8   8  222.11    6.54
   1   8  -8  223.68    9.70
  -1   8   8  231.83    8.38
  -1   8   8  222.05    7.11
   1   8  -8  224.33    9.03
   1   8  -8  226.29    7.35
  -1  -8   8  243.83    7.86
  -1  -8   8  212.77    8.69
  -1  -8   8  230.71    8.92
   1  -8  -8  220.31    9.64
  -1  -8   8  217.18    8.88
  -1   8   7  149.12    5.89
  -1   8   7  149.40    5.67
   1   8  -7  156.06    5.77
   1   8  -7  151.18    7.16
  -1   8   7  154.09    6.58
   1   8  -7  151.93    7.28
  -1   8   7  151.30    4.94
   1   8  -7  158.94    7.93
  -1  -8   7  153.36    7.09
   1  -8  -7  146.79    7.99
  -1  -8   7  152.37    7.20
  -1  -8   7  148.18    7.02
  -1  -8   7  163.55    6.15
  -1   8   6   83.31    4.55
   1   8  -6   83.29    4.41
   1   8  -6   83.82    5.71
  -1   8   6   84.96    3.52
   1   8  -6   73.86    6.32
  -1   8   6   84.15    4.82
   1   8  -6   91.78    5.81
  -1  -8   6   81.69    5.51
  -1  -8   6   88.81    5.69
  -1  -8   6   92.97    4.53
   1  -8  -6   88.39    6.62
  -1  -8   6   89.25    5.42
   1   8  -5   47.78    3.61
   1   8  -5   49.19    5.53
  -1   8   5   48.61    3.90
  -1   8   5   47.17    3.96
   1   8  -5   43.54    4.81
   1   8  -5   52.94    4.67
  -1  -8   5   42.93    4.33
   1  -8  -5   37.23    5.49
   1  -8  -5   42.52    2.18
  -1  -8   5   43.48    4.63
  -1  -8   5   45.94    4.49
  -1  -8   5   70.76    3.61
  -1   8   4   35.87    4.07
   1   8  -4   30.23    3.25
   1   8  -4   22.72    4.90
  -1   8   4   27.25    3.38
  -1   8   4   26.13    3.64
   1   8  -4   26.80    4.43
   1   8  -4   31.17    4.04
   1  -8  -4   26.86    2.27
   1  -8  -4   27.95    4.94
   1  -8  -4   25.45    2.61
  -1  -8   4   27.93    4.01
  -1  -8   4   25.88    3.82
  -1  -8   4   29.20    4.04
  -1   8   3    8.58    2.36
   1   8  -3    3.65    3.31
  -1   8   3    6.96    3.79
   1   8  -3    4.62    2.86
  -1   8   3    7.20    3.00
  -1   8   3    6.78    3.36
   1   8  -3    6.33    3.77
   1   8  -3   -3.46    4.33
  -1  -8   3    9.21    3.61
   1  -8  -3    5.94    2.35
   1  -8  -3    5.12    4.51
  -1  -8   3   -0.79    3.37
   1  -8  -3    7.72    2.22
  -1  -8   3   10.18    3.52
   1  -8  -3    6.90    2.25
   1   8  -2   52.95    4.22
  -1   8   2   57.25    3.48
  -1   8   2   56.25    3.88
  -1   8   2   56.64    4.37
   1   8  -2   54.44    3.48
  -1   8   2   50.09    4.64
   1   8  -2   51.10    5.03
   1   8  -2   52.51    4.54
  -1  -8   2   63.88    4.32
   1  -8  -2   52.17    3.15
   1  -8  -2   56.24    5.71
  -1  -8   2   65.92    3.96
   1  -8  -2   55.56    3.33
   1  -8  -2   64.30    4.44
   1  -8  -2   48.33    3.22
  -1  -8   2   45.39    4.50
  -1   8   1  117.93    5.73
   1   8  -1  114.22    5.69
  -1   8   1  117.10    5.46
  -1   8   1  122.97    4.95
   1   8  -1  121.16    6.36
   1   8  -1  117.55    5.18
  -1   8   1  113.86    4.60
   1   8  -1  119.75    4.38
  -1  -8   1  118.34    4.99
   1  -8  -1  127.56    4.60
  -1  -8   1  -18.95    2.79
   1  -8  -1  123.96    5.26
  -1  -8   1  -15.96    2.79
   1  -8  -1  104.76    4.53
   1  -8  -1  116.35    6.96
  -1  -8   1  122.41    5.47
   1  -8  -1  112.49    4.35
  -1  -8   1  111.93    4.15
  -1   8   0   13.04    3.06
   1   8   0    9.18    3.67
  -1   8   0   12.12    3.07
  -1   8   0   12.51    3.14
   1   8   0    8.44    3.00
   1   8   0   13.82    2.61
  -1   8   0   13.61    4.25
  -1   8   0    9.77    3.67
   1  -8   0   11.56    2.75
  -1  -8   0   18.70    2.84
   1  -8   0   16.67    3.30
   1  -8   0   14.70    2.90
   1  -8   0   13.94    3.19
  -1  -8   0   12.07    4.60
  -1  -8   0   11.12    3.32
  -1  -8   0    6.27    2.97
  -1  -8   0   12.73    2.31
  -1   8  -1    3.60    3.94
  -1   8  -1    0.94    3.14
  -1   8  -1    2.17    3.78
   1   8   1    2.42    3.53
   1   8   1    1.34    2.71
  -1   8  -1    3.14    2.92
  -1   8  -1   -1.40    3.16
   1   8   1   -1.19    2.52
  -1  -8  -1    0.26    2.95
  -1  -8  -1    0.95    2.71
   1  -8   1    3.91    3.21
   1  -8   1  -18.60    1.95
  -1  -8  -1    0.09    2.64
   1  -8   1    2.99    2.48
  -1  -8  -1    1.04    1.99
  -1  -8  -1   -0.84    4.53
   1  -8   1    0.75    3.20
   1  -8   1   -1.44    3.29
  -1  -8  -1  -15.83    2.13
  -1   8  -2   89.74    4.94
   1   8   2   99.53    5.11
   1   8   2   88.24    4.16
  -1   8  -2   94.35    4.64
  -1   8  -2   92.70    4.96
   1   8   2   95.78    4.29
  -1   8  -2   88.47    5.47
  -1   8  -2   93.57    5.99
   1  -8   2  108.02    4.88
   1  -8   2   62.08    3.64
   1  -8   2   97.53    4.79
  -1  -8  -2   87.06    3.41
   1  -8   2   88.73    5.00
  -1  -8  -2   98.72    6.28
  -1  -8  -2  104.16    4.93
  -1  -8  -2   87.54    3.99
  -1  -8  -2   92.08    3.98
   1  -8   2   96.96    5.31
  -1   8  -3  117.55    5.92
  -1   8  -3  113.25    5.64
   1   8   3  114.45    5.26
   1   8   3  119.88    4.90
  -1   8  -3  117.02    5.77
  -1   8  -3  122.18    5.20
  -1   8  -3  116.78    6.58
   1   8   3  109.33    4.30
  -1  -8  -3  120.02    4.25
  -1  -8  -3  102.22    6.56
   1  -8   3  114.21    5.35
  -1  -8  -3  107.76    3.70
   1  -8   3  115.36    5.71
   1  -8   3  108.29    6.82
   1  -8   3  120.07    6.05
  -1  -8  -3  106.59    4.21
  -1  -8  -3  109.85    5.06
   1  -8   3  114.14    5.64
  -1   8  -4   15.85    3.86
   1   8   4   12.04    3.33
  -1   8  -4   19.45    3.94
   1   8   4   11.90    3.15
  -1   8  -4   17.11    3.39
  -1   8  -4   13.84    4.26
   1   8   4   14.24    2.29
  -1   8  -4    7.52    4.33
  -1  -8  -4   15.97    2.16
   1  -8   4   12.85    3.34
   1  -8   4   13.67    3.61
   1  -8   4   14.04    4.75
  -1  -8  -4   14.48    4.74
  -1  -8  -4   15.12    3.04
   1  -8   4   14.02    4.19
   1  -8   4   13.49    3.77
  -1  -8  -4   15.61    2.24
  -1   8  -5    3.03    4.03
   1   8   5    7.42    3.22
  -1   8  -5    2.57    3.89
  -1   8  -5    5.20    3.78
  -1   8  -5    8.68    4.65
   1   8   5    6.01    1.82
   1   8   5    0.75    3.15
  -1   8  -5    5.10    3.47
  -1  -8  -5    6.33    1.73
   1  -8   5    2.00    3.43
   1  -8   5    8.62    3.71
   1  -8   5    4.35    4.05
   1  -8   5    4.61    4.70
  -1  -8  -5    1.92    4.47
  -1  -8  -5    5.37    1.85
   1  -8   5    5.94    3.17
   1   8   6    4.92    3.37
  -1   8  -6    0.40    3.22
   1   8   6   -0.24    1.34
   1   8   6    0.09    2.90
  -1   8  -6    5.91    4.64
  -1   8  -6   -0.61    4.14
  -1   8  -6   -2.78    3.93
  -1   8  -6    0.47    4.07
   1  -8   6    2.31    3.87
   1  -8   6    0.13    3.13
  -1  -8  -6    3.85    4.62
   1  -8   6    3.74    4.78
   1  -8   6   -1.58    3.70
   1  -8   6   -1.23    4.28
  -1  -8  -6   -0.36    1.35
  -1   8  -7  319.65   10.64
   1   8   7  313.25    9.56
  -1   8  -7  300.09    9.16
  -1   8  -7  318.80   10.47
   1   8   7  306.52    8.78
  -1   8  -7  268.87   10.25
  -1   8  -7  299.05   11.27
   1  -8   7  295.77   10.35
  -1  -8  -7  296.64   11.10
   1  -8   7  301.77   10.34
   1  -8   7  283.98    9.41
   1  -8   7  318.18   10.57
   1  -8   7  288.29   11.28
  -1   8  -8   -0.17    4.68
  -1   8  -8    4.76    3.49
   1   8   8   11.55    3.89
  -1   8  -8   -0.46    5.10
   1   8   8    3.53    1.49
  -1   8  -8    1.97    4.59
   1   8   8    5.75    2.70
   1  -8   8    4.35    3.27
   1  -8   8    2.25    4.59
   1  -8   8   11.57    4.96
  -1  -8  -8    8.89    5.01
   1  -8   8    5.42    4.31
   1   8   9  260.11    7.62
  -1   8  -9  276.26   10.02
  -1   8  -9  274.49    8.60
   1   8   9  251.67    6.83
   1   8   9  266.16    9.24
  -1   8  -9  286.32   10.39
  -1   8  -9  287.08   10.95
   1  -8   9  265.62   10.07
   1  -8   9  251.07   10.48
   1  -8   9  271.13    8.98
  -1  -8  -9  280.00   10.60
   1  -8   9  279.51   10.03
   1   8  10    2.35    2.25
  -1   8 -10   -1.87    4.79
  -1   8 -10    1.99    3.57
   1   8  10    3.53    2.06
   1   8  10   -1.26    4.09
  -1   8 -10    2.43    4.52
  -1   8 -10   -1.25    5.16
   1   8  10    1.83    2.61
   1  -8  10    1.67    4.41
   1  -8  10    2.94    5.07
   1  -8  10   -1.34    5.10
   1  -8  10    0.15    3.64
  -1  -8 -10   -1.10    4.82
   1   8  11   -1.39    2.05
   1   8  11   -4.24    2.39
  -1   8 -11    0.23    3.66
   1   8  11   -3.04    2.23
   1   8  11    0.51    4.55
  -1   8 -11   -3.02    5.06
   1   8  11   -1.62    3.68
   1  -8  11   -2.28    5.35
   1  -8  11   -3.50    4.56
   1  -8  11   -4.18    4.90
   1  -8  11   -3.01    3.91
   1   8  12   50.12    3.33
   1   8  12   45.61    2.61
   1   8  12   47.18    4.49
  -1   8 -12   53.49    6.21
   1   8  12   60.30    5.61
   1   8  12   42.53    2.78
  -1   8 -12   52.98    4.55
   1   8  12   54.49    4.08
   1  -8  12   46.26    5.63
   1  -8  12   51.33    6.12
   1  -8  12   59.64    6.45
   1  -8  12   47.84    4.92
   1   8  13  114.80    3.79
   1   8  13  109.32    3.64
  -1   8 -13  130.02    6.12
   1   8  13  124.51    5.07
   1   8  13  128.20    5.60
   1   8  13  129.75    6.00
  -1   8 -13  128.90    8.07
   1  -8  13  132.36    6.75
   1  -8  13  122.88    7.79
   1  -8  13  126.56    7.94
   1  -8  13  119.34    7.38
   1   8  14   42.34    4.12
   1   8  14   43.39    3.94
   1   8  14   42.20    4.60
  -1   8 -14   46.71    6.83
   1  -8  14   43.71    6.27
   1  -8  14   45.62    5.35
   1  -8  14   45.56    6.40
   1  -8  14   44.76    6.03
   1   8  15    6.11    4.23
   1   8  15    8.19    3.78
   1   8  15    6.53    3.60
  -1   8 -15    6.38    6.85
  -1   8 -15    8.42    5.87
   1  -8  15    6.31    5.68
   1  -8  15    7.79    4.99
   1  -8  15    7.84    5.42
   1  -8  15    4.83    5.86
   1   8  16   91.96    5.61
  -1   8 -16  104.62    8.26
  -1   8 -16   81.79    8.57
   1   8  16   92.31    5.71
   1  -8  16   88.14    6.65
   1  -8  16   90.59    7.08
   1  -8  16   97.11    7.67
   1  -8  16   93.44    8.01
   1   8  17   49.36    4.97
  -1   8 -17   48.95    7.34
  -1   8 -17   48.14    7.98
   1  -8  17   46.43    7.21
   1  -8  17   43.50    6.03
   1  -8  17   50.94    6.52
   1  -8  17   47.23    6.44
   1   8  18   11.25    4.32
  -1   8 -18    4.48    7.19
  -1   8 -18   19.14    7.51
   1  -8  18   11.68    7.18
   1  -8  18    2.81    5.36
   1  -8  18    5.49    5.66
   1  -8  18    7.82    6.01
  -1   8 -19   19.57    7.97
   1   8  19   19.04    4.71
   1  -8  19   16.01    7.30
   1  -8  19   15.28    6.15
   1  -8  19   22.81    5.84
   1  -8  19   19.65    6.18
  -1   8 -20    2.21    7.74
   1   8  20    0.54    4.40
   1  -8  20   12.99    6.21
   1  -8  20    0.87    5.74
   1  -8  20    7.08    5.98
   1   8  21    5.15    4.59
  -1   8 -21   17.16    8.60
   1  -8  21   12.99    6.15
   1  -8  21    1.14    6.08
   1  -8  21    3.49    6.10
  -1   8 -22    7.08    8.34
   1   8  22    2.21    4.78
   1  -8  22    1.45    5.91
   1  -8  22    6.17    5.81
   1  -8  22    0.82    6.27
  -1   8 -23    4.86    8.59
   1   8  23   -1.46    4.95
  -1   8 -23   -2.34    8.05
   1  -8  23    7.66    6.05
   1  -8  23   -1.41    6.28
  -1   8 -24   -0.83    9.05
  -1   8 -24    6.06    8.19
   1   8  24   -1.53    5.17
   1  -8  24   -3.86    6.59
   1  -8  24    5.10    8.02
  -1   8 -25    5.59    9.19
  -1   8 -25   20.10    9.21
   1   8  25   16.14    5.77
   1  -8  25    5.09    6.68
   1  -8  25   14.68    8.88
  -1   8 -26    0.89    9.44
  -1   8 -26    4.33    8.37
   1   8  26   10.92    5.83
   1  -8  26   -4.46    7.05
   1  -8  26    6.33    8.92
  -1   8 -27   -9.11    9.87
  -1   8 -27   -4.03    8.97
   1   8  27    7.89    6.18
   1  -8  27    6.09    7.22
   1  -8  27   -6.55    9.36
   1   8  28   -2.30    6.39
  -1   8 -28    6.03    9.76
  -1   8 -28  -14.04   10.53
   1  -8  28    0.90    9.44
   1  -8  28   -6.02    7.37
   1   8  29    2.92    6.52
  -1   8 -29    6.74   10.49
   1  -8  29    1.87    8.20
   1   8  30   -9.90    7.00
  -1   9  29    2.50    6.88
  -1  -9  29   13.75    8.20
   1   9 -28    3.40   10.39
  -1   9  28    0.27    6.35
  -1  -9  28   -0.60    7.88
   1   9 -27    0.93    9.47
   1   9 -27   -2.37   10.38
  -1   9  27   -0.78    6.25
  -1  -9  27  -11.76   10.13
  -1  -9  27   11.90    7.49
  -1  -9  27    3.67    7.65
   1   9 -26   -0.46    9.62
  -1   9  26   -4.52    5.94
   1   9 -26  -12.14    9.75
  -1  -9  26   -3.35    7.12
  -1  -9  26   -3.93    7.20
   1   9 -25   20.33    9.99
  -1   9  25    3.62    5.54
  -1  -9  25    0.27    6.65
  -1  -9  25    1.93    7.19
  -1   9  24    8.32    5.56
   1   9 -24   -5.72    9.13
  -1  -9  24   -3.78    7.14
  -1  -9  24    7.24    6.70
   1   9 -23   14.90    9.41
  -1   9  23    2.68    5.14
  -1  -9  23    0.85    6.93
  -1  -9  23   -3.73    6.35
  -1  -9  23   -2.16    6.93
   1   9 -22   -3.70    8.76
  -1   9  22    1.07    5.07
  -1  -9  22   -3.64    6.42
  -1  -9  22   -7.52    7.72
  -1  -9  22    1.19    6.13
   1   9 -21   20.69    7.71
   1   9 -21   23.15    9.08
  -1   9  21   12.17    5.16
  -1  -9  21   27.92    8.26
  -1  -9  21   13.77    6.19
  -1  -9  21   13.03    6.88
   1   9 -20   -7.62    7.89
   1   9 -20   10.02    8.22
  -1   9  20   -4.76    4.97
  -1  -9  20    3.48    7.58
  -1  -9  20   -1.32    5.73
  -1  -9  20    4.33    6.43
   1   9 -19   14.70    7.38
   1   9 -19    4.83    8.09
  -1   9  19   10.87    4.95
  -1  -9  19    5.68    6.76
  -1  -9  19    9.93    5.91
  -1  -9  19    2.52    6.16
   1   9 -18    9.79    7.30
   1   9 -18    8.63    7.81
  -1   9  18    0.37    4.59
  -1  -9  18   -2.56    7.12
  -1  -9  18    5.67    5.25
  -1  -9  18   -7.38    6.31
   1   9 -17  101.17    8.97
   1   9 -17   97.83    9.67
  -1   9  17  102.37    6.40
  -1  -9  17   96.73    8.69
  -1  -9  17  111.69    7.23
  -1  -9  17  107.65    8.10
   1   9 -16    6.56    6.80
   1   9 -16    6.74    7.52
  -1   9  16   10.79    4.52
  -1  -9  16    5.89    6.32
  -1  -9  16    4.49    5.00
  -1  -9  16    2.84    5.80
  -1   9  15    3.66    2.04
   1   9 -15    2.41    6.26
   1   9 -15    2.28    7.22
  -1   9  15   10.52    4.21
  -1  -9  15    5.02    5.64
  -1  -9  15    3.37    6.11
  -1  -9  15    5.39    5.13
  -1   9  14   -0.20    3.45
   1   9 -14   -4.04    6.26
  -1   9  14   -2.15    3.53
  -1   9  14   -1.18    2.33
  -1  -9  14    6.11    5.68
  -1  -9  14   -3.48    5.90
  -1  -9  14   -0.17    4.71
  -1   9  13   76.79    4.04
   1   9 -13   87.86    8.00
   1   9 -13   88.07    5.30
  -1   9  13   85.56    4.56
  -1   9  13   75.30    3.99
  -1   9  13   93.07    4.80
  -1  -9  13   88.28    7.35
  -1  -9  13   84.64    6.85
  -1  -9  13   84.15    6.05
  -1   9  12  138.09    5.29
  -1   9  12  147.07    5.41
  -1   9  12  141.57    5.49
   1   9 -12  153.36    6.43
  -1   9  12  161.46    7.83
   1   9 -12  145.50    8.98
  -1   9  12  154.39    5.98
  -1  -9  12  140.21    6.88
  -1  -9  12  129.08    8.16
  -1   9  11    7.41    2.88
  -1   9  11   10.77    2.88
  -1   9  11    5.56    3.45
  -1   9  11    4.95    2.63
   1   9 -11    4.27    6.17
  -1   9  11    9.01    4.72
   1   9 -11   -0.50    5.69
   1   9 -11    5.51    3.70
  -1  -9  11    5.92    4.13
  -1  -9  11    7.65    5.27
  -1   9  10   22.81    3.25
   1   9 -10   21.08    3.91
  -1   9  10   22.90    2.63
  -1   9  10   19.95    4.67
   1   9 -10   31.92    6.61
  -1   9  10   19.00    3.15
   1   9 -10   33.50    6.06
  -1  -9  10   22.21    4.27
  -1  -9  10   28.91    5.50
  -1   9   9  154.60    5.97
   1   9  -9  150.29    8.06
  -1   9   9  141.16    5.04
   1   9  -9  150.83    6.14
  -1   9   9  159.00    7.23
  -1   9   9  158.61    5.94
   1   9  -9  150.47    8.94
  -1  -9   9  160.53    8.06
  -1  -9   9  162.29    7.99
  -1  -9   9  156.59    8.00
  -1  -9   9  148.33    6.62
   1   9  -8   28.69    3.95
  -1   9   8   24.48    2.58
  -1   9   8   26.19    4.32
  -1   9   8   26.45    3.69
  -1   9   8   23.94    3.64
   1   9  -8   22.24    6.08
   1   9  -8   16.62    5.26
  -1  -9   8   17.29    4.82
  -1  -9   8   22.58    5.12
   1  -9  -8   28.24    6.05
  -1  -9   8   13.85    5.29
  -1  -9   8   18.93    4.03
  -1   9   7  178.71    6.94
  -1   9   7  169.51    6.71
   1   9  -7  185.58    9.18
   1   9  -7  181.77    6.62
  -1   9   7  189.24    7.38
   1   9  -7  165.50    8.12
  -1  -9   7  182.77    7.07
   1  -9  -7  163.36    9.29
  -1  -9   7  191.00    8.06
  -1  -9   7  189.44    8.38
  -1  -9   7  177.17    8.07
  -1   9   6   67.14    4.57
   1   9  -6   65.44    5.92
   1   9  -6   71.92    4.35
  -1   9   6   68.77    5.08
   1   9  -6   68.12    6.48
   1   9  -6   65.25    5.67
  -1   9   6   79.72    4.87
  -1  -9   6   62.79    5.61
  -1  -9   6   65.11    5.42
   1  -9  -6   68.55    6.63
  -1  -9   6   63.96    5.51
   1  -9  -6   51.62    2.00
  -1  -9   6   89.06    4.59
   1   9  -5  335.00   11.00
  -1   9   5  326.12   10.57
   1   9  -5  335.61   12.00
   1   9  -5  336.37    9.46
  -1   9   5  340.39   10.23
   1   9  -5  338.28   11.20
  -1   9   5  329.19   10.00
   1  -9  -5  334.85   12.37
  -1  -9   5  342.05   10.76
  -1  -9   5  250.12    9.21
  -1  -9   5  328.12   10.77
   1  -9  -5  325.68    8.21
  -1  -9   5  345.83   11.22
   1   9  -4  123.57    6.37
  -1   9   4  123.10    6.34
   1   9  -4  132.27    7.52
  -1   9   4  125.50    5.97
  -1   9   4  125.82    5.65
   1   9  -4  122.84    5.22
   1   9  -4  119.68    6.56
  -1  -9   4  122.71    6.13
   1  -9  -4  121.08    8.09
  -1  -9   4  117.01    6.07
  -1  -9   4  110.46    6.44
   1  -9  -4  115.35    4.22
   1  -9  -4  115.35    4.57
   1   9  -3    2.20    4.30
  -1   9   3    0.65    2.58
  -1   9   3   -1.13    4.32
   1   9  -3   -2.59    3.13
  -1   9   3   -2.70    3.24
   1   9  -3    1.39    3.94
   1   9  -3   -4.30    5.16
  -1   9   3    0.52    3.73
   1  -9  -3   -1.89    2.55
  -1  -9   3    2.69    3.73
   1  -9  -3   -4.56    5.24
  -1  -9   3   -6.54    3.88
  -1  -9   3    1.04    3.81
   1  -9  -3    0.69    2.38
   1  -9  -3   -0.64    2.45
  -1   9   2  243.63    7.51
   1   9  -2  234.39    8.37
   1   9  -2  248.83    8.06
  -1   9   2  229.14    6.89
  -1   9   2  245.60    8.01
   1   9  -2  227.51    9.25
  -1   9   2  238.18    8.58
   1   9  -2  233.72    6.94
   1  -9  -2  209.16    6.58
  -1  -9   2  258.22    7.58
  -1  -9   2  232.09    7.63
   1  -9  -2  215.74    9.80
   1  -9  -2  246.12    6.75
   1  -9  -2  225.87    7.98
   1  -9  -2  218.75    6.77
  -1  -9   2  228.77    8.39
  -1  -9   2  218.57    6.77
   1   9  -1   -2.80    4.06
  -1   9   1   -3.51    4.19
  -1   9   1    6.12    4.47
  -1   9   1    3.20    3.07
   1   9  -1    1.45    3.45
  -1   9   1    0.11    3.21
   1   9  -1   -3.41    4.65
   1   9  -1    3.07    2.88
   1  -9  -1    3.22    2.78
  -1  -9   1  -15.99    2.25
  -1  -9   1    1.04    3.44
  -1  -9   1  -18.19    2.35
   1  -9  -1   -1.13    2.97
   1  -9  -1   -1.17    3.62
   1  -9  -1    5.02    5.31
  -1  -9   1   -0.09    2.51
   1  -9  -1   -0.10    2.97
  -1  -9   1    0.81    3.62
  -1   9   0    0.72    3.99
   1   9   0   -3.42    3.94
  -1   9   0    3.53    3.30
  -1   9   0   -0.95    3.13
   1   9   0    0.09    2.74
   1   9   0    2.64    3.12
   1   9   0   -0.39    4.59
  -1   9   0   -8.37    4.57
  -1  -9   0    2.26    2.90
  -1  -9   0   -1.70    3.04
   1  -9   0    0.50    2.56
   1  -9   0   -2.84    3.17
  -1  -9   0   -3.65    4.67
  -1  -9   0   -5.26    2.19
   1  -9   0   -1.28    3.41
  -1  -9   0   -0.93    2.30
   1  -9   0    0.68    3.03
  -1  -9   0    1.26    3.59
  -1   9  -1   24.97    4.28
   1   9   1   23.19    4.12
  -1   9  -1   21.75    3.59
   1   9   1   19.13    3.37
  -1   9  -1   17.38    3.70
   1   9   1   17.66    2.90
  -1   9  -1   16.68    4.86
   1   9   1   24.37    4.67
  -1  -9  -1   20.29    2.52
  -1  -9  -1   21.46    3.09
   1  -9   1   19.66    3.65
   1  -9   1    2.50    2.24
   1  -9   1   24.27    3.18
  -1  -9  -1   19.34    3.17
  -1  -9  -1   19.41    5.21
   1  -9   1   19.47    3.64
  -1  -9  -1   21.82    3.77
  -1  -9  -1   -3.25    2.21
  -1   9  -2    8.91    3.65
   1   9   2   10.99    2.88
   1   9   2   11.90    3.83
   1   9   2    9.67    2.94
  -1   9  -2    8.09    3.70
  -1   9  -2    4.55    4.59
  -1   9  -2    9.95    3.62
  -1   9  -2    9.26    4.20
   1  -9   2    8.95    3.40
   1  -9   2   13.02    3.81
  -1  -9  -2   10.95    2.82
  -1  -9  -2    9.05    2.09
  -1  -9  -2    8.26    2.84
  -1  -9  -2    8.77    5.30
  -1  -9  -2   11.90    3.62
   1  -9   2   -3.94    2.63
   1  -9   2    6.76    3.69
   1  -9   2   12.96    2.97
  -1   9  -3   90.55    4.84
  -1   9  -3   75.28    5.10
  -1   9  -3   72.68    5.60
  -1   9  -3   87.33    5.26
   1   9   3   91.64    4.08
   1   9   3   87.36    4.41
  -1   9  -3   87.10    6.29
   1   9   3   92.47    5.29
   1  -9   3   91.15    5.35
  -1  -9  -3   92.10    6.89
  -1  -9  -3   87.84    3.82
  -1  -9  -3   79.70    3.18
   1  -9   3   79.03    6.95
   1  -9   3   82.62    4.87
   1  -9   3   80.81    5.29
  -1  -9  -3   89.32    4.97
   1  -9   3   77.05    5.52
  -1  -9  -3   84.45    3.94
  -1   9  -4   -0.58    4.10
  -1   9  -4    0.65    4.35
   1   9   4   -2.65    2.34
   1   9   4    5.25    3.18
  -1   9  -4    0.11    3.43
  -1   9  -4   -1.72    4.83
  -1   9  -4   -1.32    4.05
   1   9   4    1.59    3.60
  -1  -9  -4    0.92    2.17
  -1  -9  -4   -0.54    2.33
  -1  -9  -4    3.17    5.11
   1  -9   4   -0.28    3.41
   1  -9   4    1.26    5.48
   1  -9   4   -0.36    3.73
   1  -9   4   -1.11    3.72
   1  -9   4   -2.81    3.98
  -1   9  -5   82.70    4.88
  -1   9  -5   80.68    5.66
   1   9   5   86.14    4.95
  -1   9  -5   87.06    6.69
  -1   9  -5   91.03    6.16
   1   9   5   89.75    3.48
  -1   9  -5   88.90    5.97
   1   9   5   83.74    4.79
  -1  -9  -5   80.85    3.23
   1  -9   5   81.20    5.85
   1  -9   5   92.40    5.96
  -1  -9  -5   85.96    6.93
   1  -9   5   86.47    5.72
   1  -9   5   84.21    5.02
   1  -9   5   78.20    6.77
  -1  -9  -5   78.97    3.37
  -1   9  -6    0.38    4.45
   1   9   6   -0.36    3.49
  -1   9  -6   -2.08    3.77
   1   9   6    3.11    3.45
  -1   9  -6    0.65    4.47
   1   9   6    1.79    1.60
  -1   9  -6    2.10    5.22
   1  -9   6   -3.53    4.71
   1  -9   6    2.61    3.56
   1  -9   6    9.34    5.46
  -1  -9  -6    4.91    5.32
   1  -9   6   -2.91    4.41
  -1  -9  -6    1.57    1.67
   1  -9   6    6.30    4.21
  -1   9  -7  125.23    6.92
   1   9   7  121.87    5.99
  -1   9  -7  122.50    5.72
  -1   9  -7  119.79    7.98
   1   9   7  124.08    5.42
  -1   9  -7  128.87    7.20
   1  -9   7  115.25    6.00
   1  -9   7  112.65    7.62
   1  -9   7  121.90    7.10
  -1  -9  -7  120.24    7.96
   1  -9   7  117.17    6.85
   1  -9   7  120.31    7.11
  -1   9  -8   56.53    6.61
  -1   9  -8   58.37    5.80
   1   9   8   59.02    4.84
  -1   9  -8   62.30    5.98
  -1   9  -8   52.34    4.62
   1   9   8   54.57    4.01
   1  -9   8   43.40    5.41
   1  -9   8   51.60    5.79
  -1  -9  -8   50.43    6.55
   1  -9   8   47.31    6.13
   1  -9   8   43.80    4.60
   1  -9   8   53.47    5.59
  -1   9  -9   -2.54    3.91
  -1   9  -9   -0.52    5.59
   1   9   9    1.21    4.17
   1   9   9   -0.55    2.95
  -1   9  -9   -0.19    5.23
  -1   9  -9    0.45    4.97
   1  -9   9    0.51    5.38
   1  -9   9   -4.52    5.23
   1  -9   9    2.50    4.00
   1  -9   9   -2.98    4.69
  -1  -9  -9    1.75    5.28
   1   9  10   65.40    4.06
   1   9  10   50.41    2.45
  -1   9 -10   66.02    7.33
   1   9  10   62.64    5.61
  -1   9 -10   71.75    6.59
   1   9  10   60.68    3.72
  -1   9 -10   64.90    4.81
  -1  -9 -10   61.06    6.60
   1  -9  10   57.92    6.65
   1  -9  10   51.41    5.92
   1  -9  10   62.16    5.27
   1   9  11    5.40    3.07
  -1   9 -11    3.54    3.97
   1   9  11    4.06    1.98
   1   9  11    2.45    4.75
  -1   9 -11    3.73    5.49
   1   9  11    2.52    2.55
  -1   9 -11    0.85    6.15
   1   9  11    3.83    4.37
  -1  -9 -11    3.52    5.88
   1  -9  11    3.35    5.74
   1  -9  11   -0.47    5.45
   1  -9  11   -0.17    4.38
   1   9  12   31.80    5.41
   1   9  12   31.37    3.19
   1   9  12   28.15    2.78
   1   9  12   37.59    4.81
  -1   9 -12   29.76    6.36
   1   9  12   31.42    2.78
  -1   9 -12   46.57    7.13
   1  -9  12   36.48    5.96
   1  -9  12   30.62    6.06
   1  -9  12   32.59    5.08
   1  -9  12   32.29    5.86
   1   9  13    9.31    2.14
   1   9  13   14.58    2.58
   1   9  13   14.84    4.31
   1   9  13   11.78    2.77
   1   9  13    8.89    5.52
  -1   9 -13   13.12    6.18
   1   9  13    8.30    3.29
   1  -9  13    9.40    6.07
   1  -9  13   10.75    5.26
   1  -9  13   11.96    5.99
   1  -9  13   15.81    4.84
   1   9  14   -0.28    3.36
   1   9  14    0.58    2.01
  -1   9 -14   -1.72    5.81
   1   9  14   -1.21    4.51
   1  -9  14    0.37    4.76
   1  -9  14    4.99    6.07
   1  -9  14   10.75    5.79
   1  -9  14   -7.36    6.27
  -1   9 -15   57.38    7.68
   1   9  15   49.63    4.56
   1  -9  15   53.67    6.69
   1  -9  15   48.66    6.02
   1  -9  15   45.88    7.05
   1  -9  15   52.80    7.21
  -1   9 -16   51.08    7.41
   1   9  16   57.19    5.12
   1  -9  16   43.69    5.88
   1  -9  16   57.63    6.83
   1  -9  16   45.34    7.13
   1  -9  16   43.99    7.15
  -1   9 -17   10.75    6.80
  -1   9 -17   23.21    7.90
   1   9  17   21.81    4.50
   1  -9  17   19.88    5.56
   1  -9  17   14.73    6.58
   1  -9  17   18.15    6.26
   1  -9  17    6.52    6.49
  -1   9 -18   14.90    6.86
  -1   9 -18    3.28    7.86
   1   9  18   11.47    4.47
   1  -9  18    9.71    6.30
   1  -9  18   17.19    5.82
   1  -9  18    7.52    6.15
   1  -9  18    2.92    6.98
  -1   9 -19   11.30    7.92
  -1   9 -19   21.88    7.94
   1   9  19   12.53    4.62
   1  -9  19    6.35    6.33
   1  -9  19    8.71    5.79
   1  -9  19   11.65    6.34
   1  -9  19   11.80    7.49
  -1   9 -20   -0.74    8.13
  -1   9 -20   11.36    8.51
   1   9  20    0.19    4.66
   1  -9  20    6.51    6.43
   1  -9  20   -8.80    6.19
   1  -9  20   -7.05    6.82
   1  -9  20    4.22    7.31
  -1   9 -21   19.81    8.08
  -1   9 -21   20.70    9.21
   1   9  21   22.29    5.09
   1  -9  21   24.50    6.40
   1  -9  21   18.02    6.98
   1  -9  21   21.13    6.65
   1  -9  21   28.84    8.09
   1   9  22   -2.45    5.08
  -1   9 -22   -1.25    8.71
   1  -9  22   -1.52    8.31
   1  -9  22   -1.92    6.97
   1  -9  22    5.99    6.10
   1  -9  22   -0.89    6.26
   1   9  23    4.28    5.12
  -1   9 -23    9.89    9.17
   1  -9  23    4.41    6.34
   1   9  24    7.81    5.47
  -1   9 -24   -6.63    9.51
   1  -9  24    4.04    6.47
  -1   9 -25   -4.55    9.75
   1   9  25    7.42    5.87
   1  -9  25   10.08    7.13
  -1   9 -26    3.18    9.54
  -1   9 -26    1.87    9.77
   1   9  26    5.07    5.95
   1  -9  26   -0.29    7.18
   1   9  27    4.26    6.13
  -1   9 -27    3.29    9.66
  -1   9 -27   -0.48    9.98
   1  -9  27   13.60    9.69
   1  -9  27    2.41    7.57
   1   9  28   -5.97    6.49
  -1   9 -28   -7.39   10.77
   1  -9  28    8.43    8.02
   1   9  29    3.76    6.68
  -1  10  28    2.18    6.57
  -1 -10  28   -0.31    8.09
   1  10 -27    2.00   10.73
  -1  10  27   -5.27    6.46
  -1 -10  27    2.72    7.83
  -1  10  26   -4.34    6.12
   1  10 -26   11.25   10.55
  -1 -10  26   -1.16    7.38
  -1 -10  26   -8.73    8.03
  -1  10  25    3.93    5.99
   1  10 -25   11.94   10.22
  -1 -10  25    2.81    7.11
  -1 -10  25   -0.34    7.71
   1  10 -24    8.37    9.75
  -1  10  24    2.37    5.66
  -1 -10  24    2.35    7.28
  -1 -10  24    4.24    8.93
  -1 -10  24    0.54    6.84
   1  10 -23   -3.40    8.83
   1  10 -23   18.04   10.15
  -1  10  23    7.52    5.69
  -1 -10  23    3.14    6.65
  -1 -10  23    0.31    7.77
  -1 -10  23   12.17    7.35
  -1 -10  23    6.54    8.85
   1  10 -22   -3.28    8.40
   1  10 -22    4.80    9.24
  -1  10  22    0.66    5.18
  -1 -10  22    6.81    6.42
  -1 -10  22    7.51    7.43
  -1 -10  22    7.43    7.26
  -1 -10  22    1.18    7.98
  -1  10  21    1.48    5.06
   1  10 -21    7.52    7.99
   1  10 -21   15.69    9.31
  -1 -10  21   11.41    8.18
  -1 -10  21    6.09    6.38
  -1 -10  21   14.27    7.20
  -1 -10  21   -4.69    7.57
   1  10 -20    8.79    7.65
   1  10 -20   11.49    9.07
  -1  10  20    3.27    5.10
  -1 -10  20    4.23    5.94
  -1 -10  20    2.81    7.19
  -1 -10  20    4.04    6.65
  -1 -10  20   13.90    7.75
  -1  10  19   18.95    5.13
   1  10 -19   33.94    8.51
   1  10 -19   23.00    8.88
  -1 -10  19   30.95    8.17
  -1 -10  19    9.05    5.86
  -1 -10  19   26.45    7.22
  -1 -10  19    8.72    7.07
   1  10 -18   39.17    8.28
   1  10 -18   33.78    9.09
  -1  10  18   41.01    5.40
  -1 -10  18   44.94    8.22
  -1 -10  18   38.00    6.41
  -1 -10  18   34.10    6.99
   1  10 -17   -5.49    7.59
   1  10 -17    3.73    7.90
  -1  10  17    1.46    4.43
  -1 -10  17    8.78    7.01
  -1 -10  17    0.42    5.63
  -1 -10  17    1.74    6.50
  -1  10  16   12.73    4.47
   1  10 -16    8.59    7.28
  -1 -10  16   20.51    5.46
  -1 -10  16   26.17    7.49
  -1 -10  16   12.66    6.39
   1  10 -15    1.27    6.86
  -1 -10  15   -3.84    6.07
  -1 -10  15   -2.39    6.64
  -1 -10  15   10.43    4.96
  -1  10  14   -4.37    2.81
   1  10 -14    0.92    6.13
  -1 -10  14   -3.37    4.93
  -1 -10  14    4.29    6.30
  -1 -10  14   -0.80    5.83
   1  10 -13   -2.05    6.16
  -1  10  13    3.04    2.93
  -1 -10  13   -3.25    4.87
  -1 -10  13    9.56    6.00
   1  10 -12    5.10    7.29
  -1  10  12   -1.92    3.13
   1  10 -12    0.28    6.12
  -1 -10  12    5.75    6.13
  -1 -10  12   -0.70    4.45
  -1  10  11   13.50    3.49
  -1  10  11   13.70    2.53
  -1  10  11   15.25    3.32
  -1  10  11   13.80    4.93
   1  10 -11   11.13    7.00
   1  10 -11   16.72    4.23
   1  10 -11   14.23    6.37
  -1 -10  11   11.55    4.38
  -1 -10  11   13.25    5.44
  -1  10  10    5.70    3.49
  -1  10  10    4.84    2.40
   1  10 -10    6.28    3.92
  -1  10  10    5.62    3.34
  -1  10  10    2.90    4.64
   1  10 -10    8.68    6.88
   1  10 -10   -3.84    5.87
  -1 -10  10    7.59    4.36
  -1 -10  10    5.28    5.16
  -1 -10  10   -0.71    5.19
  -1  10   9    2.71    3.44
   1  10  -9    5.21    6.62
  -1  10   9    4.11    4.10
   1  10  -9   11.45    5.79
  -1  10   9    7.56    4.18
  -1  10   9    5.51    3.61
   1  10  -9    5.27    3.88
  -1 -10   9    5.83    4.98
  -1 -10   9    8.57    5.30
  -1 -10   9    3.12    4.17
  -1  10   8    0.48    3.86
  -1  10   8   -2.38    4.43
   1  10  -8    4.48    6.32
   1  10  -8    3.41    3.98
  -1  10   8    1.73    3.84
  -1  10   8    4.85    4.10
   1  10  -8    7.59    5.47
  -1 -10   8    0.45    4.05
  -1 -10   8    4.99    5.06
  -1 -10   8    2.14    4.96
   1 -10  -8    9.67    6.40
  -1  10   7   64.99    5.08
  -1  10   7   62.66    5.02
  -1  10   7   71.63    5.27
  -1  10   7   69.76    5.58
   1  10  -7   68.17    4.75
   1  10  -7   56.59    7.25
   1  10  -7   66.00    6.36
  -1 -10   7   77.49    5.02
  -1 -10   7   63.23    6.12
   1 -10  -7   54.70    7.48
  -1 -10   7   57.85    6.01
  -1 -10   7   62.49    6.14
  -1  10   6   68.43    5.65
  -1  10   6   76.77    5.30
   1  10  -6   75.69    6.20
   1  10  -6   74.64    4.67
   1  10  -6   70.87    7.40
  -1  10   6   70.99    5.04
  -1 -10   6   75.02    6.22
   1 -10  -6   72.78    7.76
  -1 -10   6   68.71    7.24
  -1 -10   6  101.00    4.73
   1 -10  -6   55.54    2.38
  -1 -10   6   69.17    5.94
  -1 -10   6   74.75    5.85
  -1  10   5   19.75    3.97
  -1  10   5   15.21    4.71
   1  10  -5   24.71    3.85
   1  10  -5   16.26    5.13
  -1  10   5   18.66    4.43
   1  10  -5   17.96    6.02
  -1 -10   5   19.65    4.88
   1 -10  -5   18.24    6.22
   1 -10  -5   16.91    2.22
  -1 -10   5   17.12    4.70
  -1 -10   5   15.00    4.78
  -1 -10   5   18.58    6.28
   1  10  -4    1.59    3.54
  -1  10   4    8.09    4.57
   1  10  -4    1.23    5.34
   1  10  -4   -0.36    4.54
  -1  10   4    2.60    3.61
  -1  10   4    3.41    4.23
  -1 -10   4   -2.03    4.14
  -1 -10   4   -2.33    4.46
   1 -10  -4    3.66    2.49
   1 -10  -4    0.81    2.34
   1 -10  -4    1.44    5.66
  -1 -10   4    1.01    4.57
  -1 -10   4   -0.56    5.47
   1  10  -3  125.32    5.34
   1  10  -3  122.33    7.89
  -1  10   3  118.19    4.82
   1  10  -3  121.64    6.45
  -1  10   3  125.54    6.35
  -1  10   3  124.95    6.99
  -1  10   3  132.95    5.90
   1 -10  -3  117.89    4.77
   1 -10  -3  132.16    8.42
  -1 -10   3  129.70    6.14
  -1 -10   3  117.33    5.24
   1 -10  -3  113.09    4.70
   1 -10  -3  116.28    4.67
  -1 -10   3  132.67    6.21
  -1 -10   3  134.17    7.01
  -1  10   2   32.97    4.00
   1  10  -2   25.40    4.98
  -1  10   2   26.85    4.64
  -1  10   2   30.75    3.55
  -1  10   2   30.94    5.26
   1  10  -2   31.44    5.94
   1  10  -2   31.06    3.71
   1  10  -2   29.99    4.59
  -1 -10   2   29.66    3.48
  -1 -10   2   26.90    4.27
   1 -10  -2   31.23    3.49
   1 -10  -2   29.00    3.37
   1 -10  -2   31.87    3.24
   1 -10  -2   36.31    6.29
  -1 -10   2   34.35    4.93
   1 -10  -2   32.52    4.60
  -1  10   1    2.35    4.32
   1  10  -1    0.16    4.39
  -1  10   1    1.18    4.68
  -1  10   1    1.43    3.33
   1  10  -1    2.51    3.22
  -1  10   1    4.68    3.49
   1  10  -1    0.87    3.74
   1  10  -1   -9.88    5.44
  -1 -10   1    2.85    2.80
  -1 -10   1   10.16    2.90
   1 -10  -1    3.40    3.21
  -1 -10   1    0.89    3.65
  -1 -10   1    2.56    4.21
   1 -10  -1   -1.13    2.81
   1 -10  -1    1.70    6.06
   1 -10  -1    3.43    3.19
  -1 -10   1   -2.71    2.40
   1 -10  -1    4.72    3.91
  -1  10   0   -4.50    5.09
   1  10   0    2.23    4.36
  -1  10   0   -2.90    4.45
   1  10   0   -2.91    3.57
   1  10   0    1.21    3.16
   1  10   0   -4.56    5.23
  -1  10   0   -2.53    3.61
  -1  10   0   -0.13    3.46
   1 -10   0   -1.42    3.07
  -1 -10   0    4.01    2.69
  -1 -10   0    3.67    3.61
   1 -10   0    6.56    3.52
   1 -10   0   -3.41    5.78
   1 -10   0   -2.86    3.97
  -1 -10   0   -0.83    5.88
   1 -10   0    1.13    3.37
  -1 -10   0    2.83    2.60
  -1 -10   0   -0.88    3.28
  -1 -10   0   -0.88    4.20
   1  10   1    6.64    4.42
  -1  10  -1    4.31    4.55
   1  10   1    3.55    3.02
  -1  10  -1   10.23    3.82
  -1  10  -1    7.19    3.72
   1  10   1   14.31    5.33
   1  10   1    5.86    3.40
  -1  10  -1    7.65    5.15
  -1 -10  -1    7.18    3.39
   1 -10   1   17.94    3.47
   1 -10   1    4.04    3.06
  -1 -10  -1    7.10    3.26
   1 -10   1   10.34    3.82
  -1 -10  -1    5.97    2.57
  -1 -10  -1    6.35    5.69
   1 -10   1    5.15    3.97
  -1 -10  -1    7.39    4.17
  -1 -10  -1   12.84    3.09
   1  10   2   50.73    5.06
   1  10   2   56.74    4.09
   1  10   2   54.97    3.97
  -1  10  -2   53.93    4.93
   1  10   2   50.25    5.94
  -1  10  -2   47.41    4.47
  -1  10  -2   52.73    5.55
  -1  10  -2   54.62    6.21
  -1 -10  -2   55.81    3.93
  -1 -10  -2   49.86    3.99
   1 -10   2   50.97    3.97
   1 -10   2   51.97    4.75
  -1 -10  -2   67.77    6.91
  -1 -10  -2   50.93    3.06
   1 -10   2   60.80    4.95
  -1 -10  -2   57.31    4.91
   1  10   3    3.75    4.22
  -1  10  -3    1.38    5.17
  -1  10  -3    7.72    4.35
   1  10   3    6.33    3.04
  -1  10  -3    7.89    3.99
   1  10   3    8.23    3.26
  -1 -10  -3    6.11    2.97
  -1 -10  -3    8.89    2.15
   1 -10   3    2.52    4.26
   1 -10   3   15.55    3.28
   1 -10   3    7.70    3.88
   1 -10   3    3.98    5.97
  -1 -10  -3    3.87    5.80
  -1 -10  -3    8.55    2.79
   1 -10   3    6.22    4.45
   1 -10   3    7.25    3.99
  -1  10  -4   15.63    4.68
   1  10   4   11.13    3.56
  -1  10  -4   10.98    5.56
  -1  10  -4    7.68    3.97
   1  10   4   11.81    4.27
   1  10   4   12.84    2.89
  -1 -10  -4    8.09    2.80
   1 -10   4   10.51    4.30
   1 -10   4   13.20    4.49
  -1 -10  -4    8.94    2.54
  -1 -10  -4   10.19    5.79
   1 -10   4    7.97    5.80
   1 -10   4   16.48    4.21
   1 -10   4   11.84    4.65
  -1  10  -5    4.17    4.66
  -1  10  -5   -2.88    4.88
   1  10   5    4.46    2.43
   1  10   5    0.25    3.67
  -1  10  -5    1.99    4.01
  -1  10  -5    6.44    5.59
   1  10   5    3.61    4.15
  -1 -10  -5    1.27    2.25
   1 -10   5    3.96    4.16
   1 -10   5    3.30    4.28
   1 -10   5   -1.72    6.02
  -1 -10  -5    4.96    2.40
  -1 -10  -5    8.01    5.91
   1 -10   5    7.67    4.60
   1 -10   5    2.20    4.82
   1  10   6   13.59    4.17
  -1  10  -6    6.17    4.86
  -1  10  -6    9.50    5.96
  -1  10  -6   -0.81    5.10
   1  10   6    9.86    2.07
   1  10   6    5.48    3.98
  -1  10  -6   10.20    4.13
   1 -10   6    8.58    4.89
   1 -10   6    6.09    4.98
  -1 -10  -6    5.96    1.79
   1 -10   6    5.34    4.94
  -1 -10  -6    7.23    6.10
   1 -10   6   12.74    4.29
   1 -10   6    2.29    5.88
  -1  10  -7  190.59    7.38
   1  10   7  182.60    7.05
   1  10   7  175.10    7.40
  -1  10  -7  177.61    8.44
  -1  10  -7  164.67    8.46
  -1  10  -7  184.09    9.75
  -1 -10  -7  187.81    9.92
   1 -10   7  168.36    7.75
   1 -10   7  177.42    9.89
   1 -10   7  170.70    8.39
   1 -10   7  186.38    8.68
   1 -10   7  176.70    8.46
   1  10   8  110.42    5.61
   1  10   8   99.13    6.16
  -1  10  -8   97.58    5.85
  -1  10  -8  104.53    7.47
  -1  10  -8  120.75    8.46
   1 -10   8  101.64    7.08
   1 -10   8   94.63    7.16
   1 -10   8  111.28    8.42
  -1 -10  -8  107.07    8.30
   1 -10   8  104.32    6.22
  -1  10  -9   89.57    7.24
  -1  10  -9  100.00    8.55
   1  10   9  103.37    6.26
  -1  10  -9   92.81    5.81
   1  10   9   98.59    5.11
   1 -10   9   87.94    7.98
   1 -10   9   87.84    7.19
  -1 -10  -9  102.08    8.41
   1 -10   9   83.23    5.95
   1 -10   9   88.86    6.84
   1  10  10    1.32    4.76
   1  10  10    3.12    3.27
  -1  10 -10    6.10    4.44
  -1  10 -10   20.65    6.79
  -1  10 -10    5.82    5.89
   1  10  10    0.96    3.41
   1 -10  10    6.05    4.35
  -1 -10 -10    7.93    6.39
   1 -10  10   -1.45    6.39
   1 -10  10    4.82    5.47
  -1  10 -11   17.11    7.04
   1  10  11    8.94    5.24
   1  10  11    8.57    3.47
   1  10  11    8.28    3.29
  -1  10 -11    3.19    6.06
   1 -10  11   10.26    4.91
  -1 -10 -11   12.18    6.29
   1 -10  11   14.66    5.99
   1 -10  11   22.45    6.83
   1  10  12   51.28    4.00
  -1  10 -12   38.70    7.07
   1  10  12   43.31    5.97
  -1  10 -12   42.06    7.45
   1  10  12   48.89    5.59
   1 -10  12   40.75    7.20
   1 -10  12   36.84    5.51
   1 -10  12   30.16    6.91
   1  10  13   63.36    4.08
  -1  10 -13   79.44    7.83
  -1  10 -13   89.58    8.95
   1  10  13   76.07    4.85
   1 -10  13   75.45    7.13
   1 -10  13   79.87    6.36
   1 -10  13   66.58    7.80
   1 -10  13   76.48    7.76
  -1  10 -14   20.76    6.78
  -1  10 -14   22.65    8.02
   1  10  14   15.04    3.91
   1 -10  14   15.63    6.13
   1 -10  14   23.96    5.50
   1 -10  14   12.14    7.03
   1 -10  14   16.20    6.50
  -1  10 -15   27.99    7.58
   1  10  15   15.60    3.92
   1 -10  15   23.46    5.64
   1 -10  15   24.13    7.01
   1 -10  15   19.63    7.07
   1 -10  15   23.88    6.31
  -1  10 -16   -1.99    7.03
   1  10  16    1.80    3.93
   1 -10  16   -0.64    5.33
   1 -10  16   -7.88    7.21
   1 -10  16    1.49    6.56
   1 -10  16    4.17    6.23
  -1  10 -17    0.69    7.21
   1  10  17   -2.38    4.23
   1 -10  17    4.87    5.59
   1 -10  17    9.18    7.20
   1 -10  17    3.31    6.71
   1 -10  17    2.27    6.30
  -1  10 -18   35.27    8.18
  -1  10 -18   19.44    8.66
   1  10  18   24.07    4.90
   1 -10  18   19.27    6.11
   1 -10  18   30.52    7.45
   1 -10  18   30.56    6.88
   1 -10  18   26.98    7.82
  -1  10 -19   19.79    8.32
  -1  10 -19   14.84    8.53
   1  10  19   16.41    4.86
   1 -10  19   23.22    6.81
   1 -10  19   24.51    6.23
   1 -10  19   20.69    7.39
   1 -10  19   16.32    7.84
  -1  10 -20    8.54    8.13
  -1  10 -20    6.65    8.77
   1  10  20    5.38    4.71
   1 -10  20   -7.61    6.76
   1 -10  20    2.72    6.16
   1 -10  20   14.93    7.21
   1 -10  20   12.19    8.13
  -1  10 -21    3.44    9.21
  -1  10 -21   -4.82    8.38
   1  10  21   -0.80    4.92
   1 -10  21   -0.77    8.16
   1 -10  21   -4.90    7.25
   1 -10  21   -1.54    6.25
  -1  10 -22    3.10    9.42
  -1  10 -22   -9.99    8.44
   1  10  22    1.05    5.12
   1 -10  22   -5.97    8.26
   1 -10  22   -4.61    7.28
   1 -10  22   -2.66    6.50
  -1  10 -23    9.09    9.99
  -1  10 -23    9.47    8.94
   1  10  23    7.41    5.48
   1 -10  23    3.84    6.74
   1 -10  23    0.41    9.22
   1  10  24    4.55    5.88
  -1  10 -24   -0.44    9.27
  -1  10 -24   19.15   10.39
   1 -10  24    7.26    9.02
   1 -10  24    3.98    7.43
  -1  10 -25    6.24    9.97
   1  10  25    8.01    5.94
   1 -10  25    3.83    7.24
   1 -10  25   16.33    9.30
   1  10  26    3.43    6.23
  -1  10 -26  -10.33   11.11
   1 -10  26   10.34    7.84
   1  10  27    2.03    6.40
   1 -10  27   -5.67    7.98
   1  10  28   -1.05    6.65
  -1  11  27    0.80    6.68
  -1 -11  27   -1.27    8.24
  -1  11  26   -6.44    6.66
  -1 -11  26   -4.92    7.72
  -1  11  25   -1.50    6.05
   1  11 -25   15.13   10.95
  -1 -11  25    1.82    7.88
  -1 -11  25   -3.27    7.57
   1  11 -24   14.32    9.81
   1  11 -24   -1.47   10.45
  -1  11  24    7.20    5.92
  -1 -11  24   -3.54    9.42
  -1 -11  24   -4.88    7.39
  -1 -11  24   -1.07    7.99
   1  11 -23   -7.59    9.47
   1  11 -23   -8.11   10.49
  -1  11  23    6.03    6.00
  -1 -11  23    5.98    8.96
  -1 -11  23   -6.38    6.94
  -1 -11  23    3.16    7.36
   1  11 -22    8.22    9.12
   1  11 -22    1.38    9.98
  -1  11  22   19.08    5.77
  -1 -11  22   15.51    7.11
  -1 -11  22   10.71    8.41
  -1 -11  22    1.72    7.71
  -1 -11  22   11.15    9.00
   1  11 -21   13.36    8.82
   1  11 -21    2.70    9.70
  -1  11  21    0.22    5.26
  -1 -11  21   -4.91    6.68
  -1 -11  21   -5.53    7.67
  -1 -11  21   -2.02    7.15
  -1 -11  21    5.18    8.50
  -1  11  20    4.82    5.20
   1  11 -20    3.62    8.66
   1  11 -20    0.44    9.41
  -1 -11  20    2.30    8.22
  -1 -11  20    4.98    6.26
  -1 -11  20   -4.31    7.02
  -1 -11  20    0.34    7.85
   1  11 -19    3.10    8.01
   1  11 -19   -2.53    9.18
  -1  11  19    8.31    5.13
  -1 -11  19   -3.13    6.34
  -1 -11  19   -7.15    8.10
  -1 -11  19    5.53    7.10
  -1 -11  19    2.59    7.78
   1  11 -18   29.58    8.34
   1  11 -18   19.63    8.82
  -1  11  18   33.75    5.32
  -1 -11  18   30.02    6.24
  -1 -11  18   25.46    8.02
  -1 -11  18   25.48    7.52
  -1 -11  18   18.53    7.94
   1  11 -17   -9.39    7.92
  -1  11  17    1.50    4.51
  -1 -11  17   -0.31    6.98
  -1 -11  17    1.13    5.80
  -1 -11  17   -5.82    7.71
  -1 -11  17   -2.03    7.42
   1  11 -16   19.48    7.62
  -1  11  16   17.60    4.30
  -1 -11  16   20.46    6.66
  -1 -11  16   25.13    5.76
  -1 -11  16   20.12    7.48
  -1 -11  16   24.92    8.01
   1  11 -15    2.34    7.50
  -1 -11  15    3.01    7.36
  -1 -11  15    1.19    6.67
  -1 -11  15    7.59    5.42
  -1 -11  15    1.90    7.18
   1  11 -14    5.10    8.05
   1  11 -14    4.83    7.22
  -1 -11  14    7.33    5.16
  -1 -11  14   -0.67    7.27
  -1 -11  14    4.87    6.83
  -1  11  13   -2.73    3.42
  -1  11  13    8.41    3.98
   1  11 -13   -6.18    6.95
   1  11 -13   -0.71    7.62
  -1 -11  13    8.44    6.70
  -1 -11  13   -1.99    7.32
  -1 -11  13  -10.05    5.24
  -1  11  12   71.97    4.84
   1  11 -12   71.80    9.16
   1  11 -12   66.04    8.01
  -1  11  12   71.91    5.35
  -1 -11  12   82.05    7.81
  -1 -11  12   73.98    5.96
  -1 -11  12   77.59    8.75
  -1  11  11   19.92    4.04
   1  11 -11   22.98    6.93
  -1  11  11   11.28    4.55
   1  11 -11   16.38    7.53
  -1 -11  11   25.58    5.29
  -1 -11  11   13.53    5.97
  -1 -11  11   26.11    7.48
  -1 -11  11   14.97    6.40
  -1  11  10  124.87    6.49
   1  11 -10  122.84    6.41
   1  11 -10  127.79    8.88
  -1  11  10  126.50    6.80
   1  11 -10  128.99   10.11
  -1 -11  10  127.76    7.15
  -1 -11  10  124.76    8.35
  -1 -11  10  129.00    9.71
  -1 -11  10  130.45    8.59
  -1  11   9   -3.42    4.34
   1  11  -9    0.31    6.87
  -1  11   9   -2.82    4.78
   1  11  -9    6.21    4.22
  -1  11   9    0.26    4.18
   1  11  -9    4.38    6.12
  -1  11   9   -2.42    4.79
  -1 -11   9    2.57    5.63
  -1 -11   9   -3.54    7.00
  -1 -11   9   -1.94    5.81
  -1 -11   9    1.04    4.68
  -1  11   8   -1.03    4.81
  -1  11   8    6.97    4.56
   1  11  -8    2.17    4.21
   1  11  -8    5.88    5.86
  -1  11   8    2.97    4.39
  -1  11   8    2.53    5.01
   1  11  -8    9.76    7.19
  -1 -11   8   -0.93    5.42
   1 -11  -8    9.13    7.07
  -1 -11   8    9.25    5.44
  -1 -11   8   -0.32    6.87
  -1 -11   8    6.35    4.38
  -1  11   7    5.45    5.07
  -1  11   7   -0.29    4.45
   1  11  -7    2.66    6.98
   1  11  -7   -2.35    4.08
  -1  11   7    6.52    4.43
   1  11  -7    5.81    5.65
  -1  11   7   -2.43    4.52
  -1 -11   7   -1.90    6.68
   1 -11  -7    3.59    7.01
  -1 -11   7   -2.42    5.21
  -1 -11   7   -6.33    5.78
   1  11  -6  184.73    8.65
  -1  11   6  193.60    7.71
   1  11  -6  188.01   10.05
   1  11  -6  181.74    6.93
  -1  11   6  197.51    7.55
  -1  11   6  178.29    8.10
  -1 -11   6  184.85   10.30
  -1 -11   6  177.69    8.76
   1 -11  -6  174.86   10.50
  -1 -11   6  194.75    8.53
  -1 -11   6  189.10    8.47
  -1  11   5   50.72    5.81
  -1  11   5   48.68    5.35
  -1  11   5   51.83    4.95
   1  11  -5   51.88    4.72
   1  11  -5   40.78    5.88
   1  11  -5   42.77    7.21
   1 -11  -5   40.46    2.77
  -1 -11   5   44.06    5.64
   1 -11  -5   43.11    7.86
  -1 -11   5   56.62    5.78
  -1 -11   5   43.48    5.69
  -1 -11   5   52.04    7.50
   1  11  -4   32.57    4.47
  -1  11   4   31.56    5.59
   1  11  -4   37.89    5.51
  -1  11   4   42.08    5.38
  -1  11   4   36.11    4.61
   1  11  -4   37.44    6.89
   1 -11  -4   29.11    3.10
  -1 -11   4   24.43    5.21
  -1 -11   4   34.87    4.40
  -1 -11   4   41.16    5.33
  -1 -11   4   27.85    7.13
  -1 -11   4   28.13    5.61
   1 -11  -4   28.34    7.41
   1  11  -3   65.69    4.89
   1  11  -3   68.30    5.88
  -1  11   3   67.87    4.41
  -1  11   3   66.38    6.38
   1  11  -3   65.68    7.33
  -1  11   3   75.24    5.19
  -1  11   3   65.01    5.84
   1 -11  -3   61.80    3.97
   1 -11  -3   63.62    4.12
  -1 -11   3   67.31    4.60
  -1 -11   3   66.27    5.53
   1 -11  -3   56.27    3.86
   1 -11  -3   73.24    7.83
  -1 -11   3   67.10    6.29
  -1 -11   3   98.40    5.77
   1  11  -2   23.68    6.42
  -1  11   2   25.12    5.43
   1  11  -2   29.87    4.82
  -1  11   2   26.65    4.42
  -1  11   2   27.58    3.90
   1  11  -2   25.62    4.21
  -1  11   2   23.92    5.81
  -1 -11   2   21.58    3.58
   1 -11  -2   27.76    3.48
   1 -11  -2   26.01    3.88
  -1 -11   2   19.56    5.11
   1 -11  -2   23.43    3.63
   1 -11  -2   23.08    7.25
  -1 -11   2   25.50    4.77
  -1 -11   2   29.95    3.65
   1 -11  -2   29.07    5.00
   1  11  -1    4.21    6.00
   1  11  -1   12.65    3.84
   1  11  -1    8.40    4.24
  -1  11   1    7.70    3.89
  -1  11   1   17.13    5.68
  -1  11   1    6.76    4.16
   1 -11  -1    9.40    3.83
   1 -11  -1    8.53    3.36
  -1 -11   1   13.97    4.16
   1 -11  -1    8.52    3.60
  -1 -11   1    7.50    3.20
  -1 -11   1    9.44    4.25
   1 -11  -1   10.24    6.89
  -1 -11   1   18.99    3.59
  -1 -11   1   13.39    6.79
  -1 -11   1    4.61    4.82
   1 -11  -1    7.89    4.52
   1  11   0  105.54    7.70
   1  11   0   91.13    5.20
  -1  11   0   89.22    5.56
  -1  11   0   95.64    5.66
  -1  11   0   87.99    7.37
   1  11   0   84.97    5.46
  -1 -11   0   98.65    5.47
   1 -11   0   86.10    5.30
  -1 -11   0   93.12    5.56
   1 -11   0   90.52    5.38
   1 -11   0   88.50    4.98
  -1 -11   0  110.92    5.50
   1 -11   0   85.76    8.15
   1 -11   0   96.14    5.93
  -1 -11   0   88.62    8.62
  -1 -11   0   76.52    4.37
  -1 -11   0   89.92    6.26
   1  11   1    2.34    5.75
   1  11   1   -5.51    4.97
   1  11   1    1.58    3.46
   1  11   1   -6.48    3.89
  -1  11  -1    0.94    4.19
  -1  11  -1    0.38    4.10
  -1  11  -1    1.42    5.68
   1 -11   1   -2.44    4.43
  -1 -11  -1   -0.17    2.73
   1 -11   1    2.70    3.82
   1 -11   1    2.38    3.49
  -1 -11  -1    3.28    3.58
   1 -11   1   -5.83    4.06
  -1 -11  -1    0.46    3.60
  -1 -11  -1   -3.11    6.56
  -1 -11  -1    1.86    4.39
  -1 -11  -1   11.92    3.77
   1  11   2   50.16    6.56
  -1  11  -2   61.90    5.41
   1  11   2   56.86    4.39
   1  11   2   56.32    4.42
  -1  11  -2   59.77    6.94
  -1  11  -2   51.46    4.82
   1  11   2   64.09    5.79
  -1 -11  -2   50.97    4.23
   1 -11   2   54.86    4.44
   1 -11   2   59.20    5.24
   1 -11   2   51.99    5.15
  -1 -11  -2   52.69    3.33
  -1 -11  -2   68.87    7.49
  -1 -11  -2   53.92    4.08
   1  11   3    7.43    4.72
   1  11   3   16.63    3.51
  -1  11  -3    5.82    4.70
   1  11   3    8.80    3.62
   1  11   3    8.59    4.99
  -1  11  -3    9.06    4.32
  -1  11  -3   -0.25    5.96
  -1 -11  -3    6.93    3.01
   1 -11   3    8.61    3.68
  -1 -11  -3    5.35    2.33
  -1 -11  -3    4.27    3.17
   1 -11   3    9.06    4.30
  -1 -11  -3    4.02    6.57
   1 -11   3   12.44    6.96
   1 -11   3   13.87    4.87
   1  11   4   11.54    3.13
  -1  11  -4    8.18    4.83
   1  11   4   14.03    3.87
  -1  11  -4    6.31    6.29
  -1  11  -4   12.09    4.52
   1  11   4   16.93    5.71
   1  11   4   12.83    4.76
  -1 -11  -4   13.82    2.81
   1 -11   4   21.66    3.89
   1 -11   4   14.11    4.48
  -1 -11  -4   18.28    6.76
  -1 -11  -4   17.33    3.15
   1 -11   4   17.00    5.00
   1 -11   4   12.16    6.21
   1 -11   4   16.05    4.97
   1  11   5    2.73    2.74
  -1  11  -5    5.94    4.54
  -1  11  -5    9.52    6.44
   1  11   5    4.07    4.52
   1  11   5    6.74    4.06
  -1  11  -5   -4.55    5.02
  -1 -11  -5    5.08    2.56
   1 -11   5    0.59    4.82
  -1 -11  -5    1.55    6.38
  -1 -11  -5    6.37    2.46
   1 -11   5    4.80    6.76
   1 -11   5    5.37    5.15
   1 -11   5    2.44    4.19
   1  11   6  182.35    7.35
   1  11   6  167.23    7.47
  -1  11  -6  168.85    7.35
  -1  11  -6  144.65    8.34
  -1  11  -6  164.63    9.91
   1 -11   6  163.52    7.93
   1 -11   6  166.44    8.44
  -1 -11  -6  157.92   10.26
   1 -11   6  181.19   10.58
   1 -11   6  167.38    8.77
   1 -11   6  173.01    8.58
   1 -11   6  190.67    7.48
  -1  11  -7    1.16    4.52
  -1  11  -7    2.61    6.59
   1  11   7    3.04    4.38
   1  11   7    1.38    4.43
  -1  11  -7    5.57    5.65
   1 -11   7    2.16    5.40
  -1 -11  -7   10.94    6.82
   1 -11   7    6.44    6.98
   1 -11   7    3.82    4.52
   1 -11   7    5.98    5.42
   1  11   8   65.21    5.23
   1  11   8   55.20    5.47
  -1  11  -8   55.90    5.47
  -1  11  -8   65.29    7.93
  -1  11  -8   60.78    6.73
   1 -11   8   63.22    6.82
   1 -11   8   60.46    5.86
   1 -11   8   56.59    8.26
  -1 -11  -8   49.93    7.56
   1 -11   8   68.66    6.71
   1  11   9    3.99    4.81
  -1  11  -9    7.48    6.06
   1  11   9    5.48    4.19
  -1  11  -9    1.24    6.96
   1 -11   9    5.32    5.33
  -1 -11  -9   14.81    6.91
   1 -11   9    3.88    6.65
   1 -11   9    9.00    4.88
   1 -11   9    5.16    5.79
   1  11  10   -1.82    3.57
   1  11  10   -1.36    4.70
  -1  11 -10    1.08    5.97
  -1  11 -10   -7.98    7.15
   1 -11  10    2.06    5.87
   1 -11  10    4.16    5.54
   1 -11  10    0.98    6.93
  -1 -11 -10    2.21    6.87
   1 -11  10    3.94    4.88
  -1  11 -11   32.31    7.82
   1  11  11   35.54    4.19
   1  11  11   47.64    5.80
  -1  11 -11   39.51    7.01
   1 -11  11   33.17    6.92
  -1 -11 -11   25.91    7.30
   1 -11  11   30.94    6.43
   1 -11  11   33.01    7.84
   1 -11  11   36.67    5.65
  -1  11 -12    2.38    7.67
  -1  11 -12    8.62    6.45
   1  11  12   11.16    3.64
   1 -11  12   11.55    6.60
   1 -11  12   21.34    7.75
   1 -11  12   16.73    5.40
  -1  11 -13   -1.75    7.69
  -1  11 -13    5.90    6.80
   1 -11  13   10.88    7.50
   1 -11  13    7.01    5.33
   1 -11  13    8.82    6.70
  -1  11 -14    7.77    7.27
  -1  11 -14   14.12    8.09
   1  11  14   13.72    3.96
   1 -11  14   11.83    5.63
   1 -11  14   21.52    7.81
   1 -11  14    3.72    6.11
   1 -11  14   21.45    7.08
  -1  11 -15   -5.41    7.29
  -1  11 -15    2.99    7.78
   1  11  15   -2.27    3.88
   1 -11  15   -6.15    6.57
   1 -11  15    2.03    5.73
   1 -11  15    1.33    7.12
   1 -11  15   -0.32    6.91
  -1  11 -16    2.81    7.19
   1  11  16    5.24    3.89
   1 -11  16    3.95    5.51
   1 -11  16    6.32    7.07
   1 -11  16    2.00    7.39
   1 -11  16    6.59    6.14
  -1  11 -17   -1.83    7.59
   1  11  17   -3.15    4.06
   1 -11  17    2.88    5.82
   1 -11  17    6.91    7.36
   1 -11  17   -6.35    7.38
   1 -11  17   -8.27    6.30
  -1  11 -18   -4.56    8.41
   1  11  18    6.93    4.33
   1 -11  18   -6.43    6.17
   1 -11  18   -8.99    7.21
   1 -11  18   -0.34    7.80
   1 -11  18    8.45    6.99
  -1  11 -19    6.69    8.45
   1  11  19   -0.76    4.48
   1 -11  19   -1.12    7.81
   1 -11  19   -7.39    6.30
   1 -11  19   -6.74    7.72
  -1  11 -20   -8.57    8.59
   1  11  20    4.14    4.98
  -1  11 -20   23.78    9.89
   1 -11  20   12.78    8.21
   1 -11  20    8.15    8.03
   1 -11  20    2.36    6.37
  -1  11 -21    4.54    9.47
  -1  11 -21    8.86    8.57
   1  11  21    1.43    5.16
   1 -11  21   -4.41    8.45
   1 -11  21   -1.36    7.92
   1 -11  21   -0.54    6.80
  -1  11 -22    6.99    8.96
   1  11  22   15.95    5.84
  -1  11 -22   15.92    9.93
   1 -11  22    4.58    8.58
   1 -11  22   -5.10    8.26
   1 -11  22   -6.14    6.93
  -1  11 -23    2.88   10.12
  -1  11 -23    7.23    9.47
   1  11  23    3.34    5.58
   1 -11  23   10.67    7.20
   1 -11  23    3.01    9.22
   1  11  24   -1.38    5.94
  -1  11 -24   -5.13    9.99
  -1  11 -24   -6.40   10.73
   1 -11  24   11.99    9.48
   1 -11  24    2.09    7.18
   1  11  25    4.31    6.05
  -1  11 -25    2.02   10.57
   1 -11  25   -1.23    7.53
   1  11  26    4.94    6.33
   1 -11  26   -1.27    7.94
   1  11  27    1.02    6.72
   1  11  28    8.73    7.01
  -1  12  26    1.30    6.45
  -1 -12  26   -6.71    8.40
  -1  12  25    2.50    6.36
  -1 -12  25    2.17    8.01
  -1  12  24   -2.43    6.18
  -1 -12  24    4.22    7.90
   1  12 -23    6.10    9.82
   1  12 -23   -1.01   10.92
  -1  12  23    2.35    5.91
  -1 -12  23    7.59    9.33
  -1 -12  23  -11.68    7.60
  -1 -12  23   -6.72    8.44
   1  12 -22    4.54    9.29
   1  12 -22   16.58   10.73
  -1  12  22    2.27    5.75
  -1 -12  22   -2.20    8.23
  -1 -12  22    9.95    7.18
  -1 -12  22   -1.14    9.02
  -1 -12  22    8.63    9.13
   1  12 -21    8.33    9.46
   1  12 -21   16.17   10.45
  -1  12  21   -1.10    5.45
  -1 -12  21   -0.36    8.05
  -1 -12  21   -7.18    7.29
  -1 -12  21    6.08    8.58
  -1 -12  21   -4.58    8.91
   1  12 -20   -4.67    8.79
   1  12 -20   13.38   10.24
  -1  12  20   11.51    5.32
  -1 -12  20   15.00    6.89
  -1 -12  20    7.93    8.53
  -1 -12  20   11.98    7.69
  -1 -12  20    5.64    8.67
   1  12 -19   -6.95    8.67
  -1  12  19    1.45    4.91
  -1 -12  19    7.01    6.50
  -1 -12  19    4.27    8.22
  -1 -12  19    5.66    8.58
  -1 -12  19   -2.42    7.35
   1  12 -18   -0.39    8.32
  -1  12  18    5.58    4.70
  -1 -12  18    2.51    6.39
  -1 -12  18    8.61    8.01
  -1 -12  18    2.62    8.03
  -1 -12  18   17.29    7.71
   1  12 -17   -5.31    7.71
  -1  12  17   -0.19    4.25
  -1 -12  17  -15.08    6.36
  -1 -12  17   -0.33    7.03
  -1 -12  17    6.34    8.06
  -1 -12  17   -6.51    7.58
   1  12 -16   11.33    7.74
   1  12 -16   10.71    8.69
  -1  12  16    5.91    4.18
  -1 -12  16   16.49    6.03
  -1 -12  16   11.51    8.30
  -1 -12  16    7.83    6.75
  -1 -12  16   -4.52    7.23
   1  12 -15    2.46    7.00
   1  12 -15    0.40    8.63
  -1 -12  15   -2.94    7.89
  -1 -12  15    3.01    7.15
  -1 -12  15   -1.60    5.98
   1  12 -14    7.02    8.61
   1  12 -14   -7.45    7.71
  -1 -12  14   12.89    7.06
  -1 -12  14   -2.19    7.55
  -1 -12  14   -0.88    5.36
   1  12 -13   -5.69    8.28
   1  12 -13   -3.25    7.14
  -1 -12  13    0.31    6.86
  -1 -12  13   -4.73    7.93
  -1 -12  13    1.29    5.22
   1  12 -12   21.81    7.28
   1  12 -12    7.76    8.29
  -1 -12  12    9.04    7.90
  -1 -12  12   15.22    5.55
  -1 -12  12   16.01    6.61
  -1 -12  12   25.44    6.75
  -1  12  11    7.04    4.16
   1  12 -11   -3.28    7.00
  -1  12  11    3.26    4.81
   1  12 -11    8.63    8.20
  -1 -12  11    3.43    5.43
  -1 -12  11   -5.69    6.40
  -1 -12  11    1.80    7.70
  -1 -12  11   13.44    6.20
  -1  12  10    1.33    4.42
  -1  12  10   -1.03    4.89
   1  12 -10    3.70    6.39
   1  12 -10   -1.75    7.51
  -1 -12  10   -5.26    5.19
  -1 -12  10   -6.82    8.04
  -1 -12  10   -1.90    6.05
  -1 -12  10    3.99    6.13
  -1  12   9   -6.51    4.78
   1  12  -9   -0.82    6.51
   1  12  -9    2.04    7.49
  -1  12   9    1.26    4.98
  -1 -12   9   15.24    5.01
  -1 -12   9   -7.78    6.11
  -1 -12   9   -6.06    7.78
  -1 -12   9   -4.73    6.06
  -1  12   8   34.78    5.41
   1  12  -8   37.29    4.83
  -1  12   8   32.22    5.81
   1  12  -8   36.69    6.72
   1  12  -8   44.03    8.05
  -1 -12   8   25.52    8.10
  -1 -12   8   33.13    6.28
  -1 -12   8   24.14    6.67
  -1  12   7    4.89    5.37
  -1  12   7   -2.23    4.82
   1  12  -7   -3.96    4.46
  -1  12   7   -1.55    4.96
   1  12  -7   -3.43    5.72
   1  12  -7    2.25    7.37
  -1 -12   7    2.82    5.33
  -1 -12   7    2.91    5.74
  -1 -12   7    2.83    7.70
   1 -12  -7    2.88    7.49
   1  12  -6   -4.82    4.54
   1  12  -6    4.64    5.55
  -1  12   6    1.16    4.50
  -1  12   6   -1.42    5.63
   1  12  -6   -0.62    7.01
  -1  12   6   -1.81    4.97
  -1 -12   6   -6.33    7.31
  -1 -12   6    4.24    5.46
   1 -12  -6   -0.72    7.29
  -1 -12   6   -2.82    5.91
  -1  12   5    3.16    5.70
  -1  12   5   -5.57    4.50
   1  12  -5    0.66    5.18
   1  12  -5    2.94    4.26
   1  12  -5   -3.64    6.78
  -1 -12   5    4.59    4.14
   1 -12  -5   -4.67    7.31
  -1 -12   5   -0.85    5.06
  -1 -12   5   10.54    7.57
  -1 -12   5    1.50    5.62
  -1  12   4   20.95    4.60
   1  12  -4   13.55    6.90
   1  12  -4   18.58    4.44
   1  12  -4   21.99    5.26
  -1  12   4   16.17    5.99
  -1 -12   4   10.01    3.28
  -1 -12   4   21.01    5.16
   1 -12  -4   12.88    7.75
  -1 -12   4   23.92    5.34
  -1 -12   4   17.47    4.29
  -1 -12   4   24.09    7.70
  -1 -12   4   23.88    5.83
   1  12  -3    0.29    6.89
  -1  12   3   -0.59    4.54
   1  12  -3    0.70    4.13
   1  12  -3   -1.54    4.93
  -1  12   3    3.40    5.63
   1 -12  -3    0.10    3.17
  -1 -12   3   16.43    3.92
   1 -12  -3   -1.79    7.59
  -1 -12   3   -8.49    5.05
  -1 -12   3   -0.65    3.79
  -1  12   2   -1.76    3.83
   1  12  -2   -1.25    4.57
  -1  12   2   -4.49    4.45
  -1  12   2   -1.17    5.94
   1  12  -2   -5.48    4.13
   1  12  -2   -1.67    6.66
  -1 -12   2   11.02    3.93
   1 -12  -2    2.87    3.65
   1 -12  -2    1.91    3.31
   1 -12  -2    1.43    6.78
  -1 -12   2    5.29    4.76
  -1 -12   2   -3.00    3.64
[truncated: 3,945,397 more chars]
