# Supplementary material for: Iron(II) and Manganese(II) Coordination Chemistry Ligated by Coplanar Tridentate Nitrogen-Donor Ligand, 2,6-bis(5-isopropyl-1H-pyrazol-3-yl)pyridine
Source: Molecules. 2025 Oct 19;30(20):4128. doi: 10.3390/molecules30204128 (PMC12566300; doi:10.3390/molecules30204128)
Supplement: Supplementary file 1 [file molecules-30-04128-s001.zip › 4_CIF_MnCl2.cif]

data_global
_audit_creation_date                               2025-06-01
_audit_creation_method                            'by CrystalStructure 4.3'
_audit_update_record                               ?

#==============================================================================
# PROCESSING SUMMARY (IUCr Office Use Only)

_journal_date_recd_electronic                      ?
_journal_date_from_coeditor                        ?
_journal_date_accepted                             ?
_journal_coeditor_code                             ?

#==============================================================================
# SUBMISSION DETAILS

_publ_contact_author_name                         'Kiyoshi Fujisawa'
_publ_contact_author_email              'kiyoshi.fujisawa.sci@vc.ibaraki.ac.jp'
_publ_contact_author_address 'Dep Chem, Ibaraki Univ, Mito,310-8512 Japan'
_publ_contact_author_fax                          '+81-29-228-8403'
_publ_contact_author_phone                        '+81-29-228-8373'
_publ_contact_letter
;
    ENTER TEXT OF LETTER
;
_publ_requested_journal                            'Molecules'
_publ_requested_category
                                                'FM'
_publ_requested_coeditor_name                      ?

#==============================================================================
# TITLE AND AUTHOR LIST

_publ_section_title
;
    ENTER SECTION TITLE
;
_publ_section_title_footnote
;
    ENTER FOOTNOTE TO TITLE OF PAPER
;
loop_
_publ_author_name
_publ_author_footnote
_publ_author_address
' FIRST AUTHORS NAME '
;
  FIRST AUTHORS FOOTNOTES
;
;
  FIRST AUTHORS ADDRESS
;
_publ_section_synopsis
;
    ENTER SYNOPSIS
;

#==============================================================================
# TEXT

_publ_section_abstract
;
    ENTER ABSTRACT
;
_publ_section_comment
;
    ENTER TEXT
;
_publ_section_references
;
    ENTER OTHER REFERENCES

    Rigaku (2019). CrystalStructure. Version 4.3. 
    Rigaku Corporation, Tokyo, Japan.

    Burla, M. C., Caliandro, R., Camalli, M., Carrozzini, B., 
    Cascarano, G. L., De Caro, L., Giacovazzo, C., Polidori, G. 
    Siliqi, D. and Spagna R. 
    (2007). J. Appl. Cryst. 40, 609-613.
    SIR2008

    Sheldrick, G.M. (2008) SHELXL Version 2014/3, Acta Cryst. A64, 112-122.

    Rigaku Oxford Diffraction (2019), CrysAlisPro. version 1.171.40.67a.
    Rigaku Corporation, Tokyo, Japan

;
_publ_section_figure_captions
;
    ENTER FIGURE CAPTIONS
;
_publ_section_exptl_prep
;
    ENTER COMPOUND PREPARATION DETAILS
;
_publ_section_exptl_refinement
;
    ENTER SPECIAL DETAILS OF THE REFINEMENT
;

#==============================================================================
data_MnCl2

#==============================================================================
# CHEMICAL DATA

_chemical_formula_sum                             'C19 H29 Cl2 Mn N5 O2'
_chemical_formula_moiety                          'C19 H29 Cl2 Mn N5 O2'
_chemical_formula_weight                           485.31
_chemical_melting_point                            ?

#==============================================================================
# CRYSTAL DATA
_space_group_crystal_system                        monoclinic
_space_group_name_H-M_alt                         'I 1 2/a 1'
_space_group_name_Hall                            '-I 2ya'
_space_group_IT_number                             15
loop_
 _space_group_symop_operation_xyz
 'x, y, z'
 '-x+1/2, y, -z'
 'x+1/2, y+1/2, z+1/2'
 '-x+1, y+1/2, -z+1/2'
 '-x, -y, -z'
 'x-1/2, -y, z'
 '-x+1/2, -y+1/2, -z+1/2'
 'x, -y+1/2, z+1/2'
#------------------------------------------------------------------------------
_cell_length_a                                     11.0968(3)
_cell_length_b                                     19.6141(4)
_cell_length_c                                     14.0811(3)
_cell_angle_alpha                                  90.0000
_cell_angle_beta                                   111.742(2)
_cell_angle_gamma                                  90.0000
_cell_volume                                       2846.78(12)
_cell_formula_units_Z                              4
_cell_measurement_reflns_used                      26659
_cell_measurement_theta_min                        3.00
_cell_measurement_theta_max                        27.50
_cell_measurement_temperature                      178
#------------------------------------------------------------------------------
_exptl_crystal_description                         block
_exptl_crystal_colour                              colourless
_exptl_crystal_size_max                            0.176
_exptl_crystal_size_mid                            0.137
_exptl_crystal_size_min                            0.048
_exptl_crystal_density_diffrn                      1.132
_exptl_crystal_density_meas                        ?
_exptl_crystal_density_method                     'not measured'
_exptl_crystal_F_000                               1012.00
_exptl_absorpt_coefficient_mu                      0.671
_exptl_absorpt_correction_type                     multi-scan
_exptl_absorpt_process_details
;
CrysAlisPro 1.171.40.67a (Rigaku Oxford Diffraction, 2019)
Empirical absorption correction using spherical harmonics,
 implemented in SCALE3 ABSPACK scaling algorithm.
;
_exptl_absorpt_correction_T_min                    0.637
_exptl_absorpt_correction_T_max                    0.968

#==============================================================================
# EXPERIMENTAL DATA

_diffrn_ambient_temperature                        178
_diffrn_radiation_type                            'Mo K\a'
_diffrn_radiation_wavelength                       0.71073
_diffrn_measurement_device_type                   'Rigaku XtaLAB P200'
_diffrn_measurement_method                         \w
_diffrn_detector_area_resol_mean                   5.814
_diffrn_reflns_number                              46526
_diffrn_reflns_av_unetI/netI                       0.0222
_diffrn_reflns_av_R_equivalents                    0.0538
_diffrn_reflns_theta_max                           27.490
_diffrn_reflns_theta_min                           3.115
_diffrn_reflns_theta_full                          25.242
_diffrn_measured_fraction_theta_max                0.999
_diffrn_measured_fraction_theta_full               0.998
_diffrn_reflns_Laue_measured_fraction_max          0.999
_diffrn_reflns_Laue_measured_fraction_full         0.998
_diffrn_reflns_point_group_measured_fraction_max   0.999
_diffrn_reflns_point_group_measured_fraction_full  0.998
_diffrn_reflns_limit_h_min                        -14
_diffrn_reflns_limit_h_max                         13
_diffrn_reflns_limit_k_min                        -25
_diffrn_reflns_limit_k_max                         25
_diffrn_reflns_limit_l_min                        -18
_diffrn_reflns_limit_l_max                         18
_diffrn_standards_number                           0
_diffrn_standards_interval_count                   .
_diffrn_standards_decay_%                          ?
_reflns_number_total                               3281
_reflns_number_gt                                  3026
_reflns_threshold_expression                       F^2^>2.0\s(F^2^)
_reflns_Friedel_coverage          0.000
_reflns_Friedel_fraction_max      .
_reflns_Friedel_fraction_full     .

#==============================================================================
# REFINEMENT DATA

_refine_special_details
;
    Refinement was performed using all reflections. The weighted 
    R-factor (wR) and goodness of fit (S) are based on F^2^.
    R-factor (gt) are based on F. The threshold expression of
    F^2^ > 2.0 sigma(F^2^) is used only for calculating R-factor (gt).
;
_refine_ls_structure_factor_coef                   Fsqd
_refine_ls_R_factor_all                            0.0444
_refine_ls_R_factor_gt                             0.0420
_refine_ls_wR_factor_ref                           0.1404
_refine_ls_wR_factor_gt                            0.1373
_refine_ls_number_restraints                       0
_refine_ls_hydrogen_treatment                      constr
_refine_ls_number_reflns                           3281
_refine_ls_number_parameters                       135
_refine_ls_goodness_of_fit_ref                     1.142
_refine_ls_weighting_scheme                        calc
_refine_ls_weighting_details
           'w = 1/[\s^2^(Fo^2^)+(0.0887P)^2^+1.9066P] where P=(Fo^2^+2Fc^2^)/3'
_atom_sites_solution_hydrogens                     geom
_atom_sites_solution_primary                       direct
_atom_sites_solution_secondary                     difmap
_refine_ls_shift/su_max                            0.000
_refine_diff_density_max                           0.69
_refine_diff_density_min                          -0.51
_refine_ls_extinction_method                       none
_refine_ls_extinction_coef                         ?

loop_
_atom_type_symbol
_atom_type_description
_atom_type_scat_dispersion_real
_atom_type_scat_dispersion_imag
_atom_type_scat_source
  'C' 'C'  0.0033 0.0016 
;
International Tables for Crystallography
(Vol. C, Tables 4.2.6.8 and 6.1.1.4)
;
  'H' 'H'  0.0000 0.0000 
;
International Tables for Crystallography
(Vol. C, Table 6.1.1.4)
;
  'N' 'N'  0.0061 0.0033 
;
International Tables for Crystallography
(Vol. C, Tables 4.2.6.8 and 6.1.1.4)
;
  'Mn' 'Mn'  0.3368 0.7283 
;
International Tables for Crystallography
(Vol. C, Tables 4.2.6.8 and 6.1.1.4)
;
  'Cl' 'Cl'  0.1484 0.1585 
;
International Tables for Crystallography
(Vol. C, Tables 4.2.6.8 and 6.1.1.4)
;
  'O' 'O'  0.0106 0.0060 
;
International Tables for Crystallography
(Vol. C, Tables 4.2.6.8 and 6.1.1.4)
;

#==============================================================================
# ATOMIC COORDINATES AND THERMAL PARAMETERS

loop_
 _atom_site_label
 _atom_site_type_symbol
 _atom_site_fract_x
 _atom_site_fract_y
 _atom_site_fract_z
 _atom_site_U_iso_or_equiv
 _atom_site_adp_type
 _atom_site_occupancy
 _atom_site_site_symmetry_order  
 _atom_site_calc_flag
 _atom_site_refinement_flags_posn
 _atom_site_refinement_flags_adp
 _atom_site_refinement_flags_occupancy
 _atom_site_disorder_assembly
 _atom_site_disorder_group
Mn1 Mn 0.2500 0.11189(2) 0.0000 0.02721(15) Uani 1 2 d S T P . .
Cl1 Cl 0.08532(4) 0.17935(2) -0.11984(3) 0.03666(16) Uani 1 1 d . . . . .
O1 O 0.0670(2) 0.24093(9) 0.18263(14) 0.0590(5) Uani 1 1 d . . . . .
H1D H 0.0838 0.2591 0.2401 0.071 Uiso 1 1 calc R U . . .
N1 N 0.09194(16) 0.10112(8) 0.16791(12) 0.0316(3) Uani 1 1 d . . . . .
H1 H 0.0869 0.1450 0.1786 0.038 Uiso 1 1 calc R U . . .
N2 N 0.14493(14) 0.07498(8) 0.10333(11) 0.0295(3) Uani 1 1 d . . . . .
N5 N 0.2500 -0.00158(11) 0.0000 0.0269(4) Uani 1 2 d S T P . .
C1 C 0.0798(3) 0.10741(15) 0.38158(19) 0.0595(7) Uani 1 1 d . . . . .
H1A H 0.0382 0.1168 0.4307 0.071 Uiso 1 1 calc R U . . .
H1B H 0.1588 0.0807 0.4150 0.071 Uiso 1 1 calc R U . . .
H1C H 0.1020 0.1505 0.3569 0.071 Uiso 1 1 calc R U . . .
C2 C -0.0563(2) 0.00187(13) 0.32824(17) 0.0456(5) Uani 1 1 d . . . . .
H2A H -0.0954 0.0130 0.3783 0.055 Uiso 1 1 calc R U . . .
H2B H -0.1202 -0.0217 0.2699 0.055 Uiso 1 1 calc R U . . .
H2C H 0.0190 -0.0278 0.3601 0.055 Uiso 1 1 calc R U . . .
C3 C -0.01323(19) 0.06729(11) 0.29164(15) 0.0365(4) Uani 1 1 d . . . . .
H3 H -0.0919 0.0960 0.2575 0.044 Uiso 1 1 calc R U . . .
C4 C 0.04751(17) 0.05180(10) 0.21427(13) 0.0299(4) Uani 1 1 d . . . . .
C5 C 0.07257(17) -0.00994(9) 0.17810(13) 0.0301(4) Uani 1 1 d . . . . .
H5 H 0.0530 -0.0542 0.1956 0.036 Uiso 1 1 calc R U . . .
C6 C 0.13339(16) 0.00713(9) 0.10980(13) 0.0272(3) Uani 1 1 d . . . . .
C7 C 0.18989(16) -0.03622(9) 0.05222(13) 0.0278(3) Uani 1 1 d . . . . .
C8 C 0.18525(19) -0.10717(9) 0.05236(15) 0.0333(4) Uani 1 1 d . . . . .
H8 H 0.1391 -0.1307 0.0872 0.040 Uiso 1 1 calc R U . . .
C9 C 0.2500 -0.14261(13) 0.0000 0.0366(6) Uani 1 2 d S T P . .
H9 H 0.2500 -0.1910 0.0000 0.044 Uiso 1 2 calc R U P . .
C10 C 0.0957(3) 0.28713(13) 0.1171(2) 0.0576(6) Uani 1 1 d . . . . .
H10A H 0.0803 0.2651 0.0512 0.069 Uiso 1 1 calc R U . . .
H10B H 0.1869 0.3010 0.1480 0.069 Uiso 1 1 calc R U . . .
H10C H 0.0400 0.3274 0.1065 0.069 Uiso 1 1 calc R U . . .

loop_
 _atom_site_aniso_label
 _atom_site_aniso_U_11
 _atom_site_aniso_U_22
 _atom_site_aniso_U_33
 _atom_site_aniso_U_23
 _atom_site_aniso_U_13
 _atom_site_aniso_U_12
Mn1 0.0279(2) 0.0270(2) 0.0287(2) 0.000 0.01273(16) 0.000
Cl1 0.0324(3) 0.0391(3) 0.0386(3) 0.01055(17) 0.0132(2) 0.00237(16)
O1 0.0985(14) 0.0395(8) 0.0486(9) -0.0044(7) 0.0383(10) 0.0050(9)
N1 0.0343(8) 0.0323(8) 0.0316(8) -0.0012(6) 0.0164(6) 0.0022(6)
N2 0.0305(7) 0.0313(7) 0.0298(7) 0.0007(6) 0.0148(6) 0.0008(6)
N5 0.0236(9) 0.0309(10) 0.0274(9) 0.000 0.0107(8) 0.000
C1 0.0671(17) 0.0772(19) 0.0430(13) -0.0217(11) 0.0305(12) -0.0217(13)
C2 0.0451(11) 0.0572(13) 0.0439(11) 0.0019(9) 0.0274(9) -0.0021(9)
C3 0.0352(9) 0.0463(10) 0.0323(9) -0.0008(8) 0.0178(7) 0.0035(8)
C4 0.0254(8) 0.0381(9) 0.0270(8) 0.0007(7) 0.0105(6) -0.0001(6)
C5 0.0276(8) 0.0344(9) 0.0306(8) 0.0014(7) 0.0133(7) -0.0022(6)
C6 0.0235(7) 0.0306(8) 0.0280(8) 0.0003(6) 0.0101(6) 0.0000(6)
C7 0.0237(7) 0.0321(8) 0.0279(8) 0.0004(6) 0.0098(6) 0.0004(6)
C8 0.0340(9) 0.0313(9) 0.0388(10) 0.0014(7) 0.0184(8) -0.0019(7)
C9 0.0422(14) 0.0259(12) 0.0477(15) 0.000 0.0235(12) 0.000
C10 0.0711(17) 0.0526(14) 0.0573(14) 0.0087(11) 0.0331(13) 0.0112(12)

#==============================================================================
_computing_data_collection
                                   'CrysAlisPro 1.171.40.67a (Rigaku OD, 2019)'
_computing_cell_refinement
                                   'CrysAlisPro 1.171.40.67a (Rigaku OD, 2019)'
_computing_data_reduction
                                   'CrysAlisPro 1.171.40.67a (Rigaku OD, 2019)'
_computing_structure_solution
                                             'Il Milione (Burla, et al., 2007)'
_computing_structure_refinement
                                      'SHELXL Version 2014/3 (Sheldrick, 2008)'
_computing_publication_material
                                          'CrystalStructure 4.3 (Rigaku, 2019)'
_computing_molecular_graphics                     'CrystalStructure 4.3'

#==============================================================================
# MOLECULAR GEOMETRY

_geom_special_details
;
 All esds (except the esd in the dihedral angle between two l.s. planes)
 are estimated using the full covariance matrix.  The cell esds are taken
 into account individually in the estimation of esds in distances, angles
 and torsion angles; correlations between esds in cell parameters are only
 used when they are defined by crystal symmetry.  An approximate (isotropic)
 treatment of cell esds is used for estimating esds involving l.s. planes.
;

loop_
 _geom_bond_atom_site_label_1
 _geom_bond_atom_site_label_2
 _geom_bond_distance
 _geom_bond_site_symmetry_2
 _geom_bond_publ_flag
Mn1 N5 2.226(2) . ?
Mn1 N2 2.2930(15) . ?
Mn1 N2 2.2930(15) 2 ?
Mn1 Cl1 2.3776(5) . ?
Mn1 Cl1 2.3777(5) 2 ?
O1 C10 1.412(3) . ?
O1 H1D 0.8400 . ?
N1 N2 1.353(2) . ?
N1 C4 1.358(2) . ?
N1 H1 0.8800 . ?
N2 C6 1.343(2) . ?
N5 C7 1.3455(19) . ?
N5 C7 1.3455(19) 2 ?
C1 C3 1.523(3) . ?
C1 H1A 0.9800 . ?
C1 H1B 0.9800 . ?
C1 H1C 0.9800 . ?
C2 C3 1.524(3) . ?
C2 H2A 0.9800 . ?
C2 H2B 0.9800 . ?
C2 H2C 0.9800 . ?
C3 C4 1.509(2) . ?
C3 H3 1.0000 . ?
C4 C5 1.381(3) . ?
C5 C6 1.405(2) . ?
C5 H5 0.9500 . ?
C6 C7 1.466(2) . ?
C7 C8 1.393(2) . ?
C8 C9 1.391(2) . ?
C8 H8 0.9500 . ?
C9 C8 1.391(2) 2 ?
C9 H9 0.9500 . ?
C10 H10A 0.9800 . ?
C10 H10B 0.9800 . ?
C10 H10C 0.9800 . ?

loop_
 _geom_angle_atom_site_label_1
 _geom_angle_atom_site_label_2
 _geom_angle_atom_site_label_3
 _geom_angle
 _geom_angle_site_symmetry_1
 _geom_angle_site_symmetry_3
 _geom_angle_publ_flag
N5 Mn1 N2 71.59(4) . . ?
N5 Mn1 N2 71.60(4) . 2 ?
N2 Mn1 N2 143.19(8) . 2 ?
N5 Mn1 Cl1 123.812(13) . . ?
N2 Mn1 Cl1 100.85(4) . . ?
N2 Mn1 Cl1 99.39(4) 2 . ?
N5 Mn1 Cl1 123.813(13) . 2 ?
N2 Mn1 Cl1 99.39(4) . 2 ?
N2 Mn1 Cl1 100.85(4) 2 2 ?
Cl1 Mn1 Cl1 112.37(3) . 2 ?
C10 O1 H1D 109.5 . . ?
N2 N1 C4 112.25(15) . . ?
N2 N1 H1 123.9 . . ?
C4 N1 H1 123.9 . . ?
C6 N2 N1 104.70(14) . . ?
C6 N2 Mn1 116.07(11) . . ?
N1 N2 Mn1 139.15(12) . . ?
C7 N5 C7 119.4(2) . 2 ?
C7 N5 Mn1 120.32(10) . . ?
C7 N5 Mn1 120.32(10) 2 . ?
C3 C1 H1A 109.5 . . ?
C3 C1 H1B 109.5 . . ?
H1A C1 H1B 109.5 . . ?
C3 C1 H1C 109.5 . . ?
H1A C1 H1C 109.5 . . ?
H1B C1 H1C 109.5 . . ?
C3 C2 H2A 109.5 . . ?
C3 C2 H2B 109.5 . . ?
H2A C2 H2B 109.5 . . ?
C3 C2 H2C 109.5 . . ?
H2A C2 H2C 109.5 . . ?
H2B C2 H2C 109.5 . . ?
C4 C3 C1 110.98(17) . . ?
C4 C3 C2 110.76(17) . . ?
C1 C3 C2 110.76(19) . . ?
C4 C3 H3 108.1 . . ?
C1 C3 H3 108.1 . . ?
C2 C3 H3 108.1 . . ?
N1 C4 C5 106.78(15) . . ?
N1 C4 C3 122.85(17) . . ?
C5 C4 C3 130.35(17) . . ?
C4 C5 C6 104.89(16) . . ?
C4 C5 H5 127.6 . . ?
C6 C5 H5 127.6 . . ?
N2 C6 C5 111.38(15) . . ?
N2 C6 C7 117.77(15) . . ?
C5 C6 C7 130.74(16) . . ?
N5 C7 C8 122.10(16) . . ?
N5 C7 C6 114.18(15) . . ?
C8 C7 C6 123.71(16) . . ?
C9 C8 C7 118.16(18) . . ?
C9 C8 H8 120.9 . . ?
C7 C8 H8 120.9 . . ?
C8 C9 C8 120.0(2) . 2 ?
C8 C9 H9 120.0 . . ?
C8 C9 H9 120.0 2 . ?
O1 C10 H10A 109.5 . . ?
O1 C10 H10B 109.5 . . ?
H10A C10 H10B 109.5 . . ?
O1 C10 H10C 109.5 . . ?
H10A C10 H10C 109.5 . . ?
H10B C10 H10C 109.5 . . ?

loop_
 _geom_torsion_atom_site_label_1
 _geom_torsion_atom_site_label_2
 _geom_torsion_atom_site_label_3
 _geom_torsion_atom_site_label_4
 _geom_torsion
 _geom_torsion_site_symmetry_1
 _geom_torsion_site_symmetry_2
 _geom_torsion_site_symmetry_3
 _geom_torsion_site_symmetry_4
 _geom_torsion_publ_flag
C4 N1 N2 C6 -0.1(2) . . . . ?
C4 N1 N2 Mn1 -176.37(13) . . . . ?
N2 N1 C4 C5 -0.1(2) . . . . ?
N2 N1 C4 C3 178.59(16) . . . . ?
C1 C3 C4 N1 -57.9(3) . . . . ?
C2 C3 C4 N1 178.68(17) . . . . ?
C1 C3 C4 C5 120.5(2) . . . . ?
C2 C3 C4 C5 -3.0(3) . . . . ?
N1 C4 C5 C6 0.22(19) . . . . ?
C3 C4 C5 C6 -178.30(18) . . . . ?
N1 N2 C6 C5 0.27(19) . . . . ?
Mn1 N2 C6 C5 177.54(11) . . . . ?
N1 N2 C6 C7 -176.41(14) . . . . ?
Mn1 N2 C6 C7 0.9(2) . . . . ?
C4 C5 C6 N2 -0.3(2) . . . . ?
C4 C5 C6 C7 175.81(17) . . . . ?
C7 N5 C7 C8 -1.42(13) 2 . . . ?
Mn1 N5 C7 C8 178.58(13) . . . . ?
C7 N5 C7 C6 177.27(16) 2 . . . ?
Mn1 N5 C7 C6 -2.73(16) . . . . ?
N2 C6 C7 N5 1.1(2) . . . . ?
C5 C6 C7 N5 -174.77(15) . . . . ?
N2 C6 C7 C8 179.81(17) . . . . ?
C5 C6 C7 C8 3.9(3) . . . . ?
N5 C7 C8 C9 2.8(3) . . . . ?
C6 C7 C8 C9 -175.79(14) . . . . ?
C7 C8 C9 C8 -1.32(12) . . . 2 ?

loop_
_geom_hbond_atom_site_label_D
_geom_hbond_atom_site_label_H
_geom_hbond_atom_site_label_A
_geom_hbond_site_symmetry_D
_geom_hbond_site_symmetry_H
_geom_hbond_site_symmetry_A
_geom_hbond_distance_DA
_geom_hbond_distance_DH
_geom_hbond_distance_HA
_geom_hbond_angle_DHA
_geom_hbond_publ_flag
O1 H1D Cl1 . . 8_566 3.131(2) 0.840 2.307 167.1 no
N1 H1 O1 . . . 2.772(2) 0.880 1.897 172.4 no
N1 H1 N2 . . . 1.353(3) 0.880 1.983 34.5 no

#==============================================================================
# Additional structures and associated data_? identifiers
# should be added at this point if there is more than one 
# structure analysis in the CIF.

_shelxl_version_number 2014-3

_shelx_res_file
;
TITL bippMnCl2  SQUEEZE
CELL  0.71073 11.09680 19.61410 14.08110 90.00000 111.74200 90.00000
ZERR  4 0.00030 0.00040 0.00030 0.00000 0.00200 0.00000
LATT 2
SYMM .50-X,    +Y,    -Z
SFAC C H N MN CL O
UNIT 76 116 20 4 8 8
SHEL 6.790074 0.769607
L.S. 40
FMAP 2
PLAN 25
WPDB -2
HTAB
BOND $H
CONF
LIST 4
TEMP -95.0
ACTA
SIZE 0.176 0.137 0.048
ABIN
WGHT    0.088700    1.906600
FVAR       0.26802
MN1   4    0.250000    0.111891    0.000000    10.50000    0.02786    0.02696 =
         0.02873    0.00000    0.01273    0.00000
CL1   5    0.085321    0.179347   -0.119844    11.00000    0.03238    0.03914 =
         0.03855    0.01055    0.01324    0.00237
O1    6    0.066973    0.240928    0.182634    11.00000    0.09853    0.03945 =
         0.04860   -0.00436    0.03827    0.00497
AFIX 147
H1D   2    0.083847    0.259143    0.240118    11.00000   -1.20000
AFIX   0
N1    3    0.091942    0.101118    0.167910    11.00000    0.03431    0.03232 =
         0.03162   -0.00117    0.01636    0.00221
AFIX  43
H1    2    0.086870    0.145041    0.178623    11.00000   -1.20000
AFIX   0
N2    3    0.144928    0.074980    0.103333    11.00000    0.03051    0.03134 =
         0.02979    0.00074    0.01483    0.00080
N5    3    0.250000   -0.001582    0.000000    10.50000    0.02365    0.03085 =
         0.02741    0.00000    0.01070    0.00000
C1    1    0.079755    0.107406    0.381576    11.00000    0.06708    0.07716 =
         0.04303   -0.02166    0.03052   -0.02174
AFIX  33
H1A   2    0.038237    0.116834    0.430674    11.00000   -1.20000
H1B   2    0.158827    0.080675    0.415008    11.00000   -1.20000
H1C   2    0.102036    0.150521    0.356920    11.00000   -1.20000
AFIX   0
C2    1   -0.056309    0.001872    0.328244    11.00000    0.04511    0.05722 =
         0.04391    0.00187    0.02744   -0.00215
AFIX  33
H2A   2   -0.095411    0.013028    0.378336    11.00000   -1.20000
H2B   2   -0.120219   -0.021683    0.269856    11.00000   -1.20000
H2C   2    0.019006   -0.027793    0.360076    11.00000   -1.20000
AFIX   0
C3    1   -0.013231    0.067294    0.291641    11.00000    0.03524    0.04633 =
         0.03235   -0.00076    0.01776    0.00355
AFIX  13
H3    2   -0.091877    0.096049    0.257505    11.00000   -1.20000
AFIX   0
C4    1    0.047510    0.051803    0.214269    11.00000    0.02536    0.03811 =
         0.02705    0.00068    0.01049   -0.00007
C5    1    0.072571   -0.009936    0.178099    11.00000    0.02758    0.03445 =
         0.03056    0.00140    0.01326   -0.00220
AFIX  43
H5    2    0.052969   -0.054233    0.195581    11.00000   -1.20000
AFIX   0
C6    1    0.133393    0.007131    0.109802    11.00000    0.02354    0.03059 =
         0.02800    0.00031    0.01014   -0.00003
C7    1    0.189891   -0.036215    0.052221    11.00000    0.02366    0.03206 =
         0.02789    0.00043    0.00982    0.00042
C8    1    0.185248   -0.107166    0.052361    11.00000    0.03403    0.03125 =
         0.03884    0.00140    0.01837   -0.00193
AFIX  43
H8    2    0.139143   -0.130713    0.087242    11.00000   -1.20000
AFIX   0
C9    1    0.250000   -0.142607    0.000000    10.50000    0.04220    0.02585 =
         0.04771    0.00000    0.02355    0.00000
AFIX  43
H9    2    0.250000   -0.191042    0.000000    10.50000   -1.20000
AFIX   0
C10   1    0.095739    0.287127    0.117083    11.00000    0.07108    0.05256 =
         0.05725    0.00867    0.03313    0.01122
AFIX 137
H10A  2    0.080317    0.265064    0.051166    11.00000   -1.20000
H10B  2    0.186886    0.300998    0.148047    11.00000   -1.20000
H10C  2    0.039983    0.327389    0.106534    11.00000   -1.20000
AFIX   0
HKLF 4

REM  bippMnCl2  SQUEEZE
REM R1 =  0.0420 for    3026 Fo > 4sig(Fo)  and  0.0444 for all    3281 data
REM    135 parameters refined using      0 restraints

END

WGHT      0.0887      1.9066

REM Instructions for potential hydrogen bonds
EQIV $1 x, -y+1/2, z+1/2
HTAB O1 Cl1_$1
HTAB N1 O1
EQIV $2 -x, -y, -z
HTAB C5 Cl1_$2
HTAB C8 Cl1_$2
HTAB C10 Cl1

REM Highest difference peak  0.688,  deepest hole -0.508,  1-sigma level  0.088
Q1    1   0.2762  0.0844  0.0510  11.00000  0.05    0.69
Q2    1   0.2742  0.1391  0.0556  11.00000  0.05    0.63
Q3    1   0.0641  0.2143 -0.1730  11.00000  0.05    0.50
Q4    1   0.0623  0.1589 -0.1803  11.00000  0.05    0.44
Q5    1   0.1038  0.2181 -0.0800  11.00000  0.05    0.43
Q6    1   0.1053  0.1526 -0.0734  11.00000  0.05    0.38
Q7    1   0.1823 -0.0723  0.0401  11.00000  0.05    0.38
Q8    1   0.1419  0.0421  0.1099  11.00000  0.05    0.38
Q9    1   0.1606 -0.0144  0.0862  11.00000  0.05    0.38
Q10   1   0.0701  0.0198  0.2149  11.00000  0.05    0.37
Q11   1   0.1398  0.2423  0.1976  11.00000  0.05    0.36
Q12   1   0.0637  0.0783  0.1910  11.00000  0.05    0.35
Q13   1   0.0206  0.0587  0.2516  11.00000  0.05    0.35
Q14   1   0.1159 -0.0041  0.1506  11.00000  0.05    0.34
Q15   1   0.2637 -0.0190 -0.0296  11.00000  0.05    0.30
Q16   1   0.0358  0.0842  0.3352  11.00000  0.05    0.30
Q17   1  -0.0228  0.0325  0.3094  11.00000  0.05    0.30
Q18   1   0.2128 -0.1217  0.0300  11.00000  0.05    0.29
Q19   1  -0.2415  0.3666 -0.0309  11.00000  0.05    0.28
Q20   1  -0.1889  0.3408  0.0208  11.00000  0.05    0.27
Q21   1   0.1216  0.0950  0.0570  11.00000  0.05    0.27
Q22   1   0.1862 -0.1035  0.4694  11.00000  0.05    0.26
Q23   1  -0.1857  0.3527  0.0842  11.00000  0.05    0.26
Q24   1  -0.2721  0.1584  0.3624  11.00000  0.05    0.26
Q25   1   0.1382  0.0884  0.1356  11.00000  0.05    0.26
;

_shelx_res_checksum   87447

# start Validation Reply Form
_vrf_PLAT482_MnCl2
;
PROBLEM: Small D-H..A Angle Rep for N1       ..N2       .      34.50 Degree
RESPONSE: This error comes from low crystal quality to 
determine the position of hydrogen atoms. 
Therefore, this intramolecular hydrogen-bond angle 
shown in this Alert A has no chemical significance.
;
_vrf_PLAT707_MnCl2
;
PROBLEM: D...A   Calc   27.025(2), Rep    3.131(2), Dev..   11947.00 Sigma 
RESPONSE: This error comes from low crystal quality to 
determine the position of hydrogen atoms. 
Therefore, this intramolecular hydrogen-bond angle 
shown in this Alert A has no chemical significance.
;
_vrf_PLAT934_MnCl2
;
PROBLEM: Number of (Iobs-Icalc)/Sigma(W) > 10 Outliers ..          3 Check 
RESPONSE: Owing to poor agreement, some reflections were 
omitted from the final cycles of refinement.
;
# end Validation Reply Form

_shelx_hkl_file
;
   0   0  -2  430.17   33.99
   0   0   2  417.13   33.99
   0   0   2  443.32   33.99
   0   0  -2  457.60   33.99
   0   0   2  403.89   34.00
   0   0  -2  361.70   33.99
   0   0   2  425.06   33.99
   0   0  -2  430.49   33.99
   0   0  -2  410.02   34.00
   0   0   2  400.97   33.99
   0   0  -2  390.82   33.99
   0   0   2  415.92   33.99
   0   0   4  811.92   65.63
   0   0  -4  788.11   65.63
   0   0   4  796.26   65.63
   0   0  -4  909.08   65.64
   0   0  -4  822.00   65.65
   0   0   4  829.81   65.65
   0   0  -4  834.04   65.64
   0   0   4  792.43   65.65
   0   0  -4  837.03   65.63
   0   0   4  772.45   65.63
   0   0  -4  833.55   65.65
   0   0   4  800.43   65.65
   0   0  -4  801.86   65.64
   0   0   4  767.60   65.64
   0   0   4  777.71   65.62
   0   0  -4  755.38   65.63
   0   0   6 1099.26   90.73
   0   0  -6 1072.32   90.71
   0   0   6 1155.35   90.72
   0   0  -6 1278.34   90.74
   0   0   6 1086.89   90.74
   0   0  -6 1239.57   90.76
   0   0   6 1062.66   90.74
   0   0  -6 1062.55   90.74
   0   0   6 1089.71   90.72
   0   0  -6 1089.44   90.71
   0   0   6 1159.86   90.74
   0   0  -6 1060.56   90.74
   0   0  -6 1142.46   90.74
   0   0   6 1091.80   90.73
   0   0  -6 1087.66   90.72
   0   0   6 1102.70   90.71
   0   0   8  482.16   39.67
   0   0  -8  483.15   39.65
   0   0   8  498.69   39.66
   0   0  -8  549.92   39.69
   0   0  -8  513.06   39.71
   0   0   8  459.13   39.69
   0   0  -8  459.00   39.68
   0   0   8  447.10   39.68
   0   0   8  502.89   39.66
   0   0  -8  489.39   39.65
   0   0   8  484.68   39.69
   0   0  -8  498.15   39.69
   0   0  -8  486.96   39.69
   0   0   8  458.16   39.67
   0   0  -8  477.01   39.66
   0   0   8  484.25   39.65
   0   0 -10  573.82   45.25
   0   0  10  574.16   45.28
   0   0 -10  532.62   45.29
   0   0  10  525.58   45.25
   0   0 -10  525.21   45.31
   0   0  10  544.37   45.30
   0   0 -10  566.51   45.25
   0   0  10  568.49   45.27
   0   0 -10  584.44   45.30
   0   0  10  551.84   45.28
   0   0  10  541.03   45.24
   0   0 -10  560.96   45.27
   0   0  12    9.01    1.30
   0   0 -12    8.01    1.24
   0   0 -12   12.01    1.35
   0   0  12   12.89    1.42
   0   0 -12   11.27    1.12
   0   0 -12   13.14    1.26
   0   0  12   11.98    1.24
   0   0  12   10.81    1.12
   0   0  14    8.33    1.23
   0   0 -14    6.08    1.19
   0   0 -14    8.26    1.26
   0   0  14    9.94    1.37
   0   0 -14    7.68    1.00
   0   0 -14    8.77    1.19
   0   0  14    9.99    1.17
   0   0  14    8.37    1.02
   0   0  16  106.61    9.32
   0   0 -16  103.62    9.35
   0   0 -16  105.53    9.38
   0   0  16  125.42    9.40
   0   0 -16   94.11    9.23
   0   0 -16  117.99    9.37
   0   0  16  117.98    9.31
   0   0  16  117.98    9.22
   0   1   1    0.08    0.06
   0   1  -1    0.14    0.05
   0   1  -1   -0.06    0.06
   0  -1   1   -0.12    0.06
   0  -1  -1    0.24    0.05
   0  -1   1    0.05    0.06
   0   1  -3  193.50   15.18
   0   1  -3  201.33   15.16
   0   1   3  186.70   15.16
   0   1   3  180.43   15.16
   0   1   3  204.18   15.16
   0   1   3  176.94   15.16
   0   1   3  180.56   15.18
   0   1  -3  197.87   15.16
   0   1   3  154.23   15.17
   0   1  -3  180.61   15.16
   0   1  -3  180.46   15.16
   0   1  -3  187.48   15.17
   0   1   3  172.39   15.17
   0   1  -3  184.01   15.17
   0  -1  -3  198.53   15.18
   0  -1   3  209.79   15.17
   0  -1   3  197.72   15.18
   0  -1  -3  197.85   15.16
   0  -1   3  176.88   15.16
   0  -1   3  190.04   15.16
   0  -1   3  186.59   15.17
   0  -1  -3  185.92   15.17
   0  -1   3  178.82   15.17
   0  -1  -3  204.18   15.17
   0  -1  -3  174.70   15.16
   0  -1  -3  184.05   15.17
   0  -1   3  178.74   15.16
   0  -1  -3  169.75   15.16
   0   1  -5   69.01    5.19
   0   1  -5   55.95    5.17
   0   1   5   62.20    5.17
   0   1  -5   64.84    5.16
   0   1   5   60.24    5.16
   0   1   5   65.04    5.16
   0   1  -5   71.26    5.17
   0   1   5   61.16    5.15
   0   1   5   62.66    5.18
   0   1  -5   70.12    5.19
   0   1  -5   60.34    5.15
   0   1   5   58.58    5.18
   0   1  -5   62.51    5.16
   0   1   5   59.63    5.17
   0   1   5   70.68    5.19
   0   1  -5   66.80    5.18
   0  -1  -5   56.20    5.18
   0  -1   5   66.44    5.19
   0  -1   5   63.72    5.16
   0  -1  -5   64.25    5.15
   0  -1  -5   57.97    5.18
   0  -1   5   65.30    5.17
   0  -1   5   62.19    5.18
   0  -1  -5   66.57    5.18
   0  -1  -5   58.74    5.17
   0  -1  -5   56.81    5.16
   0  -1   5   52.91    5.17
   0  -1   5   61.39    5.17
   0  -1   5   60.57    5.15
   0  -1  -5   59.63    5.16
   0  -1   5   63.44    5.16
   0  -1  -5   77.81    5.18
   0   1  -7   75.16    5.99
   0   1  -7   73.11    6.00
   0   1   7   73.17    6.01
   0   1   7   68.57    6.00
   0   1  -7   86.09    6.02
   0   1   7   75.66    5.99
   0   1   7   70.43    5.97
   0   1  -7   73.31    5.98
   0   1  -7   65.39    6.03
   0   1   7   64.10    6.01
   0   1   7   77.88    6.03
   0   1  -7   75.64    6.02
   0   1  -7   67.90    6.02
   0   1   7   70.48    6.02
   0   1   7   71.35    5.99
   0   1  -7   68.21    6.01
   0  -1  -7   71.13    5.99
   0  -1   7   72.03    6.00
   0  -1  -7   72.53    5.98
   0  -1  -7   65.52    6.02
   0  -1  -7   73.59    6.02
   0  -1   7   71.62    6.02
   0  -1   7   72.11    6.03
   0  -1  -7   73.38    6.03
   0  -1   7   72.30    6.02
   0  -1  -7   72.94    6.01
   0  -1   7   76.55    6.00
   0  -1   7   69.62    6.00
   0  -1  -7   72.96    6.00
   0  -1   7   71.53    5.97
   0  -1  -7   75.06    6.02
   0  -1   7   82.22    6.00
   0   1  -9  144.09   11.62
   0   1   9  146.52   11.61
   0   1   9  133.80   11.60
   0   1  -9  147.77   11.58
   0   1  -9  139.51   11.59
   0   1   9  144.16   11.62
   0   1   9  133.16   11.58
   0   1  -9  154.80   11.62
   0   1  -9  140.52   11.64
   0   1   9  130.85   11.62
   0   1  -9  144.86   11.62
   0   1   9  127.69   11.62
   0   1  -9  146.96   11.62
   0   1  -9  146.43   11.57
   0   1   9  139.24   11.59
   0   1   9  137.42   11.57
   0  -1  -9  138.81   11.64
   0  -1   9  139.80   11.58
   0  -1  -9  139.71   11.62
   0  -1  -9  141.58   11.58
   0  -1  -9  130.30   11.61
   0  -1   9  138.58   11.62
   0  -1   9  143.14   11.62
   0  -1   9  143.15   11.62
   0  -1  -9  126.89   11.57
   0  -1  -9  143.33   11.62
   0  -1   9  153.75   11.61
   0  -1   9  140.51   11.61
   0  -1  -9  154.43   11.62
   0  -1  -9  144.50   11.59
   0  -1   9  142.26   11.56
   0  -1   9  144.15   11.59
   0   1  11   86.30    7.11
   0   1 -11   81.83    7.14
   0   1 -11   90.94    7.13
   0   1  11   81.69    7.06
   0   1 -11   77.70    7.11
   0   1 -11   89.37    7.10
   0   1  11   89.63    7.15
   0   1  11   84.78    7.05
   0   1  11   89.58    7.11
   0   1 -11   86.35    7.05
   0  -1  11   77.89    7.13
   0  -1  11   86.44    7.09
   0  -1 -11   77.40    7.14
   0  -1 -11   86.80    7.07
   0  -1  11   90.04    7.12
   0  -1 -11   86.71    7.06
   0  -1  11   82.80    7.10
   0  -1 -11   77.85    7.11
   0  -1  11   87.24    7.04
   0  -1 -11   91.52    7.13
   0   1  13    2.48    0.80
   0   1  13    2.28    0.88
   0   1 -13    2.24    0.62
   0   1 -13    1.61    0.83
   0   1 -13    2.01    0.89
   0   1 -13    3.73    0.81
   0   1  13    2.09    0.69
   0   1  13    3.42    1.00
   0  -1 -13    1.40    0.82
   0  -1  13    2.28    0.95
   0  -1 -13    2.48    0.81
   0  -1 -13    1.80    0.90
   0  -1  13    2.23    0.92
   0  -1  13    2.85    0.78
   0  -1  13    2.03    0.65
   0  -1 -13    1.31    0.61
   0   1  15    4.08    0.90
   0   1  15    6.60    1.18
   0   1 -15    4.92    1.08
   0   1 -15    5.00    1.17
   0   1 -15    5.47    1.07
   0   1  15    6.07    1.30
   0   1 -15    3.20    0.83
   0   1  15    5.17    1.03
   0  -1  15    5.66    1.16
   0  -1  15    5.59    1.25
   0  -1 -15    3.87    0.90
   0  -1 -15    4.91    1.14
   0  -1  15    4.83    1.06
   0  -1 -15    5.10    1.09
   0  -1  15    4.80    0.86
   0  -1 -15    4.62    1.17
   0   1 -17   61.63    6.44
   0   1 -17   69.43    6.49
   0   1  17   78.68    6.52
   0   1  17   83.55    6.41
   0   1 -17   78.50    6.46
   0  -1 -17   70.74    6.49
   0  -1 -17   73.83    6.44
   0  -1  17   83.53    6.50
   0  -1  17   83.68    6.40
   0  -1  17   77.77    6.43
   0  -1 -17   60.50    6.30
   0   2   0   -0.17    0.06
   0   2   0   -0.20    0.07
   0  -2   0   -0.21    0.05
   0  -2   0   -0.09    0.07
   0   2   2   15.74    1.36
   0   2  -2   17.20    1.37
   0   2   2   15.03    1.37
   0   2   2   18.39    1.36
   0   2  -2   14.57    1.40
   0   2   2   17.19    1.38
   0   2  -2   17.88    1.37
   0  -2  -2   14.94    1.37
   0  -2  -2   17.23    1.36
   0  -2  -2   16.91    1.39
   0  -2  -2   14.06    1.37
   0  -2   2   14.43    1.37
   0  -2   2   15.75    1.38
   0   2   4  466.72   39.29
   0   2  -4  486.54   39.30
   0   2   4  499.07   39.32
   0   2   4  409.59   39.30
   0   2   4  503.16   39.30
   0   2  -4  492.45   39.29
   0   2  -4  505.62   39.31
   0   2   4  523.29   39.30
   0   2   4  434.33   39.31
   0   2  -4  491.73   39.31
   0   2  -4  460.33   39.31
   0   2   4  508.64   39.32
   0   2  -4  487.45   39.31
   0  -2   4  494.52   39.32
   0  -2  -4  445.16   39.31
   0  -2   4  515.80   39.31
   0  -2   4  494.01   39.30
   0  -2  -4  581.90   39.31
   0  -2  -4  478.79   39.30
   0  -2  -4  478.42   39.31
   0  -2   4  481.47   39.31
   0  -2  -4  560.91   39.33
   0  -2   4  462.98   39.31
   0  -2  -4  455.70   39.31
   0  -2  -4  462.59   39.30
   0  -2   4  454.34   39.29
   0  -2  -4  455.43   39.30
   0   2  -6    7.06    0.95
   0   2   6    8.95    0.89
   0   2  -6    9.21    0.89
   0   2   6    8.35    0.88
   0   2   6    8.95    0.84
   0   2  -6   10.12    0.87
   0   2  -6    8.84    0.88
   0   2   6    7.65    0.84
   0   2  -6    9.08    0.92
   0   2   6    8.61    0.93
   0   2   6    9.30    0.97
   0   2   6    8.33    0.87
   0   2  -6    9.44    0.89
   0   2  -6    9.92    0.97
   0   2   6    8.75    0.94
   0   2  -6    9.02    0.83
   0  -2   6   10.08    0.96
   0  -2  -6   10.84    0.92
   0  -2   6   10.07    0.88
   0  -2   6    8.82    0.93
   0  -2   6    6.11    0.90
   0  -2  -6    7.23    0.94
   0  -2  -6    8.17    0.89
   0  -2  -6    8.92    0.84
   0  -2   6   10.41    0.89
   0  -2  -6    8.05    0.93
   0  -2   6    8.73    0.87
   0  -2  -6    9.13    0.88
   0  -2   6    9.40    0.88
   0  -2   6    9.70    0.83
   0  -2  -6   10.47    0.90
   0  -2  -6    8.05    0.88
   0   2  -8   66.77    5.37
   0   2  -8   57.04    5.32
   0   2   8   63.45    5.35
   0   2   8   65.70    5.38
   0   2   8   61.49    5.32
   0   2  -8   67.06    5.37
   0   2   8   61.73    5.33
   0   2  -8   75.26    5.37
   0   2  -8   63.83    5.39
   0   2   8   60.26    5.37
   0   2   8   63.62    5.37
   0   2   8   61.41    5.35
   0   2  -8   63.02    5.37
   0   2  -8   68.19    5.32
   0   2   8   65.15    5.32
   0   2  -8   66.50    5.34
   0  -2  -8   69.93    5.38
   0  -2  -8   62.37    5.33
   0  -2  -8   67.59    5.36
   0  -2   8   65.16    5.33
   0  -2   8   64.57    5.34
   0  -2  -8   60.41    5.36
   0  -2  -8   67.49    5.39
   0  -2   8   61.84    5.37
   0  -2   8   65.55    5.35
   0  -2  -8   68.13    5.36
   0  -2   8   67.79    5.38
   0  -2   8   59.39    5.35
   0  -2   8   71.48    5.38
   0  -2   8   61.86    5.31
   0  -2  -8   63.61    5.34
   0  -2  -8   64.46    5.33
   0   2 -10   11.03    1.19
   0   2  10   11.72    1.27
   0   2 -10   13.91    1.14
   0   2 -10   11.99    1.24
   0   2  10   13.08    1.34
   0   2  10   12.99    1.16
   0   2  10   11.00    1.19
   0   2 -10   11.80    1.25
   0   2  10   12.07    1.17
   0   2 -10   10.51    1.24
   0   2  10    9.98    1.23
   0  -2  10   11.84    1.19
   0  -2 -10   11.07    1.23
   0  -2 -10   12.31    1.15
   0  -2  10   12.12    1.27
   0  -2 -10   11.75    1.18
   0  -2 -10   10.64    1.24
   0  -2  10   13.41    1.31
   0  -2  10   11.61    1.23
   0  -2  10   12.01    1.12
   0  -2 -10   12.01    1.28
   0  -2 -10   12.39    1.23
   0   2  12   40.72    3.47
   0   2  12   40.82    3.52
   0   2 -12   38.11    3.48
   0   2  12   37.99    3.40
   0   2 -12   40.38    3.51
   0   2  12   41.90    3.47
   0   2 -12   44.62    3.49
   0   2 -12   40.69    3.39
   0  -2 -12   38.73    3.53
   0  -2 -12   38.29    3.40
   0  -2  12   42.87    3.49
   0  -2 -12   41.35    3.49
   0  -2  12   42.29    3.51
   0  -2  12   40.47    3.46
   0  -2  12   39.90    3.37
   0  -2 -12   33.10    3.47
   0   2  14    4.71    1.19
   0   2  14    3.46    1.08
   0   2  14    4.83    0.88
   0   2 -14    5.03    1.03
   0   2  14    6.11    0.99
   0   2 -14    5.04    1.10
   0   2 -14    4.17    0.77
   0   2 -14    5.89    1.00
   0  -2 -14    4.36    1.06
   0  -2  14    4.47    1.07
   0  -2 -14    5.89    1.06
   0  -2 -14    4.46    0.83
   0  -2  14    4.56    0.95
   0  -2  14    5.23    1.15
   0  -2 -14    1.47    1.05
   0  -2  14    5.75    0.80
   0   2  16    7.64    1.40
   0   2  16    7.75    1.27
   0   2  16    7.16    1.14
   0   2 -16    5.38    1.30
   0   2 -16    6.03    1.35
   0   2 -16    6.74    1.06
   0   2  16    8.47    1.53
   0   2 -16    6.54    1.28
   0  -2 -16    8.63    1.44
   0  -2 -16    6.22    1.10
   0  -2  16    6.87    1.43
   0  -2 -16    8.39    1.31
   0  -2  16    8.85    1.22
   0  -2  16    8.86    1.38
   0  -2 -16    7.77    1.38
   0   3  -1   15.25    1.12
   0   3  -1   11.88    1.13
   0   3   1   14.05    1.11
   0   3  -1   11.46    1.11
   0   3   1   13.14    1.12
   0   3  -1   13.75    1.15
   0   3   1   13.50    1.11
   0   3  -1   14.20    1.12
   0  -3   1   12.86    1.11
   0  -3   1   13.33    1.12
   0  -3  -1   14.03    1.11
   0  -3   1    9.75    1.13
   0  -3   1   13.46    1.14
   0  -3  -1   12.45    1.11
   0  -3  -1   13.95    1.13
   0  -3  -1   12.95    1.12
   0  -3   1   13.85    1.12
   0   3  -3    0.18    0.30
   0   3  -3   -0.14    0.45
   0   3   3    0.06    0.34
   0   3   3    0.52    0.36
   0   3  -3    0.28    0.37
   0   3   3   -0.02    0.29
   0   3   3    0.26    0.37
   0   3  -3    0.18    0.35
   0  -3  -3   -0.22    0.34
   0  -3  -3    0.45    0.33
   0  -3  -3    0.27    0.44
   0  -3   3    0.72    0.34
   0  -3  -3    0.21    0.25
   0  -3  -3    0.09    0.32
   0  -3   3   -0.06    0.33
   0  -3   3   -0.05    0.31
   0  -3   3   -0.29    0.41
   0   3  -5   12.76    1.08
   0   3   5   12.78    1.11
   0   3   5   11.77    1.06
   0   3  -5   11.91    1.13
   0   3  -5   13.10    1.07
   0   3   5   11.83    1.06
   0   3  -5   12.63    1.05
   0   3   5   10.56    1.10
   0   3   5   12.49    1.12
   0   3   5   11.25    1.11
   0   3  -5   11.38    1.10
   0   3   5    9.96    1.09
   0   3   5   12.55    1.06
   0   3  -5   12.18    1.10
   0   3  -5   11.48    1.12
   0  -3   5   11.90    1.11
   0  -3   5   12.41    1.13
   0  -3  -5   11.89    1.05
   0  -3   5   12.97    1.09
   0  -3  -5   13.40    1.11
   0  -3  -5   11.07    1.11
   0  -3  -5   10.63    1.08
   0  -3   5   11.22    1.09
   0  -3  -5   14.46    1.11
   0  -3  -5    9.89    1.14
   0  -3  -5   12.17    1.11
   0  -3   5   12.89    1.09
   0  -3  -5   11.79    1.08
   0  -3   5   11.76    1.04
   0   3   7  193.15   16.29
   0   3   7  177.03   16.29
   0   3  -7  201.13   16.28
   0   3   7  198.87   16.32
   0   3   7  195.24   16.27
   0   3  -7  214.54   16.30
   0   3   7  193.10   16.31
   0   3  -7  197.57   16.27
   0   3  -7  208.25   16.31
   0   3   7  207.51   16.31
   0   3  -7  208.66   16.32
   0   3  -7  218.29   16.31
   0   3  -7  211.18   16.31
   0   3   7  198.74   16.28
   0   3   7  197.54   16.27
   0  -3   7  209.81   16.28
   0  -3  -7  199.92   16.30
   0  -3  -7  182.27   16.27
   0  -3   7  202.35   16.31
   0  -3  -7  194.18   16.28
   0  -3  -7  216.74   16.31
   0  -3  -7  199.70   16.31
   0  -3   7  203.40   16.31
   0  -3  -7  195.44   16.32
   0  -3   7  191.90   16.29
   0  -3   7  207.47   16.29
   0  -3   7  211.48   16.31
   0  -3   7  186.59   16.26
   0  -3  -7  189.81   16.28
   0  -3  -7  196.98   16.30
   0   3  -9   71.34    6.25
   0   3   9   76.25    6.29
   0   3   9   68.81    6.28
   0   3   9   77.71    6.25
   0   3   9   70.76    6.25
   0   3  -9   78.53    6.31
   0   3  -9   85.98    6.31
   0   3  -9   78.30    6.24
   0   3  -9   75.59    6.32
   0   3   9   71.33    6.30
   0   3   9   78.71    6.31
   0   3  -9   80.01    6.31
   0   3   9   73.64    6.26
   0   3   9   72.03    6.31
   0   3  -9   75.00    6.30
   0  -3  -9   79.23    6.31
   0  -3   9   75.24    6.26
   0  -3   9   76.24    6.31
   0  -3  -9   72.66    6.25
   0  -3  -9   75.07    6.29
   0  -3  -9   75.92    6.30
   0  -3   9   81.32    6.31
   0  -3   9   81.18    6.31
   0  -3  -9   67.27    6.31
   0  -3  -9   78.64    6.30
   0  -3  -9   72.30    6.25
   0  -3   9   73.36    6.28
   0  -3   9   80.60    6.29
   0  -3   9   76.95    6.23
   0  -3  -9   76.17    6.27
   0   3 -11   13.87    1.31
   0   3 -11    9.71    1.31
   0   3  11   13.70    1.34
   0   3  11   12.29    1.31
   0   3 -11   13.53    1.18
   0   3  11   11.12    1.21
   0   3 -11   12.28    1.34
   0   3  11   11.86    1.23
   0   3  11   13.85    1.41
   0  -3  11   10.73    1.39
   0  -3 -11   12.79    1.24
   0  -3 -11   11.70    1.22
   0  -3  11   12.91    1.36
   0  -3 -11   12.12    1.37
   0  -3  11   10.44    1.27
   0  -3 -11    9.74    1.32
   0  -3 -11   13.04    1.32
   0  -3  11   13.40    1.17
   0   3 -13    2.14    0.85
   0   3  13    2.32    0.94
   0   3 -13    2.99    0.91
   0   3 -13    2.24    0.63
   0   3 -13    3.07    0.85
   0   3  13    1.47    0.73
   0   3  13    2.81    1.07
   0   3  13    2.44    0.83
   0  -3 -13    2.06    0.92
   0  -3 -13    2.32    0.72
   0  -3  13    2.59    0.91
   0  -3 -13    1.86    0.89
   0  -3  13    3.30    1.00
   0  -3 -13    2.83    0.93
   0  -3  13    3.99    0.65
   0  -3  13    1.87    0.82
   0   3  15   15.22    1.70
   0   3  15   16.64    1.67
   0   3 -15   12.25    1.70
   0   3 -15   15.63    1.67
   0   3 -15   12.00    1.71
   0   3  15   14.41    1.81
   0   3 -15   14.03    1.47
   0   3  15   14.26    1.54
   0  -3 -15   13.00    1.71
   0  -3  15   17.91    1.81
   0  -3 -15   11.63    1.51
   0  -3 -15   14.17    1.72
   0  -3  15   15.90    1.62
   0  -3  15   14.95    1.72
   0  -3 -15   15.05    1.68
   0  -3  15   15.71    1.46
   0   3 -17   11.28    1.89
   0   3 -17   14.90    1.95
   0   3  17   16.54    1.84
   0   3  17   16.15    2.00
   0   3 -17   15.28    1.83
   0   3  17   17.35    1.73
   0  -3  17   13.65    1.90
   0  -3 -17   15.27    1.95
   0  -3 -17   10.00    1.67
   0  -3 -17   15.58    1.89
   0  -3  17   20.46    1.83
   0  -3  17   17.01    1.99
   0   4   0   96.91    7.75
   0   4   0   98.88    7.75
   0   4   0   97.73    7.77
   0   4   0   95.91    7.76
   0   4   0   91.70    7.76
   0   4   0   99.66    7.75
   0  -4   0   91.31    7.75
   0  -4   0  101.28    7.75
   0  -4   0   85.20    7.75
   0  -4   0   92.16    7.77
   0  -4   0   89.10    7.75
   0  -4   0  100.51    7.76
   0   4  -2 2109.20  172.11
   0   4   2 2060.91  172.10
   0   4   2 2027.71  172.11
   0   4   2 2255.32  172.12
   0   4  -2 2278.61  172.12
   0   4  -2 2218.93  172.12
   0   4  -2 2213.24  172.10
   0  -4   2 2068.27  172.10
   0  -4  -2 2266.25  172.11
   0  -4   2 2326.35  172.12
   0  -4  -2 2042.38  172.11
   0  -4   2 1891.95  172.11
   0  -4  -2 2003.19  172.10
   0  -4   2 2020.23  172.10
   0   4   4  197.14   14.96
   0   4  -4  187.59   14.95
   0   4  -4  195.05   14.98
   0   4   4  168.41   14.95
   0   4   4  175.38   14.95
   0   4  -4  180.06   14.97
   0   4   4  186.42   14.98
   0   4   4  180.73   14.97
   0   4  -4  188.53   14.96
   0   4   4  154.21   14.96
   0  -4  -4  190.67   14.96
   0  -4  -4  213.46   14.99
   0  -4  -4  206.10   14.97
   0  -4   4  194.40   14.96
   0  -4  -4  188.05   14.95
   0  -4  -4  168.10   14.95
   0  -4   4  193.23   14.98
   0  -4   4  189.80   14.97
   0  -4   4  186.85   14.96
   0  -4   4  178.52   14.97
   0  -4  -4  158.80   14.95
   0   4   6   25.60    2.47
   0   4   6   26.19    2.43
   0   4  -6   30.54    2.42
   0   4   6   30.63    2.43
   0   4   6   30.71    2.41
   0   4  -6   25.77    2.44
   0   4  -6   30.43    2.43
   0   4   6   27.04    2.40
   0   4  -6   28.72    2.43
   0   4   6   24.42    2.45
   0   4  -6   30.07    2.48
   0   4  -6   30.19    2.39
   0   4   6   27.07    2.44
   0   4  -6   28.25    2.46
   0   4   6   30.03    2.41
   0  -4   6   32.24    2.43
   0  -4  -6   27.78    2.45
   0  -4  -6   27.88    2.41
   0  -4  -6   28.37    2.42
   0  -4   6   26.28    2.45
   0  -4  -6   30.03    2.46
   0  -4  -6   31.23    2.45
   0  -4   6   29.46    2.45
   0  -4   6   23.43    2.42
   0  -4  -6   27.76    2.44
   0  -4   6   29.12    2.42
   0  -4   6   30.57    2.47
   0  -4   6   27.25    2.39
   0  -4  -6   33.53    2.45
   0  -4  -6   26.90    2.41
   0   4   8  528.31   41.98
   0   4  -8  528.98   41.96
   0   4  -8  518.45   42.01
   0   4  -8  500.74   41.99
   0   4   8  463.24   41.95
   0   4   8  510.56   41.96
   0   4  -8  549.83   41.99
   0   4  -8  514.40   41.99
   0   4   8  503.57   41.99
   0   4   8  502.32   42.00
   0   4  -8  547.80   42.01
   0   4  -8  514.96   41.95
   0   4   8  502.29   41.96
   0   4   8  480.61   42.00
   0   4   8  526.64   42.00
   0  -4   8  544.85   41.98
   0  -4  -8  541.89   42.00
   0  -4   8  540.00   42.00
   0  -4  -8  536.58   41.99
   0  -4  -8  506.81   41.97
   0  -4  -8  524.18   42.01
   0  -4  -8  484.79   41.95
   0  -4  -8  473.64   42.01
   0  -4   8  523.07   42.00
   0  -4  -8  519.08   41.99
   0  -4   8  532.65   42.00
   0  -4   8  508.90   41.98
   0  -4   8  505.01   41.94
   0  -4  -8  509.78   41.97
   0  -4   8  522.63   41.97
   0   4 -10    7.54    0.93
   0   4  10    7.73    0.97
   0   4  10    7.36    1.10
   0   4  10    5.96    0.81
   0   4 -10    6.92    0.92
   0   4  10    7.87    0.95
   0   4 -10    7.82    1.01
   0   4 -10    7.29    0.78
   0   4  10    6.60    0.86
   0  -4 -10    7.18    0.97
   0  -4 -10    7.37    0.89
   0  -4 -10    6.92    0.98
   0  -4 -10    7.81    0.86
   0  -4  10    8.42    0.99
   0  -4  10    7.31    0.92
   0  -4  10    9.79    1.02
   0  -4 -10    7.75    0.98
   0  -4  10    7.01    0.78
   0   4  12   11.05    1.27
   0   4  12   10.88    1.26
   0   4  12    8.09    1.09
   0   4 -12    9.83    1.22
   0   4 -12   10.12    1.05
   0   4 -12   10.23    1.20
   0   4 -12   10.40    1.27
   0   4  12   10.66    1.36
   0   4  12    9.75    1.14
   0  -4  12   11.67    1.34
   0  -4 -12    9.77    1.27
   0  -4 -12    8.01    1.26
   0  -4 -12   11.07    1.28
   0  -4  12   10.32    1.25
   0  -4  12   13.06    1.24
   0  -4 -12    9.89    1.12
   0  -4  12   10.59    1.04
   0   4  14   78.24    6.35
   0   4  14   69.73    6.29
   0   4 -14   47.50    6.29
   0   4  14   81.52    6.24
   0   4 -14   77.59    6.31
   0   4 -14   72.27    6.35
   0   4 -14   74.50    6.20
   0   4  14   83.31    6.32
   0  -4 -14   64.50    6.23
   0  -4  14   72.84    6.30
   0  -4 -14   71.90    6.35
   0  -4 -14   71.78    6.33
   0  -4  14   86.22    6.30
   0  -4  14   84.10    6.35
   0  -4  14   78.07    6.19
   0  -4 -14   60.63    6.31
   0   4 -16    9.25    1.43
   0   4 -16    5.87    1.32
   0   4  16    8.29    1.33
   0   4 -16    8.22    1.29
   0   4  16    8.36    1.53
   0   4  16   10.20    1.23
   0  -4  16    6.43    1.45
   0  -4 -16    9.12    1.38
   0  -4  16   11.01    1.54
   0  -4  16    8.36    1.27
   0  -4 -16    5.44    1.17
   0  -4 -16    7.11    1.39
   0   4 -18    4.19    1.41
   0  -4 -18    2.36    1.11
   0   5  -1  116.65   10.07
   0   5   1  123.39   10.07
   0   5  -1  126.21   10.06
   0   5   1  125.39   10.06
   0   5  -1  117.87   10.06
   0   5  -1  124.04   10.08
   0   5  -1  113.80   10.07
   0   5   1  121.05   10.08
   0   5   1  111.92   10.07
   0   5  -1  131.98   10.06
   0   5   1  123.96   10.06
   0   5   1  132.62   10.06
   0   5  -1  118.82   10.08
   0  -5  -1  123.81   10.06
   0  -5  -1  129.64   10.07
   0  -5  -1  126.57   10.06
   0  -5   1  126.71   10.06
   0  -5   1  127.00   10.06
   0  -5   1  133.30   10.08
   0  -5   1  129.58   10.07
   0  -5  -1  120.14   10.07
   0  -5   1  115.89   10.07
   0  -5   1  109.95   10.06
   0  -5  -1  121.19   10.06
   0  -5   1  128.87   10.06
   0  -5  -1  115.21   10.05
   0   5   3  292.82   23.97
   0   5  -3  278.81   23.97
   0   5   3  287.13   23.97
   0   5   3  273.98   23.99
   0   5  -3  319.84   23.99
   0   5  -3  309.99   23.97
   0   5   3  286.00   23.98
   0   5  -3  260.26   23.98
   0  -5   3  297.79   23.97
   0  -5  -3  341.16   23.99
   0  -5  -3  287.07   23.99
   0  -5   3  320.51   23.99
   0  -5   3  262.89   23.98
   0  -5  -3  308.59   23.97
   0  -5   3  285.41   23.97
   0   5   5  534.68   44.75
   0   5  -5  580.65   44.75
   0   5   5  552.60   44.76
   0   5  -5  544.48   44.76
   0   5  -5  572.92   44.78
   0   5  -5  604.58   44.78
   0   5   5  566.55   44.75
   0   5  -5  546.65   44.75
   0   5   5  548.41   44.78
   0   5  -5  599.78   44.76
   0   5   5  535.59   44.75
   0   5   5  510.43   44.77
   0   5   5  509.05   44.77
   0  -5   5  576.10   44.76
   0  -5   5  552.42   44.78
   0  -5  -5  546.53   44.79
   0  -5  -5  532.11   44.75
   0  -5  -5  610.53   44.78
   0  -5   5  536.16   44.77
   0  -5   5  594.29   44.78
   0  -5  -5  512.49   44.76
   0  -5  -5  538.31   44.75
   0  -5   5  494.10   44.74
   0  -5   5  555.06   44.76
   0  -5  -5  531.43   44.75
   0   5   7   58.52    5.16
   0   5  -7   67.05    5.15
   0   5   7   59.36    5.19
   0   5  -7   67.92    5.20
   0   5   7   56.65    5.14
   0   5  -7   69.98    5.17
   0   5   7   60.85    5.15
   0   5  -7   64.14    5.13
   0   5   7   62.11    5.18
   0   5  -7   58.97    5.19
   0   5   7   54.45    5.18
   0   5   7   60.53    5.17
   0   5  -7   66.61    5.18
   0   5  -7   72.76    5.22
   0   5  -7   58.02    5.17
   0   5   7   62.69    5.15
   0  -5  -7   60.00    5.20
   0  -5   7   60.89    5.18
   0  -5  -7   56.95    5.14
   0  -5   7   64.14    5.16
   0  -5  -7   65.41    5.18
   0  -5  -7   58.22    5.19
   0  -5  -7   61.56    5.15
   0  -5   7   68.66    5.17
   0  -5  -7   65.32    5.18
   0  -5  -7   63.13    5.19
   0  -5   7   65.81    5.20
   0  -5   7   62.39    5.13
   0  -5   7   67.64    5.21
   0  -5   7   54.34    5.16
   0  -5  -7   60.12    5.15
   0  -5   7   63.00    5.16
   0   5   9   71.52    5.87
   0   5  -9   67.48    5.84
   0   5  -9   66.70    5.90
   0   5  -9   72.93    5.82
   0   5   9   64.94    5.82
   0   5  -9   69.53    5.87
   0   5  -9   77.25    5.92
   0   5  -9   80.36    5.91
   0   5   9   74.15    5.88
   0   5   9   72.61    5.90
   0   5   9   71.65    5.91
   0   5   9   65.29    5.84
   0   5   9   67.12    5.84
   0  -5   9   77.95    5.87
   0  -5  -9   65.79    5.89
   0  -5   9   78.59    5.90
   0  -5  -9   70.27    5.85
   0  -5  -9   68.32    5.83
   0  -5  -9   71.39    5.90
   0  -5  -9   65.89    5.87
   0  -5   9   67.46    5.86
   0  -5  -9   64.93    5.90
   0  -5   9   71.81    5.85
   0  -5   9   73.44    5.91
   0  -5   9   72.03    5.81
   0  -5  -9   66.66    5.84
   0   5 -11   82.32    6.02
   0   5 -11   69.71    6.02
   0   5  11   75.50    5.99
   0   5  11   62.48    5.92
   0   5  11   71.88    5.95
   0   5 -11   73.51    6.00
   0   5  11   74.75    6.00
   0   5  11   77.16    6.04
   0   5 -11   70.55    5.92
   0  -5 -11   68.76    5.93
   0  -5 -11   69.64    6.03
   0  -5 -11   65.00    5.95
   0  -5  11   75.42    5.99
   0  -5 -11   72.69    6.02
   0  -5  11   67.39    5.98
   0  -5  11   83.27    6.03
   0  -5 -11   59.09    5.99
   0  -5  11   72.34    5.91
   0   5  13  158.48   14.12
   0   5  13  181.83   14.14
   0   5  13  175.25   14.09
   0   5 -13  158.51   14.14
   0   5 -13  161.96   14.17
   0   5  13  173.05   14.16
   0   5 -13  180.33   14.06
   0   5 -13  189.87   14.15
   0  -5 -13  159.79   14.17
   0  -5  13  190.97   14.16
   0  -5 -13  145.16   14.08
   0  -5 -13  166.58   14.16
   0  -5  13  164.10   14.11
   0  -5  13  173.24   14.12
   0  -5 -13  149.19   14.13
   0  -5  13  184.70   14.04
   0   5  15   -0.64    1.08
   0   5 -15    0.08    0.97
   0   5 -15   -0.38    1.01
   0   5  15    0.40    1.15
   0   5  15    0.20    0.89
   0   5 -15    0.11    0.90
   0   5  15    0.25    0.99
   0  -5  15    1.55    1.08
   0  -5 -15   -0.33    1.05
   0  -5 -15   -0.64    0.80
   0  -5 -15    1.22    1.03
   0  -5  15    1.47    0.88
   0  -5  15    2.10    1.15
   0   5  17   -0.05    1.47
   0   5 -17    0.05    1.23
   0   5 -17    0.72    1.10
   0   5  17   -0.24    1.07
   0  -5  17    1.72    1.29
   0  -5 -17    0.22    1.24
   0  -5  17   -0.22    1.08
   0  -5 -17    0.48    0.99
   0   6   0    9.42    0.84
   0   6   0   11.58    0.88
   0   6   0   10.55    0.84
   0   6   0    9.71    0.89
   0   6   0    9.65    0.87
   0   6   0    8.96    0.84
   0   6   0    8.01    0.89
   0   6   0    7.40    0.90
   0  -6   0    9.64    0.86
   0  -6   0    9.55    0.85
   0  -6   0    9.39    0.85
   0  -6   0    9.67    0.90
   0  -6   0    9.85    0.88
   0  -6   0    8.55    0.82
   0  -6   0    8.78    0.85
   0   6   2   40.87    3.31
   0   6   2   42.65    3.36
   0   6  -2   40.73    3.31
   0   6   2   41.10    3.32
   0   6   2   39.85    3.34
   0   6  -2   37.35    3.32
   0   6  -2   42.07    3.36
   0   6  -2   41.98    3.35
   0   6  -2   36.46    3.34
   0   6   2   36.77    3.32
   0   6  -2   39.92    3.33
   0   6  -2   40.87    3.32
   0  -6  -2   41.57    3.34
   0  -6   2   40.99    3.31
   0  -6  -2   40.43    3.31
   0  -6  -2   40.79    3.32
   0  -6   2   36.91    3.31
   0  -6   2   41.99    3.35
   0  -6  -2   40.89    3.32
   0  -6   2   43.96    3.33
   0  -6  -2   39.69    3.34
   0  -6   2   39.42    3.35
   0  -6   2   41.54    3.34
   0  -6  -2   45.59    3.35
   0  -6  -2   38.89    3.32
   0  -6   2   36.04    3.32
   0   6   4  782.54   68.29
   0   6   4  810.35   68.26
   0   6   4  831.34   68.27
   0   6   4  788.70   68.29
   0   6  -4  933.22   68.27
   0   6  -4  817.52   68.29
   0   6  -4  946.54   68.30
   0  -6  -4  791.64   68.30
   0  -6   4  806.40   68.29
   0  -6  -4  827.40   68.27
   0  -6   4  801.53   68.29
   0  -6  -4  926.62   68.29
   0  -6   4  824.45   68.27
   0   6   6    0.26    0.50
   0   6   6    0.82    0.44
   0   6  -6    0.12    0.44
   0   6  -6    0.23    0.54
   0   6   6    0.74    0.40
   0   6  -6    0.55    0.43
   0   6   6    0.19    0.39
   0   6  -6    0.33    0.58
   0   6  -6    0.39    0.49
   0   6   6    0.07    0.51
   0   6  -6    0.71    0.38
   0   6   6    0.12    0.50
   0   6   6    0.44    0.48
   0   6  -6    1.21    0.63
   0  -6  -6    0.64    0.50
   0  -6   6    0.21    0.44
   0  -6  -6   -0.19    0.40
   0  -6  -6    0.32    0.48
   0  -6  -6    0.11    0.57
   0  -6  -6    0.51    0.48
   0  -6   6    0.80    0.53
   0  -6  -6    0.14    0.45
   0  -6  -6    0.33    0.48
   0  -6   6    0.62    0.48
   0  -6   6    0.31    0.56
   0  -6   6    0.34    0.42
   0  -6  -6    0.76    0.43
   0  -6   6    0.64    0.47
   0  -6   6    0.29    0.35
   0   6   8  177.91   15.41
   0   6   8  198.05   15.43
   0   6   8  189.64   15.44
   0   6  -8  195.70   15.41
   0   6  -8  196.96   15.44
   0   6   8  174.85   15.40
   0   6  -8  213.53   15.47
   0   6  -8  216.48   15.44
   0   6  -8  175.35   15.45
   0   6   8  182.09   15.45
   0   6  -8  181.94   15.44
   0   6   8  174.82   15.45
   0   6  -8  190.69   15.45
   0   6   8  174.87   15.43
   0   6  -8  200.56   15.40
   0   6   8  190.13   15.41
   0  -6   8  206.63   15.43
   0  -6   8  203.55   15.45
   0  -6  -8  179.45   15.41
   0  -6   8  194.21   15.42
   0  -6  -8  193.45   15.44
   0  -6  -8  170.73   15.46
   0  -6  -8  166.58   15.43
   0  -6  -8  193.45   15.46
   0  -6  -8  198.39   15.44
   0  -6   8  168.25   15.43
   0  -6  -8  175.04   15.40
   0  -6   8  191.36   15.46
   0  -6   8  191.35   15.45
   0  -6  -8  183.09   15.41
   0  -6   8  189.45   15.39
   0  -6   8  187.84   15.42
   0   6 -10   32.65    2.63
   0   6 -10   29.22    2.75
   0   6  10   31.89    2.74
   0   6  10   33.02    2.79
   0   6 -10   28.96    2.70
   0   6  10   24.82    2.63
   0   6  10   28.14    2.72
   0   6 -10   33.51    2.75
   0   6 -10   33.59    2.77
   0   6  10   33.57    2.69
   0  -6 -10   27.29    2.76
   0  -6 -10   29.52    2.73
   0  -6 -10   31.54    2.67
   0  -6  10   31.93    2.71
   0  -6 -10   30.96    2.75
   0  -6  10   29.29    2.71
   0  -6 -10   30.38    2.68
   0  -6  10   37.12    2.78
   0  -6  10   31.54    2.62
   0  -6  10   31.76    2.71
   0   6  12   50.34    4.19
   0   6 -12   53.81    4.21
   0   6  12   50.91    4.14
   0   6 -12   43.46    4.19
   0   6 -12   46.21    4.23
   0   6  12   46.52    4.22
   0   6 -12   50.41    4.08
   0   6  12   48.96    4.19
   0  -6  12   46.70    4.16
   0  -6  12   51.74    4.21
   0  -6 -12   43.73    4.22
   0  -6 -12   46.74    4.21
   0  -6 -12   37.76    4.12
   0  -6  12   50.53    4.17
   0  -6 -12   43.75    4.18
   0  -6  12   54.74    4.07
   0   6  14   22.97    2.16
   0   6  14   26.11    2.11
   0   6 -14   15.61    2.03
   0   6  14   22.83    2.06
   0   6 -14   19.50    2.07
   0   6 -14   21.11    1.85
   0   6 -14   25.16    2.05
   0   6  14   19.60    1.96
   0  -6 -14   17.39    2.06
   0  -6  14   19.51    2.07
   0  -6 -14   19.14    2.09
   0  -6 -14   15.68    1.94
   0  -6 -14   17.93    2.08
   0  -6  14   20.39    1.98
   0  -6  14   22.97    2.13
   0   6 -16   15.69    1.73
   0   6 -16   13.78    1.81
   0   6  16   16.15    1.77
   0   6  16   15.35    1.94
   0   6  16   16.03    1.69
   0  -6  16   17.15    1.90
   0  -6 -16   10.54    1.59
   0  -6  16   16.22    1.83
   0  -6 -16   15.73    1.87
   0  -6  16   15.92    1.71
   0  -6 -16   14.70    1.81
   0   7  -1  201.55   17.15
   0   7   1  204.61   17.13
   0   7  -1  218.81   17.13
   0   7  -1  217.70   17.13
   0   7  -1  204.21   17.15
   0   7   1  194.40   17.15
   0   7   1  203.36   17.13
   0   7  -1  215.55   17.13
   0   7   1  203.09   17.15
   0   7  -1  198.47   17.15
   0   7  -1  202.09   17.16
   0   7   1  218.89   17.15
   0   7  -1  210.95   17.15
   0   7   1  214.39   17.14
   0   7   1  205.14   17.14
   0  -7   1  195.96   17.13
   0  -7   1  215.91   17.15
   0  -7  -1  218.14   17.14
   0  -7  -1  207.37   17.13
   0  -7   1  240.98   17.17
   0  -7   1  206.15   17.13
   0  -7  -1  231.55   17.16
   0  -7   1  202.82   17.15
   0  -7  -1  214.16   17.15
   0  -7  -1  209.01   17.15
   0  -7   1  201.46   17.15
   0  -7   1  194.50   17.13
   0  -7   1  216.39   17.14
   0  -7  -1  218.03   17.14
   0  -7  -1  216.04   17.14
   0   7  -3  254.36   21.02
   0   7  -3  275.83   21.01
   0   7   3  252.91   21.05
   0   7   3  231.33   21.02
   0   7   3  257.55   21.01
   0   7   3  267.29   21.01
   0   7  -3  283.02   21.02
   0   7  -3  245.58   21.04
   0   7   3  235.85   21.03
   0   7  -3  247.91   21.04
   0   7  -3  266.63   21.01
   0   7  -3  282.37   21.04
   0  -7  -3  257.47   21.03
   0  -7  -3  264.01   21.02
   0  -7   3  271.94   21.02
   0  -7  -3  242.45   21.02
   0  -7   3  236.14   21.01
   0  -7   3  265.79   21.03
   0  -7  -3  251.83   21.00
   0  -7   3  285.62   21.05
   0  -7   3  245.69   21.04
   0  -7  -3  230.45   21.03
   0  -7  -3  276.92   21.04
   0  -7  -3  258.54   21.01
   0  -7   3  266.83   21.01
   0  -7   3  238.14   21.01
   0   7   5  112.11    9.28
   0   7  -5  124.64    9.30
   0   7   5  111.74    9.29
   0   7   5  109.50    9.32
   0   7  -5  126.70    9.33
   0   7   5  104.86    9.32
   0  -7  -5  112.95    9.33
   0  -7  -5  107.81    9.29
   0  -7  -5  104.71    9.31
   0  -7   5  125.62    9.33
   0  -7   5  109.81    9.29
   0   7  -7   48.75    3.74
   0   7   7   43.68    3.69
   0   7  -7   47.43    3.66
   0   7  -7   44.22    3.68
   0   7  -7   45.76    3.70
   0   7   7   43.11    3.74
   0   7   7   39.59    3.67
   0   7   7   39.74    3.66
   0   7  -7   49.66    3.71
   0   7   7   44.05    3.73
   0   7   7   42.51    3.69
   0   7  -7   42.59    3.73
   0   7   7   42.92    3.72
   0   7  -7   48.57    3.75
   0  -7   7   46.06    3.69
   0  -7   7   44.34    3.73
   0  -7  -7   43.19    3.72
   0  -7  -7   45.74    3.68
   0  -7  -7   43.57    3.70
   0  -7   7   47.64    3.69
   0  -7  -7   42.29    3.72
   0  -7  -7   43.59    3.76
   0  -7  -7   40.83    3.68
   0  -7  -7   43.71    3.71
   0  -7   7   44.15    3.70
   0  -7   7   41.92    3.68
   0  -7   7   41.39    3.65
   0  -7   7   48.29    3.74
   0  -7  -7   43.07    3.68
   0   7   9   72.43    5.46
   0   7   9   63.24    5.48
   0   7  -9   72.14    5.40
   0   7   9   58.66    5.40
   0   7  -9   62.21    5.46
   0   7  -9   64.53    5.49
   0   7   9   62.66    5.47
   0   7   9   67.28    5.50
   0   7  -9   75.57    5.49
   0   7  -9   72.28    5.47
   0   7  -9   72.88    5.52
   0   7   9   68.76    5.44
   0  -7  -9   63.63    5.46
   0  -7   9   69.43    5.46
   0  -7  -9   60.68    5.47
   0  -7  -9   53.95    5.42
   0  -7  -9   64.27    5.41
   0  -7  -9   60.48    5.48
   0  -7   9   58.23    5.47
   0  -7   9   63.31    5.45
   0  -7  -9   62.39    5.50
   0  -7   9   73.14    5.51
   0  -7   9   65.19    5.39
   0  -7   9   66.82    5.45
   0   7 -11   14.19    1.26
   0   7  11   14.39    1.45
   0   7 -11   12.53    1.43
   0   7  11   10.28    1.27
   0   7 -11   13.26    1.44
   0   7  11   14.37    1.40
   0   7  11   13.95    1.55
   0   7 -11   18.23    1.54
   0   7 -11   14.39    1.44
   0   7  11   13.59    1.44
   0  -7  11   13.82    1.42
   0  -7 -11   10.53    1.43
   0  -7  11   13.95    1.49
   0  -7 -11   11.25    1.35
   0  -7 -11   11.97    1.33
   0  -7 -11   13.01    1.47
   0  -7  11   14.56    1.41
   0  -7  11   14.22    1.25
   0  -7  11   15.20    1.43
   0  -7 -11   11.29    1.46
   0   7  13    2.38    1.02
   0   7  13    1.19    0.84
   0   7 -13    0.65    0.86
   0   7 -13    2.07    0.99
   0   7  13    2.14    1.09
   0   7 -13    0.62    0.58
   0   7  13    1.45    0.89
   0   7 -13    1.77    0.84
   0  -7  13    1.96    0.98
   0  -7 -13    3.20    1.01
   0  -7  13    2.49    1.03
   0  -7 -13   -0.19    0.97
   0  -7 -13   -0.05    0.75
   0  -7  13    1.35    0.86
   0  -7 -13    1.31    0.94
   0  -7  13    1.74    0.57
   0   7 -15   21.59    2.12
   0   7 -15   14.54    2.03
   0   7  15   21.14    2.19
   0   7  15   21.18    2.06
   0   7  15   19.10    1.98
   0   7 -15   19.57    2.03
   0  -7  15   21.92    2.12
   0  -7 -15   15.00    1.95
   0  -7 -15   20.43    2.15
   0  -7  15   23.45    2.01
   0  -7  15   20.18    2.11
   0  -7 -15   18.09    2.10
   0   7  17    5.74    1.55
   0   7 -17    0.65    1.32
   0   7 -17    5.12    1.26
   0   7  17    5.71    1.23
   0  -7  17    4.37    1.42
   0  -7 -17    6.03    1.46
   0  -7  17    5.09    1.21
   0  -7 -17    3.77    1.18
   0   8   0  166.65   14.25
   0   8   0  161.03   14.22
   0   8   0  180.90   14.22
   0   8   0  175.95   14.22
   0   8   0  172.84   14.24
   0   8   0  179.02   14.24
   0   8   0  168.77   14.23
   0   8   0  169.18   14.24
   0  -8   0  182.91   14.24
   0  -8   0  177.88   14.23
   0  -8   0  202.09   14.26
   0  -8   0  167.42   14.24
   0  -8   0  173.80   14.21
   0  -8   0  182.01   14.23
   0  -8   0  159.00   14.22
   0   8  -2  128.72   10.68
   0   8  -2  133.37   10.64
   0   8   2  128.01   10.64
   0   8  -2  134.57   10.64
   0   8  -2  128.17   10.64
   0   8   2  119.35   10.66
   0   8   2  139.41   10.64
   0   8  -2  136.88   10.68
   0   8   2  120.12   10.67
   0   8  -2  129.72   10.67
   0   8   2  128.10   10.66
   0   8  -2  134.66   10.67
   0   8   2  125.84   10.66
   0   8  -2  117.39   10.65
   0  -8   2  129.31   10.67
   0  -8   2  133.75   10.64
   0  -8  -2  133.21   10.65
   0  -8   2  126.58   10.64
   0  -8  -2  141.56   10.67
   0  -8  -2  138.78   10.67
   0  -8   2  134.70   10.68
   0  -8  -2  133.09   10.67
   0  -8   2  134.52   10.67
   0  -8   2  141.72   10.67
   0  -8  -2  123.04   10.63
   0  -8   2  108.35   10.64
   0  -8  -2  126.81   10.64
   0  -8   2  143.99   10.66
   0  -8  -2  128.16   10.65
   0   8  -4  394.53   33.10
   0   8  -4  442.41   33.14
   0   8   4  413.73   33.10
   0   8   4  388.99   33.12
   0   8  -4  436.11   33.12
   0   8   4  402.74   33.11
   0   8   4  397.24   33.15
   0   8  -4  434.62   33.11
   0   8  -4  408.10   33.14
   0   8   4  347.40   33.12
   0   8  -4  381.44   33.11
   0  -8  -4  437.04   33.14
   0  -8   4  418.64   33.11
   0  -8  -4  407.33   33.11
   0  -8  -4  375.48   33.13
   0  -8   4  408.02   33.13
   0  -8   4  437.25   33.14
   0  -8   4  484.25   33.15
   0  -8   4  390.86   33.11
   0  -8  -4  383.13   33.10
   0  -8   4  372.07   33.11
   0   8   6  742.27   68.63
   0   8   6  831.45   68.63
   0   8   6  806.63   68.63
   0   8  -6  960.18   68.68
   0   8   6  808.06   68.67
   0   8   6  821.41   68.66
   0   8  -6  869.48   68.67
   0   8  -6  937.77   68.64
   0  -8  -6  897.58   68.66
   0  -8  -6  800.31   68.67
   0  -8   6  786.37   68.66
   0  -8   6  848.29   68.65
   0  -8  -6  852.83   68.63
   0  -8   6  852.96   68.63
   0   8   8   35.63    2.96
   0   8  -8   40.39    2.92
   0   8   8   34.88    2.96
   0   8  -8   34.67    2.99
   0   8  -8   34.82    2.95
   0   8   8   28.25    2.91
   0   8  -8   29.34    2.99
   0   8   8   27.99    3.01
   0   8   8   35.12    3.02
   0   8  -8   42.90    3.07
   0   8  -8   39.66    2.98
   0   8   8   35.21    2.99
   0  -8  -8   33.59    2.93
   0  -8  -8   32.37    2.94
   0  -8   8   37.47    2.96
   0  -8  -8   34.44    2.99
   0  -8  -8   36.26    3.01
   0  -8   8   32.36    2.96
   0  -8  -8   29.65    2.95
   0  -8   8   37.50    3.03
   0  -8  -8   33.61    3.02
   0  -8   8   35.41    2.95
   0  -8   8   34.62    2.89
   0   8 -10    6.90    0.74
   0   8 -10    9.07    0.97
   0   8  10    6.03    0.97
   0   8  10    4.77    0.75
   0   8 -10    4.42    0.88
   0   8  10    6.80    0.94
   0   8  10    6.35    1.08
   0   8 -10    5.89    0.98
   0   8  10    7.63    0.99
   0   8 -10    7.79    1.05
   0  -8  10    6.43    1.02
   0  -8 -10    5.41    0.87
   0  -8 -10    6.57    1.06
   0  -8 -10    5.87    0.86
   0  -8 -10    7.38    1.02
   0  -8  10    6.30    0.93
   0  -8  10    6.78    0.95
   0  -8 -10    5.38    0.97
   0  -8  10    6.73    0.73
   0  -8  10    6.77    0.94
   0   8  12  366.90   29.16
   0   8  12  370.72   29.19
   0   8 -12  362.51   29.23
   0   8 -12  306.38   29.18
   0   8  12  363.24   29.21
   0   8 -12  416.46   29.22
   0   8 -12  397.38   29.11
   0   8  12  358.69   29.16
   0  -8 -12  351.84   29.23
   0  -8 -12  318.62   29.16
   0  -8 -12  322.45   29.20
   0  -8 -12  272.63   29.14
   0  -8  12  396.43   29.21
   0  -8  12  361.80   29.17
   0  -8  12  372.94   29.10
   0  -8  12  337.87   29.16
   0   8 -14    1.99    1.01
   0   8 -14    1.90    1.05
   0   8  14    3.14    1.03
   0   8  14    3.10    1.19
   0   8 -14    3.22    0.97
   0   8  14    2.82    0.95
   0  -8  14    2.73    1.04
   0  -8 -14    2.79    1.10
   0  -8 -14    1.53    0.89
   0  -8 -14    1.58    1.08
   0  -8  14    3.15    0.95
   0  -8  14    3.09    1.13
   0   8 -16   23.94    2.43
   0   8 -16   14.03    2.37
   0   8  16   26.67    2.51
   0   8  16   26.05    2.38
   0   8  16   23.11    2.27
   0   8 -16   28.79    2.34
   0  -8  16   20.73    2.35
   0  -8 -16   16.14    2.22
   0  -8 -16   25.27    2.49
   0  -8  16   23.43    2.25
   0  -8  16   24.94    2.41
   0  -8 -16   20.15    2.38
   0   9  -1  249.16   19.52
   0   9  -1  239.62   19.55
   0   9  -1  233.21   19.54
   0   9   1  223.73   19.52
   0   9  -1  233.74   19.52
   0   9   1  240.23   19.51
   0   9   1  230.93   19.53
   0   9   1  236.77   19.54
   0   9   1  230.79   19.54
   0   9  -1  240.09   19.51
   0   9   1  244.14   19.52
   0   9  -1  228.27   19.54
   0   9  -1  237.37   19.55
   0   9   1  220.43   19.54
   0   9  -1  238.93   19.54
   0   9   1  232.80   19.55
   0  -9  -1  231.13   19.51
   0  -9   1  250.59   19.54
   0  -9  -1  250.44   19.54
   0  -9   1  260.07   19.53
   0  -9   1  242.46   19.52
   0  -9   1  278.50   19.56
   0  -9  -1  247.52   19.55
   0  -9   1  234.79   19.51
   0  -9   1  257.57   19.54
   0  -9  -1  248.85   19.55
   0  -9   1  235.56   19.54
   0  -9  -1  227.03   19.52
   0  -9   1  222.38   19.51
   0  -9  -1  242.89   19.53
   0  -9  -1  241.56   19.52
   0   9  -3  638.99   53.91
   0   9  -3  660.14   53.90
   0   9   3  678.12   53.90
   0   9  -3  672.54   53.91
   0   9   3  675.18   53.89
   0   9  -3  649.69   53.92
   0   9   3  658.10   53.94
   0   9   3  592.07   53.91
   0   9  -3  675.16   53.93
   0   9  -3  644.27   53.93
   0   9  -3  636.50   53.93
   0   9  -3  693.60   53.89
   0   9   3  627.57   53.91
   0  -9   3  642.56   53.90
   0  -9   3  733.22   53.91
   0  -9  -3  655.46   53.89
   0  -9  -3  650.11   53.91
   0  -9  -3  670.73   53.93
   0  -9  -3  676.13   53.92
   0  -9  -3  691.13   53.92
   0  -9   3  657.30   53.92
   0  -9   3  777.08   53.94
   0  -9   3  657.08   53.92
   0  -9  -3  667.46   53.92
   0  -9   3  656.89   53.89
   0  -9   3  607.40   53.89
   0  -9  -3  630.89   53.89
   0  -9   3  666.78   53.92
   0   9  -5 1084.76   86.57
   0   9   5 1039.71   86.56
   0   9   5 1085.43   86.55
   0   9   5 1036.55   86.55
   0   9   5 1005.77   86.59
   0   9  -5 1086.55   86.56
   0   9  -5 1189.41   86.56
   0   9  -5  993.51   86.58
   0   9  -5 1035.91   86.59
   0  -9  -5 1077.15   86.55
   0  -9  -5 1080.48   86.58
   0  -9   5 1119.32   86.56
   0  -9   5 1114.05   86.56
   0  -9  -5 1084.74   86.59
   0  -9   5 1111.46   86.59
   0  -9   5 1001.87   86.58
   0  -9  -5  938.22   86.54
   0  -9   5 1011.82   86.55
   0   9  -7   95.11    7.35
   0   9  -7   84.92    7.35
   0   9   7   94.90    7.36
   0   9   7   83.66    7.35
   0   9  -7   99.91    7.38
   0   9   7   90.80    7.37
   0   9   7   83.18    7.41
   0   9  -7  100.31    7.41
   0   9   7   88.66    7.41
   0   9   7   84.93    7.40
   0   9  -7  111.30    7.45
   0  -9  -7   77.56    7.36
   0  -9  -7   86.74    7.35
   0  -9   7   92.91    7.36
   0  -9   7   86.23    7.39
   0  -9  -7   83.60    7.40
   0  -9   7   89.58    7.40
   0  -9  -7   83.60    7.42
   0  -9  -7   83.68    7.35
   0  -9   7   90.69    7.36
   0   9  -9    8.19    1.06
   0   9  -9    9.57    1.04
   0   9   9    8.22    1.01
   0   9   9    7.61    0.88
   0   9  -9    8.01    0.98
   0   9  -9   10.37    1.09
   0   9   9    8.72    1.03
   0   9  -9    8.37    0.86
   0   9   9    8.83    1.17
   0   9   9    7.45    1.05
   0  -9  -9    7.23    1.11
   0  -9  -9    6.68    0.98
   0  -9   9    9.15    1.03
   0  -9  -9    8.18    0.96
   0  -9   9    6.28    1.00
   0  -9  -9    5.83    0.96
   0  -9   9    8.82    0.85
   0  -9   9    8.79    1.00
   0  -9  -9    8.21    1.08
   0   9  11  199.15   16.73
   0   9  11  203.03   16.76
   0   9 -11  212.25   16.75
   0   9 -11  227.33   16.68
   0   9  11  199.30   16.78
   0   9 -11  188.33   16.78
   0   9  11  209.06   16.73
   0   9 -11  238.43   16.79
   0  -9  11  232.29   16.78
   0  -9 -11  178.93   16.78
   0  -9 -11  180.84   16.72
   0  -9 -11  175.90   16.76
   0  -9  11  208.23   16.74
   0  -9  11  198.94   16.73
   0  -9 -11  168.93   16.71
   0  -9  11  210.74   16.66
   0   9  13  118.75    9.10
   0   9 -13  103.69    9.16
   0   9 -13   96.81    9.13
   0   9 -13  128.65    9.16
   0   9  13  116.99    9.17
   0   9  13  107.90    9.09
   0   9  13  110.95    9.13
   0  -9  13  112.32    9.11
   0  -9 -13   89.33    9.07
   0  -9 -13  100.16    9.19
   0  -9  13  117.25    9.10
   0  -9 -13  101.07    9.16
   0  -9  13  118.91    9.15
   0   9 -15    8.14    1.41
   0   9 -15    2.41    1.29
   0   9  15    6.20    1.23
   0   9  15    8.50    1.51
   0   9 -15    9.29    1.30
   0   9  15    8.21    1.35
   0  -9  15    7.38    1.36
   0  -9 -15   11.00    1.51
   0  -9 -15    3.92    1.20
   0  -9 -15    7.52    1.37
   0  -9  15    8.38    1.22
   0  -9  15    7.19    1.42
   0  10   0  949.39   80.35
   0  10   0  999.26   80.38
   0  10   0  973.92   80.35
   0  10   0  949.87   80.39
   0  10   0  983.35   80.38
   0  10   0  951.34   80.37
   0  10   0  980.67   80.35
   0  10   0  947.01   80.37
   0 -10   0 1025.11   80.36
   0 -10   0  975.23   80.34
   0 -10   0 1125.49   80.39
   0 -10   0 1051.29   80.36
   0 -10   0  976.47   80.37
   0 -10   0  922.54   80.35
   0 -10   0 1036.06   80.38
   0  10  -2  405.60   33.45
   0  10   2  404.98   33.47
   0  10  -2  394.02   33.47
   0  10  -2  414.35   33.50
   0  10  -2  410.93   33.46
   0  10   2  411.97   33.45
   0  10  -2  406.95   33.48
   0  10   2  402.60   33.48
   0  10  -2  413.56   33.49
   0  10   2  411.70   33.49
   0  10  -2  361.73   33.47
   0  10  -2  431.81   33.45
   0  10   2  370.76   33.47
   0  10   2  416.99   33.46
   0 -10  -2  418.54   33.46
   0 -10   2  434.00   33.48
   0 -10  -2  417.30   33.47
   0 -10   2  430.90   33.47
   0 -10   2  412.14   33.46
   0 -10   2  442.01   33.49
   0 -10  -2  444.34   33.49
   0 -10   2  428.02   33.48
   0 -10  -2  414.87   33.48
   0 -10   2  402.94   33.48
   0 -10  -2  426.82   33.48
   0 -10  -2  400.89   33.44
   0 -10   2  409.64   33.45
   0 -10   2  376.38   33.45
   0 -10  -2  392.74   33.45
   0  10  -4   49.42    4.32
   0  10  -4   47.89    4.36
   0  10   4   50.04    4.35
   0  10   4   53.70    4.40
   0  10  -4   54.85    4.34
   0  10  -4   53.24    4.32
   0  10   4   51.49    4.35
   0  10   4   55.08    4.32
   0  10  -4   50.20    4.37
   0  10  -4   55.60    4.38
   0  10  -4   58.24    4.39
   0  10   4   49.24    4.32
   0  10   4   45.52    4.35
   0  10  -4   53.95    4.35
   0 -10  -4   54.88    4.37
   0 -10   4   51.87    4.36
   0 -10  -4   50.63    4.30
   0 -10  -4   50.91    4.37
   0 -10  -4   50.30    4.34
   0 -10   4   48.65    4.33
   0 -10   4   58.30    4.35
   0 -10   4   49.28    4.38
   0 -10  -4   47.95    4.37
   0 -10   4   56.09    4.38
   0 -10   4   58.35    4.36
   0 -10  -4   49.23    4.33
   0 -10   4   51.59    4.32
   0 -10   4   50.76    4.32
   0 -10  -4   54.47    4.36
   0 -10  -4   52.63    4.32
   0  10  -6  135.81   10.48
   0  10   6  123.82   10.48
   0  10   6  127.86   10.46
   0  10   6  124.75   10.52
   0  10  -6  139.05   10.53
   0  10  -6  120.90   10.52
   0 -10  -6  122.22   10.51
   0 -10  -6  132.49   10.51
   0 -10  -6  129.92   10.47
   0 -10   6  113.90   10.51
   0 -10   6  138.35   10.53
   0 -10   6  125.99   10.47
   0  10   8  170.09   13.96
   0  10   8  181.16   13.94
   0  10   8  160.73   13.93
   0  10   8  156.99   13.99
   0  10   8  159.48   13.99
   0  10  -8  191.84   14.02
   0  10   8  175.87   14.00
   0  10  -8  180.49   13.96
   0  10  -8  184.54   13.94
   0 -10  -8  145.25   13.95
   0 -10  -8  173.37   14.02
   0 -10   8  153.07   13.97
   0 -10  -8  176.25   13.94
   0 -10   8  166.19   13.92
   0 -10   8  177.12   13.95
   0  10 -10   49.02    3.65
   0  10 -10   43.07    3.74
   0  10 -10   42.02    3.78
   0  10 -10   46.50    3.77
   0  10  10   42.55    3.81
   0  10  10   43.22    3.77
   0  10  10   42.96    3.73
   0 -10  10   40.45    3.72
   0 -10 -10   34.74    3.76
   0 -10 -10   45.18    3.81
   0 -10  10   43.16    3.73
   0 -10  10   46.36    3.79
   0 -10  10   45.48    3.64
   0 -10 -10   36.98    3.71
   0  10  12   61.85    5.12
   0  10 -12   75.18    5.22
   0  10 -12   51.60    5.13
   0  10  12   62.30    5.23
   0  10 -12   58.86    5.19
   0  10  12   65.30    5.17
   0  10 -12   70.45    5.04
   0  10  12   58.59    5.11
   0 -10  12   61.32    5.12
   0 -10  12   62.91    5.19
   0 -10 -12   54.14    5.12
   0 -10 -12   62.97    5.22
   0 -10 -12   44.97    5.10
   0 -10  12   59.62    5.12
   0 -10 -12   51.62    5.17
   0  10  14   16.90    1.90
   0  10 -14   10.28    1.85
   0  10 -14   17.96    1.94
   0  10  14   17.95    1.97
   0  10  14   16.35    1.81
   0  10 -14   22.83    1.90
   0 -10  14   17.68    1.85
   0 -10 -14   13.94    1.78
   0 -10 -14   17.38    1.93
   0 -10 -14   18.05    1.97
   0 -10  14   16.46    1.77
   0 -10  14   20.26    1.92
   0  10  16   24.92    2.58
   0  10 -16   13.38    2.43
   0  10 -16   30.05    2.43
   0  10  16   22.82    2.34
   0 -10  16   23.36    2.43
   0 -10 -16   24.85    2.51
   0 -10  16   28.86    2.35
   0 -10 -16   15.86    2.29
   0  11  -1  211.97   17.59
   0  11   1  219.20   17.64
   0  11   1  213.74   17.62
   0  11   1  202.48   17.59
   0  11  -1  211.90   17.62
   0  11  -1  221.11   17.59
   0  11  -1  203.89   17.63
   0  11   1  214.60   17.58
   0  11  -1  202.74   17.62
   0  11  -1  221.74   17.63
   0  11   1  213.46   17.62
   0  11  -1  201.13   17.62
   0  11   1  214.18   17.59
   0  11   1  188.01   17.61
   0  11   1  208.25   17.61
   0  11  -1  213.36   17.59
   0 -11  -1  213.43   17.58
   0 -11  -1  224.29   17.61
   0 -11  -1  231.13   17.60
   0 -11   1  230.39   17.62
   0 -11   1  223.72   17.61
   0 -11   1  239.04   17.64
   0 -11  -1  226.13   17.63
   0 -11   1  223.35   17.63
   0 -11  -1  196.37   17.61
   0 -11   1  217.69   17.59
   0 -11   1  204.75   17.59
   0 -11  -1  232.49   17.64
   0 -11   1  219.15   17.60
   0 -11  -1  215.43   17.59
   0  11  -3  116.45    9.99
   0  11  -3  118.77    9.97
   0  11   3  114.80    9.96
   0  11  -3  118.46    9.94
   0  11  -3  130.93    9.96
   0  11  -3  125.15    9.97
   0  11   3  129.10    9.93
   0  11  -3  118.15    9.98
   0  11   3  119.67    9.99
   0  11   3  125.15   10.01
   0  11   3  119.21    9.94
   0  11  -3  126.05    9.94
   0  11  -3  111.29    9.98
   0  11   3  113.27    9.97
   0 -11  -3  118.00    9.92
   0 -11  -3  117.68    9.97
   0 -11   3  122.85    9.97
   0 -11  -3  117.36    9.95
   0 -11  -3  113.48    9.97
   0 -11   3  145.14   10.01
   0 -11  -3  119.69    9.98
   0 -11   3  132.35    9.97
   0 -11  -3  128.25    9.97
   0 -11   3  127.39    9.97
   0 -11   3  126.18    9.94
   0 -11   3  111.40    9.98
   0 -11  -3  131.80    9.95
   0 -11  -3  116.67    9.94
   0 -11   3  106.57    9.93
   0 -11   3  112.92    9.94
   0  11  -5  295.87   24.67
   0  11   5  300.58   24.68
   0  11   5  307.46   24.71
   0  11  -5  289.78   24.65
   0  11  -5  306.35   24.67
   0  11   5  305.43   24.67
   0  11   5  284.46   24.65
   0  11   5  321.01   24.64
   0  11  -5  292.22   24.69
   0  11   5  278.98   24.68
   0  11  -5  294.36   24.70
   0  11  -5  306.00   24.71
   0  11  -5  329.73   24.65
   0  11  -5  307.42   24.68
   0 -11  -5  299.18   24.66
   0 -11  -5  295.63   24.64
   0 -11   5  333.76   24.67
   0 -11  -5  291.08   24.67
   0 -11  -5  284.41   24.68
   0 -11   5  342.94   24.71
   0 -11   5  318.89   24.68
   0 -11   5  277.56   24.68
   0 -11   5  322.70   24.70
   0 -11  -5  299.38   24.69
   0 -11  -5  305.29   24.68
   0 -11   5  302.51   24.65
   0 -11   5  287.07   24.64
   0 -11  -5  289.21   24.64
   0 -11   5  286.86   24.65
   0  11  -7  138.36   11.29
   0  11   7  128.78   11.23
   0  11   7  139.85   11.22
   0  11   7  133.77   11.29
   0  11  -7  149.20   11.30
   0  11  -7  148.63   11.24
   0 -11  -7  124.25   11.27
   0 -11  -7  136.07   11.23
   0 -11  -7  136.61   11.29
   0 -11   7  141.93   11.29
   0 -11   7  134.33   11.27
   0 -11   7  132.19   11.23
   0  11   9  126.69   11.33
   0  11  -9  131.60   11.38
   0  11  -9  156.02   11.33
   0  11   9  143.58   11.41
   0  11   9  132.29   11.37
   0  11  -9  154.04   11.43
   0  11  -9  148.36   11.36
   0  11   9  147.72   11.34
   0 -11  -9  109.08   11.35
   0 -11   9  138.96   11.35
   0 -11   9  126.58   11.38
   0 -11  -9  139.26   11.34
   0 -11   9  140.69   11.32
   0  11 -11    3.39    0.95
   0  11  11    4.61    0.76
   0  11 -11    2.29    0.84
   0  11 -11    2.74    0.88
   0  11  11    2.04    0.90
   0  11  11    5.11    1.10
   0  11 -11    4.27    0.63
   0  11  11    4.26    1.01
   0 -11  11    3.22    0.89
   0 -11 -11    2.21    1.02
   0 -11  11    3.88    1.03
   0 -11 -11    1.89    0.96
   0 -11  11    2.89    0.85
   0 -11 -11    2.93    0.84
   0 -11  11    3.92    0.61
   0  11 -13   33.75    2.89
   0  11 -13   28.59    2.83
   0  11 -13   37.59    2.86
   0  11  13   32.31    2.86
   0  11  13   33.77    2.94
   0  11  13   29.48    2.79
   0 -11  13   28.77    2.79
   0 -11 -13   20.26    2.73
   0 -11 -13   28.84    2.87
   0 -11  13   34.30    2.78
   0 -11  13   33.15    2.88
   0 -11 -13   27.08    2.88
   0  11 -15    0.16    1.19
   0  11 -15   -0.14    1.11
   0  11 -15    0.04    1.07
   0  11  15   -0.76    1.37
   0  11  15    0.33    1.06
   0  11  15   -0.84    1.17
   0 -11  15   -0.48    1.20
   0 -11 -15   -0.31    1.03
   0 -11 -15   -0.16    1.29
   0 -11  15   -0.74    1.03
   0 -11 -15   -1.25    1.18
   0 -11  15    1.77    1.26
   0  12   0  274.69   24.17
   0  12   0  291.88   24.20
   0  12   0  308.50   24.17
   0  12   0  266.34   24.20
   0  12   0  296.54   24.21
   0  12   0  286.88   24.20
   0  12   0  287.85   24.17
   0  12   0  289.80   24.22
   0 -12   0  311.34   24.20
   0 -12   0  316.74   24.20
   0 -12   0  305.88   24.18
   0 -12   0  313.03   24.22
   0 -12   0  305.47   24.21
   0 -12   0  293.57   24.16
   0 -12   0  288.98   24.17
   0  12   2  140.98   11.09
   0  12  -2  137.79   11.15
   0  12  -2  133.67   11.10
   0  12   2  134.67   11.13
   0  12  -2  146.13   11.11
   0  12   2  126.60   11.11
   0  12   2  122.50   11.12
   0  12  -2  124.40   11.12
   0  12   2  136.68   11.14
   0  12  -2  129.79   11.14
   0  12   2  122.04   11.09
   0  12   2  134.91   11.15
   0  12  -2  136.06   11.09
   0  12  -2  131.58   11.13
   0  12  -2  136.96   11.13
   0 -12  -2  130.73   11.08
   0 -12  -2  139.24   11.11
   0 -12  -2  138.93   11.11
   0 -12   2  145.75   11.14
   0 -12   2  134.05   11.12
   0 -12   2  158.52   11.16
   0 -12  -2  127.81   11.13
   0 -12   2  152.75   11.12
   0 -12  -2  136.12   11.12
   0 -12  -2  143.27   11.13
   0 -12   2  136.25   11.09
   0 -12   2  130.86   11.13
   0 -12   2  126.38   11.09
   0 -12  -2  132.03   11.09
   0 -12   2  134.77   11.10
   0  12   4  439.33   35.09
   0  12  -4  432.45   35.05
   0  12  -4  447.59   35.09
   0  12  -4  414.02   35.03
   0  12   4  396.51   35.06
   0  12   4  455.64   35.06
   0  12   4  460.87   35.02
   0  12  -4  429.43   35.08
   0  12   4  447.44   35.10
   0  12  -4  411.32   35.09
   0  12  -4  393.62   35.06
   0  12   4  389.78   35.03
   0  12  -4  454.76   35.03
   0  12   4  418.72   35.06
   0  12  -4  425.31   35.06
   0 -12  -4  407.06   35.02
   0 -12   4  417.21   35.04
   0 -12  -4  421.51   35.07
   0 -12  -4  411.78   35.04
   0 -12  -4  402.25   35.05
   0 -12   4  454.30   35.06
   0 -12  -4  441.71   35.08
   0 -12   4  447.14   35.07
   0 -12   4  464.59   35.08
   0 -12  -4  427.34   35.07
   0 -12   4  447.29   35.07
   0 -12  -4  473.83   35.07
   0 -12   4  470.60   35.09
   0 -12   4  401.31   35.02
   0 -12  -4  418.33   35.03
   0 -12   4  437.19   35.03
   0  12   6    4.75    0.83
   0  12  -6    4.85    0.95
   0  12  -6    3.59    0.77
   0  12   6    4.34    0.62
   0  12   6    3.84    0.72
   0  12  -6    4.16    0.69
   0  12   6    3.40    0.80
   0  12  -6    4.47    0.81
   0  12  -6    4.94    0.84
   0 -12  -6    4.61    0.80
   0 -12   6    4.44    0.81
   0 -12   6    4.93    0.73
   0 -12  -6    4.75    0.76
   0 -12  -6    4.66    0.63
   0 -12  -6    4.25    0.86
   0 -12   6    3.74    0.86
   0 -12   6    4.44    0.71
   0 -12   6    6.21    0.86
   0 -12  -6    2.49    0.72
   0  12   8    2.29    0.61
   0  12   8    3.75    0.62
   0  12  -8    2.93    0.75
   0  12  -8    2.81    0.84
   0 -12  -8    2.15    0.73
   0 -12  -8    3.65    0.83
   0 -12   8    2.21    0.81
   0 -12   8    2.70    0.71
   0  12 -10    4.76    0.98
   0  12 -10    5.38    0.93
   0  12  10    6.17    0.80
   0  12 -10    6.65    0.76
   0  12  10    5.02    0.98
   0  12  10    5.92    1.07
   0 -12 -10    4.88    1.00
   0 -12  10    4.51    0.96
   0 -12 -10    3.54    1.04
   0 -12  10    4.54    0.94
   0 -12  10    5.76    0.71
   0 -12 -10    3.84    0.90
   0  12 -12    1.93    0.96
   0  12 -12    1.16    0.86
   0  12 -12    0.91    0.94
   0  12  12    1.05    0.95
   0  12  12    1.10    1.02
   0 -12 -12    0.62    0.84
   0 -12  12    2.17    0.90
   0 -12  12    2.57    0.88
   0 -12 -12    1.09    1.04
   0 -12  12    1.72    1.06
   0  12  14   50.74    4.03
   0  12 -14   28.27    3.94
   0  12 -14   44.57    4.03
   0  12 -14   55.69    4.02
   0  12  14   48.99    4.08
   0  12  14   46.69    3.94
   0 -12  14   43.56    3.97
   0 -12 -14   40.28    4.02
   0 -12  14   50.11    4.04
   0 -12 -14   42.89    4.05
   0 -12  14   51.85    3.94
   0 -12 -14   30.47    3.90
   0  12 -16    0.23    1.19
   0 -12  16    0.53    1.12
   0 -12 -16    0.06    1.42
   0  13  -1  230.70   19.27
   0  13  -1  230.29   19.21
   0  13  -1  219.11   19.21
   0  13  -1  235.29   19.21
   0  13   1  237.58   19.25
   0  13   1  243.43   19.21
   0  13  -1  224.28   19.25
   0  13   1  235.24   19.25
   0  13  -1  238.04   19.26
   0  13   1  235.01   19.26
   0  13   1  234.28   19.22
   0  13  -1  229.04   19.24
   0  13   1  218.39   19.21
   0  13   1  209.27   19.24
   0  13  -1  239.45   19.25
   0  13   1  244.01   19.28
   0 -13  -1  227.54   19.20
   0 -13   1  237.49   19.24
   0 -13  -1  203.61   19.23
   0 -13   1  249.22   19.22
   0 -13   1  261.14   19.27
   0 -13  -1  237.85   19.26
   0 -13  -1  256.59   19.26
   0 -13  -1  240.71   19.23
   0 -13   1  241.76   19.20
   0 -13   1  255.93   19.26
   0 -13  -1  232.35   19.21
   0 -13   1  225.01   19.20
   0 -13  -1  256.91   19.23
   0 -13   1  239.78   19.23
   0  13  -3  111.00    9.18
   0  13  -3   99.06    9.14
   0  13  -3  112.43    9.17
   0  13  -3  105.87    9.11
   0  13  -3  119.44    9.13
   0  13   3  117.67    9.10
   0  13  -3  114.27    9.15
   0  13   3   99.15    9.14
   0  13   3  108.47    9.17
   0  13   3  122.29    9.20
   0  13   3  118.81    9.16
   0  13   3  112.10    9.15
   0  13  -3  110.62    9.10
   0  13  -3  102.01    9.16
   0  13   3  103.42    9.11
   0 -13  -3  123.08    9.13
   0 -13   3  118.91    9.11
   0 -13   3  116.75    9.15
   0 -13  -3  106.22    9.14
   0 -13   3  114.95    9.16
   0 -13   3  118.71    9.18
   0 -13  -3  110.73    9.16
   0 -13   3  115.60    9.14
   0 -13  -3  107.17    9.16
   0 -13  -3  100.26    9.09
   0 -13  -3  112.38    9.15
   0 -13   3  106.21    9.15
   0 -13   3  103.11    9.10
   0 -13  -3  107.53    9.11
   0 -13  -3  112.89    9.14
   0 -13   3  107.40    9.11
   0  13   5  108.12    8.19
   0  13   5   89.50    8.29
   0  13  -5   96.65    8.27
   0  13  -5   99.61    8.23
   0  13   5  110.08    8.24
   0  13   5  100.51    8.28
   0  13  -5  102.28    8.28
   0  13   5   93.68    8.23
   0  13  -5  100.27    8.20
   0  13  -5  104.65    8.23
   0  13  -5  102.17    8.28
   0 -13  -5   94.23    8.18
   0 -13  -5   95.88    8.25
   0 -13  -5   90.70    8.26
   0 -13   5  104.96    8.23
   0 -13   5  102.96    8.21
   0 -13   5   90.32    8.26
   0 -13  -5   96.96    8.27
   0 -13   5   92.20    8.25
   0 -13  -5   93.87    8.22
   0 -13  -5  101.01    8.22
   0 -13   5   95.31    8.19
   0 -13   5  112.77    8.26
   0  13  -7   14.15    1.73
   0  13  -7   20.23    1.65
   0  13   7   19.71    1.60
   0  13  -7   17.04    1.69
   0  13   7   15.06    1.63
   0 -13   7   16.38    1.72
   0 -13  -7   13.44    1.67
   0 -13  -7   17.39    1.73
   0 -13   7   16.51    1.62
   0 -13  -7   20.21    1.68
   0 -13  -7   18.46    1.60
   0 -13   7   20.09    1.67
   0  13   9   16.55    1.50
   0  13  -9   17.56    1.69
   0  13  -9   17.38    1.50
   0 -13  -9   15.24    1.65
   0 -13  -9   15.77    1.50
   0 -13   9   15.42    1.64
   0 -13   9   14.19    1.45
   0  13 -11    1.42    0.94
   0  13 -11    1.81    0.88
   0  13 -11    1.26    1.01
   0  13  11    1.73    0.92
   0  13  11    0.92    1.00
   0 -13 -11    3.06    1.09
   0 -13  11    1.44    0.87
   0 -13 -11    1.52    0.86
   0 -13  11    1.16    0.85
   0 -13 -11    2.22    0.94
   0  13 -13   15.71    1.74
   0  13 -13   11.56    1.61
   0  13 -13   20.47    1.73
   0  13  13   15.71    1.75
   0  13  13   14.24    1.66
   0 -13 -13   14.46    1.68
   0 -13  13   11.01    1.61
   0 -13 -13   10.93    1.62
   0 -13  13   15.26    1.61
   0 -13 -13   11.53    1.76
   0 -13  13   14.95    1.74
   0  13 -15   27.33    2.42
   0 -13  15   23.26    2.31
   0  14   0  298.32   25.45
   0  14   0  319.94   25.45
   0  14   0  307.67   25.48
   0  14   0  318.12   25.50
   0  14   0  315.95   25.49
   0  14   0  287.57   25.44
   0  14   0  296.10   25.48
   0  14   0  299.84   25.51
   0 -14   0  298.61   25.43
   0 -14   0  328.97   25.46
   0 -14   0  298.71   25.48
   0 -14   0  337.25   25.51
   0 -14   0  333.61   25.49
   0 -14   0  326.93   25.47
   0 -14   0  316.81   25.44
   0  14  -2  123.00   10.32
   0  14   2  113.43   10.28
   0  14  -2  131.97   10.30
   0  14  -2  113.22   10.25
   0  14  -2  131.05   10.27
   0  14   2  127.92   10.29
   0  14   2  125.91   10.24
   0  14   2  130.68   10.30
   0  14  -2  132.77   10.31
   0  14   2  126.05   10.29
   0  14   2  112.46   10.24
   0  14  -2  119.09   10.29
   0  14  -2  113.39   10.29
   0  14   2  132.35   10.33
   0  14  -2  120.21   10.24
   0 -14  -2  129.22   10.28
   0 -14   2  124.35   10.24
   0 -14   2  133.83   10.28
   0 -14   2  127.69   10.29
   0 -14  -2  120.03   10.28
   0 -14  -2  124.33   10.30
   0 -14   2  119.43   10.31
   0 -14   2  131.80   10.30
   0 -14  -2  139.51   10.30
   0 -14  -2  118.30   10.23
   0 -14   2  130.29   10.29
   0 -14  -2  132.52   10.27
   0 -14   2  122.67   10.24
   0 -14  -2  121.52   10.24
   0 -14   2  124.11   10.25
   0  14   4    0.72    0.79
   0  14  -4    0.29    0.52
   0  14  -4    0.69    0.81
   0  14   4    1.03    0.48
   0  14  -4    0.67    0.62
   0  14   4    0.04    0.69
   0  14   4    0.85    0.81
   0  14  -4   -0.71    0.71
   0  14  -4   -0.26    0.75
   0  14  -4    0.61    0.72
   0  14   4   -0.02    0.70
   0 -14   4   -0.09    0.66
   0 -14   4   -0.19    0.73
   0 -14  -4    0.47    0.46
   0 -14   4   -0.03    0.53
   0 -14  -4    0.21    0.73
   0 -14   4    0.03    0.81
   0 -14   4    0.46    0.74
   0 -14  -4    0.62    0.65
   0 -14  -4    0.41    0.64
   0 -14  -4    0.52    0.78
   0 -14   4    0.35    0.53
   0 -14  -4   -0.05    0.69
   0  14  -6   30.46    2.84
   0  14   6   35.41    2.71
   0  14  -6   30.54    2.85
   0  14   6   31.03    2.77
   0  14  -6   31.50    2.73
   0  14  -6   34.14    2.80
   0  14  -6   32.44    2.77
   0  14   6   30.09    2.81
   0  14   6   29.77    2.85
   0 -14   6   33.75    2.81
   0 -14  -6   32.28    2.77
   0 -14   6   34.79    2.79
   0 -14   6   31.91    2.76
   0 -14  -6   32.15    2.81
   0 -14  -6   30.53    2.69
   0 -14  -6   26.96    2.77
   0 -14   6   33.33    2.86
   0 -14   6   32.23    2.72
   0 -14  -6   26.57    2.83
   0  14  -8   55.07    4.23
   0  14  -8   41.02    4.17
   0  14   8   54.33    4.10
   0 -14  -8   46.03    4.20
   0 -14   8   43.72    4.15
   0 -14   8   52.24    4.20
   0 -14  -8   48.57    4.09
   0 -14   8   50.34    4.20
   0  14 -10   11.53    1.36
   0  14  10    8.16    1.32
   0  14  10   11.47    1.42
   0 -14  10    9.90    1.27
   0 -14 -10    9.92    1.36
   0  14  12    7.41    1.24
   0  14 -12    5.97    1.15
   0  14 -12    7.20    1.27
   0  14  12    7.58    1.31
   0  14 -12    8.62    1.24
   0 -14  12    6.02    1.16
   0 -14 -12    6.60    1.33
   0 -14 -12    6.28    1.18
   0 -14  12    7.72    1.18
   0 -14 -12    7.66    1.26
   0  14 -14    3.35    1.20
   0  14 -14    2.90    1.20
   0  14 -14    2.01    1.23
   0  14  14    3.14    1.23
   0  14  14    3.05    1.30
   0 -14 -14    3.07    1.24
   0 -14  14    4.08    1.25
   0 -14 -14    2.95    1.32
   0 -14 -14    1.50    1.16
   0 -14  14    4.94    1.13
   0 -14  14    4.95    1.33
   0  15  -1   74.25    6.55
   0  15  -1   72.54    6.54
   0  15   1   73.68    6.56
   0  15  -1   85.23    6.63
   0  15   1   81.00    6.54
   0  15  -1   80.55    6.56
   0  15  -1   78.33    6.64
   0  15  -1   79.92    6.61
   0  15   1   83.35    6.62
   0  15   1   70.17    6.54
   0  15   1   82.23    6.63
   0  15   1   81.71    6.61
   0 -15   1   83.20    6.57
   0 -15  -1   78.12    6.59
   0 -15  -1   74.11    6.53
   0 -15   1   83.49    6.59
   0 -15   1   75.20    6.62
   0 -15  -1   79.98    6.63
   0 -15  -1   87.23    6.58
   0 -15   1   78.30    6.54
   0 -15   1   79.81    6.54
   0 -15   1   83.59    6.60
   0 -15  -1   80.87    6.55
   0 -15  -1   81.32    6.59
   0  15  -3    2.34    0.75
   0  15  -3    2.93    0.69
   0  15  -3    1.94    0.84
   0  15   3    2.92    0.56
   0  15  -3    2.38    0.58
   0  15   3    3.33    0.79
   0  15   3    2.82    0.84
   0  15  -3    3.07    0.80
   0  15   3    3.13    0.87
   0 -15  -3    3.50    0.78
   0 -15  -3    2.19    0.54
   0 -15   3    2.50    0.80
   0 -15   3    2.95    0.63
   0 -15   3    3.02    0.77
   0 -15  -3    4.38    0.74
   0 -15  -3    2.93    0.74
   0 -15  -3    2.15    0.83
   0 -15   3    2.45    0.61
   0 -15   3    2.27    0.88
   0  15  -5  114.45    9.09
   0  15  -5  116.06    9.04
   0  15   5  114.19    9.10
   0  15   5  109.71    9.04
   0  15  -5  110.59    8.99
   0  15   5  120.28    8.98
   0  15   5  101.95    9.04
   0  15  -5  121.24    9.05
   0  15  -5  113.27    9.09
   0 -15  -5  105.83    9.02
   0 -15   5  106.80    9.05
   0 -15  -5  106.55    9.05
   0 -15   5  107.08    9.00
   0 -15  -5  102.77    9.07
   0 -15  -5   97.79    8.97
   0 -15   5  119.24    9.04
   0 -15   5  106.70    8.98
   0 -15  -5   95.19    9.03
   0 -15   5  113.34    9.08
   0  15   7    4.46    0.66
   0  15  -7    6.05    0.96
   0  15  -7    4.09    0.88
   0  15  -7    4.45    1.00
   0  15   7    2.52    0.93
   0 -15  -7    3.82    0.65
   0 -15   7    2.89    0.90
   0 -15   7    3.81    0.82
   0 -15  -7    3.32    1.04
   0 -15   7    4.78    1.01
   0 -15  -7    3.36    0.88
   0 -15  -7    3.52    0.92
   0  15  -9   38.20    3.37
   0  15  -9   43.75    3.45
   0 -15  -9   35.21    3.41
   0 -15   9   39.70    3.40
   0 -15   9   35.43    3.38
   0 -15   9   38.66    3.35
   0  15  11    7.35    1.31
   0  15 -11    7.23    1.21
   0  15  11    6.37    1.23
   0 -15 -11    7.03    1.22
   0 -15  11    6.88    1.14
   0 -15 -11    5.32    1.13
   0  15 -13    1.84    1.10
   0  15 -13    0.33    0.99
   0  15 -13    1.81    1.17
   0  15  13    0.81    1.17
   0  15  13    0.90    1.24
   0 -15 -13   -0.09    1.23
   0 -15  13   -0.23    1.06
   0 -15 -13    0.03    1.04
   0 -15  13    1.57    1.05
   0 -15 -13    0.41    1.14
   0 -15  15   10.68    1.55
   0  16   0  229.62   19.84
   0  16   0  254.39   19.90
   0  16   0  251.31   19.84
   0  16   0  253.89   19.89
   0  16   0  215.13   19.82
   0  16   0  252.83   19.91
   0 -16   0  260.77   19.85
   0 -16   0  241.82   19.87
   0 -16   0  232.42   19.82
   0 -16   0  250.67   19.91
   0 -16   0  233.42   19.86
   0 -16   0  249.63   19.83
   0  16   2    0.24    0.73
   0  16  -2   -0.02    0.62
   0  16   2    1.13    0.87
   0  16   2   -0.08    0.52
   0  16  -2   -0.62    0.56
   0  16  -2   -0.59    0.80
   0  16  -2   -0.25    0.78
   0  16   2    0.08    0.82
   0  16  -2   -0.21    0.85
   0 -16   2   -0.81    0.75
   0 -16   2    0.35    0.54
   0 -16   2    0.10    0.74
   0 -16  -2   -0.67    0.50
   0 -16  -2    0.07    0.73
   0 -16  -2   -0.34    0.65
   0 -16  -2    0.54    0.73
   0 -16  -2    0.65    0.85
   0 -16   2    0.03    0.57
   0 -16   2   -0.14    0.86
   0  16  -4    1.12    0.56
   0  16   4    0.82    0.80
   0  16   4    0.36    0.83
   0  16   4    0.89    0.54
   0  16  -4    0.94    0.68
   0  16   4    1.36    0.82
   0  16  -4    0.87    0.80
   0  16  -4    0.14    0.81
   0  16   4    1.69    0.89
   0  16  -4    0.73    0.90
   0 -16  -4    1.51    0.76
   0 -16   4    0.78    0.84
   0 -16   4    0.50    0.77
   0 -16   4    1.03    0.62
   0 -16  -4    0.06    0.87
   0 -16  -4    0.69    0.78
   0 -16   4    0.50    0.60
   0 -16  -4    0.78    0.74
   0 -16  -4    1.21    0.51
   0 -16   4    0.30    0.92
   0  16   6    9.89    1.42
   0  16  -6   12.87    1.32
   0  16   6   13.10    1.14
   0  16  -6   10.82    1.32
   0  16  -6   12.47    1.39
   0  16   6   11.82    1.40
   0  16  -6   12.82    1.42
   0 -16  -6   10.48    1.33
   0 -16   6   13.21    1.36
   0 -16  -6    8.68    1.30
   0 -16   6   10.65    1.46
   0 -16  -6    8.62    1.40
   0 -16   6   10.61    1.24
   0 -16  -6   10.67    1.12
   0 -16   6   14.16    1.37
   0  16  -8   41.24    3.72
   0  16  -8   44.56    3.67
   0  16   8   41.96    3.69
   0  16  -8   52.02    3.73
   0 -16   8   42.27    3.62
   0 -16  -8   41.84    3.69
   0 -16   8   48.21    3.71
   0 -16  -8   42.20    3.54
   0 -16  -8   38.22    3.72
   0 -16   8   41.87    3.68
   0 -16  -8   29.85    3.62
   0  16 -10  105.58    7.54
   0 -16 -10   79.00    7.47
   0 -16  10   94.06    7.46
   0 -16  10   81.68    7.42
   0  16  12    1.54    1.17
   0  16  12    0.49    1.24
   0  16 -12    0.40    0.95
   0  16 -12    1.32    1.05
   0 -16 -12    0.24    1.12
   0 -16 -12   -0.25    1.07
   0 -16  12    0.63    1.02
   0  16 -14    1.23    1.24
   0 -16  14    1.67    1.13
   0 -16 -14    3.15    1.30
   0  17   1  240.52   19.71
   0  17   1  261.10   19.70
   0  17  -1  255.07   19.72
   0  17  -1  258.08   19.80
   0  17  -1  214.24   19.69
   0  17   1  258.84   19.77
   0  17  -1  268.13   19.79
   0  17   1  247.43   19.79
   0  17  -1  265.93   19.77
   0  17   1  253.89   19.77
   0 -17  -1  213.92   19.67
   0 -17   1  235.91   19.74
   0 -17   1  223.38   19.73
   0 -17  -1  239.54   19.74
   0 -17  -1  230.91   19.77
   0 -17  -1  267.59   19.72
   0 -17   1  240.72   19.77
   0 -17  -1  232.36   19.73
   0 -17   1  216.83   19.68
   0 -17   1  248.27   19.69
   0  17   3    2.51    0.95
   0  17  -3    3.38    0.96
   0  17  -3    2.35    0.75
   0  17   3    2.06    0.58
   0  17   3    3.15    0.96
   0  17  -3    1.36    0.84
   0  17  -3    2.57    0.62
   0  17  -3    3.44    0.92
   0 -17   3    2.53    0.84
   0 -17   3    2.21    0.87
   0 -17  -3    1.66    0.81
   0 -17  -3    1.83    0.90
   0 -17  -3    1.71    0.55
   0 -17   3    2.12    0.64
   0 -17   3    1.90    0.95
   0 -17   3    2.61    0.64
   0 -17  -3    3.29    0.80
   0  17   5   -0.14    0.95
   0  17  -5    0.30    0.87
   0  17   5   -0.28    0.55
   0  17  -5    0.25    0.80
   0  17   5   -0.86    0.88
   0  17  -5    0.52    0.88
   0  17   5   -0.58    0.89
   0  17  -5   -0.48    0.95
   0 -17   5   -0.64    0.86
   0 -17  -5   -0.03    0.83
   0 -17  -5   -0.52    0.88
   0 -17   5   -0.38    0.96
   0 -17   5    0.46    0.67
   0 -17  -5   -0.04    0.54
   0 -17  -5    0.49    0.82
   0 -17   5   -0.78    0.92
   0  17   7   82.51    6.64
   0  17   7   87.37    6.69
   0  17  -7   76.86    6.61
   0  17   7   90.10    6.51
   0  17  -7   84.77    6.67
   0  17  -7   81.03    6.67
   0 -17   7   74.53    6.56
   0 -17   7   82.14    6.62
   0 -17  -7   63.94    6.58
   0 -17   7   81.14    6.66
   0 -17  -7   82.40    6.63
   0 -17  -7   70.62    6.65
   0 -17  -7   69.22    6.50
   0  17  -9  172.46   12.52
   0  17  -9  143.17   12.44
   0  17   9  151.52   12.45
   0  17  -9  188.20   12.51
   0 -17   9  142.38   12.39
   0 -17   9  157.91   12.45
   0 -17  -9  110.57   12.39
   0 -17   9  161.19   12.45
   0 -17  -9  160.08   12.46
   0 -17  -9  136.62   12.48
   0  17 -11   12.93    1.51
   0 -17 -11   10.72    1.48
   0 -17  11    7.58    1.35
   0  17 -13    2.26    1.18
   0 -17  13    2.37    1.18
   0 -17 -13    2.35    1.29
   0  18   0  248.96   19.07
   0  18   0  255.64   18.98
   0  18   0  266.62   19.06
   0  18   0  247.17   19.05
   0 -18   0  223.54   19.01
   0 -18   0  223.57   19.04
   0 -18   0  209.80   18.95
   0 -18   0  205.55   18.99
   0  18   2   13.36    1.45
   0  18   2   12.30    1.50
   0  18  -2   11.96    1.50
   0  18   2   13.63    1.26
   0  18  -2   14.71    1.35
   0  18  -2   13.27    1.46
   0  18   2   11.62    1.49
   0  18  -2   14.88    1.48
   0 -18   2   10.94    1.40
   0 -18  -2   15.66    1.37
   0 -18  -2   13.03    1.42
   0 -18   2   11.59    1.51
   0 -18  -2   12.39    1.49
   0 -18   2   12.44    1.27
   0 -18  -2   11.48    1.22
   0 -18   2   13.10    1.42
   0 -18  -2    9.98    1.39
   0  18  -4   14.25    1.53
   0  18   4   14.24    1.53
   0  18  -4    9.88    1.34
   0  18   4   12.65    1.22
   0  18  -4   15.21    1.48
   0  18   4   13.83    1.44
   0  18   4   12.81    1.47
   0  18  -4   16.10    1.46
   0 -18   4   12.06    1.41
   0 -18  -4   12.99    1.40
   0 -18   4   13.93    1.52
   0 -18  -4   11.52    1.51
   0 -18  -4   10.44    1.18
   0 -18   4    9.90    1.25
   0 -18   4   14.73    1.45
   0 -18  -4    9.59    1.37
   0  18   6   82.84    6.57
   0  18  -6   79.56    6.56
   0  18   6   84.64    6.40
   0  18  -6   70.02    6.48
   0  18  -6   84.67    6.57
   0  18   6   90.15    6.54
   0  18   6   76.98    6.52
   0  18  -6   84.49    6.49
   0 -18   6   79.00    6.50
   0 -18  -6   81.60    6.52
   0 -18  -6   68.29    6.54
   0 -18   6   77.63    6.54
   0 -18  -6   68.67    6.38
   0 -18   6   77.47    6.46
   0 -18  -6   57.41    6.47
   0 -18   6   83.12    6.49
   0  18  -8   52.85    3.96
   0  18  -8   35.60    3.83
   0  18   8   48.36    3.91
   0  18   8   54.64    3.98
   0 -18   8   40.72    3.79
   0 -18  -8   31.77    3.83
   0 -18  -8   43.56    3.94
   0 -18   8   49.00    3.89
   0 -18  -8   45.82    3.87
   0  18 -10   14.83    2.00
   0  18 -10   20.96    2.16
   0  18 -10   23.09    2.16
   0  18  10   22.06    2.12
   0 -18  10   18.00    2.01
   0 -18 -10   22.92    2.11
   0 -18 -10   15.79    2.02
   0 -18  10   26.97    2.11
   0 -18  10   19.18    2.09
   0 -18 -10   16.69    2.21
   0  18 -12    4.36    1.28
   0 -18  12    3.24    1.15
   0 -18 -12    5.25    1.31
   0  19  -1    1.11    1.04
   0  19   1    2.15    1.08
   0  19   1    2.76    0.74
   0  19  -1    2.98    0.76
   0  19   1    3.67    0.97
   0  19  -1    3.43    0.96
   0  19  -1    2.99    1.03
   0  19   1    3.96    1.02
   0 -19   1    2.69    0.88
   0 -19  -1    3.06    0.90
   0 -19  -1    4.09    1.07
   0 -19   1    2.68    1.05
   0 -19   1    2.10    0.67
   0 -19  -1    2.32    0.63
   0 -19  -1    2.79    0.93
   0 -19   1    2.02    0.92
   0  19   3  195.31   13.74
   0  19  -3  182.67   13.72
   0  19   3  179.23   13.59
   0  19  -3  155.15   13.63
   0  19  -3  187.93   13.71
   0  19   3  190.49   13.70
   0  19  -3  186.12   13.69
   0  19   3  168.91   13.68
   0 -19   3  168.22   13.66
   0 -19  -3  169.78   13.67
   0 -19   3  169.93   13.69
   0 -19  -3  151.19   13.69
   0 -19   3  151.53   13.59
   0 -19  -3  148.10   13.57
   0 -19   3  156.83   13.64
   0 -19  -3  138.22   13.63
   0  19   5  245.36   18.58
   0  19  -5  232.54   18.55
   0  19   5  245.57   18.43
   0  19  -5  223.10   18.50
   0  19  -5  246.67   18.57
   0  19   5  259.41   18.55
   0  19  -5  256.63   18.51
   0  19   5  222.70   18.52
   0 -19   5  227.34   18.51
   0 -19  -5  212.82   18.50
   0 -19  -5  211.30   18.54
   0 -19   5  249.72   18.56
   0 -19  -5  205.28   18.41
   0 -19   5  203.92   18.45
   0 -19   5  236.00   18.49
   0 -19  -5  172.49   18.47
   0  19   7    0.79    1.04
   0  19  -7    1.45    0.89
   0  19  -7    1.49    1.03
   0  19  -7    2.94    1.07
   0  19   7    1.15    1.13
   0 -19   7    1.45    0.84
   0 -19   7    1.73    1.10
   0 -19  -7    0.76    1.09
   0 -19  -7    1.62    0.97
   0 -19  -7    0.58    0.95
   0 -19   7    0.94    1.00
   0  19  -9    2.84    1.12
   0  19  -9    1.36    0.96
   0  19  -9    1.85    1.11
   0  19   9    2.43    1.19
   0  19   9    2.52    1.31
   0 -19  -9    2.67    1.11
   0 -19   9    1.01    0.95
   0 -19  -9    0.62    1.21
   0 -19  -9    2.03    1.08
   0 -19   9    1.83    1.02
   0 -19   9    2.72    1.08
   0  19 -11    1.84    1.13
   0  19 -11    5.93    1.32
   0  19 -11    6.36    1.36
   0 -19 -11    3.75    1.28
   0 -19 -11    3.80    1.31
   0 -19  11    5.70    1.33
   0 -19  11    6.38    1.23
   0 -19  11    2.49    1.19
   0  20   0    0.67    1.07
   0  20   0    1.43    0.73
   0  20   0    1.18    0.91
   0  20   0   -0.48    1.07
   0 -20   0    1.19    0.91
   0 -20   0   -0.07    1.04
   0 -20   0    1.02    0.63
   0 -20   0    0.92    0.89
   0  20   2    3.89    1.12
   0  20  -2    2.62    1.09
   0  20  -2    2.77    0.84
   0  20   2    1.86    0.73
   0  20  -2    2.85    0.99
   0  20   2    3.25    1.02
   0  20   2    3.42    1.12
   0  20  -2    4.71    1.10
   0 -20  -2    4.43    0.99
   0 -20   2    2.31    1.00
   0 -20   2    3.77    1.12
   0 -20  -2    2.89    1.12
   0 -20  -2    2.57    0.67
   0 -20   2    1.59    0.74
   0 -20  -2    2.88    1.00
   0 -20   2    3.64    1.01
   0  20  -4   40.59    3.30
   0  20   4   35.25    3.29
   0  20   4   40.70    3.05
   0  20  -4   34.88    3.13
   0  20  -4   40.74    3.27
   0  20   4   43.17    3.24
   0  20  -4   41.90    3.21
   0  20   4   38.63    3.24
   0 -20   4   33.42    3.17
   0 -20  -4   35.50    3.18
   0 -20   4   41.39    3.28
   0 -20  -4   28.32    3.23
   0 -20   4   31.40    3.07
   0 -20  -4   30.14    3.01
   0 -20   4   35.60    3.18
   0 -20  -4   26.03    3.15
   0  20   6   29.50    2.52
   0  20  -6   18.64    2.43
   0  20  -6   35.33    2.63
   0  20  -6   29.67    2.58
   0  20   6   32.76    2.65
   0  20   6   26.93    2.55
   0 -20   6   22.46    2.38
   0 -20  -6   25.82    2.60
   0 -20   6   27.86    2.56
   0 -20  -6   21.69    2.48
   0 -20  -6   26.99    2.49
   0 -20   6   23.80    2.47
   0  20  -8   32.26    2.75
   0  20  -8   23.89    2.60
   0  20  -8   35.10    2.77
   0  20   8   29.26    2.70
   0  20   8   34.24    2.81
   0 -20   8   23.96    2.54
   0 -20  -8   24.40    2.73
   0 -20   8   30.18    2.71
   0 -20  -8   22.53    2.65
   0 -20   8   25.45    2.66
   0 -20  -8   30.14    2.67
   0  20 -10    1.11    1.22
   0  20 -10   -0.16    1.03
   0  20 -10   -0.42    1.22
   0  20  10    0.39    1.34
   0  20  10    0.16    1.23
   0 -20 -10    0.05    1.30
   0 -20  10   -0.33    1.07
   0 -20 -10    0.74    1.19
   0 -20  10    0.12    1.10
   0 -20  10    0.90    1.17
   0 -20 -10    0.73    1.20
   0 -20  12   24.54    2.78
   0 -20 -12   27.51    2.89
   0  21  -1   -0.33    1.12
   0  21   1    0.96    1.14
   0  21  -1    0.81    0.77
   0  21   1    0.02    0.75
   0  21   1    0.26    0.96
   0  21  -1    0.95    1.00
   0  21  -1    0.25    1.10
   0  21   1    0.74    1.12
   0 -21  -1    3.27    1.02
   0 -21   1    1.14    0.97
   0 -21  -1    0.35    1.09
   0 -21   1   -0.86    1.08
   0 -21  -1    0.89    0.65
   0 -21   1    1.19    0.69
   0 -21  -1    0.29    0.97
   0 -21   1    1.52    0.99
   0  21  -3   52.96    4.17
   0  21   3   54.46    4.19
   0  21   3   49.92    3.96
   0  21  -3   46.67    4.03
   0  21  -3   54.70    4.16
   0  21   3   57.40    4.13
   0  21   3   50.56    4.14
   0  21  -3   53.45    4.13
   0 -21   3   44.87    4.06
   0 -21  -3   50.01    4.07
   0 -21   3   46.43    4.15
   0 -21  -3   44.29    4.13
   0 -21  -3   41.91    3.92
   0 -21   3   38.48    3.95
   0 -21   3   43.76    4.07
   0 -21  -3   34.09    4.03
   0  21   5    1.91    1.06
   0  21  -5    1.61    0.92
   0  21  -5    2.22    1.11
   0  21   5    1.44    1.20
   0  21  -5    1.42    1.14
   0  21   5    1.40    1.17
   0 -21   5    1.57    0.86
   0 -21   5    0.89    1.12
   0 -21  -5    0.29    1.18
   0 -21  -5   -0.33    1.06
   0 -21  -5    1.52    1.02
   0 -21   5    0.89    1.03
   0  21   7    8.40    1.32
   0  21  -7    3.25    1.14
   0  21  -7    6.05    1.31
   0  21   7    8.89    1.50
   0  21  -7    8.01    1.36
   0  21   7    7.64    1.41
   0 -21   7    5.16    1.07
   0 -21   7    5.91    1.39
   0 -21  -7    5.74    1.40
   0 -21  -7    4.46    1.30
   0 -21  -7    9.11    1.29
   0 -21   7    7.33    1.33
   0  21  -9    0.58    1.22
   0  21  -9    0.24    1.04
   0  21  -9    0.47    1.20
   0  21   9    1.76    1.30
   0  21   9   -0.43    1.28
   0 -21   9    0.34    1.05
   0 -21   9   -0.44    1.15
   0 -21  -9    1.13    1.21
   0 -21  -9    0.72    1.26
   0 -21   9    0.59    1.17
   0 -21  -9    0.92    1.26
   0  21 -11   -1.20    1.37
   0 -21  11    0.75    1.21
   0 -21 -11    0.22    1.31
   0  22   0    0.49    1.19
   0  22   0    0.64    0.81
   0  22   0    0.52    1.03
   0  22   0    1.08    1.16
   0 -22   0    0.57    1.00
   0 -22   0   -1.71    1.16
   0 -22   0    0.61    0.68
   0 -22   0    0.63    1.03
   0  22   2   13.92    1.74
   0  22  -2   15.49    1.73
   0  22  -2   11.87    1.47
   0  22   2   13.78    1.38
   0  22   2   16.41    1.65
   0  22  -2   14.68    1.65
   0  22   2   14.98    1.74
   0  22  -2   14.80    1.69
   0 -22  -2   10.25    1.55
   0 -22   2   13.15    1.57
   0 -22   2   15.54    1.73
   0 -22  -2   12.89    1.72
   0 -22   2   11.67    1.35
   0 -22  -2   12.03    1.31
   0 -22   2   11.06    1.58
   0 -22  -2   10.43    1.58
   0  22   4   69.55    4.90
   0  22  -4   43.63    4.76
   0  22  -4   70.99    4.96
   0  22  -4   60.94    4.94
   0  22   4   66.63    4.96
   0  22   4   60.20    4.92
   0 -22   4   48.69    4.72
   0 -22   4   62.20    4.93
   0 -22  -4   52.44    4.92
   0 -22  -4   43.08    4.81
   0 -22  -4   55.78    4.84
   0 -22   4   55.57    4.83
   0  22   6   15.99    1.73
   0  22  -6   11.05    1.59
   0  22  -6   15.22    1.81
   0  22  -6   16.36    1.84
   0  22   6   15.23    1.89
   0  22   6   17.78    1.86
   0 -22   6   13.03    1.56
   0 -22   6   14.67    1.83
   0 -22  -6   13.38    1.83
   0 -22  -6   10.45    1.66
   0 -22  -6   13.43    1.68
   0 -22   6   12.62    1.69
   0  22  -8    0.21    1.22
   0  22  -8    0.39    1.07
   0  22   8    0.84    1.17
   0  22   8   -0.77    1.35
   0  22   8    0.98    1.34
   0  22  -8   -1.29    1.24
   0 -22   8   -0.49    1.02
   0 -22  -8    0.78    1.33
   0 -22   8    1.47    1.28
   0 -22  -8    0.36    1.22
   0 -22   8   -0.60    1.19
   0 -22  -8   -0.72    1.18
   0  22  10    3.62    1.29
   0  22 -10    2.30    1.33
   0 -22  10    4.57    1.31
   0 -22 -10    1.82    1.32
   0  23  -1    8.62    1.49
   0  23   1    8.59    1.51
   0  23   1    7.32    1.10
   0  23  -1    8.26    1.17
   0  23   1   11.45    1.40
   0  23  -1   10.31    1.39
   0  23   1   11.07    1.54
   0  23  -1    8.69    1.48
   0 -23   1    8.39    1.33
   0 -23  -1    6.12    1.30
   0 -23   1    5.58    1.41
   0 -23  -1    8.23    1.47
   0 -23   1    6.86    1.05
   0 -23  -1    7.13    1.02
   0 -23   1    7.09    1.35
   0 -23  -1    7.64    1.33
   0  23   3   34.62    2.74
   0  23  -3   24.64    2.60
   0  23  -3   34.07    2.78
   0  23   3   33.36    2.85
   0  23  -3   32.49    2.84
   0  23   3   32.18    2.83
   0 -23   3   22.18    2.53
   0 -23   3   31.33    2.82
   0 -23  -3   25.29    2.79
   0 -23  -3   23.95    2.69
   0 -23   3   26.77    2.67
   0 -23  -3   26.40    2.71
   0  23  -5   61.69    4.59
   0  23  -5   37.31    4.41
   0  23   5   60.84    4.52
   0  23   5   63.73    4.63
   0  23  -5   60.46    4.57
   0  23   5   53.70    4.57
   0 -23   5   45.51    4.37
   0 -23  -5   46.07    4.55
   0 -23   5   57.40    4.55
   0 -23  -5   34.99    4.45
   0 -23   5   49.81    4.47
   0 -23  -5   50.88    4.48
   0  23  -7    2.84    1.33
   0  23  -7    1.70    1.16
   0  23   7    4.16    1.26
   0  23   7    2.10    1.45
   0  23  -7    4.39    1.37
   0  23   7    4.77    1.47
   0 -23   7    0.92    1.06
   0 -23   7    2.66    1.40
   0 -23  -7    1.74    1.40
   0 -23  -7    2.06    1.25
   0 -23  -7    2.32    1.24
   0 -23   7    2.30    1.27
   0  23   9    8.25    1.53
   0  23  -9    8.11    1.55
   0 -23   9    7.10    1.43
   0 -23  -9    4.01    1.43
   0  24   0    9.77    1.63
   0  24   0    8.59    1.24
   0  24   0    9.32    1.48
   0  24   0   12.12    1.64
   0 -24   0    8.83    1.43
   0 -24   0    8.55    1.60
   0 -24   0    8.04    1.14
   0 -24   0    9.32    1.48
   0  24   2    3.69    1.21
   0  24  -2    2.46    0.98
   0  24  -2    3.26    1.24
   0  24   2    1.46    1.35
   0  24  -2    3.38    1.33
   0  24   2    3.76    1.50
   0 -24   2    2.55    0.90
   0 -24  -2    3.57    1.33
   0 -24   2    3.77    1.36
   0 -24  -2    1.81    1.22
   0 -24   2    3.04    1.17
   0 -24  -2    3.06    1.18
   0  24  -4    4.52    1.33
   0  24  -4    2.83    1.11
   0  24   4    3.84    1.23
   0  24   4    4.97    1.44
   0  24  -4    3.51    1.47
   0  24   4    4.09    1.52
   0 -24   4    3.27    1.03
   0 -24  -4    2.26    1.42
   0 -24   4    4.94    1.46
   0 -24  -4    4.03    1.32
   0 -24   4    3.39    1.23
   0 -24  -4    1.60    1.20
   0  24  -6    1.34    1.11
   0  24  -6   -0.37    1.33
   0  24   6    2.28    1.28
   0  24   6    1.19    1.48
   0  24  -6    0.98    1.37
   0 -24   6    0.08    1.26
   0 -24   6   -1.27    1.41
   0 -24  -6    1.86    1.44
   0 -24  -6    1.52    1.33
   0 -24  -6    0.08    1.25
   0 -24   6   -0.38    1.04
   0  24   8    4.34    1.33
   0  24  -8    2.53    1.50
   0 -24  -8    3.00    1.37
   0 -24   8    1.96    1.49
   0  25   1    1.15    1.21
   0  25  -1   -0.45    0.99
   0  25  -1   -1.72    1.21
   0  25  -1    0.16    1.34
   0  25   1    1.07    1.42
   0  25   1   -1.08    1.43
   0 -25   1    0.60    0.86
   0 -25   1   -0.23    1.33
   0 -25  -1    1.32    1.35
   0 -25  -1    0.65    1.33
   0 -25   1    0.98    1.24
   0 -25  -1    0.97    1.20
   0  25   3   22.62    2.14
   0  25  -3   13.00    1.94
   0  25  -3   24.62    2.22
   0  25   3   20.20    2.28
   0  25  -3   22.07    2.27
   0  25   3   21.71    2.27
   0 -25   3   15.40    1.88
   0 -25   3   19.67    2.24
   0 -25  -3   17.64    2.23
   0 -25  -3   14.11    2.09
   0 -25  -3   19.32    2.10
   0 -25   3   17.74    2.05
   0  25  -5    3.87    1.32
   0  25   5   10.49    1.54
   0  25   5    6.76    1.73
   0  25  -5   10.31    1.67
   0 -25   5    8.27    1.66
   0 -25  -5    8.42    1.50
   0 -25  -5    9.35    1.57
   0 -25   5    6.50    1.31
   0  26   0   15.67    1.90
   0  26   0   16.30    2.10
   0 -26   0   11.69    2.02
   0 -26   0   14.22    1.90
   0  26   2   48.18    3.71
   0  26  -2   28.38    3.35
   0  26   2   48.46    3.57
   0  26  -2   52.04    3.71
   0 -26  -2   38.20    3.49
   0 -26   2   42.48    3.62
   0 -26   2   29.78    3.28
   0 -26  -2   29.23    3.49
   0  26  -4   13.48    1.97
   0 -26  -4   15.17    2.15
   0 -26   4   18.53    1.92
   0 -27   3   26.10    2.54
   1   0 -17   -0.24    1.32
   1   0 -17   -0.33    1.24
  -1   0  17    0.09    1.37
   1   0 -17   -0.30    1.09
  -1   0  17   -0.19    1.08
  -1   0  17   -0.05    0.92
  -1   0  15    0.11    0.95
   1   0 -15   -0.27    1.03
   1   0 -15   -1.14    0.99
  -1   0  15   -0.29    1.09
   1   0 -15    0.15    0.67
   1   0 -15   -0.22    0.85
  -1   0  15    0.39    0.88
  -1   0  15    0.02    0.71
  -1   0  13    0.27    0.81
   1   0 -13   -0.41    0.81
   1   0 -13    0.04    0.81
  -1   0  13   -0.34    0.91
   1   0 -13    0.46    0.58
   1   0 -13    0.86    0.75
  -1   0  13    1.29    0.77
  -1   0  13   -0.31    0.57
   1   0 -11    0.28    0.54
  -1   0  11    0.08    0.67
   1   0 -11    0.03    0.66
  -1   0  11   -0.88    0.60
   1   0 -11    0.13    0.69
  -1   0  11    0.96    0.76
  -1   0  11   -0.60    0.60
   1   0 -11   -0.14    0.45
   1   0 -11   -0.36    0.63
  -1   0  11    0.02    0.66
   1   0 -11   -0.36    0.73
  -1   0  11    0.20    0.52
  -1   0   9    0.28    0.53
   1   0  -9   -0.09    0.43
   1   0  -9    0.06    0.53
  -1   0   9    0.01    0.46
  -1   0   9    0.06    0.56
   1   0  -9    0.30    0.55
   1   0  -9   -0.12    0.65
  -1   0   9    0.52    0.58
   1   0  -9    0.23    0.38
  -1   0   9    0.20    0.46
  -1   0   9    0.24    0.54
   1   0  -9    0.19    0.46
   1   0  -9   -0.08    0.60
  -1   0   9    0.02    0.50
  -1   0   9    0.38    0.39
   1   0  -9   -0.07    0.56
  -1   0   7    0.08    0.41
   1   0  -7   -0.08    0.35
  -1   0   7   -0.28    0.41
   1   0  -7   -0.14    0.45
  -1   0   7   -0.55    0.50
   1   0  -7   -0.21    0.41
  -1   0   7    0.14    0.49
   1   0  -7   -0.16    0.54
   1   0  -7    0.40    0.30
  -1   0   7   -0.21    0.34
   1   0  -7   -0.07    0.40
  -1   0   7    0.41    0.47
   1   0  -7   -0.12    0.53
  -1   0   7    0.10    0.39
  -1   0   7   -0.36    0.36
   1   0  -7    0.22    0.50
  -1   0   5    0.43    0.31
   1   0  -5    0.69    0.27
  -1   0   5    0.64    0.36
   1   0  -5    0.72    0.35
  -1   0   5    0.27    0.38
   1   0  -5    0.64    0.41
  -1   0   5    0.66    0.37
   1   0  -5    0.67    0.25
  -1   0   5    0.92    0.26
   1   0  -5    0.43    0.30
  -1   0   5    1.19    0.38
  -1   0   5    0.93    0.35
   1   0  -5    0.82    0.38
  -1   0   5    0.98    0.31
  -1   0   3    0.90    0.30
  -1   0   3    1.06    0.31
   1   0  -3    0.82    0.34
  -1   0   3    0.24    0.27
   1   0  -3    0.14    0.24
  -1   0   3    0.07    0.33
  -1   0   3    0.30    0.19
   1   0  -3    1.12    0.20
  -1   0   3    0.68    0.25
   1   0  -3    1.04    0.24
   1   0  -1   -0.07    0.06
  -1   0  -1    0.14    0.10
   1   0   1    0.37    0.11
  -1   0  -1    0.05    0.11
   1   0   1   -0.14    0.19
   1   0   1    0.04    0.16
  -1   0  -1    0.19    0.12
   1   0   1    0.03    0.12
   1   0   1    0.00    0.13
  -1   0  -1    0.33    0.12
  -1   0  -3   -0.26    0.40
   1   0   3   -0.06    0.38
  -1   0  -3    0.01    0.21
   1   0   3    0.06    0.25
   1   0   3   -0.33    0.31
  -1   0  -3   -0.09    0.26
  -1   0  -3    0.32    0.26
   1   0   3   -0.19    0.36
   1   0   3    0.29    0.27
  -1   0  -3   -0.31    0.31
  -1   0  -3    0.06    0.23
   1   0   3    0.16    0.23
   1   0   5    0.77    0.46
  -1   0  -5    0.02    0.45
   1   0   5   -0.39    0.34
  -1   0  -5    0.31    0.30
  -1   0  -5   -0.14    0.36
   1   0   5    0.18    0.39
  -1   0  -5    0.01    0.49
   1   0   5    0.23    0.41
  -1   0  -5    0.27    0.34
  -1   0  -5   -0.01    0.41
   1   0   5    0.13    0.35
  -1   0  -5    0.05    0.43
   1   0   5    0.22    0.28
  -1   0  -5    0.18    0.32
   1   0   7    0.08    0.52
  -1   0  -7    0.04    0.49
  -1   0  -7   -0.49    0.42
   1   0   7   -0.23    0.40
  -1   0  -7    0.64    0.47
   1   0   7   -0.23    0.48
  -1   0  -7   -0.24    0.63
   1   0   7   -0.60    0.54
  -1   0  -7   -0.36    0.38
   1   0   7   -0.08    0.49
   1   0   7   -0.03    0.52
  -1   0  -7    0.02    0.44
  -1   0  -7    0.06    0.50
   1   0   7   -0.39    0.44
  -1   0  -7   -0.03    0.45
   1   0   7   -0.26    0.36
  -1   0  -9    0.45    0.59
   1   0   9   -0.51    0.64
   1   0   9    0.11    0.46
  -1   0  -9   -0.15    0.49
   1   0   9    0.02    0.57
  -1   0  -9    0.03    0.54
   1   0   9    0.85    0.68
  -1   0  -9    0.69    0.44
   1   0   9    0.33    0.61
  -1   0  -9    0.23    0.53
   1   0   9    0.35    0.53
  -1   0  -9    0.35    0.62
   1   0   9    0.21    0.42
  -1   0  -9   -0.21    0.54
   1   0  11   -0.32    0.79
   1   0  11   -0.17    0.60
  -1   0 -11    0.22    0.67
  -1   0 -11   -0.13    0.73
   1   0  11    1.73    0.90
  -1   0 -11    0.11    0.52
  -1   0 -11   -0.23    0.69
   1   0  11   -0.25    0.68
  -1   0 -11    0.53    0.71
   1   0  11    0.04    0.57
   1   0  13    0.03    0.90
  -1   0 -13   -0.03    0.81
  -1   0 -13   -0.39    0.86
   1   0  13   -0.59    0.99
  -1   0 -13    0.75    0.61
  -1   0 -13   -0.10    0.81
   1   0  13   -0.52    0.76
   1   0  13   -0.20    0.67
   1   0  15   -0.64    1.13
  -1   0 -15   -0.29    0.98
  -1   0 -15    0.09    1.04
   1   0  15   -1.43    1.27
  -1   0 -15    0.17    1.00
   1   0  15    1.67    0.94
  -1   0 -15    0.10    0.76
   1   0  15   -0.57    0.82
  -1   0 -17   -0.99    1.25
   1   0  17   -0.38    1.07
   1   0  17   -0.21    1.38
   1   1 -18   35.27    3.22
  -1   1  18   39.13    3.38
   1   1 -18   26.49    3.28
   1  -1 -18   32.14    3.24
  -1   1  16   15.82    1.87
  -1   1  16   22.09    1.88
   1   1 -16   12.56    1.67
   1   1 -16   17.44    1.97
  -1   1  16   19.39    2.01
   1   1 -16   18.27    1.98
  -1   1  16   18.47    1.73
   1   1 -16   15.47    1.88
   1  -1 -16   16.74    1.95
  -1  -1  16   18.01    1.98
   1  -1 -16   16.23    1.88
   1  -1 -16   16.65    1.98
  -1  -1  16   19.97    1.86
  -1  -1  16   18.73    1.88
  -1  -1  16   17.48    1.69
   1  -1 -16   13.84    1.70
  -1   1  14   28.99    2.97
  -1   1  14   38.88    3.01
   1   1 -14   30.17    2.88
   1   1 -14   25.73    2.98
   1   1 -14   34.18    3.06
   1   1 -14   36.42    2.99
  -1   1  14   36.38    2.89
  -1   1  14   36.83    3.05
   1  -1 -14   28.63    3.02
  -1  -1  14   37.08    3.05
   1  -1 -14   36.68    3.01
   1  -1 -14   33.21    3.06
  -1  -1  14   34.86    2.98
  -1  -1  14   27.58    2.98
  -1  -1  14   34.85    2.87
   1  -1 -14   28.99    2.88
   1   1 -12    6.60    0.87
  -1   1  12    5.25    0.76
  -1   1  12    4.66    0.92
   1   1 -12    4.79    0.95
   1   1 -12    5.76    0.72
   1   1 -12    5.25    0.96
  -1   1  12    5.79    0.87
  -1   1  12    4.87    0.99
   1  -1 -12    5.33    0.77
   1  -1 -12    5.20    0.95
  -1  -1  12    5.49    1.00
  -1  -1  12    6.53    0.85
  -1  -1  12    5.47    0.91
   1  -1 -12    4.96    0.86
  -1  -1  12    6.28    0.89
   1  -1 -12    5.06    0.74
   1  -1 -12    4.11    0.94
  -1  -1  12    5.85    0.75
  -1   1  10  734.52   57.22
  -1   1  10  692.20   57.20
   1   1 -10  637.73   57.24
   1   1 -10  659.82   57.17
   1   1 -10  706.65   57.18
   1   1 -10  720.33   57.24
   1   1 -10  702.09   57.22
  -1   1  10  675.19   57.19
   1   1 -10  697.78   57.21
  -1   1  10  702.16   57.19
  -1   1  10  711.26   57.23
  -1   1  10  707.59   57.18
   1   1 -10  748.20   57.23
  -1   1  10  773.62   57.23
   1  -1 -10  658.15   57.17
   1  -1 -10  730.46   57.22
   1  -1 -10  705.73   57.18
   1  -1 -10  660.89   57.25
  -1  -1  10  730.58   57.19
  -1  -1  10  648.96   57.19
  -1  -1  10  763.45   57.23
   1  -1 -10  745.23   57.23
   1  -1 -10  629.19   57.22
  -1  -1  10  691.25   57.21
  -1  -1  10  696.81   57.20
  -1  -1  10  764.46   57.23
  -1  -1  10  682.05   57.18
   1  -1 -10  739.25   57.21
  -1   1   8  153.53   12.33
   1   1  -8  145.05   12.33
   1   1  -8  149.98   12.29
  -1   1   8  151.67   12.31
  -1   1   8  142.41   12.31
   1   1  -8  171.04   12.35
  -1   1   8  148.59   12.30
  -1   1   8  149.87   12.30
  -1   1   8  159.20   12.34
  -1   1   8  131.31   12.33
   1   1  -8  150.19   12.35
   1   1  -8  151.01   12.32
   1   1  -8  144.04   12.32
   1   1  -8  157.24   12.29
  -1   1   8  151.80   12.33
   1   1  -8  155.32   12.33
  -1  -1   8  140.36   12.33
   1  -1  -8  153.23   12.36
   1  -1  -8  176.49   12.36
  -1  -1   8  150.22   12.30
  -1  -1   8  142.04   12.34
   1  -1  -8  153.23   12.33
   1  -1  -8  160.99   12.34
  -1  -1   8  146.96   12.33
   1  -1  -8  145.75   12.29
  -1  -1   8  145.41   12.31
   1  -1  -8  151.85   12.34
  -1  -1   8  154.73   12.33
  -1  -1   8  143.15   12.30
   1  -1  -8  147.55   12.30
   1  -1  -8  152.85   12.32
  -1  -1   8  141.28   12.31
  -1   1   6  114.81   10.51
   1   1  -6  128.19   10.53
  -1   1   6  133.42   10.53
   1   1  -6  135.33   10.50
  -1   1   6  124.88   10.51
  -1   1   6  122.26   10.53
   1   1  -6  136.15   10.54
  -1   1   6  135.30   10.53
   1   1  -6  132.62   10.50
  -1   1   6  115.26   10.54
   1   1  -6  132.78   10.53
  -1   1   6  122.78   10.52
   1   1  -6  123.52   10.52
   1   1  -6  128.87   10.52
  -1   1   6  131.49   10.50
   1  -1  -6  122.51   10.50
   1  -1  -6  106.24   10.54
  -1  -1   6  131.56   10.53
  -1  -1   6  128.20   10.50
  -1  -1   6  128.28   10.52
   1  -1  -6  142.14   10.53
  -1  -1   6  129.94   10.53
  -1  -1   6  121.37   10.54
   1  -1  -6  114.22   10.52
  -1  -1   6  127.53   10.53
  -1  -1   6  138.92   10.51
   1  -1  -6  124.52   10.52
   1  -1  -6  135.56   10.51
   1  -1  -6  140.26   10.55
  -1  -1   6  130.93   10.51
   1   1  -4    0.17    0.26
  -1   1   4    0.11    0.26
   1   1  -4    0.34    0.29
  -1   1   4    0.99    0.25
   1   1  -4   -0.31    0.35
  -1   1   4   -0.04    0.35
  -1   1   4    1.16    0.33
  -1   1   4    0.29    0.24
   1   1  -4    0.35    0.19
   1   1  -4    0.46    0.26
  -1   1   4    0.03    0.35
  -1  -1   4    0.58    0.33
  -1  -1   4   -0.08    0.31
  -1  -1   4   -0.25    0.31
   1  -1  -4    0.90    0.26
   1  -1  -4    0.51    0.31
   1  -1  -4    0.41    0.24
  -1  -1   4    0.28    0.27
   1  -1  -4    0.11    0.33
   1  -1  -4   -0.01    0.35
  -1  -1   4    0.33    0.23
   1  -1  -4    0.48    0.35
  -1  -1   4    0.55    0.31
  -1   1   2    1.24    0.28
   1   1  -2    0.70    0.21
  -1   1   2    0.77    0.19
  -1   1   2    1.21    0.20
   1   1  -2    0.87    0.22
   1   1  -2    1.23    0.19
  -1   1   2    0.81    0.20
  -1  -1   2    0.56    0.22
   1  -1  -2    0.97    0.20
  -1  -1   2    1.31    0.18
   1  -1  -2    0.98    0.22
   1  -1  -2    0.99    0.20
  -1  -1   2    1.13    0.17
   1   1   0   -0.20    0.24
   1   1   0    0.53    0.26
   1   1   0    1.51    0.25
   1   1   0    0.06    0.24
   1  -1   0    0.01    0.24
   1  -1   0    2.02    0.26
   1  -1   0    0.28    0.24
   1  -1   0    1.53    0.25
   1   1   2   96.06    8.67
   1   1   2  100.63    8.68
  -1   1  -2  104.95    8.67
  -1   1  -2  109.91    8.66
  -1   1  -2  101.57    8.66
   1   1   2  109.72    8.65
   1   1   2  100.78    8.67
   1   1   2  105.90    8.67
  -1   1  -2   96.09    8.67
   1   1   2  121.20    8.67
  -1   1  -2   94.91    8.65
   1  -1   2   91.75    8.67
   1  -1   2  100.16    8.67
  -1  -1  -2  111.83    8.67
   1  -1   2  111.67    8.66
   1  -1   2   98.56    8.66
  -1  -1  -2   99.72    8.65
  -1  -1  -2   98.50    8.67
  -1  -1  -2  104.66    8.68
   1  -1   2  126.95    8.65
  -1  -1  -2  118.92    8.66
   1   1   4 1127.07   88.70
  -1   1  -4 1171.72   88.70
   1   1   4 1095.78   88.69
  -1   1  -4 1154.77   88.69
   1   1   4 1126.64   88.70
   1   1   4 1107.08   88.68
   1   1   4  972.86   88.69
  -1   1  -4 1055.35   88.69
  -1   1  -4 1086.02   88.70
  -1   1  -4 1024.17   88.68
   1   1   4 1034.61   88.68
  -1   1  -4 1132.61   88.70
  -1   1  -4 1052.11   88.71
   1  -1   4 1196.00   88.70
  -1  -1  -4 1201.44   88.71
  -1  -1  -4 1195.24   88.69
  -1  -1  -4 1019.48   88.69
   1  -1   4 1151.93   88.68
  -1  -1  -4 1005.72   88.70
  -1  -1  -4 1031.16   88.70
  -1  -1  -4 1088.80   88.70
   1  -1   4 1040.26   88.69
   1  -1   4 1020.59   88.69
   1  -1   4 1156.44   88.70
   1  -1   4 1094.20   88.67
  -1  -1  -4 1039.22   88.68
   1   1   6  357.95   27.37
  -1   1  -6  385.08   27.38
  -1   1  -6  319.88   27.34
   1   1   6  349.07   27.35
  -1   1  -6  356.26   27.35
  -1   1  -6  358.38   27.38
   1   1   6  352.22   27.38
   1   1   6  330.80   27.33
   1   1   6  330.84   27.33
   1   1   6  296.77   27.35
   1   1   6  319.98   27.36
  -1   1  -6  342.62   27.37
  -1   1  -6  327.59   27.34
  -1   1  -6  345.00   27.36
  -1   1  -6  324.08   27.33
   1  -1   6  328.47   27.34
   1  -1   6  348.67   27.37
  -1  -1  -6  359.09   27.38
   1  -1   6  314.79   27.36
   1  -1   6  325.40   27.35
  -1  -1  -6  372.14   27.35
  -1  -1  -6  317.52   27.36
   1  -1   6  327.14   27.37
   1  -1   6  332.95   27.35
  -1  -1  -6  325.31   27.34
  -1  -1  -6  323.42   27.35
  -1  -1  -6  371.86   27.38
  -1  -1  -6  315.38   27.33
  -1  -1  -6  348.94   27.36
   1  -1   6  322.80   27.32
   1   1   8  383.04   30.38
  -1   1  -8  375.25   30.37
  -1   1  -8  374.65   30.39
   1   1   8  387.19   30.40
   1   1   8  366.82   30.35
  -1   1  -8  406.05   30.39
   1   1   8  365.73   30.40
  -1   1  -8  373.22   30.36
  -1   1  -8  352.03   30.41
  -1   1  -8  361.25   30.40
   1   1   8  339.49   30.40
   1   1   8  381.52   30.40
   1   1   8  368.42   30.38
   1   1   8  366.72   30.35
  -1   1  -8  362.85   30.36
  -1   1  -8  386.71   30.41
   1  -1   8  388.76   30.40
   1  -1   8  387.67   30.41
   1  -1   8  386.88   30.41
  -1  -1  -8  414.40   30.39
  -1  -1  -8  351.60   30.40
   1  -1   8  349.05   30.36
   1  -1   8  374.37   30.40
   1  -1   8  382.27   30.38
   1  -1   8  340.61   30.37
  -1  -1  -8  375.44   30.39
  -1  -1  -8  364.76   30.37
  -1  -1  -8  363.68   30.41
  -1  -1  -8  387.39   30.41
  -1  -1  -8  379.26   30.37
   1  -1   8  361.79   30.34
  -1  -1  -8  367.36   30.36
   1   1  10    1.28    0.74
  -1   1 -10    1.23    0.65
  -1   1 -10    1.43    0.65
  -1   1 -10    1.43    0.65
   1   1  10    1.64    0.56
  -1   1 -10    0.75    0.60
  -1   1 -10    0.31    0.45
   1   1  10    1.84    0.58
   1   1  10    1.11    0.79
   1   1  10    0.97    0.64
  -1  -1 -10    1.36    0.68
  -1  -1 -10    0.95    0.63
  -1  -1 -10    1.51    0.53
   1  -1  10    2.06    0.81
   1  -1  10    0.84    0.74
   1  -1  10    1.06    0.63
  -1  -1 -10    0.30    0.64
  -1  -1 -10    0.64    0.64
   1  -1  10    1.43    0.57
  -1  -1 -10    1.55    0.67
   1  -1  10    1.26    0.50
   1   1  12    9.78    1.17
   1   1  12    9.41    1.24
   1   1  12   11.17    1.08
  -1   1 -12    9.44    1.17
  -1   1 -12    9.30    1.22
  -1   1 -12    9.95    1.05
   1   1  12   10.30    1.31
  -1   1 -12    9.30    1.19
   1  -1  12    9.23    1.28
  -1  -1 -12    8.92    1.21
  -1  -1 -12   10.77    1.07
  -1  -1 -12    7.76    1.18
   1  -1  12   10.04    1.27
   1  -1  12    8.86    1.15
  -1  -1 -12    7.01    1.15
   1  -1  12   10.20    1.04
   1   1  14   34.88    2.98
   1   1  14   34.00    3.05
  -1   1 -14   31.47    3.06
  -1   1 -14   23.31    2.98
   1   1  14   36.38    3.10
  -1   1 -14   36.03    3.04
  -1   1 -14   30.34    2.89
   1   1  14   34.31    2.91
  -1  -1 -14   31.46    3.06
  -1  -1 -14   25.71    2.98
  -1  -1 -14   35.77    3.05
  -1  -1 -14   30.28    2.90
   1  -1  14   34.51    3.10
   1  -1  14   37.71    2.99
   1  -1  14   35.78    2.89
   1  -1  14   34.36    3.02
  -1   1 -16   14.11    1.98
  -1   1 -16   14.37    2.02
  -1   1 -16   14.17    1.79
   1   1  16   22.54    1.97
   1   1  16   19.93    2.16
   1   1  16   18.80    2.12
  -1   1 -16   19.52    2.02
  -1  -1 -16   15.84    1.83
  -1  -1 -16   15.54    2.08
   1  -1  16   21.78    2.16
   1  -1  16   20.91    1.93
  -1  -1 -16   17.55    2.02
   1  -1  16   20.16    2.09
  -1   2  17   40.52    3.60
   1   2 -17   29.96    3.74
   1   2 -17   43.93    3.82
  -1   2  17   49.11    3.85
   1   2 -17   40.11    3.72
  -1   2  17   50.06    3.73
   1  -2 -17   42.93    3.82
   1  -2 -17   40.99    3.81
  -1  -2  17   48.06    3.81
   1  -2 -17   30.03    3.58
   1  -2 -17   36.49    3.73
  -1  -2  17   43.74    3.70
  -1  -2  17   39.97    3.70
  -1   2  15    2.51    0.96
  -1   2  15    4.81    1.04
   1   2 -15    2.75    0.74
   1   2 -15    1.54    1.01
   1   2 -15    4.52    1.09
  -1   2  15    3.02    1.16
   1   2 -15    2.43    0.93
  -1   2  15    3.79    0.83
   1  -2 -15    2.81    1.05
  -1  -2  15    3.52    1.14
   1  -2 -15    4.36    1.01
   1  -2 -15    2.40    1.13
  -1  -2  15    3.08    1.06
  -1  -2  15    3.95    0.97
  -1  -2  15    4.16    0.73
   1  -2 -15    3.47    0.83
  -1   2  13    1.07    0.77
  -1   2  13    1.14    0.80
   1   2 -13    0.36    0.80
  -1   2  13    1.83    0.63
  -1   2  13    1.68    0.96
   1   2 -13    1.34    0.85
   1   2 -13    2.24    0.57
   1   2 -13    2.22    0.74
  -1  -2  13    1.76    0.94
   1  -2 -13    1.47    0.86
   1  -2 -13    2.22    0.63
   1  -2 -13    0.16    0.81
  -1  -2  13    1.85    0.84
  -1  -2  13    1.75    0.75
  -1  -2  13    2.42    0.61
   1  -2 -13    0.39    0.87
   1   2 -11  163.04   13.00
  -1   2  11  156.57   13.04
   1   2 -11  150.02   13.01
   1   2 -11  167.93   13.08
   1   2 -11  163.20   13.06
  -1   2  11  145.33   13.01
  -1   2  11  154.19   13.02
   1   2 -11  145.53   13.08
  -1   2  11  175.52   13.09
  -1   2  11  164.14   13.06
  -1   2  11  163.86   13.01
  -1  -2  11  157.80   13.04
  -1  -2  11  164.99   13.07
   1  -2 -11  144.03   12.99
   1  -2 -11  145.17   13.09
   1  -2 -11  166.52   13.08
   1  -2 -11  148.73   13.07
   1  -2 -11  159.12   13.02
  -1  -2  11  163.31   13.06
  -1  -2  11  162.69   13.01
  -1  -2  11  167.30   13.03
   1   2  -9  703.28   60.32
   1   2  -9  773.76   60.37
  -1   2   9  651.81   60.37
  -1   2   9  753.93   60.34
   1   2  -9  785.70   60.38
  -1   2   9  717.29   60.33
  -1   2   9  783.80   60.37
  -1   2   9  691.23   60.33
   1   2  -9  768.04   60.32
  -1   2   9  735.18   60.36
   1   2  -9  757.37   60.36
   1   2  -9  678.66   60.38
   1   2  -9  746.55   60.35
  -1   2   9  713.60   60.33
  -1   2   9  753.32   60.36
   1  -2  -9  802.60   60.38
  -1  -2   9  723.45   60.36
  -1  -2   9  795.79   60.37
  -1  -2   9  780.71   60.33
   1  -2  -9  750.71   60.33
   1  -2  -9  724.96   60.31
  -1  -2   9  724.58   60.37
   1  -2  -9  664.98   60.38
   1  -2  -9  751.42   60.36
  -1  -2   9  733.88   60.36
  -1  -2   9  748.88   60.34
   1  -2  -9  784.31   60.37
   1  -2  -9  753.59   60.37
  -1  -2   9  726.82   60.32
  -1  -2   9  725.78   60.34
   1  -2  -9  749.92   60.35
   1   2  -7  276.51   20.80
   1   2  -7  263.32   20.84
   1   2  -7  240.89   20.82
  -1   2   7  253.08   20.81
  -1   2   7  258.83   20.81
  -1   2   7  248.93   20.83
  -1   2   7  249.34   20.82
   1   2  -7  295.35   20.84
  -1   2   7  224.87   20.84
   1   2  -7  250.14   20.83
  -1   2   7  252.45   20.83
  -1   2   7  263.24   20.83
   1   2  -7  266.05   20.79
  -1   2   7  245.76   20.80
   1  -2  -7  250.02   20.85
  -1  -2   7  243.39   20.83
   1  -2  -7  278.94   20.85
  -1  -2   7  274.88   20.83
  -1  -2   7  261.29   20.80
   1  -2  -7  265.34   20.81
   1  -2  -7  236.76   20.79
   1  -2  -7  245.63   20.83
  -1  -2   7  233.51   20.83
   1  -2  -7  245.60   20.82
  -1  -2   7  255.11   20.83
  -1  -2   7  244.14   20.81
   1  -2  -7  261.59   20.82
  -1  -2   7  245.45   20.80
  -1  -2   7  254.18   20.82
   1   2  -5  258.12   20.21
  -1   2   5  246.68   20.22
  -1   2   5  242.32   20.21
  -1   2   5  219.43   20.24
  -1   2   5  255.08   20.23
  -1   2   5  246.71   20.23
  -1   2   5  262.19   20.22
   1   2  -5  276.93   20.24
   1   2  -5  219.22   20.23
   1   2  -5  244.14   20.23
   1   2  -5  236.80   20.24
  -1   2   5  233.78   20.23
   1   2  -5  259.14   20.20
  -1  -2   5  252.74   20.23
  -1  -2   5  242.79   20.23
   1  -2  -5  223.55   20.22
   1  -2  -5  231.21   20.20
  -1  -2   5  250.61   20.21
   1  -2  -5  291.56   20.25
   1  -2  -5  259.28   20.24
   1  -2  -5  206.90   20.24
   1  -2  -5  266.17   20.22
  -1  -2   5  249.81   20.23
  -1  -2   5  239.61   20.24
   1  -2  -5  243.04   20.22
  -1  -2   5  273.19   20.22
  -1  -2   5  238.98   20.22
  -1   2   3  401.39   28.64
  -1   2   3  336.19   28.62
   1   2  -3  366.15   28.63
   1   2  -3  331.25   28.62
  -1   2   3  347.86   28.61
  -1   2   3  340.09   28.63
   1   2  -3  403.94   28.62
  -1   2   3  330.29   28.61
   1   2  -3  352.56   28.60
   1   2  -3  329.11   28.62
  -1  -2   3  306.85   28.62
   1  -2  -3  391.13   28.65
   1  -2  -3  370.75   28.62
   1  -2  -3  336.87   28.62
  -1  -2   3  336.86   28.60
   1  -2  -3  338.02   28.62
   1  -2  -3  370.44   28.63
  -1  -2   3  399.66   28.62
  -1  -2   3  343.13   28.62
  -1   2   1  581.49   51.79
   1   2  -1  674.83   51.79
  -1   2   1  677.63   51.79
   1   2  -1  574.08   51.79
   1   2  -1  597.45   51.79
   1  -2  -1  600.35   51.79
  -1  -2   1  687.91   51.79
   1  -2  -1  601.81   51.79
  -1  -2   1  596.28   51.79
   1  -2  -1  741.02   51.79
   1   2   1 3008.70  248.62
   1   2   1 2878.21  248.63
  -1   2  -1 3070.87  248.63
  -1   2  -1 3058.80  248.63
  -1   2  -1 3157.58  248.62
   1   2   1 3161.55  248.63
   1   2   1 2927.73  248.62
  -1   2  -1 3264.16  248.63
   1   2   1 3037.30  248.63
  -1  -2  -1 3206.88  248.63
   1  -2   1 3063.78  248.63
   1  -2   1 3188.55  248.62
  -1  -2  -1 3020.39  248.63
   1  -2   1 3137.17  248.63
   1  -2   1 3039.83  248.62
  -1  -2  -1 2994.54  248.63
  -1  -2  -1 2891.28  248.62
   1  -2   1 2883.46  248.63
  -1   2  -3  378.42   31.76
   1   2   3  394.79   31.76
   1   2   3  369.17   31.77
   1   2   3  428.62   31.77
  -1   2  -3  409.19   31.76
  -1   2  -3  380.48   31.74
   1   2   3  390.18   31.74
  -1   2  -3  418.87   31.77
  -1   2  -3  387.99   31.76
  -1   2  -3  361.17   31.76
   1   2   3  400.56   31.76
  -1  -2  -3  412.75   31.75
  -1  -2  -3  325.16   31.75
   1  -2   3  420.44   31.75
   1  -2   3  382.79   31.76
  -1  -2  -3  364.87   31.76
  -1  -2  -3  432.79   31.77
  -1  -2  -3  366.61   31.75
   1  -2   3  391.63   31.74
  -1  -2  -3  395.75   31.77
   1  -2   3  386.83   31.77
  -1   2  -5  294.42   22.03
   1   2   5  240.81   22.03
   1   2   5  260.13   22.02
  -1   2  -5  251.11   22.02
  -1   2  -5  294.63   22.05
   1   2   5  269.81   22.03
   1   2   5  271.09   22.01
  -1   2  -5  278.59   22.03
   1   2   5  267.18   22.04
   1   2   5  254.12   22.03
  -1   2  -5  284.24   22.04
  -1   2  -5  287.09   22.05
   1   2   5  277.15   22.05
  -1   2  -5  263.63   22.01
   1  -2   5  282.88   22.04
   1  -2   5  267.04   22.05
  -1  -2  -5  258.54   22.03
  -1  -2  -5  287.25   22.02
  -1  -2  -5  240.95   22.04
   1  -2   5  283.57   22.02
   1  -2   5  256.74   22.03
  -1  -2  -5  301.09   22.05
  -1  -2  -5  255.71   22.02
   1  -2   5  273.07   22.00
  -1  -2  -5  255.65   22.02
  -1  -2  -5  264.20   22.03
   1  -2   5  282.16   22.04
   1   2   7  863.96   71.26
  -1   2  -7  853.16   71.24
   1   2   7  856.56   71.23
   1   2   7  870.52   71.26
   1   2   7  880.68   71.23
  -1   2  -7  885.00   71.28
   1   2   7  843.33   71.25
  -1   2  -7  939.88   71.25
  -1   2  -7  948.06   71.28
   1   2   7  858.51   71.27
  -1   2  -7  865.87   71.24
  -1   2  -7  922.90   71.27
   1   2   7  952.73   71.29
   1   2   7  838.79   71.27
  -1   2  -7  896.76   71.26
  -1   2  -7  861.35   71.24
   1  -2   7  873.95   71.24
  -1  -2  -7  833.67   71.27
  -1  -2  -7  867.55   71.24
  -1  -2  -7  936.88   71.29
   1  -2   7  842.05   71.27
   1  -2   7  902.47   71.28
   1  -2   7  805.99   71.25
  -1  -2  -7  880.68   71.26
  -1  -2  -7  884.65   71.25
  -1  -2  -7  879.62   71.28
  -1  -2  -7  842.56   71.24
   1  -2   7  882.71   71.26
   1  -2   7  876.42   71.22
  -1  -2  -7  838.62   71.24
  -1   2  -9   91.31    7.62
  -1   2  -9   90.72    7.59
   1   2   9   89.67    7.63
   1   2   9   91.87    7.61
   1   2   9   89.55    7.57
   1   2   9   94.31    7.61
   1   2   9   85.03    7.62
  -1   2  -9   96.17    7.63
  -1   2  -9   88.67    7.65
   1   2   9   87.62    7.64
  -1   2  -9   93.11    7.58
   1   2   9   96.18    7.58
  -1   2  -9   89.16    7.63
  -1   2  -9   93.95    7.59
   1  -2   9  102.01    7.63
  -1  -2  -9   93.02    7.59
  -1  -2  -9   87.09    7.64
   1  -2   9   95.12    7.64
  -1  -2  -9   90.22    7.58
  -1  -2  -9   94.45    7.64
   1  -2   9   89.94    7.58
  -1  -2  -9   92.40    7.62
   1  -2   9   88.51    7.62
   1  -2   9   93.56    7.56
  -1  -2  -9   89.20    7.59
  -1  -2  -9   91.06    7.61
   1  -2   9   90.52    7.60
   1   2  11   49.94    4.03
   1   2  11   46.65    3.99
  -1   2 -11   49.77    4.01
   1   2  11   39.23    3.93
  -1   2 -11   42.64    4.04
  -1   2 -11   48.69    3.95
   1   2  11   50.23    4.09
   1   2  11   48.58    3.96
  -1   2 -11   49.91    4.04
  -1  -2 -11   36.58    3.98
  -1  -2 -11   44.71    4.05
  -1  -2 -11   46.93    3.96
  -1  -2 -11   48.65    4.04
   1  -2  11   48.13    4.05
   1  -2  11   47.56    3.99
   1  -2  11   46.65    3.92
   1  -2  11   53.29    4.05
   1   2  13   38.58    3.33
   1   2  13   37.23    3.27
  -1   2 -13   25.12    3.26
   1   2  13   39.98    3.21
  -1   2 -13   34.85    3.33
  -1   2 -13   37.31    3.20
   1   2  13   41.41    3.40
  -1   2 -13   41.31    3.32
  -1  -2 -13   33.50    3.33
  -1  -2 -13   36.26    3.21
   1  -2  13   43.20    3.37
  -1  -2 -13   39.81    3.34
   1  -2  13   39.22    3.26
   1  -2  13   36.56    3.31
   1  -2  13   38.65    3.18
  -1  -2 -13   26.37    3.25
  -1   2 -15   49.16    4.39
   1   2  15   50.08    4.53
  -1   2 -15   32.23    4.46
  -1   2 -15   46.26    4.55
  -1   2 -15   56.78    4.53
   1   2  15   56.96    4.60
   1   2  15   57.37    4.48
   1   2  15   53.05    4.41
  -1  -2 -15   53.35    4.54
   1  -2  15   58.34    4.59
  -1  -2 -15   47.59    4.53
  -1  -2 -15   46.48    4.41
   1  -2  15   52.16    4.51
   1  -2  15   56.99    4.47
   1   2  17    1.05    1.14
  -1   2 -17    1.66    1.24
  -1  -2 -17    0.31    0.94
  -1  -2 -17    2.70    1.26
   1  -2  17    1.10    1.04
   1  -2  17    2.76    1.36
  -1   3  18   16.40    1.73
  -1   3  18   16.24    2.06
   1   3 -18   14.47    1.83
   1   3 -18   11.18    1.98
  -1  -3  18   14.56    1.90
   1   3 -16    2.86    1.21
   1   3 -16    3.25    1.19
   1   3 -16    3.02    1.04
  -1   3  16    5.97    1.13
  -1   3  16    4.70    1.30
  -1   3  16    5.33    0.99
  -1  -3  16    4.55    1.19
  -1  -3  16    4.55    1.30
   1  -3 -16    4.41    1.27
   1  -3 -16    4.87    1.17
   1  -3 -16    3.49    1.22
  -1  -3  16    5.83    1.10
  -1  -3  16    4.27    0.83
   1  -3 -16    3.46    0.94
  -1   3  14   -0.10    0.89
  -1   3  14   -0.92    0.87
  -1   3  14    0.26    0.73
   1   3 -14    0.22    0.88
   1   3 -14   -0.03    0.79
   1   3 -14   -0.81    0.90
   1   3 -14   -0.37    0.59
  -1   3  14   -0.03    1.01
   1  -3 -14    0.27    0.70
  -1  -3  14    1.42    0.93
   1  -3 -14    0.72    0.95
   1  -3 -14    0.70    0.82
  -1  -3  14    0.46    0.83
  -1  -3  14    0.99    0.88
   1  -3 -14    0.65    0.96
  -1  -3  14   -0.35    0.61
   1   3 -12  105.29    8.64
   1   3 -12  109.05    8.67
  -1   3  12  103.31    8.62
  -1   3  12  105.04    8.59
   1   3 -12  102.39    8.57
  -1   3  12  108.82    8.68
   1   3 -12   97.04    8.68
  -1   3  12  108.45    8.65
   1  -3 -12   97.43    8.57
   1  -3 -12   95.68    8.59
  -1  -3  12  109.89    8.66
   1  -3 -12  100.20    8.69
  -1  -3  12  101.31    8.62
  -1  -3  12  110.40    8.64
   1  -3 -12  107.93    8.66
   1  -3 -12   99.86    8.67
  -1  -3  12  108.36    8.58
  -1   3  10  140.30   12.56
  -1   3  10  140.66   12.55
   1   3 -10  145.08   12.54
   1   3 -10  163.34   12.53
  -1   3  10  153.60   12.55
   1   3 -10  167.78   12.61
  -1   3  10  145.73   12.55
  -1   3  10  160.94   12.60
   1   3 -10  155.24   12.63
  -1   3  10  157.09   12.59
  -1   3  10  162.15   12.61
   1   3 -10  142.97   12.59
   1   3 -10  163.32   12.59
  -1  -3  10  150.44   12.59
  -1  -3  10  164.95   12.60
   1  -3 -10  157.31   12.59
  -1  -3  10  163.60   12.57
   1  -3 -10  147.41   12.61
   1  -3 -10  155.60   12.60
  -1  -3  10  148.89   12.56
   1  -3 -10  156.21   12.56
   1  -3 -10  144.27   12.63
  -1  -3  10  151.67   12.59
  -1  -3  10  155.16   12.54
   1  -3 -10  153.13   12.58
   1  -3 -10  143.75   12.53
  -1   3   8  243.37   20.91
   1   3  -8  288.11   20.94
   1   3  -8  269.12   20.89
  -1   3   8  248.59   20.90
  -1   3   8  253.22   20.90
   1   3  -8  265.61   20.88
  -1   3   8  227.71   20.94
   1   3  -8  272.45   20.93
  -1   3   8  249.07   20.89
   1   3  -8  258.99   20.92
  -1   3   8  254.00   20.93
  -1   3   8  259.87   20.93
   1   3  -8  258.87   20.94
  -1   3   8  249.94   20.92
   1  -3  -8  231.31   20.88
  -1  -3   8  257.69   20.94
  -1  -3   8  259.89   20.92
  -1  -3   8  233.40   20.92
  -1  -3   8  277.49   20.91
   1  -3  -8  257.22   20.90
   1  -3  -8  242.79   20.92
   1  -3  -8  269.00   20.94
  -1  -3   8  257.32   20.90
   1  -3  -8  274.69   20.95
  -1  -3   8  257.30   20.93
   1  -3  -8  260.57   20.93
   1  -3  -8  246.40   20.95
   1  -3  -8  258.60   20.91
  -1  -3   8  257.26   20.91
  -1  -3   8  245.72   20.89
  -1   3   6  544.28   45.03
   1   3  -6  609.82   45.03
  -1   3   6  510.70   45.04
  -1   3   6  511.69   45.02
   1   3  -6  554.60   45.05
  -1   3   6  554.08   45.04
   1   3  -6  598.01   45.06
  -1   3   6  531.56   45.06
  -1   3   6  585.58   45.06
   1   3  -6  543.31   45.05
  -1   3   6  569.09   45.03
   1   3  -6  553.79   45.01
   1   3  -6  524.88   45.05
   1  -3  -6  647.01   45.07
   1  -3  -6  504.53   45.01
  -1  -3   6  560.62   45.05
  -1  -3   6  537.83   45.05
   1  -3  -6  520.22   45.04
   1  -3  -6  549.64   45.03
  -1  -3   6  552.96   45.04
   1  -3  -6  586.92   45.08
   1  -3  -6  613.11   45.06
  -1  -3   6  516.09   45.05
  -1  -3   6  541.36   45.03
  -1  -3   6  586.36   45.03
   1  -3  -6  531.11   45.04
  -1   3   4    2.33    0.32
   1   3  -4    2.02    0.35
  -1   3   4    2.32    0.34
   1   3  -4    1.99    0.42
  -1   3   4    3.25    0.45
   1   3  -4    1.75    0.40
  -1   3   4    1.58    0.42
   1   3  -4    2.04    0.38
  -1   3   4    2.14    0.41
  -1   3   4    2.22    0.39
   1   3  -4    2.29    0.25
   1   3  -4    3.28    0.38
   1  -3  -4    2.26    0.45
  -1  -3   4    2.00    0.38
   1  -3  -4    2.58    0.27
  -1  -3   4    1.97    0.34
   1  -3  -4    2.02    0.35
   1  -3  -4    2.25    0.41
  -1  -3   4    1.64    0.44
  -1  -3   4    2.38    0.40
   1  -3  -4    1.30    0.42
   1  -3  -4    2.22    0.42
  -1  -3   4    2.87    0.46
   1   3  -2  123.06   10.56
   1   3  -2  122.31   10.56
   1   3  -2  119.85   10.55
  -1   3   2  132.96   10.57
  -1   3   2  124.54   10.56
   1   3  -2  123.75   10.55
  -1   3   2  132.89   10.56
   1   3  -2  117.28   10.56
  -1  -3   2  123.30   10.56
   1  -3  -2  127.59   10.57
   1  -3  -2  135.22   10.56
   1  -3  -2  134.04   10.55
  -1  -3   2  134.99   10.55
   1  -3  -2  131.72   10.56
   1  -3  -2  140.70   10.55
  -1  -3   2  127.84   10.55
   1  -3  -2  142.63   10.55
  -1  -3   2  119.01   10.56
  -1   3   0   66.92    5.32
   1   3   0   65.14    5.33
   1   3   0   57.84    5.32
   1   3   0   78.53    5.32
  -1   3   0   64.06    5.33
  -1   3   0   63.77    5.32
   1   3   0   69.40    5.32
  -1   3   0   61.51    5.33
   1   3   0   46.81    5.34
  -1   3   0   58.94    5.34
  -1  -3   0   68.55    5.32
  -1  -3   0   55.56    5.33
   1  -3   0   62.91    5.33
   1  -3   0   68.38    5.32
   1  -3   0   60.46    5.33
  -1  -3   0   66.43    5.33
   1  -3   0   66.68    5.34
  -1  -3   0   63.93    5.32
   1   3   2   91.32    7.02
   1   3   2   80.54    7.03
  -1   3  -2   78.10    7.00
  -1   3  -2   87.22    7.02
   1   3   2   85.34    7.02
  -1   3  -2   85.47    7.02
   1   3   2   89.83    7.02
  -1   3  -2   88.45    7.03
   1   3   2   85.19    7.01
   1  -3   2   90.79    7.01
  -1  -3  -2   86.48    7.02
   1  -3   2   89.70    7.02
   1  -3   2   91.62    7.03
  -1  -3  -2   83.86    7.03
   1  -3   2   85.56    7.01
  -1  -3  -2   80.87    7.02
   1  -3   2   80.26    7.02
   1  -3   2   85.67    7.01
  -1  -3  -2   83.35    7.01
  -1  -3  -2   84.54    7.02
   1   3   4   26.20    2.62
  -1   3  -4   31.90    2.61
  -1   3  -4   31.70    2.62
  -1   3  -4   30.25    2.63
  -1   3  -4   35.02    2.61
  -1   3  -4   31.54    2.62
   1   3   4   30.16    2.58
  -1   3  -4   30.09    2.61
   1   3   4   31.50    2.60
   1   3   4   29.10    2.62
   1   3   4   28.66    2.64
  -1   3  -4   30.74    2.65
   1   3   4   30.70    2.61
  -1  -3  -4   29.30    2.63
  -1  -3  -4   34.16    2.65
  -1  -3  -4   31.23    2.60
   1  -3   4   32.97    2.63
   1  -3   4   32.58    2.60
  -1  -3  -4   36.70    2.60
  -1  -3  -4   31.24    2.62
   1  -3   4   25.79    2.60
  -1  -3  -4   32.77    2.63
   1  -3   4   31.11    2.57
  -1  -3  -4   32.86    2.60
   1   3   6    4.99    0.54
   1   3   6    3.02    0.65
  -1   3  -6    4.36    0.58
  -1   3  -6    4.90    0.53
  -1   3  -6    4.71    0.53
   1   3   6    3.90    0.58
   1   3   6    3.40    0.45
   1   3   6    3.37    0.55
   1   3   6    3.19    0.54
  -1   3  -6    3.37    0.56
   1   3   6    3.50    0.69
  -1   3  -6    2.02    0.60
  -1   3  -6    3.93    0.60
  -1  -3  -6    3.48    0.58
  -1  -3  -6    3.48    0.52
  -1  -3  -6    1.85    0.67
   1  -3   6    4.43    0.61
  -1  -3  -6    3.81    0.48
   1  -3   6    3.51    0.64
   1  -3   6    4.48    0.55
  -1  -3  -6    3.26    0.62
  -1  -3  -6    3.94    0.60
   1  -3   6    4.09    0.54
  -1  -3  -6    4.98    0.56
   1  -3   6    2.68    0.61
   1  -3   6    3.15    0.43
   1   3   8  141.57   12.26
  -1   3  -8  166.80   12.28
  -1   3  -8  161.93   12.25
   1   3   8  152.12   12.23
  -1   3  -8  157.91   12.23
  -1   3  -8  157.78   12.26
   1   3   8  147.37   12.25
   1   3   8  144.76   12.22
   1   3   8  135.23   12.26
   1   3   8  148.83   12.28
   1   3   8  132.51   12.25
  -1   3  -8  146.72   12.28
   1   3   8  142.87   12.29
  -1   3  -8  161.77   12.29
  -1   3  -8  144.75   12.27
   1  -3   8  151.86   12.28
   1  -3   8  146.87   12.23
  -1  -3  -8  144.43   12.24
  -1  -3  -8  149.80   12.25
  -1  -3  -8  129.84   12.27
  -1  -3  -8  161.64   12.29
   1  -3   8  154.01   12.27
  -1  -3  -8  153.42   12.29
  -1  -3  -8  152.74   12.27
   1  -3   8  148.22   12.25
  -1  -3  -8  138.75   12.24
   1  -3   8  151.43   12.21
   1  -3   8  150.14   12.27
  -1  -3  -8  148.44   12.23
  -1   3 -10  196.81   15.50
   1   3  10  183.44   15.54
  -1   3 -10  199.12   15.56
  -1   3 -10  192.65   15.54
   1   3  10  176.12   15.48
   1   3  10  191.02   15.49
  -1   3 -10  181.14   15.57
   1   3  10  192.02   15.57
   1   3  10  193.18   15.53
  -1  -3 -10  159.20   15.52
  -1  -3 -10  178.78   15.56
  -1  -3 -10  188.10   15.51
  -1  -3 -10  189.90   15.51
  -1  -3 -10  197.70   15.56
   1  -3  10  201.21   15.55
   1  -3  10  189.03   15.52
   1  -3  10  207.53   15.57
   1  -3  10  194.74   15.47
   1  -3  10  177.04   15.49
  -1  -3 -10  190.83   15.51
   1   3  12   69.63    5.75
   1   3  12   66.20    5.72
  -1   3 -12   54.26    5.70
  -1   3 -12   76.60    5.76
  -1   3 -12   67.22    5.76
   1   3  12   68.86    5.78
  -1   3 -12   73.97    5.66
   1   3  12   68.21    5.68
  -1  -3 -12   53.44    5.71
   1  -3  12   72.73    5.77
  -1  -3 -12   61.69    5.67
  -1  -3 -12   64.33    5.75
   1  -3  12   70.64    5.71
   1  -3  12   70.11    5.75
  -1  -3 -12   72.23    5.77
   1  -3  12   70.24    5.63
  -1   3 -14   38.14    4.30
   1   3  14   49.12    4.34
  -1   3 -14   54.31    4.35
  -1   3 -14   48.42    4.21
  -1   3 -14   44.40    4.35
   1   3  14   49.56    4.24
   1   3  14   50.76    4.40
   1   3  14   56.85    4.32
  -1  -3 -14   40.12    4.30
  -1  -3 -14   44.17    4.24
   1  -3  14   50.26    4.33
  -1  -3 -14   48.60    4.35
   1  -3  14   53.31    4.39
  -1  -3 -14   48.84    4.35
   1  -3  14   50.93    4.19
   1  -3  14   59.48    4.30
   1   3  16   -0.49    0.97
   1   3  16    1.72    1.28
  -1   3 -16    0.21    1.16
  -1   3 -16   -0.48    1.20
   1   3  16   -0.48    1.08
   1   3  16    0.05    1.28
  -1   3 -16   -0.71    1.07
   1  -3  16    0.63    1.26
  -1  -3 -16    0.09    0.89
  -1  -3 -16   -0.19    1.11
  -1  -3 -16   -0.05    1.18
   1  -3  16    2.78    1.08
   1  -3  16   -1.09    1.21
   1   4 -17    1.34    1.21
   1   4 -17    0.24    1.20
  -1   4  17    1.53    1.33
  -1   4  17    1.05    1.12
   1   4 -17   -0.29    1.02
  -1   4  17    1.38    0.97
  -1  -4  17    0.88    1.20
  -1  -4  17    1.75    1.29
   1  -4 -17    0.05    1.24
   1  -4 -17    0.15    0.96
  -1  -4  17    2.63    1.06
   1  -4 -17    0.77    1.13
  -1   4  15    3.30    1.05
  -1   4  15    2.67    0.84
   1   4 -15    1.29    1.01
   1   4 -15    3.81    0.94
   1   4 -15    2.20    1.06
  -1   4  15    2.36    0.96
  -1   4  15    2.16    1.16
   1  -4 -15    1.44    1.05
   1  -4 -15    2.15    0.86
   1  -4 -15    1.92    1.06
   1  -4 -15    4.47    1.04
  -1  -4  15    3.69    0.97
  -1  -4  15    3.28    1.08
  -1  -4  15    3.34    1.04
  -1  -4  15    2.92    0.72
  -1   4  13  122.24    9.75
  -1   4  13  118.20    9.80
   1   4 -13  101.03    9.78
   1   4 -13  115.82    9.69
   1   4 -13  118.39    9.82
   1   4 -13  118.81    9.77
  -1   4  13  120.53    9.78
  -1   4  13  120.44    9.72
  -1  -4  13  123.22    9.75
   1  -4 -13  103.76    9.78
   1  -4 -13  117.33    9.79
   1  -4 -13  117.92    9.82
  -1  -4  13  126.11    9.80
  -1  -4  13  125.17    9.77
   1  -4 -13   97.81    9.71
  -1  -4  13  126.31    9.70
  -1   4  11   16.83    1.71
   1   4 -11   19.68    1.70
  -1   4  11   18.72    1.72
  -1   4  11   18.01    1.79
   1   4 -11   17.26    1.74
  -1   4  11   16.94    1.63
   1   4 -11   18.30    1.77
   1   4 -11   19.35    1.58
  -1   4  11   17.66    1.65
   1  -4 -11   19.44    1.79
   1  -4 -11   15.70    1.75
   1  -4 -11   16.75    1.65
   1  -4 -11   17.83    1.73
   1  -4 -11   17.42    1.62
  -1  -4  11   21.06    1.78
  -1  -4  11   17.78    1.70
  -1  -4  11   17.38    1.61
  -1  -4  11   16.34    1.68
   1   4  -9   52.68    3.87
   1   4  -9   45.03    3.81
  -1   4   9   41.89    3.82
  -1   4   9   44.74    3.85
  -1   4   9   42.58    3.81
  -1   4   9   38.72    3.81
   1   4  -9   50.20    3.78
  -1   4   9   47.03    3.81
  -1   4   9   47.75    3.88
   1   4  -9   43.04    3.87
  -1   4   9   47.82    3.85
  -1   4   9   46.89    3.88
   1   4  -9   52.16    3.86
   1   4  -9   42.58    3.86
  -1  -4   9   44.39    3.83
   1  -4  -9   42.98    3.79
   1  -4  -9   41.56    3.85
   1  -4  -9   41.43    3.81
  -1  -4   9   47.70    3.86
   1  -4  -9   47.92    3.89
  -1  -4   9   49.92    3.87
   1  -4  -9   39.09    3.87
   1  -4  -9   46.56    3.86
  -1  -4   9   47.09    3.87
   1  -4  -9   50.52    3.87
  -1  -4   9   40.31    3.85
   1  -4  -9   48.51    3.84
  -1  -4   9   48.83    3.80
  -1  -4   9   45.55    3.83
  -1   4   7  696.78   57.25
  -1   4   7  634.07   57.21
   1   4  -7  775.73   57.21
  -1   4   7  691.91   57.21
  -1   4   7  699.77   57.23
   1   4  -7  746.62   57.24
  -1   4   7  670.24   57.23
   1   4  -7  702.93   57.19
  -1   4   7  666.70   57.24
   1   4  -7  738.79   57.24
   1   4  -7  736.70   57.24
  -1   4   7  722.82   57.21
   1  -4  -7  630.66   57.20
   1  -4  -7  728.88   57.25
  -1  -4   7  765.37   57.24
   1  -4  -7  726.86   57.27
  -1  -4   7  765.93   57.22
   1  -4  -7  658.70   57.23
   1  -4  -7  761.16   57.25
  -1  -4   7  722.10   57.23
  -1  -4   7  693.49   57.24
   1  -4  -7  707.55   57.22
  -1  -4   7  645.89   57.25
  -1  -4   7  633.96   57.21
   1  -4  -7  713.48   57.22
  -1   4   5  553.19   46.35
  -1   4   5  601.51   46.36
   1   4  -5  643.69   46.36
   1   4  -5  590.66   46.38
  -1   4   5  588.74   46.38
  -1   4   5  575.95   46.38
   1   4  -5  578.20   46.37
  -1   4   5  542.36   46.39
   1   4  -5  556.99   46.34
  -1   4   5  492.05   46.36
   1   4  -5  539.86   46.37
  -1   4   5  577.57   46.38
   1  -4  -5  551.82   46.39
   1  -4  -5  599.75   46.37
   1  -4  -5  550.64   46.37
  -1  -4   5  604.85   46.36
   1  -4  -5  530.82   46.34
   1  -4  -5  635.18   46.39
   1  -4  -5  524.81   46.39
  -1  -4   5  535.68   46.38
  -1  -4   5  609.81   46.40
  -1  -4   5  638.55   46.38
  -1  -4   5  523.66   46.38
   1   4  -3   90.97    7.09
   1   4  -3   79.77    7.10
   1   4  -3   90.62    7.11
  -1   4   3   96.09    7.12
   1   4  -3   82.83    7.11
   1   4  -3   85.85    7.11
  -1   4   3  100.88    7.14
  -1   4   3   92.02    7.11
  -1   4   3   86.91    7.11
  -1   4   3   84.88    7.11
   1   4  -3   88.30    7.11
   1  -4  -3   82.87    7.10
  -1  -4   3   74.82    7.10
  -1  -4   3   87.05    7.11
   1  -4  -3   84.87    7.12
  -1  -4   3   83.17    7.10
  -1  -4   3   86.64    7.12
   1  -4  -3   88.02    7.10
   1  -4  -3   91.74    7.11
   1  -4  -3   91.40    7.11
   1  -4  -3   84.15    7.10
  -1  -4   3   82.78    7.11
   1   4  -1 3382.50  251.70
  -1   4   1 2979.79  251.70
   1   4  -1 3054.32  251.71
  -1   4   1 3059.23  251.71
   1   4  -1 3534.80  251.71
  -1   4   1 2890.74  251.71
  -1   4   1 3049.58  251.72
   1   4  -1 3049.74  251.72
  -1   4   1 3059.55  251.71
  -1   4   1 3031.14  251.72
   1   4  -1 2969.24  251.72
   1  -4  -1 3065.92  251.72
  -1  -4   1 2997.73  251.71
   1  -4  -1 3035.69  251.70
  -1  -4   1 2779.73  251.71
  -1  -4   1 3471.78  251.72
   1  -4  -1 3053.65  251.71
   1  -4  -1 2983.44  251.71
  -1  -4   1 3001.34  251.72
  -1  -4   1 3127.68  251.70
   1  -4  -1 3151.62  251.70
  -1  -4   1 3050.57  251.71
   1   4   1 1571.29  122.97
  -1   4  -1 1543.81  122.97
  -1   4  -1 1577.76  122.96
   1   4   1 1514.38  122.95
  -1   4  -1 1432.63  122.95
  -1   4  -1 1518.71  122.97
   1   4   1 1455.40  122.98
  -1   4  -1 1502.01  122.97
   1   4   1 1483.77  122.96
  -1  -4  -1 1413.05  122.95
   1  -4   1 1521.62  122.97
  -1  -4  -1 1470.55  122.96
   1  -4   1 1579.55  122.96
  -1  -4  -1 1543.14  122.97
   1  -4   1 1543.19  122.98
   1  -4   1 1548.53  122.97
  -1  -4  -1 1627.77  122.98
   1  -4   1 1495.27  122.98
  -1   4  -3  829.98   62.81
   1   4   3  839.05   62.81
  -1   4  -3  800.43   62.80
   1   4   3  770.35   62.80
   1   4   3  765.28   62.80
  -1   4  -3  792.75   62.82
  -1   4  -3  796.97   62.81
  -1   4  -3  798.85   62.80
   1   4   3  783.93   62.81
   1   4   3  742.43   62.79
  -1  -4  -3  690.93   62.78
   1  -4   3  773.79   62.81
   1  -4   3  805.37   62.80
   1  -4   3  747.12   62.79
  -1  -4  -3  707.69   62.80
  -1  -4  -3  875.39   62.82
   1  -4   3  789.96   62.80
  -1  -4  -3  822.88   62.81
   1  -4   3  769.77   62.79
   1  -4   3  742.91   62.77
  -1  -4  -3  742.69   62.81
  -1  -4  -3  756.10   62.79
   1   4   5    1.63    0.57
  -1   4  -5    1.11    0.49
  -1   4  -5    1.86    0.45
   1   4   5    1.88    0.32
  -1   4  -5    2.03    0.44
  -1   4  -5    2.00    0.50
  -1   4  -5    1.80    0.65
  -1   4  -5    1.71    0.48
   1   4   5    1.31    0.44
   1   4   5    1.84    0.58
   1   4   5    1.19    0.45
   1   4   5    1.93    0.45
  -1   4  -5    1.49    0.60
   1   4   5    2.00    0.44
  -1  -4  -5    1.34    0.46
   1  -4   5    1.76    0.52
  -1  -4  -5    2.03    0.53
  -1  -4  -5    2.42    0.38
  -1  -4  -5    1.25    0.41
   1  -4   5    2.07    0.44
   1  -4   5    2.36    0.41
  -1  -4  -5    1.94    0.50
  -1  -4  -5    1.65    0.45
  -1  -4  -5    0.46    0.58
   1  -4   5    2.12    0.55
   1  -4   5    1.93    0.30
  -1   4  -7  239.10   18.48
   1   4   7  224.58   18.52
   1   4   7  220.77   18.50
  -1   4  -7  221.41   18.51
   1   4   7  217.16   18.45
  -1   4  -7  238.62   18.49
   1   4   7  225.03   18.48
   1   4   7  215.81   18.49
   1   4   7  208.61   18.50
  -1   4  -7  243.67   18.50
  -1   4  -7  230.52   18.47
   1   4   7  231.44   18.48
  -1   4  -7  254.06   18.53
  -1   4  -7  229.99   18.51
  -1  -4  -7  216.95   18.48
   1  -4   7  236.11   18.50
   1  -4   7  231.62   18.47
   1  -4   7  236.31   18.51
  -1  -4  -7  250.91   18.52
  -1  -4  -7  234.82   18.49
  -1  -4  -7  220.66   18.48
   1  -4   7  185.98   18.47
  -1  -4  -7  219.50   18.49
  -1  -4  -7  230.58   18.51
  -1  -4  -7  215.02   18.47
   1  -4   7  227.32   18.45
  -1   4  -9   93.27    7.30
   1   4   9   80.15    7.34
  -1   4  -9   88.11    7.36
   1   4   9   79.24    7.27
  -1   4  -9   86.19    7.32
   1   4   9   90.72    7.31
  -1   4  -9   87.65    7.35
   1   4   9   96.52    7.38
   1   4   9   85.06    7.34
   1   4   9   97.32    7.35
  -1   4  -9   92.36    7.36
  -1  -4  -9   91.37    7.33
   1  -4   9   81.90    7.35
  -1  -4  -9   85.58    7.36
  -1  -4  -9   86.79    7.31
   1  -4   9   96.80    7.35
  -1  -4  -9   84.08    7.30
  -1  -4  -9   90.90    7.34
   1  -4   9   84.98    7.30
   1  -4   9   90.78    7.32
  -1  -4  -9   84.40    7.35
  -1  -4  -9   87.64    7.30
   1  -4   9   90.84    7.26
  -1   4 -11  552.12   41.96
   1   4  11  529.18   41.93
   1   4  11  460.42   41.86
  -1   4 -11  511.86   41.93
   1   4  11  548.94   41.90
   1   4  11  522.61   41.96
  -1   4 -11  495.01   41.96
   1   4  11  520.19   41.93
  -1   4 -11  548.31   41.89
  -1  -4 -11  476.53   41.95
  -1  -4 -11  459.88   41.89
  -1  -4 -11  495.35   41.95
   1  -4  11  528.90   41.93
   1  -4  11  561.65   41.96
   1  -4  11  520.17   41.91
   1  -4  11  535.74   41.86
  -1  -4 -11  449.01   41.91
   1   4  13   10.11    1.43
   1   4  13   10.71    1.49
  -1   4 -13    8.69    1.31
   1   4  13   11.81    1.26
  -1   4 -13   10.87    1.41
   1   4  13   11.12    1.32
  -1   4 -13   11.59    1.17
  -1   4 -13   10.96    1.35
  -1  -4 -13    8.40    1.38
   1  -4  13    9.96    1.39
  -1  -4 -13    8.80    1.20
  -1  -4 -13   11.13    1.40
   1  -4  13   11.52    1.43
   1  -4  13   13.77    1.31
   1  -4  13   12.27    1.14
  -1  -4 -13    7.82    1.31
   1   4  15    7.29    1.44
   1   4  15    6.24    1.36
  -1   4 -15    3.47    1.22
  -1   4 -15    7.91    1.29
  -1   4 -15    5.84    1.22
   1   4  15    6.84    1.20
  -1   4 -15    7.57    0.99
   1   4  15    7.27    1.12
   1  -4  15    5.20    1.33
  -1  -4 -15    5.85    1.06
  -1  -4 -15    6.28    1.29
   1  -4  15    5.96    1.37
   1  -4  15    9.08    1.17
  -1  -4 -15    7.04    1.30
  -1   4 -17    3.35    1.39
  -1  -4 -17    5.99    1.47
   1  -4  17    8.38    1.49
   1  -4  17    6.98    1.27
  -1  -4 -17    5.73    1.19
   1   5 -18   15.44    1.73
  -1   5  18   15.53    1.67
   1  -5 -18    9.33    1.62
  -1  -5  18   12.24    1.81
   1   5 -16    5.86    1.23
   1   5 -16    4.47    1.26
  -1   5  16    5.61    1.04
  -1   5  16    6.16    1.18
  -1   5  16    3.84    1.34
   1   5 -16    4.58    1.11
   1  -5 -16    2.51    1.22
  -1  -5  16    5.78    1.22
   1  -5 -16    3.88    1.16
   1  -5 -16    3.47    1.01
  -1  -5  16    3.92    1.06
  -1  -5  16    4.16    1.30
  -1   5  14    1.51    0.88
  -1   5  14    0.21    0.93
   1   5 -14    0.31    0.54
   1   5 -14   -0.66    0.87
  -1   5  14    0.72    0.95
   1   5 -14    0.56    0.96
  -1   5  14    0.48    0.77
   1   5 -14    0.51    0.79
   1  -5 -14   -0.78    1.01
  -1  -5  14   -0.03    0.98
   1  -5 -14   -0.26    0.90
   1  -5 -14   -0.04    0.98
  -1  -5  14    1.27    0.89
  -1  -5  14    0.12    0.83
  -1  -5  14   -0.26    0.61
   1  -5 -14    0.20    0.73
  -1   5  12   13.99    1.51
   1   5 -12   12.24    1.54
  -1   5  12   15.49    1.61
  -1   5  12   15.50    1.51
   1   5 -12   15.87    1.33
  -1   5  12   12.58    1.39
   1   5 -12   13.63    1.54
  -1   5  12   14.14    1.42
   1   5 -12   17.14    1.49
  -1  -5  12   13.49    1.49
   1  -5 -12   13.31    1.56
   1  -5 -12   14.45    1.39
  -1  -5  12   14.97    1.57
   1  -5 -12   13.72    1.55
  -1  -5  12   16.56    1.50
   1  -5 -12   11.57    1.56
  -1  -5  12   14.65    1.36
   1  -5 -12   13.24    1.43
  -1   5  10   42.06    3.82
   1   5 -10   48.20    3.78
  -1   5  10   45.55    3.85
   1   5 -10   44.87    3.88
  -1   5  10   47.35    3.90
  -1   5  10   38.72    3.82
  -1   5  10   46.93    3.88
   1   5 -10   42.08    3.89
   1   5 -10   45.40    3.87
   1   5 -10   50.04    3.93
  -1   5  10   46.97    3.83
   1  -5 -10   42.56    3.83
  -1  -5  10   43.18    3.84
   1  -5 -10   40.37    3.89
   1  -5 -10   48.38    3.89
  -1  -5  10   51.67    3.90
   1  -5 -10   45.31    3.89
  -1  -5  10   45.91    3.87
   1  -5 -10   43.96    3.92
   1  -5 -10   44.64    3.79
  -1  -5  10   48.69    3.81
   1   5  -8    7.52    0.87
   1   5  -8    6.03    0.72
  -1   5   8    6.77    0.75
  -1   5   8    6.48    0.71
   1   5  -8    5.67    0.74
  -1   5   8    3.97    0.71
  -1   5   8    5.41    0.77
   1   5  -8    5.12    0.84
  -1   5   8    6.19    0.81
  -1   5   8    5.97    0.83
  -1   5   8    5.19    0.75
  -1   5   8    6.20    0.68
   1   5  -8    6.80    0.61
   1   5  -8    7.77    0.76
   1  -5  -8    6.25    0.67
   1  -5  -8    6.02    0.80
  -1  -5   8    6.89    0.76
  -1  -5   8    5.14    0.80
   1  -5  -8    6.27    0.71
   1  -5  -8    5.68    0.81
   1  -5  -8    5.27    0.76
   1  -5  -8    6.21    0.83
  -1  -5   8    3.84    0.73
  -1  -5   8    7.34    0.82
  -1  -5   8    7.65    0.87
  -1  -5   8    6.07    0.69
   1  -5  -8    6.07    0.75
  -1  -5   8    6.57    0.74
   1   5  -6   35.70    3.09
   1   5  -6   35.74    3.06
  -1   5   6   39.00    3.06
  -1   5   6   36.46    3.05
   1   5  -6   36.52    3.05
  -1   5   6   32.62    3.07
   1   5  -6   34.63    3.10
  -1   5   6   34.80    3.11
  -1   5   6   37.88    3.10
  -1   5   6   35.56    3.05
   1   5  -6   35.71    3.02
  -1   5   6   34.46    3.09
   1   5  -6   37.80    3.08
   1  -5  -6   36.09    3.10
   1  -5  -6   35.81    3.09
  -1  -5   6   42.38    3.07
   1  -5  -6   39.05    3.06
   1  -5  -6   34.10    3.03
  -1  -5   6   37.29    3.07
   1  -5  -6   39.60    3.09
   1  -5  -6   35.36    3.12
  -1  -5   6   38.38    3.12
  -1  -5   6   34.98    3.10
  -1  -5   6   39.09    3.09
  -1  -5   6   34.05    3.09
   1   5  -4   16.45    1.24
   1   5  -4   15.04    1.21
  -1   5   4   13.14    1.29
   1   5  -4   12.97    1.24
   1   5  -4   14.35    1.27
  -1   5   4   13.55    1.27
   1   5  -4   13.99    1.30
   1   5  -4   15.31    1.27
  -1   5   4   13.51    1.31
   1   5  -4   14.72    1.29
  -1   5   4   12.96    1.26
   1   5  -4   14.10    1.28
   1  -5  -4   12.54    1.28
   1  -5  -4   15.67    1.21
   1  -5  -4   14.40    1.25
  -1  -5   4   14.93    1.28
   1  -5  -4   13.79    1.26
   1  -5  -4   13.57    1.31
  -1  -5   4   15.21    1.26
   1  -5  -4   14.31    1.27
  -1  -5   4   14.20    1.31
   1  -5  -4   12.78    1.24
   1  -5  -4   14.51    1.28
  -1  -5   4   11.12    1.29
  -1  -5   4   13.90    1.26
   1   5  -2 1228.01   97.68
   1   5  -2 1142.15   97.68
  -1   5   2 1204.65   97.68
   1   5  -2 1163.77   97.67
  -1   5   2 1190.89   97.66
  -1   5   2 1168.05   97.67
   1   5  -2 1245.01   97.65
   1   5  -2 1139.36   97.68
  -1   5   2 1148.90   97.67
  -1   5   2 1284.97   97.68
  -1  -5   2 1140.21   97.67
  -1  -5   2 1247.26   97.66
  -1  -5   2 1226.58   97.68
   1  -5  -2 1205.90   97.68
   1  -5  -2 1195.85   97.68
   1  -5  -2 1171.41   97.65
  -1  -5   2 1093.45   97.69
   1  -5  -2 1269.01   97.67
   1  -5  -2 1244.48   97.67
  -1  -5   2 1235.08   97.68
  -1  -5   2 1123.04   97.68
  -1   5   0   18.36    1.66
   1   5   0   18.64    1.70
   1   5   0   21.27    1.66
  -1   5   0   21.76    1.70
  -1   5   0   18.70    1.68
  -1   5   0   21.09    1.71
  -1   5   0   20.69    1.70
   1   5   0   20.04    1.68
   1   5   0   17.86    1.70
  -1   5   0   19.95    1.67
   1   5   0   21.37    1.66
   1   5   0   19.00    1.69
   1  -5   0   20.53    1.66
   1  -5   0   20.24    1.69
  -1  -5   0   22.06    1.67
  -1  -5   0   19.28    1.66
  -1  -5   0   18.68    1.68
   1  -5   0   18.91    1.70
   1  -5   0   17.43    1.70
  -1  -5   0   19.40    1.70
   1  -5   0   20.86    1.66
  -1  -5   0   18.70    1.70
   1  -5   0   21.32    1.71
   1   5   2  439.54   35.35
  -1   5  -2  452.54   35.37
  -1   5  -2  449.51   35.35
   1   5   2  425.21   35.33
   1   5   2  409.27   35.36
   1   5   2  432.13   35.37
   1   5   2  457.11   35.37
  -1   5  -2  411.64   35.36
  -1   5  -2  440.60   35.34
  -1   5  -2  433.65   35.36
  -1   5  -2  463.88   35.38
  -1  -5  -2  405.29   35.36
  -1  -5  -2  423.62   35.35
   1  -5   2  453.98   35.37
  -1  -5  -2  445.13   35.37
   1  -5   2  427.87   35.35
   1  -5   2  410.34   35.36
  -1  -5  -2  383.93   35.36
   1  -5   2  437.29   35.36
  -1  -5  -2  432.16   35.36
  -1  -5  -2  483.80   35.37
   1  -5   2  439.14   35.36
   1   5   4   57.59    4.99
   1   5   4   61.55    4.99
  -1   5  -4   67.64    5.00
   1   5   4   57.36    4.94
  -1   5  -4   63.73    4.97
  -1   5  -4   60.97    4.99
  -1   5  -4   61.45    4.99
   1   5   4   57.29    5.00
   1   5   4   58.95    4.98
  -1   5  -4   58.68    5.01
   1   5   4   55.63    4.98
   1   5   4   60.91    4.97
  -1  -5  -4   53.64    4.95
  -1  -5  -4   64.32    5.00
   1  -5   4   61.43    4.96
  -1  -5  -4   53.10    4.98
  -1  -5  -4   70.62    5.02
   1  -5   4   62.78    4.98
   1  -5   4   60.47    4.99
   1  -5   4   69.10    4.99
   1  -5   4   62.29    4.99
  -1  -5  -4   58.82    4.98
   1  -5   4   58.80    4.93
  -1  -5  -4   58.49    4.96
   1  -5   4   62.97    4.95
  -1   5  -6  267.79   21.08
   1   5   6  267.18   21.04
  -1   5  -6  273.76   21.03
   1   5   6  245.28   21.06
   1   5   6  245.21   21.01
  -1   5  -6  271.96   21.05
  -1   5  -6  267.89   21.04
  -1   5  -6  275.27   21.07
   1   5   6  254.83   21.04
   1   5   6  246.05   21.06
  -1   5  -6  272.71   21.07
   1   5   6  248.29   21.07
  -1   5  -6  279.52   21.06
   1   5   6  253.68   21.06
   1  -5   6  259.91   21.05
  -1  -5  -6  232.46   21.06
  -1  -5  -6  247.92   21.07
   1  -5   6  273.11   21.07
  -1  -5  -6  246.30   21.03
  -1  -5  -6  214.65   21.03
  -1  -5  -6  257.11   21.05
   1  -5   6  256.18   21.04
   1  -5   6  264.47   21.03
   1  -5   6  258.59   21.00
   1  -5   6  285.14   21.07
  -1  -5  -6  247.71   21.05
  -1  -5  -6  259.41   21.03
  -1   5  -8   69.47    5.47
  -1   5  -8   70.41    5.52
   1   5   8   65.12    5.50
   1   5   8   68.01    5.47
   1   5   8   62.70    5.43
  -1   5  -8   68.70    5.46
  -1   5  -8   64.61    5.48
   1   5   8   63.40    5.50
  -1   5  -8   68.62    5.52
  -1   5  -8   73.33    5.55
   1   5   8   59.67    5.46
  -1   5  -8   65.28    5.52
   1   5   8   61.46    5.52
  -1   5  -8   77.95    5.53
   1   5   8   61.85    5.49
   1  -5   8   70.81    5.50
   1  -5   8   67.27    5.50
  -1  -5  -8   70.50    5.52
   1  -5   8   67.36    5.46
  -1  -5  -8   62.43    5.48
  -1  -5  -8   61.32    5.50
  -1  -5  -8   62.30    5.51
  -1  -5  -8   63.00    5.49
   1  -5   8   64.96    5.48
  -1  -5  -8   61.10    5.46
   1  -5   8   72.43    5.53
   1  -5   8   69.98    5.42
  -1  -5  -8   65.62    5.47
  -1  -5  -8   58.93    5.45
  -1   5 -10   52.38    3.91
   1   5  10   45.55    3.89
   1   5  10   46.70    3.88
   1   5  10   44.70    3.93
  -1   5 -10   47.78    3.87
   1   5  10   40.22    3.78
  -1   5 -10   40.68    3.89
  -1   5 -10   47.54    3.80
   1   5  10   45.74    3.84
   1  -5  10   46.04    3.91
  -1  -5 -10   45.19    3.87
  -1  -5 -10   39.41    3.82
   1  -5  10   52.63    3.90
  -1  -5 -10   40.33    3.89
  -1  -5 -10   46.73    3.84
   1  -5  10   43.78    3.85
  -1  -5 -10   43.60    3.90
   1  -5  10   46.88    3.77
   1   5  12    8.30    1.27
   1   5  12    8.90    1.21
  -1   5 -12    4.69    1.07
  -1   5 -12    9.01    0.94
  -1   5 -12    9.13    1.18
  -1   5 -12    8.28    1.11
   1   5  12    7.55    1.06
   1   5  12    6.94    1.06
   1  -5  12    8.71    1.19
  -1  -5 -12    6.61    1.12
  -1  -5 -12    7.90    1.17
  -1  -5 -12    7.30    1.11
   1  -5  12    9.23    1.05
   1  -5  12    8.15    1.24
  -1  -5 -12    6.46    0.98
   1  -5  12    7.86    0.87
   1   5  14   24.23    2.20
   1   5  14   21.78    2.03
  -1   5 -14   12.45    2.09
  -1   5 -14   20.96    2.15
  -1   5 -14   24.63    2.15
   1   5  14   22.61    2.24
   1   5  14   22.48    2.12
  -1   5 -14   23.16    1.96
  -1  -5 -14   15.96    2.00
  -1  -5 -14   20.25    2.16
  -1  -5 -14   19.73    2.14
   1  -5  14   24.09    2.06
   1  -5  14   22.58    2.20
   1  -5  14   20.87    2.16
   1   5  16   27.58    2.58
  -1   5 -16   17.84    2.60
  -1   5 -16   25.23    2.65
   1   5  16   28.06    2.74
  -1   5 -16   26.62    2.61
   1   5  16   28.17    2.51
   1  -5  16   27.15    2.67
   1  -5  16   26.68    2.71
  -1  -5 -16   21.30    2.48
  -1  -5 -16   25.99    2.66
  -1  -5 -16   26.29    2.66
   1  -5  16   30.23    2.54
   1   6 -17    4.84    1.35
   1   6 -17    3.36    1.32
  -1   6  17    4.46    1.15
  -1   6  17    5.49    1.27
  -1   6  17    5.46    1.48
   1   6 -17    4.68    1.18
   1  -6 -17    4.74    1.36
  -1  -6  17    3.96    1.35
   1  -6 -17    3.88    1.29
   1  -6 -17    3.07    1.11
  -1  -6  17    7.74    1.23
  -1  -6  17    5.65    1.41
  -1   6  15   96.05    7.34
  -1   6  15   89.55    7.23
   1   6 -15   67.33    7.29
   1   6 -15   81.17    7.34
  -1   6  15   91.69    7.30
   1   6 -15   95.31    7.29
   1  -6 -15   82.79    7.35
   1  -6 -15   70.16    7.21
   1  -6 -15   82.69    7.32
  -1  -6  15   83.37    7.26
  -1  -6  15   98.30    7.28
  -1  -6  15   89.02    7.31
  -1  -6  15   89.62    7.16
   1  -6 -15   80.23    7.30
  -1   6  13   37.61    3.04
  -1   6  13   37.10    3.07
   1   6 -13   34.10    3.11
   1   6 -13   25.00    3.05
  -1   6  13   35.18    3.11
   1   6 -13   37.94    3.05
   1   6 -13   33.14    2.91
  -1   6  13   35.47    3.00
   1  -6 -13   35.86    3.14
   1  -6 -13   32.53    3.09
   1  -6 -13   32.07    3.08
   1  -6 -13   25.65    2.98
  -1  -6  13   36.36    3.10
  -1  -6  13   31.21    3.02
  -1  -6  13   38.59    2.93
  -1  -6  13   37.16    3.05
  -1   6  11   42.25    3.27
   1   6 -11   38.47    3.31
   1   6 -11   42.53    3.29
  -1   6  11   39.43    3.30
   1   6 -11   43.00    3.30
  -1   6  11   30.17    3.21
   1   6 -11   35.11    3.31
  -1   6  11   37.98    3.33
   1   6 -11   39.87    3.18
  -1   6  11   40.10    3.24
  -1  -6  11   36.04    3.25
  -1  -6  11   32.67    3.30
   1  -6 -11   39.03    3.35
   1  -6 -11   34.48    3.24
   1  -6 -11   38.95    3.32
   1  -6 -11   38.41    3.32
  -1  -6  11   36.75    3.28
   1  -6 -11   36.03    3.19
  -1  -6  11   38.71    3.29
  -1  -6  11   38.76    3.21
  -1   6   9   22.55    2.04
  -1   6   9   24.59    2.03
   1   6  -9   21.02    1.99
   1   6  -9   25.09    2.04
  -1   6   9   19.24    1.99
  -1   6   9   22.19    2.08
   1   6  -9   25.96    2.06
   1   6  -9   24.14    2.04
  -1   6   9   20.07    2.06
  -1   6   9   22.20    1.98
   1   6  -9   25.03    1.93
   1   6  -9   23.44    2.08
  -1   6   9   22.58    2.03
   1   6  -9   22.82    2.10
  -1   6   9   23.59    2.00
   1  -6  -9   24.10    2.08
  -1  -6   9   25.27    2.08
  -1  -6   9   22.43    2.01
  -1  -6   9   20.88    2.01
   1  -6  -9   24.65    2.07
   1  -6  -9   22.40    2.06
   1  -6  -9   20.04    2.04
  -1  -6   9   19.48    2.04
   1  -6  -9   22.70    2.00
   1  -6  -9   22.42    1.95
  -1  -6   9   23.28    2.05
  -1  -6   9   21.74    2.10
   1  -6  -9   23.54    2.02
  -1  -6   9   20.77    1.97
   1   6  -7  346.55   26.60
  -1   6   7  329.67   26.57
   1   6  -7  346.18   26.57
   1   6  -7  322.13   26.54
  -1   6   7  324.23   26.58
   1   6  -7  332.46   26.60
   1   6  -7  325.26   26.59
  -1   6   7  333.30   26.57
  -1   6   7  299.03   26.61
   1   6  -7  328.97   26.56
  -1   6   7  318.32   26.60
  -1   6   7  317.66   26.57
  -1   6   7  302.09   26.59
  -1  -6   7  363.02   26.58
  -1  -6   7  361.99   26.60
   1  -6  -7  303.66   26.55
   1  -6  -7  332.58   26.59
   1  -6  -7  329.96   26.61
  -1  -6   7  325.73   26.58
   1  -6  -7  339.24   26.64
   1  -6  -7  325.84   26.58
  -1  -6   7  316.92   26.61
  -1  -6   7  312.88   26.60
  -1  -6   7  317.84   26.57
   1  -6  -7  311.94   26.57
   1  -6  -7  307.25   26.60
  -1  -6   7  313.14   26.59
   1   6  -5  862.72   67.85
   1   6  -5  856.38   67.83
  -1   6   5  868.60   67.85
   1   6  -5  812.48   67.85
  -1   6   5  856.17   67.87
  -1   6   5  863.27   67.86
   1   6  -5  783.09   67.85
   1   6  -5  810.10   67.86
   1   6  -5  806.64   67.82
  -1   6   5  841.05   67.83
  -1   6   5  818.44   67.85
   1  -6  -5  830.48   67.86
   1  -6  -5  782.58   67.81
   1  -6  -5  822.36   67.84
  -1  -6   5  895.01   67.85
   1  -6  -5  877.78   67.84
   1  -6  -5  895.65   67.86
   1  -6  -5  836.03   67.88
  -1  -6   5  760.48   67.85
   1  -6  -5  845.32   67.85
  -1  -6   5  877.76   67.87
  -1  -6   5  784.39   67.84
   1   6  -3   10.42    0.95
  -1   6   3   10.40    0.93
   1   6  -3   10.04    0.95
  -1   6   3    9.07    0.99
   1   6  -3    8.90    0.95
   1   6  -3    9.79    0.92
  -1   6   3   10.76    0.99
   1   6  -3    9.10    0.96
   1   6  -3    8.84    0.93
   1   6  -3   11.49    0.87
  -1   6   3   10.02    0.94
  -1   6   3    9.75    0.91
  -1  -6   3   10.84    0.94
   1  -6  -3   10.47    0.95
  -1  -6   3   10.12    0.92
   1  -6  -3    9.47    0.88
  -1  -6   3   11.63    0.95
   1  -6  -3    9.58    0.94
  -1  -6   3   10.12    0.90
   1  -6  -3   10.69    0.92
  -1  -6   3   10.35    0.98
   1  -6  -3    8.93    0.94
   1  -6  -3   10.42    0.91
  -1  -6   3    7.96    0.95
   1  -6  -3   10.18    0.86
   1   6  -1    1.07    0.25
  -1   6   1    1.16    0.25
  -1   6   1    0.71    0.36
   1   6  -1    0.95    0.32
   1   6  -1    0.93    0.36
   1   6  -1    2.06    0.28
   1   6  -1    0.57    0.35
  -1   6   1    0.98    0.31
   1   6  -1    0.66    0.42
  -1   6   1    1.19    0.30
  -1   6   1    0.75    0.37
  -1   6   1    0.50    0.35
   1  -6  -1    1.04    0.32
   1  -6  -1    0.95    0.37
  -1  -6   1    0.74    0.28
   1  -6  -1    0.86    0.22
  -1  -6   1    1.60    0.29
  -1  -6   1    0.99    0.36
   1  -6  -1    1.05    0.37
  -1  -6   1    1.26    0.28
  -1  -6   1    0.48    0.36
   1  -6  -1    1.32    0.34
  -1  -6   1    1.81    0.40
  -1   6  -1  277.51   23.93
   1   6   1  295.86   23.95
  -1   6  -1  310.14   23.94
   1   6   1  295.28   23.92
  -1   6  -1  300.83   23.94
   1   6   1  292.49   23.94
  -1   6  -1  302.79   23.95
  -1   6  -1  300.58   23.95
  -1   6  -1  296.11   23.95
  -1   6  -1  327.84   23.97
   1  -6   1  295.17   23.93
   1  -6   1  295.83   23.95
   1  -6   1  310.92   23.96
  -1  -6  -1  284.84   23.94
  -1  -6  -1  293.77   23.93
  -1  -6  -1  308.46   23.96
  -1  -6  -1  290.50   23.94
   1  -6   1  295.22   23.95
  -1  -6  -1  268.40   23.95
  -1  -6  -1  270.19   23.94
   1  -6   1  278.26   23.92
  -1   6  -3 1456.88  114.03
   1   6   3 1376.77  114.01
  -1   6  -3 1454.14  114.01
   1   6   3 1357.18  113.99
   1   6   3 1319.78  114.00
   1   6   3 1313.64  114.02
   1   6   3 1327.40  114.02
  -1   6  -3 1415.37  114.04
  -1   6  -3 1435.74  114.03
   1   6   3 1424.21  114.03
  -1   6  -3 1445.24  114.00
  -1   6  -3 1410.51  114.03
  -1  -6  -3 1466.56  114.03
   1  -6   3 1456.15  114.01
  -1  -6  -3 1407.11  114.03
   1  -6   3 1446.88  114.04
  -1  -6  -3 1342.99  114.01
   1  -6   3 1456.63  114.03
  -1  -6  -3 1522.50  114.03
  -1  -6  -3 1355.31  114.02
   1  -6   3 1396.52  114.02
   1  -6   3 1521.67  114.03
   1  -6   3 1289.84  113.99
   1  -6   3 1418.12  114.03
   1   6   5   18.96    1.60
  -1   6  -5   18.05    1.60
  -1   6  -5   20.25    1.64
   1   6   5   16.40    1.50
   1   6   5   16.39    1.58
  -1   6  -5   19.82    1.58
  -1   6  -5   18.85    1.68
  -1   6  -5   18.23    1.60
   1   6   5   18.52    1.58
   1   6   5   17.34    1.63
   1   6   5   16.22    1.58
   1   6   5   16.95    1.57
  -1  -6  -5   16.51    1.61
  -1  -6  -5   16.58    1.63
   1  -6   5   21.02    1.60
   1  -6   5   18.89    1.61
  -1  -6  -5   16.24    1.59
  -1  -6  -5   18.95    1.59
   1  -6   5   20.69    1.61
   1  -6   5   18.23    1.57
  -1  -6  -5   17.07    1.54
   1  -6   5   17.38    1.49
   1  -6   5   17.28    1.56
  -1  -6  -5   15.56    1.54
   1  -6   5   17.92    1.53
   1   6   7   17.89    1.68
  -1   6  -7   19.49    1.67
   1   6   7   20.75    1.73
   1   6   7   15.70    1.66
  -1   6  -7   19.50    1.68
   1   6   7   17.41    1.60
  -1   6  -7   16.14    1.70
  -1   6  -7   19.58    1.79
  -1   6  -7   20.97    1.76
  -1   6  -7   18.41    1.71
   1   6   7   17.83    1.70
   1   6   7   18.90    1.70
   1   6   7   17.15    1.75
  -1   6  -7   20.51    1.66
  -1  -6  -7   19.60    1.71
   1  -6   7   18.41    1.69
  -1  -6  -7   20.72    1.77
  -1  -6  -7   18.15    1.66
   1  -6   7   18.70    1.66
  -1  -6  -7   16.74    1.67
  -1  -6  -7   18.96    1.71
   1  -6   7   21.46    1.74
   1  -6   7   19.92    1.72
   1  -6   7   19.63    1.68
  -1  -6  -7   17.22    1.71
  -1  -6  -7   17.59    1.65
   1  -6   7   21.42    1.66
   1  -6   7   19.61    1.59
  -1   6  -9   65.73    4.85
   1   6   9   60.16    4.91
  -1   6  -9   65.55    4.94
  -1   6  -9   59.03    4.88
   1   6   9   49.70    4.81
   1   6   9   60.40    4.90
  -1   6  -9   55.74    4.92
   1   6   9   54.98    4.89
   1   6   9   61.03    4.88
   1   6   9   57.98    4.95
  -1   6  -9   64.44    4.94
  -1  -6  -9   56.99    4.86
   1  -6   9   60.19    4.91
  -1  -6  -9   50.32    4.90
  -1  -6  -9   57.57    4.87
   1  -6   9   61.66    4.93
   1  -6   9   52.35    4.86
  -1  -6  -9   49.93    4.87
   1  -6   9   61.00    4.81
   1  -6   9   62.20    4.86
  -1  -6  -9   58.27    4.92
   1   6  11   43.72    3.57
   1   6  11   39.26    3.52
  -1   6 -11   44.42    3.61
  -1   6 -11   35.69    3.50
   1   6  11   40.47    3.49
  -1   6 -11   41.51    3.56
   1   6  11   40.30    3.60
  -1   6 -11   43.56    3.45
  -1   6 -11   43.32    3.57
   1  -6  11   39.24    3.55
  -1  -6 -11   39.09    3.51
  -1  -6 -11   33.70    3.48
  -1  -6 -11   42.04    3.58
   1  -6  11   39.87    3.54
   1  -6  11   40.56    3.50
   1  -6  11   44.31    3.40
  -1  -6 -11   36.77    3.56
   1   6  13   88.81    6.91
  -1   6 -13   74.42    6.91
   1   6  13   84.80    6.85
  -1   6 -13   71.79    6.87
  -1   6 -13   94.39    6.94
   1   6  13   83.38    6.95
  -1   6 -13   91.74    6.80
   1   6  13   85.77    6.90
   1  -6  13   80.53    6.89
   1  -6  13   83.98    6.92
  -1  -6 -13   71.76    6.83
  -1  -6 -13   76.58    6.92
  -1  -6 -13   75.60    6.92
   1  -6  13   83.57    6.85
  -1  -6 -13   73.12    6.86
  -1   6 -15    1.98    1.03
  -1   6 -15    1.68    1.09
   1   6  15    2.63    1.07
  -1   6 -15    1.63    1.11
   1   6  15    3.57    1.36
   1   6  15    2.46    0.98
   1  -6  15    3.64    1.26
   1  -6  15    2.51    1.21
  -1  -6 -15    3.08    1.14
   1  -6  15    5.20    1.04
  -1  -6 -15    2.16    0.93
  -1  -6 -15    3.42    1.16
   1   6  17    8.37    1.41
  -1  -6 -17   12.04    1.66
   1  -6  17   10.95    1.41
   1   7 -16   35.97    3.89
   1   7 -16   42.22    3.94
  -1   7  16   46.90    3.89
  -1   7  16   48.57    3.98
   1   7 -16   49.82    3.86
  -1   7  16   44.54    3.80
  -1  -7  16   43.39    3.88
   1  -7 -16   40.60    3.95
   1  -7 -16   29.90    3.76
   1  -7 -16   44.01    3.90
  -1  -7  16   46.54    3.84
  -1  -7  16   46.25    3.93
  -1   7  14   68.28    5.44
   1   7 -14   57.17    5.50
   1   7 -14   71.72    5.49
   1   7 -14   62.16    5.55
  -1   7  14   68.31    5.50
  -1   7  14   69.61    5.54
  -1  -7  14   66.48    5.52
   1  -7 -14   49.01    5.42
   1  -7 -14   60.87    5.51
   1  -7 -14   58.85    5.51
   1  -7 -14   66.29    5.57
  -1  -7  14   67.98    5.48
  -1  -7  14   60.37    5.46
  -1  -7  14   67.62    5.36
  -1   7  12   54.72    4.08
   1   7 -12   44.61    4.10
  -1   7  12   41.54    4.00
   1   7 -12   50.47    3.97
  -1   7  12   47.69    4.04
   1   7 -12   49.16    4.13
  -1   7  12   51.62    4.14
   1   7 -12   52.79    4.10
  -1   7  12   49.93    4.10
   1  -7 -12   45.41    4.14
  -1  -7  12   44.03    4.05
   1  -7 -12   44.00    4.11
  -1  -7  12   42.54    4.10
   1  -7 -12   47.91    4.12
  -1  -7  12   51.10    4.09
  -1  -7  12   52.28    4.10
   1  -7 -12   37.93    4.03
  -1  -7  12   48.08    3.98
   1   7 -10   52.36    4.66
  -1   7  10   58.06    4.61
   1   7 -10   59.72    4.64
   1   7 -10   58.75    4.61
   1   7 -10   55.78    4.64
  -1   7  10   47.24    4.58
  -1   7  10   55.28    4.65
   1   7 -10   59.91    4.54
  -1   7  10   56.00    4.64
  -1   7  10   53.39    4.59
   1  -7 -10   55.89    4.68
   1  -7 -10   53.19    4.65
  -1  -7  10   63.71    4.67
   1  -7 -10   53.54    4.55
  -1  -7  10   47.51    4.60
  -1  -7  10   57.03    4.63
   1  -7 -10   50.07    4.60
  -1  -7  10   53.18    4.63
  -1  -7  10   52.43    4.56
   1  -7 -10   50.72    4.65
  -1   7   8    4.88    0.63
  -1   7   8    3.42    0.63
  -1   7   8    3.39    0.57
   1   7  -8    3.69    0.62
   1   7  -8    4.55    0.63
  -1   7   8    3.79    0.63
   1   7  -8    4.11    0.64
   1   7  -8    3.25    0.74
  -1   7   8    2.95    0.73
  -1   7   8    3.87    0.66
   1   7  -8    3.94    0.46
  -1   7   8    4.27    0.74
   1   7  -8    3.74    0.78
   1   7  -8    3.79    0.65
  -1  -7   8    4.01    0.68
   1  -7  -8    4.09    0.73
   1  -7  -8    3.50    0.62
   1  -7  -8    4.29    0.74
  -1  -7   8    4.62    0.66
   1  -7  -8    4.30    0.71
  -1  -7   8    3.24    0.60
   1  -7  -8    3.50    0.73
  -1  -7   8    2.41    0.63
  -1  -7   8    5.02    0.72
   1  -7  -8    3.42    0.54
  -1  -7   8    2.71    0.77
  -1  -7   8    3.78    0.59
   1  -7  -8    3.05    0.63
  -1   7   6  954.00   75.23
   1   7  -6  938.99   75.19
  -1   7   6  936.85   75.19
  -1   7   6  899.41   75.20
   1   7  -6  931.10   75.17
  -1   7   6  859.48   75.21
  -1   7   6  922.45   75.21
   1   7  -6  856.54   75.22
   1   7  -6  875.89   75.21
   1   7  -6  921.50   75.17
   1   7  -6  967.27   75.21
   1   7  -6  917.23   75.21
   1  -7  -6  922.04   75.21
  -1  -7   6  964.88   75.19
   1  -7  -6  901.04   75.17
  -1  -7   6  953.98   75.21
   1  -7  -6  843.37   75.21
   1  -7  -6  896.19   75.24
   1  -7  -6  988.77   75.23
   1  -7  -6  927.28   75.20
  -1  -7   6  927.43   75.22
  -1  -7   6  964.32   75.23
   1  -7  -6  931.08   75.21
  -1  -7   6  900.14   75.20
  -1   7   4 1080.59   88.47
   1   7  -4 1069.03   88.50
  -1   7   4 1139.66   88.48
   1   7  -4 1174.51   88.49
  -1   7   4 1137.32   88.50
  -1   7   4 1129.22   88.50
   1   7  -4 1130.86   88.45
  -1   7   4 1137.40   88.52
   1   7  -4 1110.28   88.49
   1   7  -4  998.37   88.48
   1   7  -4 1053.39   88.50
   1   7  -4 1018.44   88.49
   1  -7  -4 1081.95   88.45
   1  -7  -4 1052.83   88.48
   1  -7  -4 1066.14   88.48
  -1  -7   4 1047.38   88.46
  -1  -7   4 1135.30   88.49
  -1  -7   4 1016.64   88.48
   1  -7  -4 1123.09   88.49
  -1  -7   4 1038.15   88.50
   1  -7  -4 1177.18   88.50
   1  -7  -4 1106.56   88.47
  -1  -7   4 1059.42   88.49
  -1  -7   4 1063.00   88.47
   1  -7  -4 1027.69   88.46
   1   7  -2   54.49    4.41
  -1   7   2   53.65    4.39
   1   7  -2   51.53    4.40
  -1   7   2   50.99    4.42
   1   7  -2   52.78    4.42
  -1   7   2   56.16    4.41
   1   7  -2   58.85    4.39
  -1   7   2   51.36    4.41
  -1   7   2   54.89    4.42
   1   7  -2   55.21    4.42
  -1   7   2   52.62    4.41
   1   7  -2   51.23    4.43
   1   7  -2   47.45    4.44
   1  -7  -2   52.97    4.42
  -1  -7   2   50.47    4.42
  -1  -7   2   53.20    4.40
  -1  -7   2   58.98    4.40
   1  -7  -2   51.47    4.38
  -1  -7   2   55.62    4.43
   1  -7  -2   54.97    4.42
  -1  -7   2   53.30    4.44
   1  -7  -2   55.50    4.42
  -1  -7   2   53.95    4.40
   1  -7  -2   50.68    4.41
   1  -7  -2   53.23    4.40
  -1  -7   2   46.23    4.42
  -1   7   0  639.91   49.78
   1   7   0  645.01   49.78
  -1   7   0  644.99   49.80
  -1   7   0  598.21   49.79
   1   7   0  577.47   49.80
   1   7   0  623.02   49.78
  -1   7   0  595.35   49.81
   1   7   0  556.57   49.80
  -1   7   0  618.96   49.80
   1   7   0  549.77   49.80
   1   7   0  602.27   49.79
  -1   7   0  595.13   49.80
  -1   7   0  554.82   49.78
   1  -7   0  621.79   49.80
  -1  -7   0  625.98   49.81
  -1  -7   0  594.43   49.79
   1  -7   0  648.01   49.80
   1  -7   0  640.27   49.80
  -1  -7   0  605.85   49.78
   1  -7   0  585.25   49.80
   1  -7   0  622.53   49.78
  -1  -7   0  592.46   49.79
   1  -7   0  608.13   49.78
  -1  -7   0  675.63   49.81
  -1  -7   0  617.66   49.78
  -1   7  -2 1628.91  137.95
   1   7   2 1745.02  137.96
  -1   7  -2 1798.76  137.95
  -1   7  -2 1765.07  137.97
  -1   7  -2 1720.32  137.96
   1   7   2 1658.38  137.94
   1   7   2 1682.07  137.98
  -1   7  -2 1709.00  137.97
   1   7   2 1644.28  137.97
  -1   7  -2 1823.98  137.99
  -1   7  -2 1617.66  137.97
  -1  -7  -2 1748.00  137.98
   1  -7   2 1790.47  137.97
  -1  -7  -2 1905.85  137.98
   1  -7   2 1772.53  137.96
  -1  -7  -2 1733.84  137.97
   1  -7   2 1769.15  137.99
  -1  -7  -2 1684.34  137.96
   1  -7   2 1807.65  137.98
  -1  -7  -2 1860.18  137.98
  -1  -7  -2 1631.76  137.96
   1  -7   2 1629.47  137.97
   1  -7   2 1521.32  137.94
  -1  -7  -2 1532.90  137.96
  -1  -7  -2 1619.78  137.95
  -1   7  -4   69.95    5.63
   1   7   4   67.36    5.61
  -1   7  -4   78.68    5.67
   1   7   4   70.02    5.63
  -1   7  -4   74.39    5.70
   1   7   4   64.49    5.62
  -1   7  -4   64.67    5.67
   1   7   4   64.37    5.66
  -1   7  -4   66.05    5.66
   1   7   4   63.00    5.67
   1   7   4   65.84    5.67
   1   7   4   64.55    5.64
  -1   7  -4   73.84    5.67
   1   7   4   64.41    5.66
   1  -7   4   70.18    5.67
  -1  -7  -4   68.75    5.66
   1  -7   4   66.62    5.65
  -1  -7  -4   69.82    5.67
   1  -7   4   73.56    5.65
   1  -7   4   64.86    5.63
  -1  -7  -4   65.21    5.66
   1  -7   4   73.37    5.67
  -1  -7  -4   77.26    5.68
   1  -7   4   65.83    5.61
   1  -7   4   76.36    5.68
   1  -7   4   67.95    5.66
   1   7   6  177.23   15.11
   1   7   6  181.47   15.09
  -1   7  -6  192.50   15.09
   1   7   6  168.20   15.09
  -1   7  -6  213.49   15.13
   1   7   6  173.44   15.04
  -1   7  -6  194.58   15.11
  -1   7  -6  198.40   15.12
   1   7   6  179.18   15.10
   1   7   6  184.26   15.10
   1   7   6  175.08   15.07
  -1   7  -6  218.66   15.10
  -1  -7  -6  179.07   15.10
  -1  -7  -6  187.83   15.11
   1  -7   6  186.38   15.09
   1  -7   6  180.83   15.06
  -1  -7  -6  149.37   15.05
  -1  -7  -6  193.42   15.09
  -1  -7  -6  174.62   15.07
   1  -7   6  207.17   15.11
   1  -7   6  197.43   15.08
   1  -7   6  198.47   15.06
  -1  -7  -6  178.26   15.06
   1  -7   6  191.04   15.10
   1  -7   6  180.79   15.03
   1   7   8   53.94    4.40
  -1   7  -8   57.86    4.35
  -1   7  -8   61.44    4.41
  -1   7  -8   54.43    4.37
  -1   7  -8   57.25    4.45
   1   7   8   45.80    4.30
  -1   7  -8   55.31    4.41
   1   7   8   55.34    4.39
   1   7   8   41.11    4.38
  -1   7  -8   53.52    4.40
   1   7   8   47.05    4.41
   1   7   8   52.54    4.36
  -1  -7  -8   52.03    4.41
  -1  -7  -8   52.91    4.36
   1  -7   8   54.79    4.37
   1  -7   8   49.63    4.34
  -1  -7  -8   47.40    4.35
   1  -7   8   50.23    4.36
  -1  -7  -8   46.26    4.35
  -1  -7  -8   45.43    4.40
   1  -7   8   53.70    4.34
   1  -7   8   54.60    4.41
   1  -7   8   55.56    4.29
  -1  -7  -8   49.96    4.34
  -1   7 -10   21.57    2.04
  -1   7 -10   24.16    2.06
   1   7  10   22.67    2.05
  -1   7 -10   18.22    1.98
   1   7  10   18.23    1.87
  -1   7 -10   23.47    1.92
   1   7  10   21.52    2.11
   1   7  10   23.62    2.00
  -1   7 -10   28.31    2.13
   1   7  10   19.11    2.01
  -1  -7 -10   20.00    1.98
   1  -7  10   23.01    2.03
  -1  -7 -10   18.39    1.95
  -1  -7 -10   20.17    2.04
  -1  -7 -10   19.90    2.04
   1  -7  10   21.27    1.98
  -1  -7 -10   22.28    1.97
   1  -7  10   23.29    1.97
   1  -7  10   23.47    1.86
   1   7  12  238.18   18.79
   1   7  12  236.21   18.79
  -1   7 -12  201.97   18.76
  -1   7 -12  258.56   18.72
  -1   7 -12  231.46   18.82
  -1   7 -12  258.42   18.83
   1   7  12  229.61   18.82
   1   7  12  218.55   18.75
   1  -7  12  255.98   18.81
  -1  -7 -12  190.11   18.75
  -1  -7 -12  218.95   18.81
  -1  -7 -12  205.23   18.80
   1  -7  12  219.86   18.75
   1  -7  12  229.87   18.78
  -1  -7 -12  196.04   18.73
   1  -7  12  241.48   18.68
   1   7  14    2.87    0.96
   1   7  14    3.26    1.15
  -1   7 -14    1.79    0.98
   1   7  14    3.13    1.24
  -1   7 -14    2.99    1.10
   1   7  14    4.36    1.05
  -1   7 -14    2.97    1.02
  -1  -7 -14    2.70    1.10
  -1  -7 -14    1.38    0.89
  -1  -7 -14    2.74    1.06
   1  -7  14    2.50    0.92
   1  -7  14    3.36    1.16
   1  -7  14    3.12    1.10
  -1   7 -16    1.16    1.06
  -1   7 -16   -0.05    1.15
  -1   7 -16   -0.81    1.15
   1   7  16   -0.37    1.07
   1   7  16    1.01    1.43
   1   7  16   -0.16    1.14
  -1  -7 -16   -0.33    0.97
   1  -7  16    2.05    1.27
   1  -7  16    1.94    1.05
  -1  -7 -16    0.46    1.18
  -1   8  17    6.83    1.50
   1   8 -17    1.33    1.29
   1   8 -17    6.16    1.18
  -1   8  17    4.40    1.21
  -1  -8  17    3.09    1.35
   1  -8 -17    4.39    1.49
  -1  -8  17    1.82    1.16
   1  -8 -17    2.34    1.11
   1   8 -15   17.22    2.24
   1   8 -15   23.18    2.32
  -1   8  15   27.68    2.37
  -1   8  15   23.51    2.17
   1   8 -15   28.55    2.23
  -1   8  15   24.04    2.27
  -1  -8  15   21.49    2.22
   1  -8 -15   20.64    2.31
   1  -8 -15   15.33    2.11
   1  -8 -15   20.21    2.25
  -1  -8  15   23.01    2.19
  -1  -8  15   21.67    2.30
  -1   8  13   19.34    2.05
  -1   8  13   20.88    2.00
   1   8 -13   22.25    2.09
   1   8 -13   18.47    2.04
  -1   8  13   19.47    1.98
  -1   8  13   23.11    2.12
   1   8 -13   22.79    2.02
   1  -8 -13   19.95    2.08
   1  -8 -13   21.88    2.13
   1  -8 -13   16.78    1.97
   1  -8 -13   18.46    2.06
  -1  -8  13   21.99    2.02
  -1  -8  13   18.76    1.99
  -1  -8  13   26.72    2.13
  -1  -8  13   22.05    1.86
  -1   8  11  120.78    9.74
  -1   8  11  121.09    9.79
  -1   8  11  101.80    9.72
   1   8 -11  116.24    9.79
  -1   8  11  122.57    9.74
   1   8 -11  129.03    9.68
  -1   8  11  117.33    9.78
   1   8 -11  130.82    9.79
   1  -8 -11  114.60    9.83
   1  -8 -11   96.90    9.73
  -1  -8  11  111.33    9.75
   1  -8 -11  101.55    9.77
  -1  -8  11  131.22    9.80
  -1  -8  11  124.34    9.78
  -1  -8  11  122.00    9.77
  -1  -8  11  122.27    9.71
   1  -8 -11  105.71    9.77
   1   8  -9    0.63    0.64
  -1   8   9    0.75    0.76
  -1   8   9    0.14    0.60
  -1   8   9    0.47    0.50
  -1   8   9    0.57    0.58
   1   8  -9    0.77    0.58
   1   8  -9    0.71    0.57
   1   8  -9    0.23    0.81
   1   8  -9    0.75    0.37
   1  -8  -9    0.27    0.69
   1  -8  -9    0.44    0.77
   1  -8  -9   -0.19    0.58
   1  -8  -9    0.54    0.46
  -1  -8   9    0.32    0.59
  -1  -8   9    0.76    0.71
   1  -8  -9    1.40    0.76
  -1  -8   9    0.09    0.62
  -1  -8   9    0.63    0.47
  -1  -8   9    1.21    0.69
   1  -8  -9    0.20    0.65
   1   8  -7    6.33    0.76
  -1   8   7    4.59    0.82
   1   8  -7    5.67    0.71
   1   8  -7    6.40    0.60
  -1   8   7    5.68    0.73
   1   8  -7    5.95    0.87
   1   8  -7    5.10    0.75
  -1   8   7    5.67    0.78
   1   8  -7    6.33    0.83
  -1   8   7    5.82    0.81
  -1   8   7    6.47    0.68
   1   8  -7    5.55    0.69
   1  -8  -7    6.03    0.82
  -1  -8   7    6.48    0.71
  -1  -8   7    6.66    0.81
   1  -8  -7    5.98    0.81
   1  -8  -7    4.94    0.65
   1  -8  -7    4.96    0.84
   1  -8  -7    4.44    0.75
   1  -8  -7    5.61    0.71
   1  -8  -7    5.56    0.77
  -1  -8   7    4.39    0.76
  -1  -8   7    4.54    0.84
  -1  -8   7    6.23    0.79
  -1   8   5 1141.78   87.11
   1   8  -5 1099.34   87.11
   1   8  -5 1090.44   87.11
   1   8  -5 1008.22   87.10
  -1   8   5 1102.73   87.12
  -1   8   5 1029.23   87.14
   1   8  -5 1056.84   87.07
   1   8  -5 1058.83   87.11
   1   8  -5 1044.50   87.12
  -1   8   5 1053.76   87.09
   1   8  -5 1033.29   87.13
  -1   8   5 1074.20   87.12
   1  -8  -5 1052.48   87.11
   1  -8  -5 1044.85   87.08
   1  -8  -5 1062.54   87.11
  -1  -8   5 1037.96   87.11
   1  -8  -5 1076.39   87.12
  -1  -8   5 1157.56   87.13
   1  -8  -5 1116.43   87.11
  -1  -8   5 1064.84   87.11
  -1  -8   5 1044.37   87.09
   1  -8  -5 1087.36   87.09
  -1  -8   5 1027.48   87.10
   1  -8  -5 1078.12   87.07
   1   8  -3   80.05    6.92
  -1   8   3   86.31    6.93
   1   8  -3   78.14    6.96
   1   8  -3   89.55    6.93
  -1   8   3   88.17    6.93
  -1   8   3   87.57    6.96
  -1   8   3   84.69    6.98
   1   8  -3   84.05    6.94
  -1   8   3   85.99    6.93
   1   8  -3   86.93    6.90
   1   8  -3   71.50    6.94
  -1   8   3   86.31    6.95
   1   8  -3   82.70    6.95
  -1  -8   3   84.58    6.91
  -1  -8   3   84.49    6.94
   1  -8  -3   87.64    6.94
  -1  -8   3   90.60    6.91
   1  -8  -3   79.62    6.89
  -1  -8   3   86.28    6.92
   1  -8  -3   88.26    6.94
  -1  -8   3   85.66    6.96
  -1  -8   3   78.13    6.94
   1  -8  -3   89.45    6.93
  -1  -8   3   78.25    6.93
   1  -8  -3   79.60    6.91
   1   8  -1   46.11    3.82
   1   8  -1   43.48    3.81
   1   8  -1   47.14    3.85
  -1   8   1   44.35    3.79
   1   8  -1   48.30    3.80
  -1   8   1   48.08    3.81
   1   8  -1   43.58    3.82
  -1   8   1   41.80    3.84
  -1   8   1   46.14    3.84
   1   8  -1   48.63    3.79
  -1   8   1   44.95    3.83
  -1   8   1   45.20    3.83
  -1   8   1   46.60    3.81
  -1   8   1   43.73    3.81
  -1  -8   1   46.55    3.80
   1  -8  -1   45.50    3.82
   1  -8  -1   49.02    3.82
  -1  -8   1   48.25    3.80
   1  -8  -1   50.44    3.83
  -1  -8   1   47.08    3.80
  -1  -8   1   43.57    3.83
   1  -8  -1   45.98    3.83
  -1  -8   1   44.72    3.84
  -1  -8   1   45.01    3.83
   1  -8  -1   46.94    3.80
  -1  -8   1   43.16    3.83
   1  -8  -1   47.04    3.79
  -1  -8   1   37.25    3.82
  -1   8  -1  799.79   63.58
  -1   8  -1  825.92   63.60
   1   8   1  824.71   63.59
  -1   8  -1  744.03   63.59
   1   8   1  778.43   63.57
  -1   8  -1  829.86   63.62
   1   8   1  717.66   63.60
   1   8   1  754.22   63.61
  -1   8  -1  788.11   63.60
   1   8   1  777.80   63.60
  -1   8  -1  736.12   63.59
   1   8   1  770.25   63.61
  -1   8  -1  774.41   63.61
  -1  -8  -1  762.44   63.59
  -1  -8  -1  803.91   63.61
   1  -8   1  789.14   63.60
   1  -8   1  796.42   63.62
   1  -8   1  802.99   63.58
   1  -8   1  753.21   63.59
  -1  -8  -1  816.12   63.61
   1  -8   1  785.60   63.60
  -1  -8  -1  791.76   63.59
   1  -8   1  845.18   63.60
  -1  -8  -1  806.44   63.58
  -1  -8  -1  735.84   63.59
   1  -8   1  719.96   63.57
  -1   8  -3  371.63   29.42
   1   8   3  379.64   29.38
  -1   8  -3  369.73   29.38
   1   8   3  346.22   29.38
   1   8   3  372.16   29.36
   1   8   3  334.31   29.40
   1   8   3  339.94   29.41
   1   8   3  366.86   29.42
  -1   8  -3  362.33   29.40
  -1   8  -3  365.93   29.40
  -1   8  -3  380.01   29.41
  -1   8  -3  365.62   29.38
  -1  -8  -3  347.69   29.40
  -1  -8  -3  354.97   29.41
   1  -8   3  400.42   29.41
   1  -8   3  381.50   29.39
   1  -8   3  388.26   29.43
  -1  -8  -3  355.12   29.41
  -1  -8  -3  350.33   29.41
   1  -8   3  366.22   29.40
  -1  -8  -3  357.67   29.39
   1  -8   3  368.06   29.40
   1  -8   3  312.45   29.36
   1  -8   3  343.24   29.40
   1   8   5  121.46   10.09
  -1   8  -5  137.57   10.12
   1   8   5  121.06   10.06
   1   8   5  106.87   10.06
  -1   8  -5  132.44   10.15
   1   8   5  118.13   10.13
   1   8   5  121.20   10.12
  -1   8  -5  119.54   10.12
   1   8   5  125.06   10.14
  -1   8  -5  119.49   10.12
   1   8   5  108.67   10.11
   1   8   5  122.78   10.11
  -1  -8  -5  138.66   10.14
   1  -8   5  133.32   10.12
   1  -8   5  129.46   10.10
  -1  -8  -5  118.56   10.12
   1  -8   5  127.60   10.09
   1  -8   5  126.37   10.12
  -1  -8  -5  122.26   10.11
  -1  -8  -5  131.46   10.12
   1  -8   5  127.48   10.12
   1  -8   5  122.19   10.10
  -1  -8  -5  120.09   10.09
   1  -8   5  123.16   10.07
   1   8   7   42.64    3.56
   1   8   7   46.76    3.62
   1   8   7   38.25    3.48
  -1   8  -7   43.23    3.53
   1   8   7   41.85    3.58
  -1   8  -7   38.72    3.55
  -1   8  -7   42.76    3.59
  -1   8  -7   52.64    3.60
   1   8   7   40.94    3.58
  -1   8  -7   45.80    3.65
  -1   8  -7   49.24    3.62
   1   8   7   39.03    3.55
   1   8   7   35.68    3.55
  -1  -8  -7   40.18    3.55
   1  -8   7   43.50    3.58
  -1  -8  -7   40.54    3.59
   1  -8   7   40.39    3.52
   1  -8   7   47.14    3.58
  -1  -8  -7   37.79    3.51
  -1  -8  -7   44.84    3.57
  -1  -8  -7   42.03    3.59
   1  -8   7   43.25    3.54
  -1  -8  -7   36.72    3.53
   1  -8   7   44.58    3.51
   1  -8   7   43.11    3.47
  -1  -8  -7   39.85    3.53
   1  -8   7   44.63    3.60
  -1   8  -9    0.54    0.73
   1   8   9    1.92    0.76
   1   8   9    2.55    0.81
  -1   8  -9    1.57    0.66
   1   8   9    0.54    0.42
  -1   8  -9    1.33    0.71
   1   8   9    1.11    0.90
  -1   8  -9    2.54    0.58
  -1   8  -9    1.77    0.92
   1   8   9    1.39    0.70
  -1  -8  -9    1.60    0.66
  -1  -8  -9    1.08    0.80
  -1  -8  -9    1.57    0.59
  -1  -8  -9    1.30    0.72
   1  -8   9    1.72    0.68
   1  -8   9    1.85    0.64
   1  -8   9    3.06    0.76
   1  -8   9    1.98    0.42
   1   8  11  103.21    8.21
  -1   8 -11   94.99    8.22
   1   8  11   97.83    8.17
  -1   8 -11   95.00    8.19
  -1   8 -11  114.89    8.25
   1   8  11   97.11    8.20
   1   8  11   98.17    8.24
  -1   8 -11  109.18    8.13
   1  -8  11  102.02    8.20
  -1  -8 -11   95.70    8.23
  -1  -8 -11   76.78    8.14
  -1  -8 -11   92.36    8.23
   1  -8  11   96.52    8.17
   1  -8  11  104.00    8.08
  -1  -8 -11   88.33    8.16
   1   8  13   45.75    3.91
   1   8  13   47.71    3.93
  -1   8 -13   37.91    3.91
   1   8  13   46.50    4.00
  -1   8 -13   47.26    3.98
  -1   8 -13   52.17    3.79
  -1   8 -13   52.19    3.96
   1   8  13   40.72    3.85
   1  -8  13   47.81    3.96
  -1  -8 -13   42.78    3.94
  -1  -8 -13   34.64    3.84
  -1  -8 -13   40.18    3.95
   1  -8  13   46.00    3.87
   1  -8  13   41.75    3.91
  -1   8 -15    2.20    1.14
  -1   8 -15    1.03    1.12
  -1   8 -15    3.24    1.11
   1   8  15    2.24    1.13
   1   8  15    0.41    1.38
   1   8  15    3.59    1.08
   1  -8  15    4.31    1.25
  -1  -8 -15    1.74    0.97
  -1  -8 -15    3.90    1.28
   1  -8  15    2.09    1.00
   1  -8  15    3.14    1.25
  -1  -8 -15    3.33    1.26
  -1   9  16   -0.04    1.14
   1   9 -16    0.52    1.18
   1   9 -16    0.87    1.21
  -1   9  16    1.90    1.35
  -1   9  16    0.72    1.08
   1   9 -16    2.04    1.03
  -1  -9  16    1.58    1.20
   1  -9 -16    0.23    1.04
   1  -9 -16    2.97    1.22
   1  -9 -16    1.48    1.30
  -1  -9  16    1.43    1.05
  -1  -9  16    2.69    1.26
  -1   9  14   38.97    3.20
   1   9 -14   26.16    3.17
   1   9 -14   33.83    3.22
  -1   9  14   39.02    3.24
   1   9 -14   43.48    3.19
  -1   9  14   37.63    3.13
  -1  -9  14   30.51    3.12
  -1  -9  14   38.63    3.22
   1  -9 -14   27.01    3.10
   1  -9 -14   33.61    3.21
   1  -9 -14   34.16    3.28
  -1  -9  14   35.78    3.13
  -1   9  12    0.24    0.79
  -1   9  12    1.09    0.86
  -1   9  12    0.68    0.83
   1   9 -12    0.83    0.81
   1   9 -12    0.76    0.83
   1   9 -12    1.22    0.82
  -1   9  12    0.06    0.97
   1   9 -12    0.85    0.47
  -1  -9  12    1.60    0.99
   1  -9 -12    0.76    0.76
   1  -9 -12    0.89    0.84
   1  -9 -12    0.33    0.96
  -1  -9  12    0.90    0.84
  -1  -9  12    0.74    0.82
   1  -9 -12   -0.06    0.91
  -1  -9  12    0.53    0.57
  -1   9  10   65.00    5.43
  -1   9  10   59.75    5.43
  -1   9  10   69.42    5.52
   1   9 -10   70.42    5.48
   1   9 -10   73.33    5.44
   1   9 -10   62.11    5.47
   1   9 -10   73.45    5.38
  -1   9  10   64.34    5.46
   1  -9 -10   58.63    5.47
  -1  -9  10   67.67    5.45
   1  -9 -10   56.05    5.44
  -1  -9  10   71.58    5.51
   1  -9 -10   60.38    5.54
   1  -9 -10   63.63    5.50
   1  -9 -10   62.32    5.39
  -1  -9  10   60.41    5.41
  -1  -9  10   65.98    5.47
  -1  -9  10   62.47    5.48
  -1   9   8    1.32    0.67
   1   9  -8    1.78    0.81
  -1   9   8    1.21    0.54
   1   9  -8    0.81    0.62
   1   9  -8    1.26    0.39
  -1   9   8    1.41    0.75
   1   9  -8    1.36    0.61
   1   9  -8    1.07    0.56
  -1  -9   8    0.93    0.56
  -1  -9   8    1.06    0.66
   1  -9  -8    0.89    0.60
   1  -9  -8    0.77    0.68
   1  -9  -8    1.15    0.65
   1  -9  -8    1.50    0.51
   1  -9  -8    2.19    0.73
  -1  -9   8    0.73    0.66
  -1  -9   8    0.62    0.73
  -1  -9   8    0.46    0.65
  -1   9   6   37.52    2.94
  -1   9   6   35.48    3.00
   1   9  -6   34.71    2.98
   1   9  -6   31.11    2.93
  -1   9   6   35.45    2.96
   1   9  -6   32.06    2.97
   1   9  -6   35.64    2.90
   1   9  -6   34.83    2.98
   1   9  -6   34.72    2.99
  -1   9   6   32.97    2.96
  -1   9   6   30.13    2.95
   1  -9  -6   34.14    2.95
   1  -9  -6   35.88    2.88
   1  -9  -6   35.75    2.90
  -1  -9   6   34.96    2.93
  -1  -9   6   35.26    2.96
   1  -9  -6   30.13    2.96
   1  -9  -6   39.05    2.97
  -1  -9   6   34.15    2.99
  -1  -9   6   32.73    2.95
   1  -9  -6   36.06    2.92
   1  -9  -6   36.59    2.96
   1   9  -4  368.76   30.34
   1   9  -4  404.06   30.30
   1   9  -4  362.99   30.35
   1   9  -4  361.72   30.32
  -1   9   4  397.91   30.33
   1   9  -4  351.63   30.34
   1   9  -4  351.78   30.33
  -1   9   4  376.83   30.35
  -1   9   4  381.46   30.38
  -1   9   4  360.12   30.32
   1   9  -4  363.15   30.36
  -1   9   4  383.76   30.33
  -1   9   4  388.21   30.35
  -1  -9   4  366.17   30.34
   1  -9  -4  359.05   30.29
   1  -9  -4  380.10   30.34
  -1  -9   4  399.54   30.35
  -1  -9   4  358.75   30.31
   1  -9  -4  355.61   30.33
   1  -9  -4  344.75   30.31
  -1  -9   4  401.61   30.36
   1  -9  -4  384.58   30.34
  -1  -9   4  369.61   30.34
  -1  -9   4  361.37   30.32
  -1  -9   4  377.63   30.32
   1  -9  -4  369.32   30.31
   1   9  -2  182.48   15.28
  -1   9   2  178.04   15.27
   1   9  -2  196.48   15.27
   1   9  -2  180.51   15.31
  -1   9   2  188.78   15.30
   1   9  -2  179.66   15.28
  -1   9   2  197.90   15.29
   1   9  -2  185.01   15.31
  -1   9   2  188.33   15.29
   1   9  -2  179.05   15.30
  -1   9   2  183.89   15.29
  -1   9   2  184.59   15.31
   1   9  -2  183.93   15.32
  -1  -9   2  180.69   15.27
  -1  -9   2  192.36   15.30
  -1  -9   2  187.61   15.27
   1  -9  -2  197.97   15.30
   1  -9  -2  185.08   15.29
   1  -9  -2  194.84   15.30
   1  -9  -2  181.47   15.26
   1  -9  -2  195.14   15.30
  -1  -9   2  187.39   15.31
  -1  -9   2  202.09   15.31
   1  -9  -2  181.96   15.27
  -1  -9   2  194.80   15.28
  -1  -9   2  176.40   15.29
  -1   9   0  213.74   17.26
   1   9   0  201.55   17.24
  -1   9   0  203.53   17.23
  -1   9   0  198.42   17.22
   1   9   0  206.30   17.26
  -1   9   0  210.10   17.25
  -1   9   0  214.61   17.23
   1   9   0  215.27   17.22
  -1   9   0  209.82   17.26
   1   9   0  214.77   17.25
   1   9   0  201.66   17.25
  -1   9   0  217.51   17.24
   1   9   0  225.81   17.23
  -1   9   0  209.22   17.26
   1   9   0  200.15   17.25
  -1  -9   0  201.97   17.25
   1  -9   0  212.72   17.25
  -1  -9   0  215.21   17.22
   1  -9   0  211.85   17.24
   1  -9   0  220.08   17.27
  -1  -9   0  221.84   17.23
  -1  -9   0  232.21   17.26
   1  -9   0  211.18   17.25
  -1  -9   0  205.82   17.26
  -1  -9   0  206.33   17.23
  -1  -9   0  195.85   17.23
   1  -9   0  212.94   17.22
   1  -9   0  207.25   17.22
   1  -9   0  209.75   17.24
   1   9   2   10.17    1.04
   1   9   2   10.93    0.94
  -1   9  -2   11.02    1.03
  -1   9  -2   11.15    0.99
  -1   9  -2   10.78    1.00
   1   9   2    9.89    1.03
  -1   9  -2    9.52    1.07
   1   9   2    9.29    0.97
  -1   9  -2   10.15    1.05
  -1   9  -2    9.23    1.16
  -1   9  -2   11.10    1.00
   1  -9   2   11.57    0.98
  -1  -9  -2   10.48    1.04
  -1  -9  -2   10.35    1.00
   1  -9   2   10.69    1.03
  -1  -9  -2   11.34    1.01
   1  -9   2    9.45    1.09
  -1  -9  -2   10.96    1.07
   1  -9   2   10.28    1.08
   1  -9   2   11.32    1.02
   1  -9   2   11.51    1.07
  -1  -9  -2   10.44    1.10
  -1  -9  -2   10.18    1.03
  -1  -9  -2   11.04    0.97
   1  -9   2    9.51    0.95
   1   9   4   59.67    4.93
   1   9   4   56.90    4.97
  -1   9  -4   59.13    4.93
   1   9   4   60.65    4.90
   1   9   4   55.57    4.92
  -1   9  -4   63.16    5.00
   1   9   4   58.14    4.97
  -1   9  -4   61.78    4.97
  -1   9  -4   60.08    4.97
   1   9   4   53.09    4.95
  -1   9  -4   60.74    4.96
  -1   9  -4   65.15    4.92
  -1  -9  -4   52.80    4.95
   1  -9   4   63.66    4.96
   1  -9   4   70.63    4.98
  -1  -9  -4   59.09    4.97
   1  -9   4   67.93    4.99
  -1  -9  -4   57.69    4.94
   1  -9   4   61.90    4.94
  -1  -9  -4   60.75    4.97
  -1  -9  -4   59.08    4.98
   1  -9   4   62.40    4.97
   1  -9   4   51.23    4.90
   1  -9   4   58.07    4.96
   1   9   6    5.88    0.59
   1   9   6    4.18    0.73
  -1   9  -6    4.79    0.77
   1   9   6    4.57    0.57
   1   9   6    5.49    0.73
  -1   9  -6    3.89    0.71
   1   9   6    4.59    0.77
  -1   9  -6    7.44    0.84
  -1   9  -6    5.72    0.76
   1   9   6    5.11    0.86
  -1   9  -6    5.44    0.84
  -1   9  -6    5.47    0.93
   1   9   6    4.45    0.78
   1  -9   6    5.15    0.79
   1  -9   6    5.25    0.70
  -1  -9  -6    6.13    0.86
   1  -9   6    4.92    0.70
   1  -9   6    4.14    0.74
   1  -9   6    4.75    0.81
  -1  -9  -6    5.10    0.75
   1  -9   6    5.84    0.72
  -1  -9  -6    4.48    0.77
   1  -9   6    5.74    0.56
  -1  -9  -6    5.67    0.68
   1  -9   6    4.99    0.62
  -1  -9  -6    3.63    0.75
   1   9   8   77.86    6.77
  -1   9  -8   89.39    6.82
   1   9   8   81.36    6.71
  -1   9  -8   87.89    6.78
   1   9   8   72.22    6.70
   1   9   8   79.07    6.77
   1   9   8   75.20    6.78
   1   9   8   75.83    6.82
  -1   9  -8   90.84    6.80
  -1   9  -8   91.88    6.75
  -1   9  -8   91.80    6.82
   1   9   8   86.62    6.80
  -1  -9  -8   88.04    6.77
  -1  -9  -8   74.20    6.75
   1  -9   8   85.56    6.80
   1  -9   8   69.30    6.75
   1  -9   8   84.21    6.73
  -1  -9  -8   72.27    6.80
   1  -9   8   84.10    6.69
   1   9  10   17.54    1.73
   1   9  10   18.17    1.80
   1   9  10   17.93    1.72
  -1   9 -10   15.80    1.66
  -1   9 -10   18.96    1.80
  -1   9 -10   16.37    1.74
   1   9  10   16.89    1.71
  -1   9 -10   18.96    1.59
  -1   9 -10   18.03    1.73
   1  -9  10   17.73    1.70
  -1  -9 -10   15.22    1.75
  -1  -9 -10   15.26    1.64
  -1  -9 -10   16.47    1.67
   1  -9  10   16.34    1.65
   1  -9  10   18.46    1.50
  -1  -9 -10   13.38    1.63
   1   9  12   16.80    1.78
  -1   9 -12   19.46    1.57
  -1   9 -12   14.14    1.69
  -1   9 -12   19.61    1.80
  -1   9 -12   16.87    1.76
   1   9  12   16.68    1.90
   1   9  12   16.51    1.70
   1   9  12   17.90    1.76
  -1  -9 -12   13.92    1.77
  -1  -9 -12   15.71    1.79
   1  -9  12   14.14    1.74
   1  -9  12   18.87    1.67
  -1  -9 -12   12.62    1.64
  -1   9 -14    0.48    1.07
  -1   9 -14    0.04    1.00
   1   9  14    2.86    1.29
   1   9  14    1.50    1.07
  -1   9 -14    1.39    1.03
   1   9  14    1.00    0.97
   1  -9  14    1.15    1.14
   1  -9  14    1.08    1.13
  -1  -9 -14   -0.05    1.12
  -1  -9 -14    1.34    1.12
  -1  -9 -14    0.47    0.90
   1  -9  14    1.38    0.91
  -1   9 -16    0.24    1.19
   1   9  16    0.14    1.16
  -1  -9 -16    1.34    1.31
   1  -9  16    0.11    1.06
   1  10 -17    9.47    1.41
  -1  10  17    6.21    1.70
   1  10 -15   41.81    3.87
   1  10 -15   33.99    3.80
  -1  10  15   49.09    3.90
  -1  10  15   46.26    3.83
   1  10 -15   51.89    3.81
  -1  10  15   43.96    3.76
  -1 -10  15   42.87    3.79
  -1 -10  15   45.98    3.83
   1 -10 -15   39.73    3.90
   1 -10 -15   30.82    3.72
  -1 -10  15   45.69    3.77
   1 -10 -15   35.70    3.81
  -1  10  13   82.69    6.98
   1  10 -13   79.35    7.05
   1  10 -13   83.14    7.06
  -1  10  13   93.70    7.05
  -1  10  13   93.20    7.07
   1  10 -13  104.10    7.05
   1 -10 -13   75.64    7.01
   1 -10 -13   88.90    7.11
   1 -10 -13   59.39    6.96
   1 -10 -13   70.35    7.03
  -1 -10  13   92.52    7.02
  -1 -10  13   80.72    7.03
  -1 -10  13   78.48    6.99
  -1 -10  13   87.32    6.90
  -1  10  11   23.26    2.23
   1  10 -11   21.64    2.21
   1  10 -11   25.84    2.24
   1  10 -11   27.45    2.07
  -1  10  11   23.72    2.30
  -1  10  11   24.30    2.26
   1 -10 -11   22.69    2.32
   1 -10 -11   18.71    2.19
   1 -10 -11   22.08    2.25
   1 -10 -11   22.15    2.26
  -1 -10  11   25.56    2.26
  -1 -10  11   29.49    2.31
  -1 -10  11   21.76    2.19
  -1 -10  11   24.38    2.11
  -1  10   9   21.53    2.27
  -1  10   9   29.37    2.31
  -1  10   9   24.72    2.31
   1  10  -9   28.00    2.27
  -1  10   9   27.86    2.38
   1  10  -9   28.36    2.20
   1  10  -9   28.73    2.34
   1 -10  -9   21.33    2.39
   1 -10  -9   25.15    2.23
   1 -10  -9   22.30    2.30
  -1 -10   9   23.56    2.35
   1 -10  -9   22.98    2.36
  -1 -10   9   26.39    2.35
  -1 -10   9   26.96    2.26
  -1 -10   9   26.54    2.29
  -1 -10   9   25.08    2.33
  -1  10   7  114.09    8.91
  -1  10   7  119.20    8.86
   1  10  -7  105.12    8.87
  -1  10   7  101.28    8.87
   1  10  -7  100.96    8.88
   1  10  -7  114.55    8.88
  -1  10   7  101.41    8.88
   1  10  -7  113.46    8.82
  -1  10   7   95.71    8.87
   1  10  -7  112.50    8.89
   1 -10  -7  110.87    8.87
  -1 -10   7  112.15    8.88
   1 -10  -7  106.11    8.82
   1 -10  -7   92.78    8.87
   1 -10  -7  107.62    8.81
   1 -10  -7  109.85    8.88
  -1 -10   7  108.10    8.91
  -1 -10   7  107.40    8.89
   1 -10  -7  101.51    8.86
  -1 -10   7  112.61    8.86
   1  10  -5  980.04   77.11
   1  10  -5 1029.79   77.06
  -1  10   5  958.90   77.12
   1  10  -5  897.51   77.09
  -1  10   5 1026.51   77.09
  -1  10   5  955.94   77.09
  -1  10   5  952.83   77.11
   1  10  -5  921.87   77.13
  -1  10   5 1015.42   77.14
   1  10  -5  955.37   77.12
  -1  10   5  885.09   77.08
   1  10  -5  963.31   77.11
   1 -10  -5  902.15   77.05
  -1 -10   5  985.64   77.11
  -1 -10   5  930.57   77.08
  -1 -10   5  857.89   77.07
  -1 -10   5  938.68   77.10
  -1 -10   5  918.52   77.08
   1 -10  -5 1045.66   77.11
   1 -10  -5  923.11   77.10
  -1 -10   5  972.93   77.12
   1 -10  -5  942.64   77.07
  -1 -10   5  937.22   77.09
   1 -10  -5  907.85   77.10
   1 -10  -5  927.79   77.07
  -1  10   3    1.31    0.48
   1  10  -3    1.79    0.48
  -1  10   3    0.84    0.53
   1  10  -3    1.89    0.36
   1  10  -3    1.96    0.51
   1  10  -3    1.88    0.46
  -1  10   3    1.58    0.45
  -1  10   3    0.91    0.65
   1  10  -3    1.05    0.57
  -1  10   3    2.01    0.53
   1  10  -3    1.65    0.60
  -1  10   3    1.82    0.47
   1  10  -3    1.09    0.61
  -1 -10   3    1.62    0.41
   1 -10  -3    1.65    0.53
  -1 -10   3    1.17    0.47
   1 -10  -3    2.17    0.53
   1 -10  -3    2.27    0.50
   1 -10  -3    1.31    0.56
  -1 -10   3    1.38    0.61
  -1 -10   3    1.32    0.55
  -1 -10   3    1.22    0.45
  -1 -10   3    0.86    0.57
   1 -10  -3    2.14    0.45
   1 -10  -3    1.28    0.32
  -1 -10   3    2.04    0.54
  -1  10   1  267.61   23.23
  -1  10   1  285.27   23.28
   1  10  -1  278.95   23.27
   1  10  -1  272.61   23.25
   1  10  -1  305.49   23.29
   1  10  -1  292.16   23.24
  -1  10   1  280.17   23.25
  -1  10   1  280.13   23.25
   1  10  -1  266.81   23.26
  -1  10   1  262.07   23.27
  -1  10   1  290.28   23.28
  -1  10   1  274.33   23.26
   1  10  -1  261.71   23.26
   1  10  -1  298.20   23.24
  -1  10   1  281.18   23.25
   1  10  -1  274.32   23.29
   1 -10  -1  282.77   23.26
  -1 -10   1  281.71   23.24
  -1 -10   1  307.02   23.25
   1 -10  -1  308.86   23.27
  -1 -10   1  330.83   23.28
  -1 -10   1  311.93   23.28
   1 -10  -1  256.78   23.27
   1 -10  -1  295.62   23.27
  -1 -10   1  293.13   23.27
   1 -10  -1  283.72   23.23
  -1 -10   1  278.47   23.28
  -1 -10   1  262.26   23.25
   1 -10  -1  304.75   23.27
   1 -10  -1  277.20   23.23
  -1 -10   1  285.60   23.24
  -1  10  -1   69.18    5.62
  -1  10  -1   64.26    5.67
   1  10   1   66.17    5.67
   1  10   1   68.45    5.61
   1  10   1   67.22    5.62
  -1  10  -1   67.04    5.63
   1  10   1   66.50    5.67
  -1  10  -1   66.24    5.68
   1  10   1   68.81    5.66
  -1  10  -1   74.18    5.64
  -1  10  -1   64.69    5.66
  -1  10  -1   66.75    5.64
   1  10   1   63.58    5.65
  -1  10  -1   69.12    5.67
   1 -10   1   67.61    5.65
   1 -10   1   69.76    5.62
  -1 -10  -1   69.09    5.63
   1 -10   1   67.41    5.65
  -1 -10  -1   72.67    5.67
  -1 -10  -1   72.34    5.64
   1 -10   1   73.01    5.66
   1 -10   1   79.00    5.69
   1 -10   1   69.45    5.66
  -1 -10  -1   68.74    5.67
  -1 -10  -1   64.58    5.64
   1 -10   1   62.90    5.61
  -1 -10  -1   68.35    5.63
  -1 -10  -1   67.77    5.67
   1  10   3  277.87   25.14
  -1  10  -3  302.53   25.12
   1  10   3  294.16   25.15
   1  10   3  317.84   25.12
   1  10   3  298.46   25.12
   1  10   3  307.31   25.10
  -1  10  -3  337.73   25.18
  -1  10  -3  319.56   25.14
  -1  10  -3  310.03   25.15
   1  10   3  314.18   25.17
  -1  10  -3  336.29   25.14
  -1  10  -3  317.62   25.16
  -1  10  -3  307.28   25.13
   1 -10   3  323.04   25.13
   1 -10   3  327.87   25.15
   1 -10   3  327.61   25.15
  -1 -10  -3  326.60   25.16
   1 -10   3  346.12   25.18
   1 -10   3  298.70   25.13
  -1 -10  -3  319.05   25.16
  -1 -10  -3  324.65   25.16
  -1 -10  -3  290.87   25.12
   1 -10   3  281.46   25.14
  -1 -10  -3  293.11   25.13
  -1 -10  -3  306.46   25.14
  -1 -10  -3  310.01   25.13
   1 -10   3  271.95   25.10
   1  10   5   35.65    3.14
  -1  10  -5   35.51    3.09
   1  10   5   34.65    3.09
   1  10   5   38.94    3.05
   1  10   5   32.67    3.07
  -1  10  -5   39.03    3.20
   1  10   5   31.77    3.13
  -1  10  -5   38.79    3.16
  -1  10  -5   43.16    3.14
  -1  10  -5   36.02    3.15
   1  10   5   35.62    3.16
   1 -10   5   36.00    3.14
   1 -10   5   41.44    3.14
  -1 -10  -5   33.86    3.10
   1 -10   5   36.67    3.10
  -1 -10  -5   37.13    3.13
   1 -10   5   38.32    3.18
  -1 -10  -5   33.65    3.14
   1 -10   5   42.59    3.15
  -1 -10  -5   36.34    3.14
   1 -10   5   39.29    3.15
  -1 -10  -5   34.48    3.15
  -1 -10  -5   38.05    3.16
   1 -10   5   34.78    3.06
   1  10   7    8.50    0.80
  -1  10  -7    6.44    0.99
  -1  10  -7    7.29    0.97
   1  10   7    7.43    0.98
   1  10   7    6.79    1.03
  -1  10  -7    8.41    1.03
  -1  10  -7    8.73    1.06
   1  10   7    6.87    0.98
  -1 -10  -7    6.97    0.97
   1 -10   7   10.31    1.06
  -1 -10  -7    6.28    0.98
   1 -10   7    8.31    0.99
   1 -10   7    8.21    0.78
   1 -10   7    8.15    0.85
   1 -10   7    8.96    0.97
   1  10   9   49.86    3.93
   1  10   9   44.42    3.99
  -1  10  -9   46.28    4.00
  -1  10  -9   47.74    4.05
   1  10   9   50.91    4.04
   1  10   9   46.30    4.07
  -1  10  -9   54.50    4.04
  -1  10  -9   48.65    3.96
  -1  10  -9   50.83    4.05
  -1 -10  -9   38.36    3.97
  -1 -10  -9   40.44    4.04
   1 -10   9   41.73    3.97
   1 -10   9   48.77    3.88
  -1 -10  -9   47.51    3.98
   1  10  11  144.30   11.52
  -1  10 -11  139.48   11.57
  -1  10 -11  125.16   11.51
  -1  10 -11  162.86   11.46
   1  10  11  142.56   11.54
   1  10  11  147.49   11.58
  -1  10 -11  151.74   11.57
   1  10  11  133.43   11.50
  -1 -10 -11  135.46   11.56
   1 -10  11  141.00   11.52
   1 -10  11  147.81   11.51
  -1 -10 -11  101.88   11.47
  -1  10 -13   23.56    2.63
  -1  10 -13   27.09    2.73
   1  10  13   31.53    2.81
   1  10  13   26.65    2.63
  -1  10 -13   33.75    2.72
   1  10  13   28.14    2.68
   1 -10  13   28.01    2.67
  -1 -10 -13   33.57    2.76
  -1 -10 -13   21.47    2.58
  -1 -10 -13   24.75    2.70
   1 -10  13   35.39    2.62
   1 -10  13   28.87    2.72
   1  10  15    2.25    1.21
  -1  10 -15    0.45    1.13
  -1  10 -15    1.45    1.17
   1  10  15    2.27    1.47
  -1  10 -15    1.91    1.12
   1  10  15    2.95    1.15
   1 -10  15    3.42    1.28
   1 -10  15    1.74    1.31
  -1 -10 -15    2.75    1.08
  -1 -10 -15    0.82    1.19
  -1 -10 -15    1.56    1.30
   1 -10  15    3.03    1.01
  -1  11  16    0.77    1.12
   1  11 -16    0.88    1.06
  -1  11  16    2.31    1.43
   1 -11 -16    1.11    1.11
   1 -11 -16    0.28    1.32
  -1 -11  16    0.19    1.10
  -1 -11  16    1.10    1.23
   1  11 -14   42.09    3.66
   1  11 -14   31.04    3.60
   1  11 -14   49.83    3.62
  -1  11  14   47.33    3.64
  -1  11  14   44.34    3.68
  -1  11  14   43.71    3.57
  -1 -11  14   35.31    3.54
   1 -11 -14   38.62    3.65
   1 -11 -14   37.25    3.68
   1 -11 -14   26.55    3.52
  -1 -11  14   42.90    3.56
  -1 -11  14   43.56    3.66
  -1  11  12   98.82    7.59
   1  11 -12   81.67    7.63
  -1  11  12   91.54    7.65
  -1  11  12   98.12    7.67
   1  11 -12  111.15    7.67
  -1  11  12   91.33    7.61
  -1 -11  12   84.29    7.60
   1 -11 -12   88.36    7.70
   1 -11 -12   64.58    7.58
  -1 -11  12   95.96    7.64
  -1 -11  12  108.52    7.68
   1 -11 -12   76.71    7.64
  -1 -11  12   97.11    7.53
  -1  11  10   37.68    3.06
   1  11 -10   36.48    3.11
  -1  11  10   34.10    3.02
  -1  11  10   37.04    3.08
   1  11 -10   39.25    2.95
  -1 -11  10   31.09    3.10
   1 -11 -10   37.54    3.18
  -1 -11  10   35.17    3.05
   1 -11 -10   30.79    3.11
  -1 -11  10   35.59    3.09
  -1 -11  10   34.48    3.00
  -1 -11  10   37.34    3.08
   1 -11 -10   26.16    3.05
  -1  11   8  323.85   24.67
   1  11  -8  305.50   24.70
  -1  11   8  282.57   24.66
   1  11  -8  279.93   24.68
   1  11  -8  292.65   24.71
   1  11  -8  328.17   24.70
   1  11  -8  327.08   24.63
   1  11  -8  319.45   24.63
   1 -11  -8  301.07   24.69
   1 -11  -8  298.66   24.62
   1 -11  -8  302.26   24.69
   1 -11  -8  271.29   24.67
  -1 -11   8  289.29   24.69
   1 -11  -8  301.74   24.63
   1 -11  -8  274.41   24.69
  -1 -11   8  294.40   24.70
  -1 -11   8  298.99   24.67
   1  11  -6  334.28   27.64
   1  11  -6  332.30   27.61
   1  11  -6  354.85   27.60
  -1  11   6  324.51   27.60
  -1  11   6  363.23   27.59
   1  11  -6  372.41   27.55
   1  11  -6  343.49   27.60
   1  11  -6  324.41   27.62
  -1  11   6  345.33   27.64
  -1  11   6  331.43   27.62
  -1  11   6  322.08   27.59
   1 -11  -6  327.04   27.60
   1 -11  -6  325.86   27.54
   1 -11  -6  336.18   27.56
  -1 -11   6  319.48   27.57
  -1 -11   6  344.74   27.61
  -1 -11   6  364.66   27.63
  -1 -11   6  329.63   27.59
   1 -11  -6  334.26   27.60
   1 -11  -6  327.29   27.57
   1 -11  -6  336.85   27.60
  -1 -11   6  323.06   27.61
   1  11  -4  172.47   14.34
   1  11  -4  165.80   14.32
  -1  11   4  163.13   14.31
  -1  11   4  179.38   14.39
   1  11  -4  191.66   14.34
  -1  11   4  194.35   14.32
   1  11  -4  176.25   14.38
  -1  11   4  180.18   14.36
   1  11  -4  181.09   14.36
   1  11  -4  183.16   14.29
   1  11  -4  172.38   14.35
  -1  11   4  175.55   14.33
  -1  11   4  177.91   14.36
   1 -11  -4  164.98   14.28
   1 -11  -4  172.45   14.34
   1 -11  -4  164.92   14.33
   1 -11  -4  162.92   14.30
  -1 -11   4  170.77   14.31
  -1 -11   4  167.67   14.31
  -1 -11   4  180.82   14.34
  -1 -11   4  166.00   14.35
  -1 -11   4  174.70   14.32
   1 -11  -4  185.90   14.35
  -1 -11   4  203.45   14.37
  -1 -11   4  165.63   14.32
   1 -11  -4  181.02   14.34
   1 -11  -4  172.48   14.31
  -1  11   2  261.08   21.74
   1  11  -2  244.48   21.72
  -1  11   2  274.72   21.74
  -1  11   2  252.81   21.69
   1  11  -2  251.13   21.71
   1  11  -2  257.49   21.71
  -1  11   2  275.49   21.71
   1  11  -2  267.27   21.74
   1  11  -2  276.53   21.76
  -1  11   2  272.24   21.73
   1  11  -2  267.91   21.74
   1  11  -2  249.41   21.73
  -1  11   2  257.05   21.71
   1  11  -2  279.65   21.69
  -1  11   2  254.27   21.73
  -1  11   2  260.04   21.72
   1 -11  -2  265.57   21.68
   1 -11  -2  255.81   21.72
   1 -11  -2  277.43   21.72
   1 -11  -2  264.55   21.72
  -1 -11   2  277.77   21.73
  -1 -11   2  267.75   21.70
  -1 -11   2  277.21   21.74
  -1 -11   2  275.57   21.74
  -1 -11   2  281.22   21.73
   1 -11  -2  285.85   21.73
   1 -11  -2  260.18   21.69
  -1 -11   2  268.90   21.70
  -1 -11   2  235.93   21.70
  -1 -11   2  283.10   21.71
  -1  11   0   63.15    5.48
   1  11   0   62.56    5.45
  -1  11   0   67.73    5.43
   1  11   0   67.78    5.47
  -1  11   0   66.45    5.44
   1  11   0   66.33    5.42
   1  11   0   64.64    5.47
  -1  11   0   65.50    5.48
  -1  11   0   60.57    5.46
   1  11   0   59.61    5.46
   1  11   0   65.49    5.42
  -1  11   0   61.67    5.44
  -1  11   0   62.63    5.48
   1  11   0   59.82    5.48
  -1  11   0   66.59    5.45
   1  11   0   66.42    5.48
  -1 -11   0   61.94    5.42
  -1 -11   0   70.37    5.44
   1 -11   0   67.17    5.42
  -1 -11   0   67.34    5.47
   1 -11   0   62.65    5.46
   1 -11   0   66.24    5.45
   1 -11   0   76.56    5.51
   1 -11   0   63.46    5.45
  -1 -11   0   68.53    5.48
  -1 -11   0   71.42    5.45
  -1 -11   0   68.39    5.49
   1 -11   0   69.51    5.47
  -1 -11   0   65.25    5.44
   1 -11   0   66.63    5.42
  -1  11  -2   71.91    6.30
  -1  11  -2   77.59    6.29
  -1  11  -2   79.51    6.31
  -1  11  -2   78.40    6.31
  -1  11  -2   67.10    6.33
   1  11   2   78.80    6.27
   1  11   2   75.90    6.32
   1  11   2   75.70    6.29
   1  11   2   73.62    6.33
  -1  11  -2   78.17    6.35
  -1  11  -2   70.84    6.32
   1  11   2   75.37    6.33
   1  11   2   66.61    6.31
  -1  11  -2   73.16    6.33
   1 -11   2   80.90    6.29
   1 -11   2   81.54    6.32
  -1 -11  -2   74.57    6.30
   1 -11   2   78.79    6.30
   1 -11   2   87.18    6.36
  -1 -11  -2   73.77    6.33
  -1 -11  -2   73.54    6.28
  -1 -11  -2   67.77    6.33
   1 -11   2   91.18    6.34
  -1 -11  -2   81.13    6.34
   1 -11   2   72.10    6.27
   1 -11   2   82.16    6.33
  -1 -11  -2   76.65    6.31
  -1 -11  -2   75.09    6.29
  -1  11  -4   92.61    7.72
  -1  11  -4   96.57    7.72
  -1  11  -4  106.43    7.74
   1  11   4   94.98    7.77
  -1  11  -4   97.77    7.74
   1  11   4   91.72    7.69
  -1  11  -4  100.59    7.79
   1  11   4   86.64    7.72
   1  11   4   85.32    7.75
  -1  11  -4   92.97    7.77
  -1  11  -4   98.21    7.77
   1  11   4   92.08    7.72
  -1 -11  -4   93.91    7.77
   1 -11   4   99.84    7.76
   1 -11   4  105.19    7.73
  -1 -11  -4   92.45    7.72
   1 -11   4   97.93    7.76
  -1 -11  -4   95.35    7.77
   1 -11   4   87.35    7.73
   1 -11   4  104.52    7.79
  -1 -11  -4   92.14    7.77
  -1 -11  -4   92.25    7.74
   1 -11   4   98.10    7.76
   1 -11   4   84.22    7.69
  -1 -11  -4   90.15    7.72
  -1 -11  -4   88.79    7.74
   1  11   6   89.80    8.35
   1  11   6   98.70    8.43
   1  11   6  105.52    8.34
  -1  11  -6  114.31    8.40
   1  11   6   92.04    8.41
  -1  11  -6  105.72    8.45
  -1 -11  -6   91.50    8.41
  -1 -11  -6  100.66    8.39
  -1 -11  -6   94.01    8.42
   1 -11   6  109.88    8.41
  -1 -11  -6   96.33    8.42
  -1 -11  -6   92.34    8.38
   1 -11   6  119.55    8.43
   1 -11   6  107.37    8.39
   1 -11   6  123.14    8.46
   1 -11   6   97.11    8.34
  -1  11  -8  254.48   19.33
  -1  11  -8  241.79   19.29
   1  11   8  234.77   19.22
   1  11   8  212.04   19.22
   1  11   8  218.62   19.28
  -1  11  -8  234.60   19.32
  -1  11  -8  266.93   19.29
  -1  11  -8  251.15   19.26
   1  11   8  234.35   19.31
  -1 -11  -8  225.42   19.30
  -1 -11  -8  228.76   19.26
   1 -11   8  224.91   19.28
   1 -11   8  238.68   19.21
   1 -11   8  249.21   19.31
   1 -11   8  233.62   19.23
  -1  11 -10  173.83   12.48
  -1  11 -10  148.77   12.52
  -1  11 -10  158.52   12.58
   1  11  10  157.86   12.56
   1  11  10  150.99   12.57
  -1  11 -10  159.12   12.56
   1  11  10  147.72   12.51
  -1 -11 -10  121.82   12.49
   1 -11  10  147.47   12.51
   1 -11  10  154.98   12.51
  -1 -11 -10  148.04   12.56
  -1  11 -12   25.94    2.18
  -1  11 -12   20.53    2.10
  -1  11 -12   20.60    2.16
   1  11  12   22.48    2.22
   1  11  12   20.19    2.09
   1  11  12   24.76    2.16
  -1 -11 -12   19.86    2.16
  -1 -11 -12   17.39    2.05
   1 -11  12   22.18    2.02
   1 -11  12   20.40    2.12
  -1  11 -14   31.31    2.51
  -1  11 -14   17.61    2.44
  -1  11 -14   25.66    2.53
   1  11  14   27.27    2.60
   1  11  14   28.24    2.50
   1  11  14   24.16    2.43
  -1 -11 -14   26.62    2.55
   1 -11  14   28.42    2.53
   1 -11  14   26.26    2.38
   1 -11  14   23.55    2.48
  -1 -11 -14   22.36    2.49
  -1 -11 -14   16.41    2.36
   1 -11  16   24.24    2.39
  -1 -11 -16   23.95    2.62
   1  12 -15   -0.05    1.10
   1  12 -15   -0.11    1.11
  -1  12  15    0.38    1.33
  -1  12  15   -0.43    1.07
  -1  12  15    2.11    1.22
   1  12 -15    0.25    1.04
  -1 -12  15    1.80    1.14
   1 -12 -15    0.32    1.28
   1 -12 -15    0.28    1.03
  -1 -12  15    0.45    1.00
   1 -12 -15   -0.05    1.19
  -1 -12  15    1.14    1.23
  -1  12  13   -0.32    0.96
   1  12 -13    1.39    0.96
   1  12 -13   -0.84    0.96
  -1  12  13    0.83    1.02
  -1 -12  13   -0.32    0.92
   1 -12 -13   -1.13    1.16
   1 -12 -13    0.21    1.04
   1 -12 -13   -0.22    0.95
  -1 -12  13    0.92    0.94
  -1 -12  13    1.76    1.07
   1  12 -11  205.36   14.97
  -1  12  11  210.69   14.92
  -1  12  11  192.98   14.93
  -1 -12  11  197.93   14.97
   1 -12 -11  138.13   14.90
   1 -12 -11  159.41   14.96
  -1 -12  11  170.93   14.90
  -1 -12  11  176.69   14.94
   1 -12 -11  177.88   14.94
  -1 -12  11  186.69   14.87
  -1  12   9   94.18    7.18
  -1  12   9   79.34    7.17
   1  12  -9   88.49    7.25
   1  12  -9   97.62    7.13
   1  12  -9   92.18    7.25
  -1 -12   9   87.17    7.22
   1 -12  -9   78.32    7.20
   1 -12  -9   69.58    7.18
   1 -12  -9   87.88    7.12
   1 -12  -9   73.67    7.22
  -1 -12   9   88.02    7.22
  -1 -12   9   89.31    7.19
  -1  12   7  172.58   14.66
   1  12  -7  175.18   14.72
  -1  12   7  195.67   14.65
  -1  12   7  177.21   14.67
   1  12  -7  180.64   14.67
   1  12  -7  174.44   14.70
   1  12  -7  187.55   14.69
   1  12  -7  189.52   14.61
  -1  12   7  181.62   14.70
   1 -12  -7  168.61   14.68
   1 -12  -7  171.04   14.67
   1 -12  -7  158.19   14.69
   1 -12  -7  174.26   14.60
   1 -12  -7  178.81   14.62
  -1 -12   7  181.91   14.66
   1  12  -5   37.08    3.07
  -1  12   5   33.46    3.02
   1  12  -5   31.56    3.00
  -1  12   5   39.22    3.00
  -1  12   5   40.85    3.08
   1  12  -5   36.12    3.02
  -1  12   5   36.62    3.06
   1  12  -5   34.85    3.06
  -1  12   5   39.10    3.11
   1  12  -5   38.71    2.96
  -1  12   5   30.87    2.99
   1  12  -5   36.59    3.09
   1  12  -5   34.00    3.05
   1 -12  -5   34.37    2.98
  -1 -12   5   36.23    2.99
  -1 -12   5   34.48    3.05
   1 -12  -5   33.69    3.05
  -1 -12   5   36.29    3.00
  -1 -12   5   34.15    2.99
   1 -12  -5   29.30    3.02
   1 -12  -5   36.05    3.03
  -1 -12   5   35.95    3.08
   1 -12  -5   36.43    3.04
  -1 -12   5   36.56    3.06
   1 -12  -5   35.68    2.99
   1 -12  -5   35.45    2.94
  -1 -12   5   31.85    3.01
   1  12  -3   96.35    8.17
   1  12  -3  101.93    8.21
  -1  12   3  101.38    8.19
  -1  12   3  103.97    8.20
   1  12  -3   89.29    8.20
   1  12  -3  104.11    8.17
  -1  12   3  105.31    8.17
   1  12  -3   96.98    8.20
   1  12  -3   95.32    8.21
  -1  12   3  100.24    8.22
   1  12  -3  103.80    8.15
   1  12  -3   96.19    8.23
  -1  12   3   90.80    8.20
  -1  12   3   86.70    8.16
  -1 -12   3   97.98    8.16
   1 -12  -3   93.77    8.13
   1 -12  -3   99.00    8.19
  -1 -12   3  114.80    8.22
   1 -12  -3   97.49    8.18
  -1 -12   3  104.64    8.20
   1 -12  -3   98.68    8.19
  -1 -12   3  103.55    8.17
  -1 -12   3   97.06    8.22
  -1 -12   3  103.66    8.21
  -1 -12   3   94.42    8.17
  -1 -12   3  100.70    8.16
   1 -12  -3  107.14    8.19
   1 -12  -3   95.54    8.15
  -1  12   1  590.67   47.05
   1  12  -1  570.03   47.00
  -1  12   1  533.97   46.99
   1  12  -1  534.48   47.01
  -1  12   1  579.79   47.01
  -1  12   1  552.70   47.03
   1  12  -1  556.21   47.03
   1  12  -1  525.23   47.02
  -1  12   1  580.29   47.04
  -1  12   1  569.98   47.01
   1  12  -1  582.49   47.04
   1  12  -1  545.41   47.05
  -1  12   1  542.11   47.03
   1  12  -1  597.27   46.99
  -1  12   1  548.59   47.02
   1  12  -1  602.89   47.05
   1 -12  -1  574.77   46.99
   1 -12  -1  622.66   47.03
  -1 -12   1  593.88   47.00
  -1 -12   1  593.02   47.04
   1 -12  -1  614.12   47.05
   1 -12  -1  579.33   47.02
  -1 -12   1  587.14   47.04
   1 -12  -1  606.44   47.03
  -1 -12   1  631.74   47.05
   1 -12  -1  633.60   47.04
  -1 -12   1  600.97   47.01
  -1 -12   1  567.18   47.00
   1 -12  -1  565.62   46.99
  -1 -12   1  547.54   47.01
   1  12   1    1.21    0.37
  -1  12  -1    0.94    0.50
  -1  12  -1    1.76    0.45
   1  12   1    2.17    0.62
  -1  12  -1    1.22    0.46
   1  12   1    1.48    0.55
  -1  12  -1    0.88    0.56
   1  12   1    2.02    0.58
   1  12   1    1.29    0.60
  -1  12  -1    1.74    0.60
  -1  12  -1    1.31    0.67
   1  12   1    1.00    0.61
   1  12   1    1.49    0.43
  -1  12  -1    1.68    0.62
  -1  12  -1    0.74    0.56
  -1 -12  -1    1.13    0.41
  -1 -12  -1    1.27    0.55
   1 -12   1    1.05    0.51
   1 -12   1    1.31    0.57
  -1 -12  -1    1.31    0.48
  -1 -12  -1    1.60    0.60
   1 -12   1    1.04    0.58
   1 -12   1    1.06    0.55
  -1 -12  -1    1.84    0.48
  -1 -12  -1    1.22    0.63
   1 -12   1    1.16    0.41
   1 -12   1    1.71    0.41
   1 -12   1    1.41    0.53
  -1 -12  -1    1.51    0.50
  -1  12  -3   33.18    2.73
  -1  12  -3   33.06    2.75
   1  12   3   31.39    2.72
   1  12   3   32.48    2.81
  -1  12  -3   31.98    2.74
   1  12   3   29.49    2.78
  -1  12  -3   35.23    2.75
   1  12   3   32.47    2.69
   1  12   3   27.01    2.76
  -1  12  -3   32.01    2.80
  -1  12  -3   28.85    2.78
  -1  12  -3   33.15    2.81
   1 -12   3   31.69    2.74
   1 -12   3   32.98    2.78
  -1 -12  -3   31.62    2.76
  -1 -12  -3   31.15    2.72
   1 -12   3   33.37    2.73
   1 -12   3   35.61    2.83
  -1 -12  -3   27.47    2.77
  -1 -12  -3   31.81    2.75
  -1 -12  -3   31.89    2.79
   1 -12   3   38.02    2.81
   1 -12   3   36.97    2.79
  -1 -12  -3   31.59    2.80
  -1 -12  -3   30.88    2.74
  -1 -12  -3   31.98    2.72
   1 -12   3   31.58    2.70
   1  12   5   21.43    2.51
  -1  12  -5   28.65    2.55
   1  12   5   27.53    2.41
   1  12   5   28.86    2.37
  -1  12  -5   27.61    2.46
  -1  12  -5   29.27    2.46
  -1  12  -5   29.09    2.42
  -1  12  -5   28.27    2.50
  -1 -12  -5   28.05    2.42
   1 -12   5   28.50    2.50
  -1 -12  -5   30.77    2.51
  -1 -12  -5   26.97    2.51
  -1 -12  -5   27.12    2.47
   1 -12   5   31.14    2.45
  -1 -12  -5   21.13    2.48
   1 -12   5   32.29    2.53
  -1 -12  -5   26.20    2.45
   1 -12   5   25.39    2.48
   1 -12   5   33.95    2.53
   1 -12   5   27.25    2.37
  -1  12  -7  288.23   22.97
   1  12   7  298.49   22.97
   1  12   7  247.17   22.87
   1  12   7  310.83   22.87
   1  12   7  259.95   22.93
   1  12   7  284.64   22.95
  -1  12  -7  329.47   22.93
  -1  12  -7  304.28   22.97
   1 -12   7  300.72   22.94
   1 -12   7  279.85   22.91
  -1 -12  -7  221.86   22.90
  -1 -12  -7  246.08   22.94
   1 -12   7  281.40   22.93
  -1 -12  -7  280.95   22.92
   1 -12   7  292.10   22.94
   1 -12   7  278.24   22.87
  -1 -12  -7  280.07   22.95
   1  12   9  162.59   12.90
  -1  12  -9  148.24   12.97
  -1  12  -9  154.02   13.01
   1  12   9  144.88   12.97
   1  12   9  157.71   13.01
  -1  12  -9  172.95   13.03
  -1  12  -9  174.45   12.94
   1 -12   9  162.77   12.99
   1 -12   9  135.41   12.94
  -1 -12  -9  148.70   12.99
   1 -12   9  160.97   12.88
   1  12  11    0.18    1.01
  -1  12 -11    0.13    0.83
  -1  12 -11    0.91    0.94
  -1  12 -11    0.85    0.64
  -1  12 -11    1.51    0.90
   1  12  11    0.47    0.94
  -1 -12 -11   -0.32    0.79
   1 -12  11   -0.22    0.87
   1 -12  11   -0.14    0.75
  -1  12 -13   56.79    3.91
  -1  12 -13   28.34    3.76
  -1  12 -13   40.67    3.85
   1  12  13   47.99    3.90
   1  12  13   48.26    3.86
   1  12  13   43.36    3.80
  -1 -12 -13   32.41    3.76
   1 -12  13   48.82    3.75
  -1 -12 -13   40.48    3.86
   1 -12  13   42.15    3.80
   1  12  15   19.94    2.35
  -1  12 -15   21.67    2.19
  -1 -12 -15   20.16    2.28
   1 -12  15   16.79    2.00
   1  13 -16    1.86    1.16
   1 -13 -16    0.87    1.23
  -1  13  14   20.35    2.12
   1  13 -14   11.57    2.13
   1  13 -14   28.22    2.18
  -1  13  14   22.91    2.19
  -1 -13  14   16.94    2.08
   1 -13 -14   22.45    2.15
   1 -13 -14   21.61    2.22
   1 -13 -14   15.75    2.06
  -1 -13  14   23.34    2.12
  -1 -13  14   21.72    2.22
   1  13 -12    2.58    0.93
  -1  13  12    3.08    1.00
   1  13 -12    5.75    1.03
  -1 -13  12    3.95    0.98
  -1 -13  12    3.35    1.10
   1 -13 -12    3.06    0.98
   1 -13 -12    2.81    1.10
  -1 -13  12    4.61    1.02
   1 -13 -12    3.38    1.00
  -1  13  10  227.94   16.53
   1  13 -10  249.04   16.61
   1  13 -10  209.60   16.62
   1 -13 -10  215.28   16.58
  -1 -13  10  211.13   16.57
   1 -13 -10  149.19   16.53
   1 -13 -10  186.99   16.59
  -1 -13  10  176.89   16.52
  -1 -13  10  215.91   16.58
  -1 -13  10  199.17   16.50
   1  13  -8   14.49    1.42
   1  13  -8   13.15    1.37
  -1  13   8   13.05    1.37
  -1  13   8   14.48    1.34
   1  13  -8   13.37    1.44
  -1  13   8   13.90    1.51
  -1  13   8   11.98    1.39
   1 -13  -8   13.08    1.41
  -1 -13   8   11.40    1.43
   1 -13  -8   13.17    1.21
   1 -13  -8   13.74    1.47
  -1 -13   8   13.55    1.40
   1  13  -6   15.24    1.41
   1  13  -6   14.04    1.52
   1  13  -6   14.51    1.51
  -1  13   6   16.29    1.53
  -1  13   6   13.53    1.46
  -1  13   6   16.21    1.38
   1  13  -6   15.16    1.47
   1  13  -6   15.50    1.31
   1  13  -6   15.87    1.47
  -1  13   6   14.07    1.43
  -1 -13   6   15.54    1.37
   1 -13  -6   14.47    1.43
  -1 -13   6   13.00    1.49
   1 -13  -6   13.62    1.28
   1 -13  -6   12.61    1.49
  -1 -13   6   14.94    1.40
   1 -13  -6   11.82    1.42
   1 -13  -6   13.83    1.37
  -1 -13   6   11.34    1.41
   1  13  -4   17.63    1.57
  -1  13   4   14.39    1.53
   1  13  -4   16.67    1.65
  -1  13   4   19.43    1.54
  -1  13   4   17.12    1.65
   1  13  -4   15.21    1.54
   1  13  -4   16.07    1.63
   1  13  -4   15.82    1.61
   1  13  -4   17.62    1.66
  -1  13   4   17.75    1.70
   1  13  -4   16.21    1.49
  -1  13   4   16.82    1.60
  -1  13   4   17.28    1.65
   1 -13  -4   14.80    1.58
  -1 -13   4   18.63    1.53
   1 -13  -4   14.92    1.62
  -1 -13   4   17.46    1.57
  -1 -13   4   15.37    1.64
  -1 -13   4   16.92    1.53
  -1 -13   4   18.89    1.66
  -1 -13   4   19.59    1.62
   1 -13  -4   18.29    1.60
   1 -13  -4   18.75    1.61
   1 -13  -4   18.07    1.52
  -1 -13   4   15.42    1.62
  -1 -13   4   15.31    1.56
   1 -13  -4   16.75    1.47
   1  13  -2  101.33    8.70
  -1  13   2   98.39    8.65
   1  13  -2   95.10    8.66
  -1  13   2   95.56    8.66
  -1  13   2  100.77    8.67
   1  13  -2  110.01    8.66
   1  13  -2  110.48    8.72
  -1  13   2  113.03    8.66
   1  13  -2  103.30    8.70
  -1  13   2  107.33    8.69
  -1  13   2  111.43    8.72
   1  13  -2  112.56    8.74
  -1  13   2   98.12    8.70
  -1  13   2  105.91    8.72
   1  13  -2  100.83    8.64
   1  13  -2   97.13    8.69
   1 -13  -2  104.13    8.68
   1 -13  -2  110.67    8.68
   1 -13  -2  102.69    8.69
  -1 -13   2  107.28    8.67
   1 -13  -2  105.58    8.71
   1 -13  -2  102.98    8.63
  -1 -13   2  117.92    8.72
  -1 -13   2  116.89    8.70
   1 -13  -2  111.85    8.70
  -1 -13   2  109.46    8.71
  -1 -13   2  107.27    8.70
   1 -13  -2  102.45    8.65
  -1 -13   2  105.65    8.65
  -1 -13   2  100.87    8.66
  -1 -13   2  107.37    8.66
  -1  13   0   87.94    7.74
   1  13   0   94.12    7.79
   1  13   0   91.09    7.75
  -1  13   0   95.97    7.75
   1  13   0   96.45    7.80
   1  13   0   98.76    7.74
  -1  13   0  101.02    7.80
   1  13   0   82.05    7.77
   1  13   0   95.02    7.79
   1  13   0   87.86    7.73
  -1  13   0   88.87    7.78
   1  13   0   95.94    7.82
  -1  13   0   86.63    7.79
  -1  13   0   88.93    7.74
  -1  13   0   92.17    7.77
  -1  13   0   93.74    7.80
  -1 -13   0   93.48    7.74
  -1 -13   0   99.16    7.76
  -1 -13   0   98.57    7.75
   1 -13   0   92.77    7.73
  -1 -13   0   98.32    7.80
   1 -13   0   93.82    7.77
   1 -13   0   98.67    7.78
  -1 -13   0   89.70    7.78
   1 -13   0   99.31    7.81
   1 -13   0   93.07    7.78
   1 -13   0   97.66    7.73
  -1 -13   0   97.98    7.79
   1 -13   0   96.38    7.76
  -1 -13   0   91.62    7.75
  -1  13  -2   54.47    5.10
  -1  13  -2   57.82    5.05
   1  13   2   61.85    5.11
  -1  13  -2   61.81    5.09
  -1  13  -2   62.28    5.08
  -1  13  -2   61.49    5.08
   1  13   2   63.06    5.04
  -1  13  -2   58.66    5.13
   1  13   2   58.71    5.11
  -1  13  -2   62.92    5.12
   1  13   2   51.69    5.08
  -1  13  -2   60.68    5.13
   1  13   2   56.71    5.05
   1  13   2   63.16    5.13
  -1 -13  -2   61.01    5.06
  -1 -13  -2   60.90    5.11
  -1 -13  -2   58.16    5.08
  -1 -13  -2   59.93    5.06
   1 -13   2   64.06    5.09
   1 -13   2   68.25    5.15
  -1 -13  -2   55.14    5.11
   1 -13   2   64.58    5.11
   1 -13   2   64.30    5.10
  -1 -13  -2   65.00    5.13
   1 -13   2   67.13    5.11
   1 -13   2   58.57    5.04
  -1 -13  -2   62.62    5.08
   1 -13   2   60.71    5.05
   1 -13   2   66.57    5.12
   1  13   4   54.18    4.48
   1  13   4   48.06    4.56
   1  13   4   48.31    4.62
  -1  13  -4   49.27    4.52
  -1  13  -4   61.35    4.57
   1  13   4   55.37    4.54
  -1  13  -4   55.69    4.60
  -1  13  -4   54.11    4.54
  -1  13  -4   56.45    4.54
  -1 -13  -4   52.20    4.56
   1 -13   4   58.63    4.54
   1 -13   4   57.73    4.58
  -1 -13  -4   50.21    4.55
   1 -13   4   65.82    4.63
  -1 -13  -4   50.67    4.51
   1 -13   4   55.31    4.56
   1 -13   4   53.78    4.58
  -1 -13  -4   51.87    4.59
   1 -13   4   52.91    4.49
  -1 -13  -4   55.31    4.58
  -1  13  -6  204.06   16.67
   1  13   6  195.38   16.69
   1  13   6  189.61   16.69
   1  13   6  186.00   16.62
   1  13   6  205.87   16.59
  -1  13  -6  224.01   16.65
  -1  13  -6  216.14   16.70
   1 -13   6  215.61   16.65
  -1 -13  -6  207.32   16.69
   1 -13   6  218.75   16.68
  -1 -13  -6  187.54   16.66
   1 -13   6  231.90   16.72
  -1 -13  -6  183.13   16.68
  -1 -13  -6  193.53   16.63
  -1 -13  -6  198.36   16.65
   1 -13   6  193.84   16.60
   1 -13   6  220.63   16.68
   1  13   8   91.71    8.35
  -1  13  -8  115.10    8.33
   1  13   8  106.33    8.25
  -1  13  -8   96.19    8.38
  -1  13  -8  107.79    8.39
   1  13   8  100.77    8.39
  -1 -13  -8   97.00    8.37
   1 -13   8  106.68    8.36
  -1 -13  -8   87.28    8.36
   1 -13   8   93.09    8.33
   1 -13   8   98.66    8.33
   1 -13   8  100.89    8.25
  -1 -13  -8   99.08    8.31
  -1  13 -10    7.77    1.12
  -1  13 -10    7.71    1.18
   1  13  10    7.52    1.20
   1  13  10    7.86    1.24
  -1  13 -10    8.12    0.98
  -1  13 -10    8.14    1.21
   1 -13  10    8.69    1.24
   1 -13  10    6.29    1.05
  -1 -13 -10    7.44    1.22
  -1  13 -12    0.51    0.99
   1  13  12    0.63    1.04
  -1  13 -12    0.47    0.91
  -1  13 -12   -1.04    1.03
   1  13  12    1.27    1.09
   1 -13  12   -0.84    1.02
  -1 -13 -12   -0.48    0.92
   1 -13  12    0.55    0.86
  -1 -13 -12    1.25    1.04
  -1  13 -14   12.50    1.75
  -1  13 -14    7.91    1.58
  -1  13 -14   14.95    1.72
   1  13  14   12.78    1.68
   1  13  14   15.48    1.79
  -1 -13 -14   13.08    1.68
   1 -13  14   14.08    1.72
  -1 -13 -14   12.61    1.79
   1 -13  14   13.70    1.55
  -1 -13 -14    6.97    1.57
   1  14 -15    2.98    1.17
  -1 -14  15    2.92    1.15
   1 -14 -15    1.82    1.25
   1  14 -13   36.05    3.66
  -1  14  13   42.49    3.62
   1  14 -13   54.73    3.70
  -1 -14  13   37.07    3.60
  -1 -14  13   42.96    3.69
   1 -14 -13   27.51    3.58
   1 -14 -13   35.02    3.70
  -1 -14  13   49.40    3.67
   1 -14 -13   43.66    3.65
   1  14 -11    9.37    1.33
   1  14 -11   11.62    1.25
  -1 -14  11    8.84    1.29
   1 -14 -11    5.33    1.17
   1 -14 -11    7.38    1.32
   1 -14 -11    9.36    1.25
  -1 -14  11    8.86    1.23
  -1 -14  11    8.20    1.16
   1  14  -9    5.35    0.94
   1  14  -9    2.98    0.83
  -1  14   9    4.46    0.79
   1  14  -9    3.91    0.94
  -1  14   9    3.31    0.95
   1  14  -9    5.40    0.67
  -1  14   9    4.43    1.06
   1 -14  -9    3.11    1.04
  -1 -14   9    4.12    0.97
   1 -14  -9    3.65    0.60
   1 -14  -9    3.73    0.92
  -1  14   7    0.89    0.83
   1  14  -7   -0.03    0.82
  -1  14   7    1.02    0.78
   1  14  -7    0.89    0.70
  -1  14   7    0.25    0.60
   1  14  -7    0.85    0.80
   1  14  -7    0.70    0.52
   1  14  -7    1.26    0.74
  -1  14   7    1.14    0.77
   1 -14  -7    1.14    0.46
   1 -14  -7    0.02    0.73
   1 -14  -7   -0.20    0.74
  -1 -14   7    1.06    0.86
  -1 -14   7    1.15    0.65
  -1 -14   7    0.33    0.70
   1 -14  -7    0.98    0.64
   1  14  -5    9.23    1.23
   1  14  -5    9.01    1.27
   1  14  -5    9.27    1.16
  -1  14   5   13.19    1.11
  -1  14   5   12.56    1.26
   1  14  -5   11.27    1.04
   1  14  -5   10.44    1.26
  -1  14   5   10.25    1.27
  -1  14   5    8.68    1.20
   1  14  -5   10.56    1.28
   1 -14  -5   12.50    1.26
   1 -14  -5   11.05    1.13
   1 -14  -5   10.30    1.01
  -1 -14   5   10.76    1.11
  -1 -14   5   10.86    1.21
   1 -14  -5   11.76    1.19
   1 -14  -5   12.30    1.23
  -1 -14   5   11.74    1.28
  -1 -14   5   13.06    1.19
  -1 -14   5   10.70    1.16
   1  14  -3  187.90   14.87
   1  14  -3  168.52   14.86
   1  14  -3  177.11   14.83
   1  14  -3  191.61   14.91
  -1  14   3  184.34   14.92
  -1  14   3  193.19   14.86
  -1  14   3  188.34   14.90
  -1  14   3  189.79   14.91
  -1  14   3  159.70   14.85
   1  14  -3  192.25   14.91
   1  14  -3  168.59   14.89
   1  14  -3  195.16   14.94
  -1  14   3  180.11   14.88
   1 -14  -3  200.52   14.89
  -1 -14   3  192.86   14.86
   1 -14  -3  170.25   14.87
  -1 -14   3  178.12   14.86
  -1 -14   3  187.51   14.91
   1 -14  -3  166.12   14.91
  -1 -14   3  182.34   14.86
   1 -14  -3  169.72   14.82
   1 -14  -3  192.95   14.89
   1 -14  -3  181.35   14.89
  -1 -14   3  181.21   14.90
  -1 -14   3  173.39   14.86
  -1 -14   3  196.54   14.90
   1 -14  -3  174.68   14.84
  -1  14   1    8.46    0.88
  -1  14   1    8.04    0.88
   1  14  -1    8.72    0.93
  -1  14   1    7.99    0.90
   1  14  -1    8.04    0.86
   1  14  -1    7.31    0.98
   1  14  -1    7.56    1.05
  -1  14   1    7.15    0.96
  -1  14   1    8.83    0.99
   1  14  -1    7.96    0.97
  -1  14   1    7.94    0.97
   1  14  -1    7.69    0.83
   1  14  -1    6.20    0.97
  -1  14   1    7.79    1.00
  -1  14   1    7.27    1.01
   1  14  -1    7.36    1.06
  -1 -14   1    7.83    0.88
  -1 -14   1    8.23    0.83
  -1 -14   1    8.33    1.03
   1 -14  -1    8.37    0.95
   1 -14  -1    8.75    0.94
   1 -14  -1    7.59    0.81
   1 -14  -1    8.00    1.05
   1 -14  -1    8.94    0.99
  -1 -14   1    7.16    0.98
   1 -14  -1    7.42    0.98
  -1 -14   1    8.23    1.01
  -1 -14   1    7.60    0.92
  -1 -14   1    9.60    0.93
   1 -14  -1    8.34    0.85
   1  14   1    0.70    0.80
   1  14   1    0.84    0.72
  -1  14  -1    1.86    0.55
   1  14   1    1.42    0.48
  -1  14  -1    1.05    0.55
  -1  14  -1    1.16    0.62
   1  14   1    0.50    0.63
  -1  14  -1    1.59    0.68
   1  14   1    1.54    0.69
  -1  14  -1    1.56    0.55
   1  14   1    1.04    0.47
   1  14   1    0.43    0.63
  -1  14  -1    1.54    0.71
  -1  14  -1    1.10    0.71
  -1  14  -1    1.19    0.70
   1 -14   1    1.31    0.47
   1 -14   1    1.42    0.60
  -1 -14  -1    1.17    0.54
  -1 -14  -1    1.17    0.63
  -1 -14  -1    0.74    0.60
  -1 -14  -1    1.47    0.69
   1 -14   1    1.68    0.70
   1 -14   1    0.57    0.61
   1 -14   1    2.13    0.70
   1 -14   1    1.33    0.47
  -1 -14  -1    1.38    0.47
   1 -14   1    0.84    0.72
  -1 -14  -1    1.17    0.60
  -1  14  -3    9.16    1.11
  -1  14  -3   10.38    1.08
   1  14   3   12.21    1.25
   1  14   3   10.25    1.06
   1  14   3   11.08    1.17
  -1  14  -3   12.87    1.14
   1  14   3   10.85    1.00
   1  14   3   10.02    1.23
  -1  14  -3   10.86    1.19
  -1  14  -3   10.40    1.21
  -1  14  -3   11.55    1.16
  -1 -14  -3   11.77    1.08
  -1 -14  -3    9.77    1.17
   1 -14   3   11.77    1.16
  -1 -14  -3   10.24    1.12
  -1 -14  -3    9.51    1.17
   1 -14   3    9.98    1.26
  -1 -14  -3    9.45    1.20
  -1 -14  -3    9.80    1.07
   1 -14   3   10.59    1.20
   1 -14   3   11.06    1.22
   1 -14   3   11.73    1.08
   1 -14   3    9.47    1.01
   1  14   5   72.45    5.78
   1  14   5   71.94    5.90
  -1  14  -5   68.61    5.90
  -1  14  -5   69.58    5.84
   1  14   5   70.72    5.83
  -1  14  -5   74.33    5.87
   1  14   5   62.52    5.87
  -1  14  -5   73.98    5.83
   1 -14   5   73.91    5.88
  -1 -14  -5   67.73    5.81
  -1 -14  -5   65.38    5.86
   1 -14   5   78.41    5.89
  -1 -14  -5   68.92    5.89
   1 -14   5   80.03    5.93
   1 -14   5   72.29    5.84
  -1 -14  -5   63.36    5.89
  -1 -14  -5   61.26    5.84
   1 -14   5   67.21    5.78
  -1  14  -7    7.66    1.00
   1  14   7    7.26    0.74
   1  14   7    5.80    1.12
   1 -14   7    7.19    1.05
  -1 -14  -7    7.28    0.90
  -1 -14  -7    4.69    0.94
  -1 -14  -7    8.14    1.06
  -1 -14  -7    5.14    1.09
   1 -14   7    6.26    0.97
   1 -14   7    7.04    1.03
  -1 -14  -7    6.21    1.09
  -1  14  -9   13.52    1.35
  -1  14  -9   13.60    1.52
   1  14   9   14.52    1.56
  -1  14  -9   17.07    1.59
   1  14   9   12.13    1.52
  -1 -14  -9   11.51    1.48
  -1 -14  -9   12.13    1.33
   1 -14   9   13.08    1.43
   1 -14   9   13.84    1.52
   1 -14   9   10.20    1.40
  -1 -14  -9   10.95    1.50
  -1  14 -11    6.86    1.15
   1  14  11    5.59    1.28
  -1  14 -11    8.36    1.25
  -1  14 -11    9.32    1.23
   1  14  11    5.82    1.21
   1 -14  11    7.73    1.25
  -1 -14 -11    4.06    1.10
   1 -14  11    7.08    1.09
  -1 -14 -11    5.45    1.20
  -1  14 -13    0.28    1.01
  -1  14 -13    1.38    1.15
   1  14  13    3.05    1.26
  -1  14 -13    0.05    1.16
   1  14  13    1.61    1.19
   1 -14  13    1.41    1.17
  -1 -14 -13    2.37    1.20
   1 -14  13    2.48    1.01
  -1 -14 -13    1.61    1.07
   1  15 -14    0.71    1.11
  -1  15  14   -0.14    1.18
   1  15 -14   -0.35    1.11
  -1  15  14   -1.62    1.28
   1 -15 -14    0.20    1.17
   1 -15 -14   -0.53    1.26
  -1 -15  14   -1.07    1.24
   1 -15 -14    0.11    1.09
  -1 -15  14    0.82    1.09
  -1 -15  14    1.36    1.15
   1  15 -12   62.54    4.23
   1  15 -12   49.20    4.25
  -1  15  12   42.56    4.17
  -1 -15  12   53.93    4.25
   1 -15 -12   35.20    4.14
   1 -15 -12   46.25    4.26
  -1 -15  12   41.43    4.14
  -1 -15  12   51.16    4.18
   1 -15 -12   56.86    4.23
   1  15 -10  345.50   24.04
   1  15 -10  274.65   23.99
   1  15 -10  296.41   24.04
  -1  15  10  290.29   24.02
   1 -15 -10  245.70   24.01
  -1 -15  10  308.53   24.01
   1 -15 -10  290.70   23.99
  -1  15   8   41.38    3.64
  -1  15   8   38.23    3.59
  -1  15   8   47.56    3.51
   1  15  -8   38.21    3.56
   1  15  -8   43.49    3.62
   1 -15  -8   38.10    3.57
   1 -15  -8   40.80    3.44
  -1 -15   8   39.53    3.53
   1  15  -6    2.12    0.85
  -1  15   6    2.46    0.93
  -1  15   6    3.48    0.68
  -1  15   6    3.46    0.90
   1  15  -6    4.06    0.81
   1  15  -6    1.41    0.54
  -1  15   6    3.35    0.89
   1  15  -6    3.00    0.90
   1  15  -6    2.04    0.85
   1 -15  -6    1.89    0.73
   1 -15  -6    2.29    0.79
  -1 -15   6    1.77    0.67
  -1 -15   6    2.27    0.92
   1 -15  -6    2.23    0.49
  -1 -15   6    0.70    0.84
  -1 -15   6    3.85    0.78
   1 -15  -6    2.81    0.83
  -1 -15   6    2.63    0.74
  -1  15   4  317.75   23.77
  -1  15   4  292.71   23.75
  -1  15   4  309.01   23.70
   1  15  -4  289.26   23.72
   1  15  -4  294.48   23.76
   1  15  -4  315.16   23.77
  -1  15   4  275.11   23.73
   1  15  -4  298.61   23.78
  -1  15   4  314.38   23.77
   1  15  -4  280.71   23.67
  -1 -15   4  301.07   23.70
  -1 -15   4  300.85   23.75
   1 -15  -4  264.00   23.66
  -1 -15   4  308.62   23.76
   1 -15  -4  286.64   23.73
   1 -15  -4  274.42   23.73
  -1 -15   4  270.98   23.70
  -1 -15   4  291.26   23.70
   1 -15  -4  277.87   23.76
  -1  15   2  259.54   19.91
  -1  15   2  231.63   19.85
   1  15  -2  257.65   19.91
   1  15  -2  249.47   19.86
  -1  15   2  249.94   19.89
  -1  15   2  256.47   19.85
  -1  15   2  251.43   19.92
   1  15  -2  253.49   19.94
   1  15  -2  249.45   19.91
  -1  15   2  240.66   19.88
   1  15  -2  224.22   19.83
   1  15  -2  234.18   19.88
  -1 -15   2  242.28   19.85
  -1 -15   2  235.22   19.89
  -1 -15   2  238.48   19.84
   1 -15  -2  262.22   19.88
  -1 -15   2  264.46   19.91
   1 -15  -2  235.08   19.91
  -1 -15   2  236.54   19.86
   1 -15  -2  225.73   19.82
   1 -15  -2  248.87   19.89
   1 -15  -2  241.42   19.88
  -1 -15   2  240.05   19.85
   1 -15  -2  237.20   19.83
  -1  15   0  174.79   15.58
  -1  15   0  190.45   15.63
  -1  15   0  201.14   15.65
   1  15   0  205.16   15.64
  -1  15   0  196.63   15.60
   1  15   0  173.40   15.61
   1  15   0  197.92   15.59
  -1  15   0  189.07   15.63
   1  15   0  179.42   15.67
   1  15   0  180.49   15.58
  -1  15   0  201.32   15.66
   1  15   0  207.17   15.67
   1  15   0  184.43   15.60
  -1  15   0  177.60   15.59
  -1 -15   0  201.35   15.60
   1 -15   0  179.88   15.57
   1 -15   0  194.39   15.63
   1 -15   0  208.04   15.62
   1 -15   0  197.03   15.66
  -1 -15   0  195.82   15.65
  -1 -15   0  182.93   15.60
   1 -15   0  206.79   15.63
   1 -15   0  182.35   15.62
  -1 -15   0  187.24   15.63
   1 -15   0  191.45   15.57
  -1 -15   0  184.37   15.58
  -1 -15   0  191.21   15.59
  -1  15  -2   16.24    1.72
  -1  15  -2   18.33    1.84
  -1  15  -2   20.51    1.79
   1  15   2   20.07    1.79
  -1  15  -2   21.29    1.76
   1  15   2   19.36    1.67
  -1  15  -2   18.56    1.73
   1  15   2   19.85    1.86
   1  15   2   19.71    1.87
   1  15   2   18.45    1.69
  -1  15  -2   20.23    1.85
  -1 -15  -2   16.29    1.69
  -1 -15  -2   18.16    1.77
  -1 -15  -2   21.21    1.74
  -1 -15  -2   18.81    1.83
  -1 -15  -2   20.04    1.81
   1 -15   2   17.92    1.69
   1 -15   2   18.85    1.81
   1 -15   2   18.08    1.86
   1 -15   2   19.78    1.83
   1 -15   2   20.12    1.80
   1 -15   2   20.03    1.68
   1  15   4    5.24    0.68
  -1  15  -4    6.43    0.91
   1  15   4    5.85    0.89
   1  15   4    6.14    0.95
  -1  15  -4    6.01    1.00
  -1  15  -4    5.21    0.88
  -1  15  -4    6.08    1.01
  -1  15  -4    5.56    0.86
   1  15   4    5.73    1.01
   1 -15   4    6.00    0.98
  -1 -15  -4    5.32    0.95
   1 -15   4    6.66    1.06
  -1 -15  -4    5.29    0.93
  -1 -15  -4    6.76    0.77
   1 -15   4    5.83    0.84
  -1 -15  -4    4.59    0.85
  -1 -15  -4    4.97    0.99
   1 -15   4    5.93    0.93
   1 -15   4    5.84    0.70
  -1  15  -6  587.21   51.54
   1  15   6  651.94   51.47
   1  15   6  613.22   51.56
  -1  15  -6  681.27   51.52
  -1  15  -6  642.99   51.58
  -1 -15  -6  635.76   51.57
   1 -15   6  734.91   51.56
  -1 -15  -6  516.65   51.52
  -1 -15  -6  565.58   51.57
   1 -15   6  678.80   51.56
   1 -15   6  658.76   51.58
  -1 -15  -6  647.06   51.53
  -1 -15  -6  610.49   51.50
   1 -15   6  624.85   51.52
  -1  15  -8  172.53   12.39
   1  15   8  166.69   12.40
  -1 -15  -8  162.51   12.38
  -1 -15  -8  113.33   12.30
  -1 -15  -8  135.20   12.36
   1 -15   8  165.60   12.36
   1 -15   8  143.99   12.33
   1 -15   8  147.68   12.32
  -1 -15  -8  152.67   12.28
  -1  15 -10    0.28    1.03
  -1  15 -10   -0.34    0.88
  -1  15 -10   -0.82    0.99
   1  15  10    0.13    0.98
   1  15  10   -0.08    1.05
  -1 -15 -10   -0.04    1.07
   1 -15  10    0.37    0.89
   1 -15  10   -0.45    1.01
   1 -15  10    0.09    0.84
  -1 -15 -10   -0.19    1.01
  -1  15 -12    1.03    0.99
  -1  15 -12    2.39    1.12
   1  15  12    2.54    1.20
   1  15  12    2.65    1.26
  -1  15 -12    2.92    1.13
  -1 -15 -12    2.41    1.04
   1 -15  12    1.50    1.19
   1 -15  12    1.70    0.97
  -1 -15 -12    2.08    1.15
  -1  15 -14   83.77    6.34
   1 -15  14   72.45    6.17
  -1 -15 -14   63.03    6.25
   1  16 -15   16.87    1.97
   1 -16 -15   14.98    1.97
  -1  16  13    9.36    1.39
   1  16 -13    8.77    1.31
  -1 -16  13    4.68    1.41
   1 -16 -13    5.79    1.31
   1 -16 -13    7.49    1.34
   1 -16 -13    6.37    1.44
  -1 -16  13    7.20    1.28
  -1 -16  13    4.67    1.25
   1  16 -11   90.11    7.06
  -1  16  11   94.24    7.06
   1  16 -11   57.26    6.94
   1  16 -11  109.25    7.05
   1 -16 -11   66.01    6.95
   1 -16 -11   72.22    7.03
  -1 -16  11   91.10    7.00
   1 -16 -11   95.18    7.01
  -1 -16  11   80.41    6.98
  -1  16   9  150.76   11.85
   1  16  -9  108.21   11.76
  -1  16   9  164.51   11.73
   1  16  -9  149.86   11.85
   1  16  -9  169.04   11.84
  -1  16   9  140.32   11.79
   1 -16  -9  147.67   11.80
  -1 -16   9  128.88   11.75
  -1 -16   9  131.13   11.80
   1  16  -7   16.86    1.71
   1  16  -7   18.88    1.80
  -1  16   7   19.50    1.62
   1  16  -7   19.23    1.87
  -1  16   7   15.76    1.76
   1  16  -7   19.15    1.75
  -1  16   7   18.16    1.83
   1 -16  -7   16.33    1.53
  -1 -16   7   18.06    1.66
   1 -16  -7   12.12    1.73
  -1 -16   7   18.32    1.81
   1 -16  -7   16.94    1.73
   1  16  -5  162.21   12.41
  -1  16   5  166.83   12.31
   1  16  -5  157.22   12.42
  -1  16   5  169.76   12.39
   1  16  -5  147.02   12.28
   1  16  -5  142.95   12.35
  -1  16   5  161.84   12.40
  -1  16   5  149.79   12.36
   1  16  -5  160.23   12.38
   1 -16  -5  145.86   12.31
  -1 -16   5  151.19   12.32
   1 -16  -5  143.48   12.35
  -1 -16   5  161.53   12.39
  -1 -16   5  148.98   12.37
   1 -16  -5  137.40   12.27
   1 -16  -5  136.56   12.35
   1 -16  -5  146.60   12.39
  -1 -16   5  142.57   12.33
  -1 -16   5  148.50   12.31
   1  16  -3  151.06   11.14
   1  16  -3  125.54   11.07
   1  16  -3  141.26   11.16
  -1  16   3  148.00   11.06
  -1  16   3  134.65   11.10
  -1  16   3  150.00   11.15
  -1  16   3  149.01   11.15
   1  16  -3  127.29   11.04
   1  16  -3  144.01   11.14
  -1 -16   3  132.00   11.06
   1 -16  -3  152.77   11.11
  -1 -16   3  131.06   11.11
   1 -16  -3  123.94   11.13
  -1 -16   3  133.47   11.13
   1 -16  -3  125.74   11.09
   1 -16  -3  126.36   11.10
  -1 -16   3  131.24   11.07
   1 -16  -3  123.04   11.02
  -1 -16   3  138.68   11.06
   1  16  -1   53.95    4.85
  -1  16   1   60.35    4.97
  -1  16   1   54.82    4.88
   1  16  -1   60.03    4.88
  -1  16   1   64.98    4.89
  -1  16   1   58.73    4.98
  -1  16   1   59.07    4.94
   1  16  -1   59.97    5.00
   1  16  -1   63.55    4.97
   1  16  -1   61.21    4.99
   1 -16  -1   63.61    4.92
  -1 -16   1   55.75    4.86
  -1 -16   1   58.95    4.94
   1 -16  -1   54.71    4.92
  -1 -16   1   52.16    4.90
  -1 -16   1   61.08    4.96
   1 -16  -1   60.70    4.93
  -1 -16   1   63.38    4.89
   1 -16  -1   51.19    4.85
   1 -16  -1   60.78    4.86
   1 -16  -1   59.87    4.99
  -1 -16   1   59.66    4.89
   1  16   1   62.55    5.63
  -1  16  -1   74.41    5.74
  -1  16  -1   66.56    5.64
   1  16   1   74.55    5.72
  -1  16  -1   70.60    5.66
   1  16   1   71.08    5.63
  -1  16  -1   77.20    5.72
   1  16   1   70.82    5.74
  -1  16  -1   71.78    5.75
  -1  16  -1   61.01    5.64
   1  16   1   69.09    5.75
  -1 -16  -1   73.26    5.66
   1 -16   1   67.98    5.69
  -1 -16  -1   63.56    5.63
   1 -16   1   60.64    5.62
   1 -16   1   70.72    5.75
   1 -16   1   67.99    5.70
  -1 -16  -1   64.64    5.72
   1 -16   1   68.87    5.62
  -1 -16  -1   64.97    5.67
  -1 -16  -1   65.61    5.70
   1  16   3   31.99    2.69
   1  16   3   30.91    2.55
   1  16   3   30.39    2.76
  -1  16  -3   32.58    2.66
  -1  16  -3   30.98    2.71
   1  16   3   29.55    2.73
  -1  16  -3   33.16    2.67
  -1  16  -3   26.86    2.60
  -1  16  -3   32.44    2.72
  -1 -16  -3   31.65    2.60
  -1 -16  -3   33.28    2.70
  -1 -16  -3   26.11    2.64
   1 -16   3   27.42    2.66
  -1 -16  -3   28.81    2.71
  -1 -16  -3   26.68    2.57
   1 -16   3   29.72    2.60
   1 -16   3   30.09    2.56
   1 -16   3   27.98    2.69
   1 -16   3   32.14    2.75
   1  16   5  123.59    9.55
  -1  16  -5  113.89    9.67
   1  16   5  108.29    9.66
  -1  16  -5  133.71    9.62
  -1  16  -5  113.08    9.63
  -1  16  -5  121.32    9.70
  -1  16  -5  122.41    9.60
  -1 -16  -5  118.38    9.63
  -1 -16  -5   99.19    9.61
  -1 -16  -5  107.94    9.66
   1 -16   5  120.57    9.65
  -1 -16  -5  104.19    9.67
   1 -16   5  124.54    9.69
  -1 -16  -5  108.08    9.58
   1 -16   5  113.98    9.60
   1 -16   5  127.88    9.65
  -1  16  -7  372.60   27.34
   1  16   7  299.61   27.31
  -1  16  -7  350.47   27.35
   1 -16   7  360.95   27.32
   1 -16   7  381.67   27.37
  -1 -16  -7  335.60   27.35
  -1 -16  -7  251.34   27.27
  -1 -16  -7  354.35   27.34
  -1 -16  -7  335.67   27.25
   1 -16   7  333.57   27.28
   1  16   9   13.84    1.57
  -1  16  -9   12.26    1.48
   1 -16   9   12.11    1.44
  -1 -16  -9    8.05    1.37
  -1 -16  -9   10.06    1.51
   1 -16   9   13.93    1.41
  -1 -16  -9   10.46    1.48
   1 -16   9   10.35    1.37
  -1  16 -11    5.15    1.18
  -1  16 -11    2.95    1.06
  -1  16 -11    4.08    1.19
   1  16  11    3.42    1.19
   1  16  11    4.86    1.31
  -1 -16 -11    5.86    1.25
   1 -16  11    3.05    1.07
  -1 -16 -11    3.85    1.26
   1 -16  11    4.41    1.00
   1 -16  11    3.11    1.20
  -1  16 -13   58.81    4.64
   1 -16  13   47.55    4.50
  -1 -16 -13   51.84    4.64
   1  17 -14   11.11    1.59
  -1 -17  14    9.32    1.54
   1 -17 -14   10.22    1.66
   1  17 -12   26.95    2.58
   1  17 -12   33.78    2.56
   1  17 -12   20.97    2.44
   1 -17 -12   29.70    2.56
  -1 -17  12   27.88    2.59
   1 -17 -12   16.70    2.46
   1 -17 -12   23.38    2.60
  -1 -17  12   26.50    2.48
   1  17 -10    5.52    1.21
   1  17 -10    8.11    1.32
   1  17 -10    9.24    1.33
  -1  17  10    8.33    1.38
  -1  17  10    7.85    1.36
  -1 -17  10    9.54    1.21
   1 -17 -10   11.06    1.32
  -1 -17  10    7.71    1.31
   1  17  -8   25.17    2.37
   1  17  -8   20.92    2.25
  -1  17   8   28.25    2.17
   1  17  -8   27.60    2.36
  -1  17   8   25.39    2.32
  -1  17   8   24.95    2.38
  -1 -17   8   19.94    2.21
  -1 -17   8   25.71    2.34
   1 -17  -8   18.73    2.28
   1 -17  -8   25.24    2.29
  -1  17   6   97.54    7.61
   1  17  -6   96.64    7.56
  -1  17   6  102.89    7.48
   1  17  -6   88.29    7.53
   1  17  -6  104.98    7.61
   1  17  -6   96.62    7.61
  -1  17   6   92.89    7.55
   1 -17  -6   87.09    7.55
   1 -17  -6   77.36    7.53
   1 -17  -6   75.95    7.57
  -1 -17   6  101.93    7.58
  -1 -17   6   85.59    7.55
   1 -17  -6   81.55    7.43
  -1 -17   6   85.86    7.49
  -1 -17   6   98.29    7.51
  -1  17   4  259.18   19.50
  -1  17   4  261.90   19.50
  -1  17   4  261.12   19.41
   1  17  -4  248.95   19.44
   1  17  -4  221.52   19.38
   1  17  -4  248.99   19.50
   1  17  -4  249.93   19.52
   1  17  -4  253.71   19.49
  -1  17   4  257.13   19.51
  -1  17   4  224.90   19.45
  -1 -17   4  228.96   19.41
   1 -17  -4  211.80   19.37
   1 -17  -4  218.41   19.48
   1 -17  -4  234.48   19.45
  -1 -17   4  252.58   19.47
  -1 -17   4  229.37   19.43
  -1 -17   4  258.46   19.49
   1 -17  -4  208.68   19.44
  -1 -17   4  244.15   19.41
  -1  17   2    1.31    0.68
   1  17  -2    0.79    0.65
  -1  17   2    2.19    0.88
  -1  17   2    1.72    0.63
   1  17  -2    2.98    0.98
   1  17  -2    1.31    0.78
  -1  17   2    1.00    0.83
  -1  17   2    2.29    0.87
   1  17  -2    0.88    0.55
   1  17  -2    1.23    0.92
   1 -17  -2    1.28    0.55
  -1 -17   2    1.57    0.83
   1 -17  -2    1.08    0.77
   1 -17  -2    0.87    0.88
  -1 -17   2    1.59    0.62
  -1 -17   2    2.05    0.91
   1 -17  -2    1.40    0.82
  -1 -17   2    0.33    0.74
   1  17   0    5.34    0.72
  -1  17   0    4.47    0.80
   1  17   0    4.82    0.76
  -1  17   0    4.91    0.80
  -1  17   0    5.06    1.03
  -1  17   0    5.74    0.98
   1  17   0    5.01    0.92
   1  17   0    5.77    1.07
   1  17   0    4.36    1.06
  -1  17   0    4.99    0.96
  -1 -17   0    4.36    0.73
  -1 -17   0    4.81    0.96
  -1 -17   0    3.98    0.87
   1 -17   0    4.94    0.95
  -1 -17   0    4.86    1.01
   1 -17   0    5.25    0.93
  -1 -17   0    5.88    0.83
   1 -17   0    4.78    0.72
   1 -17   0    3.92    0.71
   1 -17   0    7.27    1.07
  -1  17  -2   45.99    3.84
   1  17   2   49.10    3.88
   1  17   2   48.90    3.82
   1  17   2   45.64    3.70
  -1  17  -2   50.16    3.84
   1  17   2   46.19    3.86
  -1  17  -2   45.09    3.79
   1 -17   2   38.71    3.70
  -1 -17  -2   38.01    3.75
  -1 -17  -2   40.82    3.79
   1 -17   2   41.85    3.78
  -1 -17  -2   43.09    3.84
  -1 -17  -2   40.60    3.70
  -1 -17  -2   49.95    3.75
   1 -17   2   45.03    3.69
   1 -17   2   47.15    3.81
   1 -17   2   45.13    3.85
   1  17   4   16.61    1.60
   1  17   4   15.13    1.39
  -1  17  -4   19.06    1.68
  -1  17  -4   14.96    1.54
  -1  17  -4   15.16    1.48
  -1  17  -4   17.48    1.65
   1  17   4   14.31    1.71
   1  17   4   15.89    1.69
  -1  17  -4   17.57    1.55
  -1 -17  -4   13.07    1.42
   1 -17   4   15.19    1.50
   1 -17   4   15.24    1.61
  -1 -17  -4   12.55    1.61
  -1 -17  -4   14.01    1.59
  -1 -17  -4   15.32    1.57
  -1 -17  -4   12.04    1.54
   1 -17   4   16.12    1.71
   1 -17   4   17.06    1.65
   1  17   6  124.09   10.04
  -1  17  -6  126.31   10.05
  -1  17  -6  127.10   10.02
  -1  17  -6  119.34   10.08
  -1  17  -6  130.75    9.97
  -1 -17  -6  115.76    9.94
  -1 -17  -6   91.88    9.97
   1 -17   6  143.16   10.03
  -1 -17  -6  106.20   10.04
   1 -17   6  130.13   10.07
  -1 -17  -6  122.48   10.04
   1 -17   6  121.69   10.02
   1 -17   6  121.16    9.97
  -1  17  -8    7.47    1.29
  -1  17  -8   12.20    1.43
   1 -17   8   10.22    1.28
  -1 -17  -8    8.81    1.29
  -1 -17  -8   10.10    1.47
   1 -17   8   10.92    1.37
   1 -17   8   11.57    1.32
  -1 -17  -8    9.73    1.36
   1  17  10    5.12    1.30
  -1  17 -10    6.51    1.25
  -1  17 -10    6.58    1.28
   1  17  10    6.43    1.36
   1 -17  10    5.17    1.13
  -1 -17 -10    6.79    1.27
  -1 -17 -10    4.09    1.31
  -1 -17 -10    5.26    1.13
   1 -17  10    4.20    1.10
   1 -17  10    7.10    1.24
  -1  17 -12   17.53    2.78
   1  17  12   33.09    2.99
  -1  17 -12   31.26    2.95
  -1  17 -12   37.92    2.94
   1  17  12   26.79    2.89
  -1 -17 -12   30.24    2.89
  -1 -17 -12   24.33    2.92
   1 -17  12   34.51    2.80
   1 -17  12   32.77    2.91
   1  18 -13   15.48    1.72
  -1 -18  13   12.17    1.66
   1 -18 -13   12.64    1.74
   1  18 -11    0.04    0.96
   1  18 -11   -0.39    1.08
  -1  18  11    1.00    1.23
   1  18 -11    1.07    1.10
  -1  18  11    0.11    1.17
   1 -18 -11    3.00    1.13
  -1 -18  11   -0.28    1.12
   1 -18 -11    1.77    1.28
  -1  18   9   70.22    5.28
   1  18  -9   46.96    5.14
  -1  18   9   64.58    5.20
   1  18  -9   66.35    5.27
   1  18  -9   79.95    5.26
   1 -18  -9   46.03    5.16
  -1 -18   9   55.02    5.11
  -1 -18   9   61.39    5.20
   1 -18  -9   65.15    5.18
   1  18  -7    3.73    0.99
   1  18  -7    1.97    0.84
  -1  18   7    3.18    0.71
  -1  18   7    3.33    1.17
   1  18  -7    1.39    1.06
  -1  18   7    0.66    0.97
   1  18  -7    1.85    0.96
  -1 -18   7    2.12    0.80
  -1 -18   7    2.03    1.06
   1 -18  -7    2.37    0.97
  -1 -18   7    2.06    0.98
   1 -18  -7    2.97    0.92
   1  18  -5  106.85    8.13
  -1  18   5  112.42    8.12
  -1  18   5  110.91    7.98
   1  18  -5   91.45    8.02
   1  18  -5  110.67    8.11
  -1  18   5  112.18    8.10
  -1  18   5   90.85    8.04
   1  18  -5  110.41    8.08
  -1 -18   5   96.49    8.05
   1 -18  -5   94.78    8.04
  -1 -18   5  101.47    8.08
   1 -18  -5   94.49    8.09
  -1 -18   5   86.55    7.98
   1 -18  -5   87.19    7.93
   1 -18  -5   76.86    8.03
  -1 -18   5   91.87    8.01
  -1  18   3   15.68    1.39
  -1  18   3   16.42    1.63
   1  18  -3   11.23    1.42
   1  18  -3   12.79    1.34
  -1  18   3   14.88    1.54
   1  18  -3   15.56    1.56
  -1  18   3   16.67    1.58
   1  18  -3   15.47    1.62
   1  18  -3   14.45    1.61
   1 -18  -3   13.18    1.32
   1 -18  -3   15.32    1.52
  -1 -18   3   14.58    1.57
  -1 -18   3   15.59    1.54
  -1 -18   3   12.83    1.40
  -1 -18   3   12.29    1.48
   1 -18  -3   13.18    1.60
   1 -18  -3   13.43    1.56
   1  18  -1  179.87   12.67
  -1  18   1  159.78   12.68
  -1  18   1  156.26   12.59
  -1  18   1  169.29   12.59
   1  18  -1  146.97   12.58
  -1  18   1  177.28   12.68
  -1  18   1  163.75   12.65
   1  18  -1  168.90   12.68
   1  18  -1  162.99   12.70
   1 -18  -1  137.69   12.55
  -1 -18   1  153.02   12.64
  -1 -18   1  149.39   12.65
   1 -18  -1  151.53   12.66
  -1 -18   1  147.29   12.56
   1 -18  -1  147.85   12.62
   1 -18  -1  138.88   12.61
  -1 -18   1  132.12   12.59
   1  18   1   45.60    3.67
   1  18   1   43.06    3.74
  -1  18  -1   48.11    3.61
   1  18   1   44.43    3.56
  -1  18  -1   47.77    3.67
  -1  18  -1   43.65    3.69
   1  18   1   45.01    3.71
  -1  18  -1   45.61    3.71
  -1 -18  -1   43.36    3.67
  -1 -18  -1   36.52    3.54
  -1 -18  -1   33.54    3.61
  -1 -18  -1   40.33    3.68
   1 -18   1   41.73    3.72
   1 -18   1   38.23    3.54
   1 -18   1   40.44    3.64
   1 -18   1   37.26    3.65
  -1 -18  -1   47.12    3.60
   1 -18   1   43.22    3.54
   1  18   3    4.69    1.11
  -1  18  -3    4.35    0.94
  -1  18  -3    2.78    0.87
   1  18   3    3.42    0.66
   1  18   3    4.95    0.95
  -1  18  -3    5.17    1.00
   1  18   3    2.82    1.06
  -1  18  -3    3.61    0.97
   1 -18   3    3.33    0.93
  -1 -18  -3    4.44    0.96
  -1 -18  -3    2.86    0.99
   1 -18   3    3.97    1.06
   1 -18   3    3.26    0.74
  -1 -18  -3    3.25    0.68
   1 -18   3    5.53    1.04
  -1 -18  -3    2.97    0.90
  -1  18  -5   -0.31    0.93
  -1  18  -5    0.78    0.81
  -1  18  -5    0.67    0.83
  -1  18  -5   -0.08    0.96
   1  18   5   -0.76    0.85
   1  18   5    1.08    1.05
   1  18   5    0.03    1.00
   1 -18   5    0.38    0.86
   1 -18   5   -0.71    0.94
  -1 -18  -5    0.21    0.97
   1 -18   5   -0.97    1.08
  -1 -18  -5   -0.68    0.97
  -1 -18  -5   -0.29    0.62
   1 -18   5   -0.69    0.72
  -1 -18  -5   -0.43    0.83
  -1  18  -7   10.19    1.34
  -1  18  -7   13.44    1.44
   1  18   7    9.52    1.47
   1 -18   7   11.56    1.38
  -1 -18  -7   10.04    1.49
   1 -18   7   12.97    1.52
  -1 -18  -7    7.05    1.30
  -1 -18  -7   12.55    1.43
  -1 -18  -7   10.35    1.15
   1 -18   7   10.74    1.29
   1  18   9    3.25    1.31
  -1  18  -9    3.05    1.07
  -1  18  -9    5.82    1.19
   1 -18   9    4.43    1.06
  -1 -18  -9    1.11    1.02
  -1 -18  -9    3.75    1.26
   1 -18   9    4.11    1.08
   1 -18   9    5.59    1.17
  -1 -18  -9    4.43    1.19
  -1  18 -11    6.68    1.35
  -1  18 -11    4.79    1.32
   1  18  11    5.70    1.34
   1  18  11    4.98    1.44
   1 -18  11    4.17    1.23
  -1 -18 -11    5.13    1.35
   1 -18  11    7.07    1.15
  -1 -18 -11    2.91    1.24
   1 -18  11    5.13    1.34
  -1 -18 -11    4.76    1.44
   1  19 -12    0.39    1.19
  -1 -19  12    1.23    1.18
   1 -19 -12   -1.14    1.24
   1  19 -10    9.96    1.72
   1  19 -10   19.03    1.92
   1  19 -10   18.54    1.87
  -1  19  10   16.25    1.85
  -1  19  10   20.07    2.00
  -1 -19  10   12.61    1.70
   1 -19 -10   16.95    1.81
  -1 -19  10   20.04    1.88
   1 -19 -10   14.18    1.85
  -1  19   8   82.22    7.02
   1  19  -8   70.90    6.98
   1  19  -8   92.65    7.10
  -1  19   8   96.87    7.12
   1  19  -8   96.04    7.13
  -1 -19   8   77.72    6.95
  -1 -19   8   94.95    7.05
   1 -19  -8   87.70    7.02
   1 -19  -8   59.15    6.99
  -1 -19   8   87.93    7.04
   1  19  -6    2.67    1.00
   1  19  -6    0.96    0.82
  -1  19   6    1.87    0.68
  -1  19   6    2.07    0.97
   1  19  -6    1.71    0.98
   1  19  -6    3.01    1.07
  -1  19   6    1.81    0.97
  -1  19   6    2.36    1.08
   1 -19  -6    2.66    0.91
   1 -19  -6    1.67    1.09
  -1 -19   6    2.82    1.08
  -1 -19   6    0.03    0.97
  -1 -19   6    0.90    0.74
   1 -19  -6    1.84    0.97
  -1  19   4   13.41    1.56
  -1  19   4   14.04    1.50
   1  19  -4   10.36    1.33
  -1  19   4   13.81    1.26
   1  19  -4   13.55    1.51
  -1  19   4   11.57    1.43
   1  19  -4   14.01    1.59
   1  19  -4   16.39    1.54
   1 -19  -4   12.00    1.42
  -1 -19   4   12.58    1.45
   1 -19  -4   10.15    1.50
  -1 -19   4   12.41    1.53
  -1 -19   4   10.37    1.26
   1 -19  -4   10.69    1.16
   1 -19  -4    9.96    1.44
  -1 -19   4   11.84    1.42
   1  19  -2  225.88   17.16
  -1  19   2  233.71   17.15
   1  19  -2  203.01   17.05
  -1  19   2  233.95   17.05
  -1  19   2  238.16   17.14
   1  19  -2  241.71   17.14
   1  19  -2  231.55   17.15
  -1  19   2  217.26   17.11
  -1 -19   2  205.95   17.09
   1 -19  -2  207.57   17.08
  -1 -19   2  213.64   17.12
   1 -19  -2  205.24   17.13
  -1 -19   2  189.40   17.03
   1 -19  -2  186.20   17.01
   1 -19  -2  173.22   17.07
  -1 -19   2  183.93   17.06
   1  19   0   78.28    6.17
  -1  19   0   77.80    6.13
  -1  19   0   75.97    6.03
   1  19   0   79.06    6.02
   1  19   0   84.85    6.12
  -1  19   0   80.60    6.13
  -1  19   0   84.42    6.11
   1  19   0   81.00    6.15
  -1 -19   0   71.79    6.08
   1 -19   0   67.14    6.06
  -1 -19   0   71.03    6.11
   1 -19   0   68.94    6.12
  -1 -19   0   65.86    5.99
   1 -19   0   62.18    5.98
  -1 -19   0   61.26    6.03
   1 -19   0   66.43    6.07
  -1  19  -2    9.24    1.33
   1  19   2    9.61    1.42
   1  19   2   10.87    1.08
  -1  19  -2    9.57    1.22
  -1  19  -2   10.43    1.35
   1  19   2   11.37    1.30
  -1  19  -2   10.23    1.31
   1  19   2   10.78    1.43
   1 -19   2   11.31    1.27
  -1 -19  -2   10.37    1.29
   1 -19   2   10.88    1.42
  -1 -19  -2    9.83    1.35
   1 -19   2    8.41    1.08
  -1 -19  -2    9.74    1.07
  -1 -19  -2    6.75    1.23
   1 -19   2    9.44    1.33
   1  19   4   80.78    6.34
  -1  19  -4   80.12    6.30
   1  19   4   74.53    6.13
  -1  19  -4   72.91    6.22
  -1  19  -4   81.01    6.31
   1  19   4   82.22    6.26
   1  19   4   78.23    6.30
  -1  19  -4   83.49    6.23
   1 -19   4   75.56    6.24
  -1 -19  -4   68.58    6.25
   1 -19   4   83.52    6.32
  -1 -19  -4   71.59    6.29
   1 -19   4   68.53    6.18
  -1 -19  -4   69.17    6.14
   1 -19   4   77.49    6.26
  -1 -19  -4   55.11    6.20
  -1  19  -6    2.05    0.94
  -1  19  -6    4.56    1.09
   1  19   6    3.74    0.98
   1  19   6    4.27    1.15
  -1  19  -6    2.99    1.09
  -1 -19  -6    1.93    0.93
   1 -19   6    1.69    1.05
  -1 -19  -6    2.92    1.11
   1 -19   6    2.62    1.12
  -1 -19  -6    4.00    1.08
   1 -19   6    2.20    1.05
  -1 -19  -6    3.21    0.71
   1 -19   6    1.62    0.85
  -1  19  -8   19.21    2.25
   1  19   8   24.15    2.35
   1 -19   8   21.90    2.21
  -1 -19  -8   26.02    2.33
   1 -19   8   24.92    2.30
  -1 -19  -8   24.16    2.38
   1 -19   8   26.04    2.27
  -1 -19  -8   17.73    2.22
  -1  19 -10    2.13    1.20
   1  19  10    7.26    1.49
  -1  19 -10    9.94    1.43
  -1 -19 -10    4.16    1.24
  -1 -19 -10    7.00    1.37
   1 -19  10    6.87    1.23
   1 -19  10    5.95    1.23
  -1 -19 -10    5.94    1.46
   1 -19  10    6.81    1.31
   1  20 -11   -0.32    1.22
  -1 -20  11    0.25    1.18
   1 -20 -11    1.02    1.22
  -1  20   9   10.57    1.57
   1  20  -9    9.54    1.40
   1  20  -9   14.15    1.63
   1  20  -9   15.08    1.59
  -1  20   9   12.03    1.71
  -1 -20   9    9.08    1.38
   1 -20  -9   13.07    1.53
   1 -20  -9    8.19    1.54
  -1 -20   9   13.08    1.55
  -1 -20   9   10.00    1.55
  -1  20   7  128.84    9.00
   1  20  -7   78.78    8.89
   1  20  -7  124.52    9.02
  -1  20   7  123.28    9.03
   1  20  -7  126.44    9.05
  -1  20   7  108.34    8.94
  -1 -20   7   93.00    8.87
  -1 -20   7  119.73    8.98
   1 -20  -7  101.46    9.00
   1 -20  -7   85.41    8.92
   1 -20  -7  111.91    8.95
  -1 -20   7  113.33    8.96
   1  20  -5   36.22    2.96
   1  20  -5   26.60    2.85
  -1  20   5   35.99    2.78
   1  20  -5   38.74    2.98
  -1  20   5   33.92    2.95
   1  20  -5   37.94    3.06
  -1  20   5   32.02    2.95
  -1  20   5   35.42    3.01
  -1 -20   5   29.84    2.90
  -1 -20   5   34.57    2.97
   1 -20  -5   26.90    2.97
   1 -20  -5   31.20    2.89
  -1 -20   5   27.38    2.78
   1 -20  -5   24.92    2.89
  -1  20   3   26.43    2.27
   1  20  -3   24.19    2.26
  -1  20   3   24.65    2.03
   1  20  -3   21.95    2.07
  -1  20   3   23.47    2.20
   1  20  -3   27.59    2.22
   1  20  -3   26.78    2.26
  -1  20   3   24.45    2.19
  -1 -20   3   18.80    2.18
   1 -20  -3   20.64    2.13
   1 -20  -3   21.14    2.24
  -1 -20   3   22.95    2.23
   1 -20  -3   20.00    1.96
  -1 -20   3   18.42    2.01
   1 -20  -3   19.77    2.15
  -1 -20   3   22.25    2.13
   1  20  -1   17.05    1.77
  -1  20   1   15.93    1.71
   1  20  -1   15.12    1.48
  -1  20   1   14.46    1.47
  -1  20   1   16.38    1.66
   1  20  -1   17.28    1.64
  -1  20   1   15.06    1.65
   1  20  -1   16.22    1.71
   1 -20  -1   14.63    1.57
  -1 -20   1   13.59    1.59
   1 -20  -1   14.89    1.73
  -1 -20   1   17.62    1.68
   1 -20  -1   12.00    1.38
  -1 -20   1   14.00    1.43
   1 -20  -1   11.10    1.58
  -1 -20   1   12.68    1.55
   1  20   1   41.02    3.25
  -1  20  -1   36.27    3.19
   1  20   1   40.33    3.03
  -1  20  -1   35.91    3.07
  -1  20  -1   42.17    3.19
   1  20   1   38.39    3.14
   1  20   1   38.74    3.23
  -1  20  -1   39.93    3.16
  -1 -20  -1   33.45    3.13
   1 -20   1   33.85    3.11
   1 -20   1   34.09    3.19
  -1 -20  -1   35.98    3.20
   1 -20   1   26.84    2.98
  -1 -20  -1   30.63    2.98
  -1 -20  -1   30.85    3.09
   1 -20   1   33.70    3.13
   1  20   3  112.80    8.33
  -1  20  -3  105.35    8.29
  -1  20  -3   96.88    8.20
   1  20   3  104.82    8.13
  -1  20  -3  104.66    8.28
   1  20   3  113.89    8.26
   1  20   3  104.13    8.29
  -1  20  -3  108.77    8.23
   1 -20   3   97.06    8.22
  -1 -20  -3   96.35    8.23
  -1 -20  -3   92.86    8.26
   1 -20   3  109.34    8.29
   1 -20   3   88.41    8.16
  -1 -20  -3   88.53    8.12
  -1 -20  -3   81.00    8.19
   1 -20   3   93.80    8.23
   1  20   5   49.12    3.93
   1  20   5   47.76    3.88
  -1  20  -5   39.79    3.78
  -1  20  -5   45.99    3.89
   1  20   5   48.90    3.82
  -1  20  -5   46.62    3.85
   1 -20   5   41.78    3.80
   1 -20   5   47.02    3.81
  -1 -20  -5   34.13    3.78
   1 -20   5   46.38    3.88
  -1 -20  -5   39.03    3.86
  -1 -20  -5   43.60    3.82
   1 -20   5   40.62    3.72
  -1 -20  -5   41.16    3.65
  -1  20  -7    0.77    0.96
   1  20   7    0.47    1.00
  -1  20  -7   -0.05    1.10
  -1  20  -7   -0.09    1.09
   1  20   7    0.24    1.18
   1 -20   7    0.60    1.06
   1 -20   7   -0.16    1.18
  -1 -20  -7   -0.90    1.16
  -1 -20  -7   -0.71    1.02
  -1 -20  -7   -0.95    1.04
   1 -20   7    0.99    0.88
  -1  20  -9   33.41    2.44
  -1  20  -9   10.48    2.20
   1  20   9   22.28    2.40
   1 -20   9   23.02    2.25
   1 -20   9   21.99    2.30
  -1 -20  -9   16.38    2.27
  -1 -20  -9   20.37    2.41
   1 -20   9   28.56    2.30
  -1 -20  -9   27.19    2.36
  -1  20 -11   58.00    4.47
   1 -20  11   45.50    4.29
  -1 -20 -11   45.52    4.39
   1  21 -10    0.87    1.04
   1  21 -10    1.22    1.23
  -1  21  10    3.63    1.44
   1  21 -10    2.62    1.25
  -1  21  10    3.56    1.28
  -1 -21  10    2.00    1.06
   1 -21 -10    3.16    1.23
  -1 -21  10    2.47    1.18
   1 -21 -10   -0.08    1.27
   1  21  -8    5.46    1.32
   1  21  -8    6.73    1.15
  -1  21   8    6.71    1.30
  -1  21   8    5.96    1.42
  -1  21   8    4.82    1.28
   1  21  -8    8.10    1.43
  -1 -21   8    4.66    1.09
   1 -21  -8    1.81    1.31
  -1 -21   8    4.59    1.35
   1 -21  -8    4.58    1.31
   1 -21  -8    6.58    1.26
  -1 -21   8    5.59    1.27
  -1  21   6  119.52    8.03
   1  21  -6   69.28    7.90
   1  21  -6  115.97    8.05
  -1  21   6  108.18    8.06
   1  21  -6  105.19    8.04
  -1  21   6   97.70    7.99
  -1 -21   6   83.61    7.87
   1 -21  -6   90.15    8.03
  -1 -21   6  106.93    8.01
   1 -21  -6   69.28    7.93
   1 -21  -6  101.35    7.95
  -1 -21   6   97.25    7.97
  -1  21   4   64.72    4.99
   1  21  -4   47.73    4.83
  -1  21   4   61.22    4.79
   1  21  -4   67.17    4.97
  -1  21   4   67.02    4.96
   1  21  -4   63.52    5.01
  -1  21   4   60.03    4.94
   1  21  -4   68.66    4.96
   1 -21  -4   56.74    4.88
   1 -21  -4   50.85    4.96
  -1 -21   4   56.77    4.94
  -1 -21   4   55.18    4.90
  -1 -21   4   48.56    4.79
  -1 -21   4   52.51    4.86
   1 -21  -4   45.63    4.88
  -1  21   2    0.93    1.08
   1  21  -2   -0.22    1.12
  -1  21   2    0.19    0.72
   1  21  -2    0.29    0.78
  -1  21   2    0.04    1.01
   1  21  -2   -0.29    0.97
  -1  21   2   -0.58    1.08
   1  21  -2   -0.56    1.12
   1 -21  -2    0.22    0.94
  -1 -21   2   -0.47    0.98
  -1 -21   2    0.26    1.09
   1 -21  -2    0.20    1.13
  -1 -21   2    0.62    0.70
   1 -21  -2    0.40    0.64
  -1 -21   2   -0.29    0.95
   1 -21  -2    0.19    1.02
   1  21   0   11.50    1.63
  -1  21   0   12.76    1.57
   1  21   0   11.46    1.26
  -1  21   0   12.31    1.32
  -1  21   0   13.62    1.49
   1  21   0   13.73    1.51
   1  21   0   12.81    1.59
  -1  21   0   13.42    1.54
   1 -21   0   10.32    1.39
  -1 -21   0   12.84    1.47
  -1 -21   0   12.34    1.54
   1 -21   0    8.59    1.53
   1 -21   0   10.99    1.20
  -1 -21   0    9.57    1.21
  -1 -21   0    7.90    1.38
   1 -21   0   10.26    1.47
  -1  21  -2  115.43    9.08
   1  21   2  121.03    9.11
  -1  21  -2  108.59    8.99
   1  21   2  118.09    8.94
  -1  21  -2  127.35    9.09
   1  21   2  125.00    9.06
   1  21   2  122.73    9.11
  -1  21  -2  121.50    9.04
  -1 -21  -2  109.68    9.04
   1 -21   2   96.38    9.00
  -1 -21  -2  100.22    9.05
   1 -21   2  111.32    9.08
   1 -21   2   98.96    8.93
  -1 -21  -2   96.43    8.91
   1 -21   2   99.21    9.01
  -1 -21  -2   85.91    8.98
  -1  21  -4   77.33    5.54
   1  21   4   68.99    5.55
  -1  21  -4   61.18    5.43
  -1  21  -4   71.61    5.54
   1  21   4   77.69    5.49
   1  21   4   73.17    5.57
   1 -21   4   60.77    5.44
  -1 -21  -4   50.82    5.42
   1 -21   4   65.33    5.46
  -1 -21  -4   57.45    5.50
   1 -21   4   70.61    5.53
  -1 -21  -4   60.75    5.46
   1 -21   4   56.41    5.37
  -1 -21  -4   60.27    5.32
  -1  21  -6    0.66    1.11
  -1  21  -6    1.16    0.99
   1  21   6    0.37    1.04
   1  21   6   -1.71    1.32
   1  21   6    0.42    1.23
  -1  21  -6   -0.73    1.13
   1 -21   6    0.22    0.87
   1 -21   6   -0.58    1.20
  -1 -21  -6   -0.30    1.17
  -1 -21  -6   -0.21    1.06
   1 -21   6    0.18    1.05
  -1 -21  -6   -0.04    1.06
   1  21   8    0.12    1.11
  -1  21  -8   -0.39    1.02
  -1  21  -8    0.20    1.19
   1  21   8    1.24    1.31
   1 -21   8   -3.03    1.19
  -1 -21  -8   -0.04    1.18
   1 -21   8   -0.53    1.05
  -1 -21  -8   -1.32    1.31
   1 -21   8    1.19    1.07
  -1 -21  -8    0.22    1.18
  -1  21 -10   40.56    3.67
   1 -21  10   41.16    3.55
  -1 -21 -10   34.23    3.61
   1  22 -11   -0.92    1.32
   1 -22 -11    1.09    1.27
   1  22  -9    2.68    1.29
   1  22  -9    2.55    1.11
   1  22  -9    3.84    1.30
  -1  22   9    4.02    1.32
  -1  22   9    3.04    1.47
  -1  22   9    2.92    1.30
  -1 -22   9    1.21    1.06
   1 -22  -9    3.38    1.23
   1 -22  -9    1.95    1.36
   1  22  -7    0.62    1.16
   1  22  -7    0.29    0.98
  -1  22   7    0.68    1.19
  -1  22   7    0.82    1.29
  -1  22   7   -0.04    1.25
   1  22  -7   -1.34    1.28
  -1 -22   7    0.66    0.96
  -1 -22   7   -1.45    1.27
   1 -22  -7    1.41    1.32
   1 -22  -7    0.15    1.21
   1 -22  -7   -0.18    1.12
  -1 -22   7   -0.04    1.15
   1  22  -5   16.59    1.75
   1  22  -5   12.64    1.56
   1  22  -5   15.94    1.76
  -1  22   5   16.78    1.73
  -1  22   5   14.97    1.84
  -1  22   5   15.59    1.81
   1  22  -5   15.53    1.82
   1 -22  -5   12.83    1.81
  -1 -22   5   12.59    1.76
   1 -22  -5   10.12    1.71
   1 -22  -5   14.31    1.65
  -1 -22   5   13.83    1.68
  -1 -22   5   11.83    1.47
   1  22  -3    0.83    1.17
  -1  22   3   -0.11    0.75
   1  22  -3   -0.14    0.84
  -1  22   3    0.36    1.03
   1  22  -3    0.66    1.05
  -1  22   3   -0.17    1.17
  -1  22   3    0.56    1.16
   1  22  -3    0.60    1.17
  -1 -22   3   -0.03    1.07
   1 -22  -3   -1.08    1.22
  -1 -22   3   -0.70    1.16
   1 -22  -3    0.66    0.95
  -1 -22   3    0.22    0.78
  -1 -22   3    0.17    1.03
   1 -22  -3    0.44    1.06
  -1  22   1   19.30    1.95
   1  22  -1   22.55    2.03
   1  22  -1   14.61    1.66
  -1  22   1   16.49    1.69
   1  22  -1   21.45    1.87
  -1  22   1   18.77    1.87
   1  22  -1   19.67    1.96
  -1  22   1   17.33    1.92
  -1 -22   1   18.08    1.85
   1 -22  -1   14.40    1.76
  -1 -22   1   17.49    1.90
   1 -22  -1   17.35    1.93
   1 -22  -1   13.75    1.57
  -1 -22   1   15.22    1.61
   1 -22  -1   14.64    1.85
  -1 -22   1   15.28    1.78
  -1  22  -1   26.39    2.45
   1  22   1   29.67    2.54
  -1  22  -1   23.65    2.26
   1  22   1   25.13    2.19
  -1  22  -1   28.36    2.44
   1  22   1   27.64    2.38
  -1  22  -1   28.12    2.40
   1  22   1   25.25    2.47
   1 -22   1   22.22    2.32
  -1 -22  -1   24.16    2.36
   1 -22   1   25.90    2.46
  -1 -22  -1   25.79    2.43
  -1 -22  -1   21.87    2.16
   1 -22   1   20.45    2.17
   1 -22   1   23.68    2.36
  -1 -22  -1   14.98    2.28
   1  22   3    2.67    1.27
  -1  22  -3    1.39    1.18
  -1  22  -3    1.13    0.91
   1  22   3    0.63    1.03
  -1  22  -3    2.13    1.14
   1  22   3    2.64    1.27
   1 -22   3    0.03    1.00
  -1 -22  -3    0.86    0.98
   1 -22   3    0.39    1.14
   1 -22   3    0.08    1.22
  -1 -22  -3    1.04    1.20
  -1 -22  -3    1.17    1.08
   1 -22   3    0.90    0.85
  -1 -22  -3    0.77    0.71
  -1  22  -5    1.75    1.22
  -1  22  -5    2.01    0.98
   1  22   5    2.34    1.11
   1  22   5    2.15    1.31
  -1  22  -5    0.26    1.21
   1  22   5    1.90    1.31
   1 -22   5    1.52    0.91
   1 -22   5    1.69    1.23
  -1 -22  -5    0.93    1.18
  -1 -22  -5    0.38    1.08
   1 -22   5    1.27    1.07
  -1 -22  -5    1.63    1.14
   1  22   7    1.62    1.15
  -1  22  -7    0.27    1.08
  -1  22  -7    1.22    1.24
   1  22   7   -0.05    1.44
   1  22   7    0.88    1.34
  -1  22  -7    1.64    1.24
   1 -22   7    0.97    1.04
  -1 -22  -7    2.76    1.35
   1 -22   7    0.97    1.34
  -1 -22  -7    0.69    1.16
   1 -22   7    0.11    1.13
  -1 -22  -7    1.03    1.21
  -1  22  -9    1.31    1.33
   1  22   9    0.50    1.21
   1 -22   9    0.67    1.19
  -1 -22  -9    0.05    1.31
   1  23 -10    2.41    1.36
   1 -23 -10    2.19    1.33
   1  23  -8    6.25    1.42
   1  23  -8    1.85    1.17
  -1  23   8    5.15    1.34
  -1  23   8    4.31    1.39
   1  23  -8    5.31    1.51
  -1 -23   8    4.36    1.14
  -1 -23   8    3.47    1.41
   1 -23  -8    3.95    1.26
   1 -23  -8    3.33    1.41
   1  23  -6   66.05    4.74
   1  23  -6   34.96    4.55
  -1  23   6   62.33    4.68
  -1  23   6   62.53    4.79
   1  23  -6   59.43    4.75
  -1  23   6   59.64    4.71
  -1 -23   6   48.24    4.53
  -1 -23   6   57.74    4.70
   1 -23  -6   49.65    4.73
   1 -23  -6   40.09    4.64
   1 -23  -6   50.50    4.62
  -1 -23   6   53.07    4.65
   1  23  -4   12.30    1.61
   1  23  -4    8.63    1.35
  -1  23   4   11.98    1.56
   1  23  -4   15.37    1.60
   1  23  -4   11.48    1.67
  -1  23   4   11.84    1.63
  -1  23   4   10.82    1.62
   1 -23  -4    6.92    1.63
  -1 -23   4    9.09    1.59
   1 -23  -4    7.86    1.51
   1 -23  -4    9.96    1.45
  -1 -23   4   10.77    1.50
  -1 -23   4    7.68    1.22
   1  23  -2    1.27    1.22
   1  23  -2    0.08    0.86
  -1  23   2   -0.33    0.84
  -1  23   2   -1.52    1.13
   1  23  -2    0.58    1.09
  -1  23   2    0.82    1.28
   1  23  -2    0.08    1.24
  -1  23   2   -0.32    1.15
   1 -23  -2    0.20    1.02
  -1 -23   2   -0.61    1.18
   1 -23  -2    0.35    1.23
  -1 -23   2   -0.89    1.08
  -1 -23   2    0.67    0.78
   1 -23  -2    0.07    1.14
  -1 -23   2   -0.03    1.09
   1  23   0    2.62    1.34
  -1  23   0   -0.18    1.21
  -1  23   0   -0.46    0.92
   1  23   0    0.85    0.79
   1  23   0    0.77    1.11
  -1  23   0   -0.09    1.12
   1  23   0    0.09    1.29
  -1  23   0    0.73    1.19
   1 -23   0    0.07    1.01
  -1 -23   0   -1.84    1.09
   1 -23   0    2.46    1.26
  -1 -23   0    2.64    1.22
  -1 -23   0    1.11    0.76
   1 -23   0    1.33    0.75
  -1 -23   0    1.07    1.05
   1 -23   0    0.93    1.12
  -1  23  -2   34.73    3.30
   1  23   2   43.88    3.44
  -1  23  -2   38.60    3.19
  -1  23  -2   41.96    3.32
   1  23   2   41.54    3.29
   1  23   2   40.30    3.41
   1 -23   2   33.51    3.22
   1 -23   2   36.74    3.28
  -1 -23  -2   25.74    3.19
   1 -23   2   34.93    3.35
  -1 -23  -2   35.63    3.33
  -1 -23  -2   34.80    3.27
   1 -23   2   32.94    3.11
  -1 -23  -2   30.71    3.05
   1  23   4   35.08    2.84
  -1  23  -4   23.18    2.74
  -1  23  -4   37.67    2.95
   1  23   4   36.56    3.00
  -1  23  -4   34.49    2.91
   1  23   4   33.46    2.95
   1 -23   4   24.06    2.67
  -1 -23  -4   27.66    2.91
   1 -23   4   30.66    2.92
  -1 -23  -4   20.34    2.77
  -1 -23  -4   30.80    2.83
   1 -23   4   29.20    2.79
  -1  23  -6   -0.47    1.26
  -1  23  -6    0.50    1.12
   1  23   6   -0.64    1.15
   1  23   6    1.11    1.42
  -1  23  -6   -0.10    1.25
   1  23   6   -1.54    1.42
   1 -23   6   -0.36    1.03
  -1 -23  -6    1.64    1.36
   1 -23   6   -0.27    1.36
  -1 -23  -6   -1.03    1.21
  -1 -23  -6   -1.06    1.23
   1 -23   6    0.82    1.15
   1  23   8    1.64    1.26
  -1 -23  -8   -0.27    1.36
   1 -23   8   -1.57    1.19
   1  24  -9   14.43    1.80
   1 -24  -9    9.44    1.67
  -1  24   7   31.79    3.19
   1  24  -7   23.05    2.97
  -1  24   7   40.64    3.13
   1  24  -7   38.09    3.22
   1 -24  -7   30.92    3.06
  -1 -24   7   36.85    3.15
  -1 -24   7   27.46    2.95
   1  24  -5  107.12    7.51
   1  24  -5   56.52    7.31
  -1  24   5  114.68    7.50
  -1  24   5   98.42    7.53
   1  24  -5  100.41    7.53
  -1  24   5   96.80    7.49
  -1 -24   5   78.65    7.30
   1 -24  -5   82.90    7.49
  -1 -24   5   95.09    7.47
   1 -24  -5   67.67    7.40
   1 -24  -5   91.46    7.41
  -1 -24   5   86.66    7.42
   1  24  -3    6.96    1.50
   1  24  -3    2.59    1.04
   1  24  -3    5.09    1.30
  -1  24   3    5.21    1.26
   1  24  -3    5.25    1.50
  -1  24   3    2.89    1.37
  -1  24   3    4.24    1.41
   1 -24  -3    4.60    1.44
  -1 -24   3    6.57    1.43
   1 -24  -3    3.33    1.30
   1 -24  -3    4.86    1.26
  -1 -24   3    4.14    1.26
  -1 -24   3    3.83    0.97
   1  24  -1    1.49    1.36
  -1  24   1    0.24    0.94
   1  24  -1    0.92    0.88
  -1  24   1    1.34    1.21
   1  24  -1    1.15    1.17
  -1  24   1    1.31    1.37
   1  24  -1    1.58    1.35
  -1  24   1    1.88    1.32
   1 -24  -1    2.96    1.12
  -1 -24   1    2.95    1.29
   1 -24  -1    4.40    1.34
  -1 -24   1    1.89    1.18
  -1 -24   1    1.83    0.85
  -1 -24   1    2.20    1.17
   1 -24  -1    1.70    1.22
  -1  24  -1   42.71    3.29
   1  24   1   39.79    3.33
  -1  24  -1   33.95    3.05
   1  24   1   45.82    3.23
  -1  24  -1   43.39    3.25
   1  24   1   42.18    3.36
   1 -24   1   31.46    3.10
   1 -24   1   33.46    3.18
  -1 -24  -1   23.00    3.09
  -1 -24  -1   33.73    3.22
   1 -24   1   35.94    3.25
  -1 -24  -1   29.81    3.15
   1 -24   1   28.07    2.96
  -1 -24  -1   29.01    2.95
  -1  24  -3   57.22    4.40
  -1  24  -3   49.31    4.24
   1  24   3   60.30    4.35
   1  24   3   55.92    4.46
  -1  24  -3   53.18    4.38
   1  24   3   50.59    4.42
   1 -24   3   39.05    4.15
  -1 -24  -3   49.47    4.39
   1 -24   3   53.52    4.40
  -1 -24  -3   32.60    4.25
  -1 -24  -3   47.92    4.30
   1 -24   3   44.98    4.25
   1  24   5    2.65    1.28
  -1  24  -5    0.78    1.15
  -1  24  -5    2.77    1.38
  -1  24  -5    3.19    1.31
   1  24   5    3.32    1.51
   1  24   5    1.71    1.50
   1 -24   5    3.04    1.04
   1 -24   5    3.94    1.43
  -1 -24  -5    1.13    1.35
  -1 -24  -5    1.39    1.25
   1 -24   5    2.67    1.23
  -1 -24  -5    3.10    1.31
   1  24   7    5.06    1.40
  -1  24  -7    6.19    1.52
  -1  25   6   42.37    3.20
  -1  25   6   36.16    3.22
   1 -25  -6   31.76    3.06
  -1 -25   6   38.81    3.20
   1  25  -4   18.24    2.06
   1  25  -4   14.58    1.86
  -1  25   4   21.93    2.09
   1  25  -4   23.67    2.26
  -1  25   4   21.01    2.22
  -1  25   4   18.72    2.13
  -1 -25   4   11.66    1.77
   1 -25  -4   16.99    2.20
  -1 -25   4   19.85    2.17
   1 -25  -4   11.81    2.02
  -1 -25   4   16.43    2.01
   1 -25  -4   18.74    1.99
  -1  25   2    8.20    1.66
   1  25  -2    5.78    1.27
  -1  25   2    9.54    1.57
   1  25  -2   11.41    1.56
   1  25  -2   12.16    1.78
   1  25  -2   10.47    1.69
  -1  25   2   11.18    1.71
  -1 -25   2   11.17    1.69
   1 -25  -2    6.96    1.63
   1 -25  -2    7.43    1.60
  -1 -25   2    8.06    1.51
   1 -25  -2    8.35    1.45
  -1 -25   2    7.15    1.20
  -1  25   0    3.07    1.29
  -1  25   0    3.67    1.07
   1  25   0    2.20    1.26
   1  25   0    3.87    1.55
  -1  25   0    3.01    1.43
   1  25   0    2.50    1.52
  -1 -25   0    2.02    0.92
  -1 -25   0    4.59    1.42
   1 -25   0    3.36    1.45
   1 -25   0    2.66    1.39
  -1 -25   0    3.39    1.23
   1 -25   0    2.85    1.23
  -1  25  -2    3.38    1.34
  -1  25  -2    2.81    1.10
   1  25   2    1.57    1.25
   1  25   2    5.11    1.57
  -1  25  -2    4.05    1.45
   1  25   2    2.29    1.56
   1 -25   2    0.93    1.00
  -1 -25  -2    3.12    1.46
   1 -25   2    2.56    1.46
  -1 -25  -2    0.59    1.30
   1 -25   2    4.17    1.22
  -1 -25  -2    1.09    1.24
  -1  25  -4    5.04    1.24
   1  25   4    5.47    1.36
  -1  25  -4    4.97    1.50
   1  25   4    5.62    1.69
  -1 -25  -4    4.73    1.56
   1 -25   4    5.54    1.55
   1 -25   4    4.69    1.12
  -1 -25  -4    4.67    1.43
   1 -25   4    4.46    1.33
  -1 -25  -4    7.00    1.42
   1  25   6   10.98    1.66
  -1  25  -6    9.18    1.74
   1  26  -5    2.38    1.13
  -1 -26   5    3.12    1.50
   1 -26  -5    0.37    1.31
  -1  26   3   10.06    1.85
   1 -26  -3    7.30    1.71
  -1 -26   3   10.98    1.80
   1 -26  -3   11.33    1.57
  -1 -26   3    8.85    1.33
   1  26  -1   14.76    1.93
   1  26  -1   13.21    1.69
  -1  26   1   10.11    1.86
   1 -26  -1    8.35    1.74
  -1 -26   1   11.39    1.80
   1 -26  -1   12.40    1.62
  -1 -26   1    7.24    1.32
  -1  26  -1   -0.42    1.10
   1  26   1   -1.31    1.33
   1  26   1   -0.10    1.57
  -1  26  -1    0.11    1.41
  -1 -26  -1   -1.27    1.49
   1 -26   1   -0.97    1.25
  -1  26  -3    2.65    1.25
   1  26   3    5.92    1.44
   1  26   3    6.02    1.78
  -1  26  -3    7.53    1.64
   1 -26   3    3.24    1.08
  -1 -26  -3    3.68    1.46
   1 -27  -2   -0.18    1.51
  -1 -27   2   -0.93    1.00
  -2   0  18   42.90    3.62
   2   0 -18   38.03    3.50
  -2   0  18   36.81    3.34
   2   0 -18   35.77    3.62
  -2   0  16  110.19    9.10
   2   0 -16  101.09    9.17
   2   0 -16  110.83    9.22
  -2   0  16  119.64    9.17
   2   0 -16   85.16    9.03
   2   0 -16  111.22    9.14
  -2   0  16  129.45    9.16
  -2   0  16  113.59    9.04
  -2   0  14   24.79    2.19
   2   0 -14   18.22    2.26
   2   0 -14   21.72    2.24
  -2   0  14   26.32    2.26
   2   0 -14   19.63    2.08
   2   0 -14   23.30    2.19
  -2   0  14   28.29    2.22
  -2   0  14   23.42    2.08
   2   0 -12   70.49    6.63
  -2   0  12   81.17    6.68
   2   0 -12   71.12    6.73
   2   0 -12   77.00    6.76
  -2   0  12   84.76    6.72
   2   0 -12   75.64    6.64
  -2   0  12   84.04    6.66
   2   0 -12   79.50    6.70
  -2   0  12   94.06    6.73
  -2   0  12   85.48    6.66
   2   0 -10  411.62   34.56
  -2   0  10  412.20   34.58
  -2   0  10  404.70   34.59
   2   0 -10  418.44   34.63
   2   0 -10  383.02   34.64
  -2   0  10  428.24   34.63
  -2   0  10  410.82   34.60
   2   0 -10  424.16   34.60
  -2   0  10  426.92   34.57
   2   0 -10  435.49   34.57
  -2   0  10  447.65   34.61
   2   0 -10  436.56   34.61
  -2   0  10  448.62   34.62
   2   0 -10  427.33   34.61
  -2   0  10  429.88   34.58
  -2   0   8  292.31   23.93
   2   0  -8  293.62   23.95
   2   0  -8  274.55   23.93
  -2   0   8  295.97   23.94
  -2   0   8  295.91   23.91
   2   0  -8  301.25   23.91
  -2   0   8  319.55   23.95
   2   0  -8  284.25   23.94
  -2   0   8  268.65   23.93
   2   0  -8  301.87   23.97
   2   0  -8  303.13   23.91
  -2   0   8  281.49   23.91
  -2   0   6  199.25   16.70
   2   0  -6  201.04   16.71
  -2   0   6  198.73   16.70
   2   0  -6  180.89   16.69
   2   0  -6  212.80   16.69
  -2   0   6  211.67   16.68
   2   0  -6  206.19   16.70
  -2   0   6  201.79   16.70
  -2   0   6  187.25   16.68
   2   0  -6  223.34   16.68
  -2   0   6  189.56   16.72
   2   0  -6  241.98   16.74
  -2   0   4 4898.38  452.10
   2   0  -4 4979.30  452.10
   2   0  -4 4992.95  452.07
  -2   0   4 4914.49  452.08
  -2   0   4 5128.84  452.08
   2   0  -4 5273.87  452.08
   2   0  -4 6107.14  452.07
  -2   0   4 5805.17  452.07
  -2   0   4 5004.65  452.09
   2   0  -4 5184.60  452.09
  -2   0   4 6472.81  452.07
   2   0  -4 6354.58  452.07
   2   0  -2 3547.28  280.78
  -2   0   2 3508.16  280.76
   2   0  -2 3339.82  280.76
  -2   0   2 3302.29  280.76
   2   0  -2 3774.69  280.76
  -2   0   2 3400.10  280.76
  -2   0   2 3106.05  280.76
   2   0  -2 3666.62  280.77
  -2   0   0  124.37   11.24
  -2   0   0  144.47   11.24
   2   0   0  121.72   11.24
   2   0   0  152.89   11.24
   2   0   0  125.35   11.24
  -2   0   0  127.06   11.24
   2   0   0  153.45   11.24
   2   0   0  153.87   11.26
  -2   0   0  145.65   11.24
   2   0   215701.00 1223.03
  -2   0  -214709.20 1223.03
   2   0   213909.60 1223.03
  -2   0  -214708.00 1223.05
   2   0   214931.30 1223.05
  -2   0  -214712.30 1223.05
   2   0   213558.20 1223.04
   2   0   214185.50 1223.03
  -2   0  -214626.90 1223.03
  -2   0  -217432.20 1223.03
   2   0   215402.50 1223.03
  -2   0  -4  944.64   71.89
   2   0   4  835.64   71.89
   2   0   4  938.69   71.86
  -2   0  -4  915.76   71.86
  -2   0  -4  903.34   71.88
   2   0   4  883.73   71.87
   2   0   4  881.85   71.89
   2   0   4  892.53   71.88
  -2   0  -4  820.61   71.87
   2   0   4  830.67   71.89
  -2   0  -4  839.69   71.87
   2   0   4  816.12   71.87
   2   0   4  905.63   71.86
  -2   0  -4  876.06   71.85
   2   0   6 1423.95  111.88
  -2   0  -6 1352.33  111.86
  -2   0  -6 1368.66  111.85
   2   0   6 1389.41  111.84
  -2   0  -6 1469.16  111.88
   2   0   6 1297.68  111.86
  -2   0  -6 1356.72  111.86
   2   0   6 1369.32  111.87
   2   0   6 1408.91  111.86
  -2   0  -6 1443.90  111.87
   2   0   6 1340.93  111.84
  -2   0  -6 1310.43  111.84
  -2   0  -8  291.87   22.43
   2   0   8  285.53   22.45
   2   0   8  264.65   22.39
  -2   0  -8  274.27   22.42
   2   0   8  269.67   22.43
  -2   0  -8  273.57   22.45
  -2   0  -8  271.69   22.45
  -2   0  -8  276.63   22.41
   2   0   8  279.80   22.43
  -2   0  -8  265.36   22.45
   2   0   8  264.65   22.42
  -2   0  -8  288.23   22.44
  -2   0  -8  271.21   22.40
   2   0   8  271.04   22.39
   2   0  10   89.75    7.90
  -2   0 -10   85.82    7.86
   2   0  10   85.64    7.81
  -2   0 -10   88.75    7.90
   2   0  10  106.46    7.93
  -2   0 -10   99.68    7.85
  -2   0 -10  101.22    7.91
   2   0  10   91.00    7.86
  -2   0 -10   97.80    7.84
   2   0  10  102.04    7.83
   2   0  12  142.02   11.89
  -2   0 -12  119.57   11.85
  -2   0 -12  124.11   11.89
   2   0  12  152.93   11.92
  -2   0 -12  142.11   11.83
  -2   0 -12  154.09   11.91
   2   0  12  145.22   11.85
   2   0  12  157.50   11.82
   2   0  14  133.21   10.32
  -2   0 -14  111.68   10.32
   2   0  14  138.53   10.36
  -2   0 -14  135.11   10.34
   2   0  14  123.42   10.19
   2   0  14  134.99   10.25
  -2   0 -14  124.77   10.22
  -2   0 -16   -0.10    1.15
  -2   0 -16   -0.43    0.87
  -2   0 -16    0.91    1.08
   2   0  16   -0.71    1.04
   2   0  16    0.46    1.35
  -2   1  17   89.67    7.51
   2   1 -17   71.85    7.67
   2   1 -17   81.45    7.68
   2   1 -17   92.97    7.62
  -2   1  17   96.65    7.67
  -2   1  17  105.49    7.63
   2  -1 -17   72.09    7.65
  -2  -1  17   95.64    7.66
   2  -1 -17   86.64    7.68
   2  -1 -17   86.08    7.61
  -2  -1  17   95.64    7.60
  -2  -1  17   88.90    7.49
  -2  -1  17   88.93    7.58
  -2   1  15   72.04    6.29
  -2   1  15   87.35    6.35
   2   1 -15   64.70    6.38
  -2   1  15   82.39    6.36
   2   1 -15   77.47    6.33
   2   1 -15   75.65    6.40
   2   1 -15   65.17    6.23
  -2   1  15   74.77    6.24
   2  -1 -15   68.03    6.38
  -2  -1  15   80.14    6.36
   2  -1 -15   60.99    6.24
   2  -1 -15   75.17    6.41
  -2  -1  15   86.56    6.35
  -2  -1  15   70.09    6.30
   2  -1 -15   76.78    6.33
  -2  -1  15   81.02    6.24
  -2   1  13   16.95    1.54
   2   1 -13   15.40    1.52
   2   1 -13   10.99    1.60
  -2   1  13   17.29    1.55
   2   1 -13   13.71    1.56
  -2   1  13   16.44    1.44
  -2   1  13   16.60    1.60
   2   1 -13   13.34    1.41
   2  -1 -13   11.43    1.60
  -2  -1  13   13.96    1.53
   2  -1 -13   14.12    1.43
  -2  -1  13   17.63    1.61
   2  -1 -13   16.97    1.55
   2  -1 -13   12.97    1.42
  -2  -1  13   14.61    1.55
   2  -1 -13   14.58    1.62
  -2  -1  13   14.91    1.44
  -2  -1  13   17.34    1.49
  -2   1  11   66.53    5.34
   2   1 -11   64.84    5.37
   2   1 -11   63.51    5.32
  -2   1  11   58.17    5.35
  -2   1  11   65.06    5.33
  -2   1  11   59.47    5.35
   2   1 -11   63.92    5.41
   2   1 -11   70.31    5.39
   2   1 -11   64.92    5.43
  -2   1  11   70.53    5.40
  -2   1  11   64.86    5.40
   2   1 -11   63.48    5.32
  -2   1  11   73.59    5.40
  -2  -1  11   64.03    5.36
  -2  -1  11   63.69    5.39
   2  -1 -11   59.76    5.33
  -2  -1  11   70.81    5.34
   2  -1 -11   62.50    5.42
  -2  -1  11   71.66    5.39
   2  -1 -11   58.24    5.43
   2  -1 -11   64.22    5.38
   2  -1 -11   60.85    5.38
  -2  -1  11   63.24    5.38
  -2  -1  11   67.43    5.34
   2  -1 -11   59.27    5.31
  -2   1   9  262.96   22.38
   2   1  -9  272.27   22.37
  -2   1   9  270.33   22.38
  -2   1   9  272.36   22.37
   2   1  -9  313.19   22.45
   2   1  -9  285.54   22.37
  -2   1   9  243.65   22.40
  -2   1   9  283.55   22.41
  -2   1   9  293.62   22.42
  -2   1   9  255.11   22.43
   2   1  -9  292.73   22.41
   2   1  -9  273.67   22.40
   2   1  -9  290.83   22.43
   2  -1  -9  278.06   22.40
   2  -1  -9  292.67   22.45
   2  -1  -9  277.63   22.36
  -2  -1   9  267.42   22.41
   2  -1  -9  270.56   22.38
  -2  -1   9  284.31   22.41
  -2  -1   9  271.58   22.37
  -2  -1   9  233.12   22.42
   2  -1  -9  276.95   22.41
  -2  -1   9  281.65   22.42
  -2  -1   9  243.05   22.39
   2  -1  -9  283.44   22.41
  -2  -1   9  272.53   22.39
  -2  -1   9  266.44   22.38
  -2   1   7   16.91    1.52
   2   1  -7   17.59    1.50
  -2   1   7   16.86    1.50
   2   1  -7   18.66    1.48
   2   1  -7   16.76    1.53
  -2   1   7   17.11    1.52
   2   1  -7   17.13    1.46
  -2   1   7   13.76    1.53
  -2   1   7   17.38    1.47
   2   1  -7   19.79    1.58
  -2   1   7   16.74    1.48
  -2  -1   7   17.43    1.53
  -2  -1   7   15.92    1.51
   2  -1  -7   18.14    1.48
  -2  -1   7   17.09    1.52
   2  -1  -7   18.22    1.51
   2  -1  -7   16.09    1.54
   2  -1  -7   16.20    1.46
  -2  -1   7   16.32    1.48
  -2  -1   7   18.37    1.53
   2  -1  -7   21.00    1.58
   2  -1  -7   16.22    1.53
  -2  -1   7   16.84    1.46
  -2   1   5   78.14    8.03
   2   1  -5  115.81    8.02
  -2   1   5   90.92    8.00
   2   1  -5   90.12    8.05
   2   1  -5  113.43    8.01
  -2   1   5  101.54    8.06
  -2   1   5   91.38    8.03
   2   1  -5   95.47    8.02
  -2   1   5   99.24    8.02
   2   1  -5   89.59    8.03
  -2   1   5   92.05    8.03
  -2   1   5   91.61    8.02
   2   1  -5   87.67    8.04
   2  -1  -5  110.41    8.01
   2  -1  -5   94.12    8.02
  -2  -1   5   91.64    8.03
  -2  -1   5   97.75    8.01
   2  -1  -5  103.55    8.02
   2  -1  -5  103.16    8.07
   2  -1  -5   92.12    8.05
  -2  -1   5   87.54    8.04
   2  -1  -5  104.02    8.03
  -2  -1   5   92.58    8.04
   2  -1  -5   95.67    8.04
  -2  -1   5  104.89    8.01
  -2  -1   5   95.86    8.04
  -2  -1   5   96.08    8.03
   2   1  -3   76.09    6.01
   2   1  -3   82.67    6.02
  -2   1   3   75.28    6.00
   2   1  -3   65.72    6.04
  -2   1   3   72.71    6.02
  -2   1   3   63.08    6.03
   2   1  -3   70.12    6.03
  -2   1   3   69.38    6.02
   2   1  -3   79.36    6.02
  -2   1   3   63.08    6.00
   2   1  -3   69.49    6.00
   2   1  -3   61.89    6.03
  -2   1   3   71.49    6.02
  -2  -1   3   71.29    6.01
   2  -1  -3   76.32    6.02
  -2  -1   3   85.65    6.01
  -2  -1   3   65.90    6.03
  -2  -1   3   84.04    6.00
  -2  -1   3   69.09    6.00
   2  -1  -3   73.97    6.04
   2  -1  -3   71.84    6.03
   2  -1  -3   77.60    6.02
  -2  -1   3   71.55    6.03
   2  -1  -3   77.36    6.03
  -2   1   1    5.16    0.61
  -2   1   1    6.57    0.59
   2   1  -1    6.34    0.59
  -2   1   1    6.34    0.65
   2   1  -1    8.16    0.60
  -2   1   1    5.31    0.68
   2   1  -1    7.22    0.57
   2   1  -1    6.67    0.65
  -2   1   1    5.59    0.60
  -2  -1   1    6.56    0.57
   2  -1  -1    5.96    0.62
  -2  -1   1   10.05    0.62
   2  -1  -1    5.20    0.65
   2  -1  -1    4.92    0.58
  -2  -1   1    4.84    0.65
  -2  -1   1    6.07    0.60
  -2  -1   1    5.60    0.63
  -2  -1   1    5.00    0.66
   2   1   1 3111.86  274.96
   2   1   1 3238.29  274.96
  -2   1  -1 3608.37  274.95
  -2   1  -1 3229.88  274.95
  -2   1  -1 3395.57  274.96
  -2   1  -1 3221.86  274.96
   2   1   1 3732.41  274.95
  -2   1  -1 3127.63  274.94
   2   1   1 3304.00  274.96
  -2   1  -1 3133.80  274.96
  -2   1  -1 3503.30  274.94
   2   1   1 3798.13  274.96
  -2  -1  -1 3735.05  274.94
  -2  -1  -1 3379.85  274.94
   2  -1   1 3217.79  274.96
   2  -1   1 3877.59  274.96
  -2  -1  -1 3233.67  274.95
   2  -1   1 3328.68  274.94
   2  -1   1 3222.04  274.96
  -2  -1  -1 3316.60  274.96
  -2  -1  -1 3210.36  274.96
   2  -1   1 3250.99  274.94
  -2  -1  -1 3430.52  274.95
   2  -1   1 3259.75  274.95
  -2   1  -3 2146.39  173.70
   2   1   3 2137.35  173.71
  -2   1  -3 1980.85  173.70
   2   1   3 2195.97  173.67
  -2   1  -3 2113.58  173.68
   2   1   3 2139.58  173.71
   2   1   3 2142.32  173.69
  -2   1  -3 2191.04  173.71
   2   1   3 2163.39  173.69
   2   1   3 2013.39  173.70
   2   1   3 2155.83  173.69
  -2   1  -3 2106.46  173.67
  -2   1  -3 2069.67  173.69
  -2  -1  -3 2262.17  173.71
  -2  -1  -3 2218.40  173.70
   2  -1   3 2086.31  173.69
   2  -1   3 2043.17  173.71
  -2  -1  -3 2108.25  173.68
   2  -1   3 2146.63  173.71
   2  -1   3 2052.70  173.68
   2  -1   3 2212.08  173.68
   2  -1   3 2224.18  173.68
  -2  -1  -3 1958.92  173.71
  -2  -1  -3 2030.13  173.69
  -2  -1  -3 2167.82  173.68
   2   1   5  199.21   16.34
   2   1   5  188.22   16.32
  -2   1  -5  193.64   16.31
  -2   1  -5  196.91   16.32
   2   1   5  181.62   16.32
  -2   1  -5  211.05   16.30
   2   1   5  193.63   16.30
   2   1   5  202.57   16.29
   2   1   5  205.90   16.32
  -2   1  -5  215.55   16.33
  -2   1  -5  213.57   16.32
   2   1   5  199.52   16.31
  -2   1  -5  186.13   16.28
   2  -1   5  210.04   16.29
   2  -1   5  185.42   16.33
  -2  -1  -5  217.90   16.33
  -2  -1  -5  190.91   16.31
   2  -1   5  189.51   16.30
  -2  -1  -5  205.73   16.32
  -2  -1  -5  191.76   16.32
   2  -1   5  219.60   16.34
   2  -1   5  196.89   16.32
  -2  -1  -5  193.91   16.29
  -2  -1  -5  192.98   16.29
   2  -1   5  208.15   16.29
  -2   1  -7  121.02    9.29
   2   1   7  106.55    9.27
  -2   1  -7  106.87    9.26
   2   1   7  124.34    9.31
  -2   1  -7  105.45    9.30
   2   1   7  111.09    9.24
  -2   1  -7  117.12    9.27
   2   1   7  115.18    9.26
   2   1   7  108.88    9.28
  -2   1  -7  106.73    9.30
  -2   1  -7  112.01    9.25
   2   1   7  110.31    9.29
  -2   1  -7  123.17    9.29
  -2  -1  -7  109.60    9.28
  -2  -1  -7  110.99    9.27
  -2  -1  -7  110.52    9.31
   2  -1   7  110.16    9.25
   2  -1   7  108.83    9.31
   2  -1   7  119.34    9.27
  -2  -1  -7  119.90    9.27
  -2  -1  -7  107.62    9.28
   2  -1   7  116.22    9.24
  -2  -1  -7  113.89    9.30
   2  -1   7  111.62    9.29
  -2  -1  -7  109.58    9.25
   2   1   9    2.96    0.88
   2   1   9    4.32    0.71
  -2   1  -9    4.81    0.78
  -2   1  -9    4.60    0.70
  -2   1  -9    5.75    0.81
   2   1   9    4.12    0.63
  -2   1  -9    5.12    0.67
  -2   1  -9    3.65    0.74
   2   1   9    3.59    0.75
  -2   1  -9    4.71    0.71
   2   1   9    4.74    0.88
   2   1   9    5.00    0.67
   2  -1   9    4.20    0.76
  -2  -1  -9    3.71    0.68
   2  -1   9    4.50    0.88
  -2  -1  -9    4.68    0.77
  -2  -1  -9    5.50    0.68
  -2  -1  -9    4.26    0.82
   2  -1   9    3.54    0.70
  -2  -1  -9    3.90    0.74
   2  -1   9    5.26    0.63
  -2  -1  -9    4.60    0.71
   2  -1   9    4.39    0.65
  -2  -1  -9    3.98    0.81
  -2   1 -11   44.35    3.42
   2   1  11   38.02    3.42
   2   1  11   43.04    3.37
  -2   1 -11   34.40    3.35
   2   1  11   34.72    3.29
  -2   1 -11   39.32    3.41
  -2   1 -11   40.97    3.33
   2   1  11   34.17    3.44
   2   1  11   42.92    3.33
  -2   1 -11   40.33    3.35
  -2  -1 -11   34.24    3.40
   2  -1  11   38.84    3.45
   2  -1  11   41.72    3.44
   2  -1  11   38.56    3.36
  -2  -1 -11   27.53    3.35
   2  -1  11   41.96    3.31
  -2  -1 -11   39.54    3.33
  -2  -1 -11   40.46    3.41
   2   1  13   57.30    4.53
   2   1  13   52.16    4.59
  -2   1 -13   30.10    4.49
   2   1  13   58.67    4.49
  -2   1 -13   50.98    4.60
  -2   1 -13   53.83    4.49
   2   1  13   56.21    4.65
  -2   1 -13   59.96    4.61
  -2  -1 -13   49.15    4.58
  -2  -1 -13   52.52    4.49
   2  -1  13   57.42    4.65
  -2  -1 -13   52.00    4.59
   2  -1  13   52.03    4.58
   2  -1  13   54.70    4.52
   2  -1  13   60.29    4.47
  -2  -1 -13   34.02    4.51
  -2   1 -15    4.67    1.32
   2   1  15    5.87    1.22
   2   1  15    9.96    1.56
   2   1  15    8.89    1.50
  -2   1 -15    8.74    1.34
  -2   1 -15    7.79    1.12
   2  -1  15    8.10    1.22
  -2  -1 -15    7.27    1.38
   2  -1  15   10.28    1.47
   2  -1  15    7.53    1.54
  -2  -1 -15    7.15    1.14
  -2  -1 -15    8.69    1.36
   2   1  17    0.05    1.45
  -2  -1 -17    0.36    0.98
   2  -1  17    0.34    1.13
  -2   2  18    4.45    1.44
  -2   2  18    2.94    1.04
   2   2 -18    2.88    1.17
   2   2 -18    1.58    1.38
   2  -2 -18    1.34    1.19
  -2  -2  18    2.17    1.40
   2  -2 -18    3.01    1.42
  -2   2  16  128.65    9.86
  -2   2  16  123.79    9.73
   2   2 -16  104.39    9.84
   2   2 -16  112.02    9.88
  -2   2  16  124.68    9.81
   2   2 -16  125.81    9.82
   2  -2 -16  107.43    9.87
  -2  -2  16  114.20    9.78
   2  -2 -16   86.56    9.72
   2  -2 -16  117.23    9.83
  -2  -2  16  132.96    9.83
  -2  -2  16  126.09    9.84
  -2  -2  16  124.73    9.71
   2  -2 -16  106.01    9.85
  -2   2  14    2.21    0.83
  -2   2  14    1.83    1.01
   2   2 -14    1.11    0.90
  -2   2  14    3.19    0.70
   2   2 -14    1.79    0.96
   2   2 -14    1.95    0.79
  -2   2  14    3.18    0.90
   2   2 -14    1.61    0.63
  -2  -2  14    2.49    0.90
   2  -2 -14    3.14    0.73
   2  -2 -14    3.85    0.87
   2  -2 -14    3.21    0.98
  -2  -2  14    3.13    0.98
  -2  -2  14    2.94    0.89
  -2  -2  14    2.88    0.67
   2  -2 -14    3.51    1.00
  -2   2  12    6.33    0.77
  -2   2  12    4.09    0.83
  -2   2  12    4.17    0.95
  -2   2  12    4.77    0.90
   2   2 -12    4.38    0.93
   2   2 -12    4.81    0.92
   2   2 -12    5.49    0.68
   2   2 -12    5.22    0.81
  -2   2  12    3.93    0.76
   2  -2 -12    4.46    0.70
  -2  -2  12    4.61    0.84
   2  -2 -12    4.93    0.75
  -2  -2  12    5.38    0.79
  -2  -2  12    5.61    0.95
   2  -2 -12    5.05    0.84
   2  -2 -12    4.46    0.99
  -2  -2  12    4.64    0.86
  -2  -2  12    5.16    0.74
   2  -2 -12    5.26    0.93
  -2   2  10    9.07    1.05
  -2   2  10    9.81    0.98
   2   2 -10    9.41    0.97
  -2   2  10    9.39    1.01
  -2   2  10   10.38    1.10
   2   2 -10   10.93    1.10
  -2   2  10    8.21    1.00
   2   2 -10   11.70    1.10
  -2   2  10    7.46    1.08
  -2   2  10   10.01    0.96
  -2   2  10   10.58    1.06
   2   2 -10    8.80    1.13
   2   2 -10   10.89    0.92
   2   2 -10   10.21    1.00
   2  -2 -10    9.76    1.19
   2  -2 -10    8.55    1.11
  -2  -2  10   10.29    0.97
  -2  -2  10    9.81    1.02
   2  -2 -10   10.21    1.09
  -2  -2  10    9.00    1.07
  -2  -2  10   11.31    1.07
   2  -2 -10    9.56    1.04
  -2  -2  10    9.87    1.05
   2  -2 -10    9.27    0.97
   2  -2 -10    9.07    0.93
  -2  -2  10    9.32    0.99
   2  -2 -10   10.30    1.09
  -2  -2  10    8.79    0.98
  -2   2   8  234.95   19.71
  -2   2   8  227.21   19.68
   2   2  -8  249.94   19.68
   2   2  -8  248.67   19.68
  -2   2   8  240.11   19.69
  -2   2   8  232.77   19.72
   2   2  -8  230.11   19.70
   2   2  -8  255.49   19.74
  -2   2   8  234.28   19.74
   2   2  -8  230.96   19.71
  -2   2   8  228.93   19.69
  -2   2   8  256.44   19.72
  -2  -2   8  241.52   19.72
   2  -2  -8  231.89   19.67
   2  -2  -8  250.71   19.70
  -2  -2   8  235.01   19.69
  -2  -2   8  236.74   19.71
  -2  -2   8  242.71   19.68
   2  -2  -8  274.95   19.76
   2  -2  -8  254.64   19.72
  -2  -2   8  258.61   19.72
  -2  -2   8  229.15   19.72
   2  -2  -8  240.77   19.71
   2  -2  -8  237.81   19.71
  -2  -2   8  243.88   19.70
  -2   2   6    5.08    0.57
   2   2  -6    6.95    0.55
   2   2  -6    6.13    0.61
  -2   2   6    6.29    0.59
   2   2  -6    4.84    0.68
  -2   2   6    5.63    0.65
  -2   2   6    5.89    0.71
   2   2  -6    4.53    0.68
   2   2  -6    5.05    0.59
  -2   2   6    5.61    0.67
  -2   2   6    4.90    0.61
  -2  -2   6    3.83    0.70
  -2  -2   6    6.28    0.67
   2  -2  -6    4.92    0.67
   2  -2  -6    6.67    0.55
  -2  -2   6    5.91    0.60
   2  -2  -6    6.73    0.62
  -2  -2   6    5.91    0.55
  -2  -2   6    5.25    0.67
  -2  -2   6    6.02    0.65
   2  -2  -6    6.14    0.63
   2  -2  -6    6.02    0.70
  -2  -2   6    5.26    0.66
   2  -2  -6    6.08    0.76
   2  -2  -6    6.24    0.70
  -2   2   4   16.56    1.39
   2   2  -4   18.46    1.43
  -2   2   4   16.46    1.42
  -2   2   4   18.52    1.50
   2   2  -4   15.69    1.41
   2   2  -4   14.40    1.43
   2   2  -4   17.04    1.45
   2   2  -4   19.52    1.39
  -2   2   4   18.25    1.44
  -2   2   4   17.80    1.43
  -2   2   4   15.91    1.44
   2  -2  -4   14.98    1.49
   2  -2  -4   16.29    1.47
  -2  -2   4   16.81    1.44
  -2  -2   4   19.90    1.42
   2  -2  -4   15.02    1.41
   2  -2  -4   16.48    1.43
   2  -2  -4   16.25    1.43
  -2  -2   4   16.91    1.42
  -2  -2   4   15.05    1.45
  -2  -2   4   15.24    1.38
   2  -2  -4   15.38    1.44
  -2  -2   4   15.67    1.48
   2   2  -2    6.47    0.58
  -2   2   2    5.25    0.56
   2   2  -2    7.10    0.55
   2   2  -2    4.72    0.50
   2   2  -2    4.79    0.57
  -2   2   2    3.50    0.59
   2   2  -2    5.89    0.55
  -2   2   2    5.79    0.52
  -2   2   2    4.01    0.60
  -2   2   2    4.32    0.50
  -2  -2   2    5.28    0.54
   2  -2  -2    4.98    0.57
  -2  -2   2    5.49    0.53
   2  -2  -2    5.47    0.60
  -2  -2   2    5.22    0.51
   2  -2  -2    5.79    0.53
   2  -2  -2    4.57    0.52
  -2  -2   2    5.02    0.62
  -2  -2   2    4.11    0.51
  -2  -2   2    5.15    0.53
   2  -2  -2    5.88    0.56
  -2   2   0    5.04    0.55
   2   2   0    4.54    0.54
   2   2   0    4.70    0.46
  -2   2   0    4.12    0.46
  -2   2   0    4.76    0.58
  -2   2   0    4.54    0.50
  -2   2   0    4.17    0.48
   2   2   0    4.90    0.58
  -2   2   0    4.26    0.49
   2   2   0    5.13    0.51
   2   2   0    4.05    0.53
   2   2   0    4.24    0.44
  -2  -2   0    4.25    0.56
  -2  -2   0    4.17    0.45
   2  -2   0    4.80    0.54
   2  -2   0    4.52    0.55
   2  -2   0    5.29    0.55
  -2  -2   0    4.74    0.47
  -2  -2   0    4.72    0.53
  -2  -2   0    3.98    0.45
  -2  -2   0    5.36    0.60
   2  -2   0    4.74    0.47
   2   2   2 4119.39  374.66
   2   2   2 4520.19  374.65
   2   2   2 4349.45  374.66
   2   2   2 4577.47  374.66
  -2   2  -2 4478.46  374.64
   2   2   2 4681.46  374.64
  -2   2  -2 4353.14  374.64
   2   2   2 4463.46  374.65
  -2   2  -2 4709.55  374.65
  -2   2  -2 4739.45  374.62
  -2   2  -2 4862.06  374.66
  -2   2  -2 4868.83  374.67
  -2  -2  -2 4548.03  374.66
  -2  -2  -2 4447.86  374.66
  -2  -2  -2 4406.52  374.63
   2  -2   2 4804.96  374.64
   2  -2   2 4751.89  374.66
   2  -2   2 4400.56  374.63
  -2  -2  -2 4958.67  374.64
   2  -2   2 4461.40  374.65
   2  -2   2 4937.48  374.63
  -2  -2  -2 4181.56  374.64
  -2  -2  -2 4548.92  374.65
   2   2   4    0.21    0.35
   2   2   4   -0.10    0.52
  -2   2  -4    0.37    0.48
  -2   2  -4    0.60    0.32
   2   2   4    0.22    0.45
   2   2   4    0.75    0.23
  -2   2  -4    0.66    0.40
   2   2   4   -0.07    0.35
  -2   2  -4    0.43    0.36
   2   2   4    0.65    0.34
  -2   2  -4    0.76    0.41
  -2   2  -4    0.61    0.50
  -2   2  -4    0.67    0.27
  -2  -2  -4    0.14    0.36
  -2  -2  -4    0.44    0.32
   2  -2   4    0.31    0.45
  -2  -2  -4    0.58    0.24
  -2  -2  -4    0.17    0.40
   2  -2   4    0.50    0.34
   2  -2   4    0.52    0.38
   2  -2   4    0.72    0.31
  -2  -2  -4    0.51    0.39
  -2  -2  -4    0.50    0.34
   2  -2   4    0.47    0.24
  -2  -2  -4    0.08    0.54
  -2   2  -6   84.72    7.47
  -2   2  -6   93.27    7.48
   2   2   6   81.26    7.50
  -2   2  -6   87.12    7.49
  -2   2  -6   93.98    7.47
  -2   2  -6   98.53    7.48
  -2   2  -6   88.27    7.45
   2   2   6   89.66    7.44
   2   2   6   92.26    7.48
   2   2   6   91.42    7.48
   2   2   6   95.51    7.49
   2   2   6   89.02    7.46
   2  -2   6   93.24    7.46
  -2  -2  -6  100.63    7.50
  -2  -2  -6  102.57    7.50
   2  -2   6   98.11    7.51
   2  -2   6   92.48    7.49
  -2  -2  -6   88.42    7.46
   2  -2   6   86.55    7.47
  -2  -2  -6   91.75    7.47
   2  -2   6   88.62    7.44
  -2  -2  -6   89.92    7.48
  -2  -2  -6   86.95    7.45
   2   2   8   39.69    3.13
   2   2   8   35.24    3.21
   2   2   8   36.21    3.21
  -2   2  -8   36.46    3.16
   2   2   8   38.56    3.17
  -2   2  -8   34.42    3.13
   2   2   8   34.43    3.10
   2   2   8   35.89    3.16
  -2   2  -8   35.86    3.18
  -2   2  -8   39.92    3.12
  -2   2  -8   37.68    3.19
  -2   2  -8   41.76    3.18
  -2   2  -8   38.01    3.14
   2   2   8   34.80    3.15
   2  -2   8   36.49    3.11
  -2  -2  -8   35.31    3.18
  -2  -2  -8   35.62    3.17
  -2  -2  -8   34.39    3.13
  -2  -2  -8   38.99    3.13
   2  -2   8   38.40    3.14
  -2  -2  -8   39.36    3.22
   2  -2   8   38.05    3.20
  -2  -2  -8   35.62    3.16
   2  -2   8   36.78    3.17
   2  -2   8   37.39    3.20
   2  -2   8   39.91    3.10
  -2  -2  -8   34.20    3.12
  -2   2 -10   36.77    3.22
   2   2  10   38.48    3.24
   2   2  10   32.78    3.10
  -2   2 -10   33.62    3.17
  -2   2 -10   38.43    3.22
  -2   2 -10   38.21    3.15
  -2   2 -10   39.47    3.14
   2   2  10   37.18    3.17
   2   2  10   38.59    3.26
   2   2  10   37.99    3.15
   2  -2  10   32.17    3.12
  -2  -2 -10   37.84    3.22
  -2  -2 -10   35.11    3.21
  -2  -2 -10   36.82    3.14
   2  -2  10   37.53    3.16
   2  -2  10   36.86    3.24
   2  -2  10   41.20    3.11
  -2  -2 -10   29.87    3.15
  -2  -2 -10   36.18    3.15
   2   2  12   11.39    1.50
  -2   2 -12   10.91    1.38
  -2   2 -12   12.13    1.25
  -2   2 -12    7.50    1.32
  -2   2 -12   13.62    1.42
   2   2  12   13.14    1.58
   2   2  12   13.71    1.30
   2   2  12   13.29    1.35
   2  -2  12   11.36    1.45
   2  -2  12   14.06    1.53
  -2  -2 -12    6.17    1.30
  -2  -2 -12   12.18    1.43
  -2  -2 -12   11.81    1.40
   2  -2  12   12.93    1.33
   2  -2  12   14.18    1.24
  -2  -2 -12   12.06    1.29
  -2   2 -14    7.69    1.29
   2   2  14    8.13    1.43
  -2   2 -14    6.75    1.22
   2   2  14    9.41    1.14
   2   2  14    8.42    1.23
   2   2  14   10.00    1.48
  -2   2 -14    7.69    1.08
  -2   2 -14    8.33    1.29
   2  -2  14    6.91    1.35
   2  -2  14    9.09    1.45
  -2  -2 -14    7.56    1.32
   2  -2  14    8.35    1.17
  -2  -2 -14    8.42    1.12
  -2  -2 -14    8.38    1.36
  -2   2 -16   -0.16    1.18
   2   2  16    1.01    1.35
  -2   2 -16    0.17    0.82
  -2   2 -16   -0.38    1.10
   2   2  16   -0.54    1.08
  -2  -2 -16   -0.15    0.90
   2  -2  16    0.54    1.02
  -2  -2 -16    1.05    1.16
   2  -2  16   -0.88    1.35
  -2   3  17   -0.88    0.91
  -2   3  17    0.04    1.06
   2   3 -17    1.05    1.22
   2   3 -17    0.55    1.16
  -2   3  17    0.17    1.28
   2   3 -17   -0.31    0.98
   2  -3 -17    0.09    1.24
  -2  -3  17   -0.62    1.26
   2  -3 -17   -0.36    0.90
   2  -3 -17   -0.84    1.06
   2  -3 -17   -0.43    1.18
  -2  -3  17   -0.68    1.06
  -2  -3  17   -0.81    1.18
  -2  -3  17    0.13    0.78
  -2   3  15   22.11    2.19
  -2   3  15   23.09    2.11
   2   3 -15   16.86    2.24
   2   3 -15   25.81    2.19
   2   3 -15   22.87    2.30
  -2   3  15   25.50    2.31
  -2   3  15   25.85    2.21
   2  -3 -15   23.35    2.32
  -2  -3  15   21.66    2.26
   2  -3 -15   18.45    2.29
   2  -3 -15   21.16    2.19
   2  -3 -15   16.72    2.09
  -2  -3  15   26.24    2.22
  -2  -3  15   21.89    2.19
  -2  -3  15   25.34    2.07
  -2   3  13   23.93    2.18
  -2   3  13   26.54    2.23
   2   3 -13   19.02    2.27
  -2   3  13   24.24    2.13
   2   3 -13   26.49    2.21
   2   3 -13   22.95    2.27
   2   3 -13   22.95    2.09
  -2   3  13   24.99    2.29
   2  -3 -13   20.77    2.14
  -2  -3  13   25.27    2.26
   2  -3 -13   22.83    2.29
   2  -3 -13   23.48    2.23
  -2  -3  13   28.81    2.24
  -2  -3  13   21.38    2.18
  -2  -3  13   25.69    2.11
   2  -3 -13   20.50    2.26
   2   3 -11  482.03   37.01
   2   3 -11  429.09   36.93
  -2   3  11  447.24   36.94
   2   3 -11  472.39   36.92
  -2   3  11  395.65   36.95
  -2   3  11  444.43   36.94
  -2   3  11  471.07   36.95
  -2   3  11  479.49   36.99
  -2   3  11  475.44   36.99
   2   3 -11  480.24   36.98
   2  -3 -11  418.57   37.00
  -2  -3  11  439.88   36.95
  -2  -3  11  452.31   36.98
   2  -3 -11  429.49   36.94
   2  -3 -11  473.78   36.97
   2  -3 -11  413.90   36.91
  -2  -3  11  487.76   36.94
   2  -3 -11  444.63   36.98
  -2  -3  11  469.81   36.99
   2  -3 -11  424.54   37.02
  -2  -3  11  463.22   36.94
  -2  -3  11  497.25   36.98
   2   3  -9   83.59    7.15
   2   3  -9   86.31    7.12
  -2   3   9   82.75    7.13
   2   3  -9   88.30    7.15
  -2   3   9   81.87    7.12
  -2   3   9   84.25    7.16
  -2   3   9   79.12    7.15
   2   3  -9  100.49    7.20
  -2   3   9   74.97    7.18
   2   3  -9   87.16    7.10
   2   3  -9   93.60    7.19
  -2   3   9   88.50    7.16
  -2   3   9   89.18    7.13
   2  -3  -9   81.06    7.10
  -2  -3   9   85.11    7.15
   2  -3  -9   87.35    7.13
   2  -3  -9   90.45    7.20
  -2  -3   9   93.17    7.12
  -2  -3   9   89.24    7.13
   2  -3  -9   86.54    7.16
  -2  -3   9   91.51    7.17
   2  -3  -9   74.00    7.19
   2  -3  -9   84.77    7.15
  -2  -3   9   85.39    7.17
   2  -3  -9   89.07    7.16
  -2  -3   9   93.47    7.16
  -2  -3   9   87.46    7.14
   2   3  -7  524.19   43.25
  -2   3   7  501.89   43.22
   2   3  -7  563.02   43.23
   2   3  -7  567.21   43.28
  -2   3   7  514.74   43.26
   2   3  -7  544.80   43.21
   2   3  -7  561.41   43.28
  -2   3   7  500.66   43.25
  -2   3   7  499.89   43.27
   2   3  -7  532.52   43.25
  -2   3   7  522.11   43.24
  -2   3   7  527.82   43.23
  -2   3   7  532.13   43.26
   2  -3  -7  556.81   43.28
   2  -3  -7  505.69   43.24
   2  -3  -7  508.62   43.21
   2  -3  -7  557.44   43.24
  -2  -3   7  545.69   43.25
  -2  -3   7  567.47   43.24
   2  -3  -7  589.81   43.27
  -2  -3   7  508.51   43.25
  -2  -3   7  525.06   43.22
  -2  -3   7  522.28   43.26
   2  -3  -7  510.44   43.26
  -2  -3   7  481.50   43.25
   2  -3  -7  523.91   43.25
  -2  -3   7  548.80   43.26
  -2   3   5   33.32    2.98
   2   3  -5   44.27    3.01
  -2   3   5   34.96    3.01
  -2   3   5   35.83    3.00
  -2   3   5   36.63    3.05
   2   3  -5   35.33    3.03
   2   3  -5   38.03    3.01
   2   3  -5   31.66    3.02
  -2   3   5   32.24    3.02
   2   3  -5   39.76    2.97
  -2   3   5   30.12    3.02
   2  -3  -5   34.84    3.01
  -2  -3   5   37.39    3.01
  -2  -3   5   35.91    2.97
  -2  -3   5   38.81    3.00
   2  -3  -5   33.58    3.06
  -2  -3   5   34.48    3.02
   2  -3  -5   38.11    3.02
  -2  -3   5   36.45    3.04
   2  -3  -5   35.81    3.03
   2  -3  -5   35.99    3.01
  -2  -3   5   29.01    3.05
   2   3  -3 3127.21  206.94
   2   3  -3 2454.81  206.92
  -2   3   3 2580.56  206.96
  -2   3   3 2546.28  206.93
   2   3  -3 2294.70  206.94
   2   3  -3 2431.46  206.92
   2   3  -3 2217.23  206.93
  -2   3   3 2553.71  206.93
   2   3  -3 2536.63  206.93
   2   3  -3 2265.06  206.95
  -2   3   3 2402.78  206.92
  -2   3   3 2672.11  206.94
   2   3  -3 2418.22  206.95
  -2   3   3 2577.93  206.93
   2  -3  -3 2353.96  206.95
  -2  -3   3 2561.47  206.94
   2  -3  -3 2588.77  206.94
  -2  -3   3 2962.76  206.93
   2  -3  -3 2407.60  206.92
   2  -3  -3 2392.78  206.95
   2  -3  -3 2389.92  206.93
  -2  -3   3 2524.69  206.93
  -2  -3   3 2668.81  206.94
  -2  -3   3 2531.25  206.95
   2  -3  -3 2779.65  206.94
   2  -3  -3 2992.31  206.94
   2   3  -1   36.20    2.99
  -2   3   1   38.80    3.00
   2   3  -1   41.30    3.01
  -2   3   1   32.76    3.00
   2   3  -1   35.50    3.00
  -2   3   1   37.13    3.00
   2   3  -1   36.37    3.03
  -2   3   1   33.18    3.04
   2   3  -1   40.83    3.00
   2   3  -1   35.25    3.03
  -2   3   1   32.07    3.00
   2  -3  -1   36.03    3.01
  -2  -3   1   37.84    3.02
  -2  -3   1   34.06    3.00
   2  -3  -1   34.99    3.03
  -2  -3   1   41.25    2.99
  -2  -3   1   39.52    3.00
  -2  -3   1   32.69    3.03
   2  -3  -1   38.21    3.00
  -2  -3   1   37.68    3.00
   2  -3  -1   32.13    2.99
   2  -3  -1   34.39    3.00
   2   3   1 1584.68  127.42
  -2   3  -1 1511.99  127.44
  -2   3  -1 1654.64  127.43
  -2   3  -1 1545.89  127.42
  -2   3  -1 1456.27  127.44
  -2   3  -1 1533.04  127.43
   2   3   1 1551.97  127.43
  -2   3  -1 1547.75  127.43
   2   3   1 1492.28  127.44
  -2   3  -1 1580.98  127.41
   2   3   1 1695.76  127.44
   2   3   1 1510.43  127.42
  -2  -3  -1 1604.40  127.44
   2  -3   1 1583.72  127.43
  -2  -3  -1 1490.98  127.42
   2  -3   1 1591.80  127.44
   2  -3   1 1777.36  127.43
  -2  -3  -1 1571.59  127.43
   2  -3   1 1519.36  127.43
  -2  -3  -1 1459.38  127.42
  -2  -3  -1 1595.41  127.43
  -2  -3  -1 1482.86  127.43
   2  -3   1 1606.13  127.43
   2   3   3   20.11    1.98
   2   3   3   22.38    1.93
   2   3   3   20.22    1.93
  -2   3  -3   23.46    1.92
  -2   3  -3   22.66    1.96
  -2   3  -3   22.02    1.99
  -2   3  -3   23.73    1.94
   2   3   3   22.53    1.92
   2   3   3   19.93    1.94
  -2   3  -3   21.61    1.88
  -2  -3  -3   21.05    1.97
   2  -3   3   23.58    1.92
   2  -3   3   23.73    1.95
  -2  -3  -3   22.29    1.94
  -2  -3  -3   22.68    1.92
   2  -3   3   21.19    1.91
  -2  -3  -3   20.82    1.93
  -2  -3  -3   21.45    1.93
   2  -3   3   26.35    1.88
   2  -3   3   19.46    1.93
  -2  -3  -3   23.62    1.89
  -2   3  -5  353.85   27.18
  -2   3  -5  338.85   27.19
   2   3   5  347.58   27.21
   2   3   5  314.28   27.18
   2   3   5  322.92   27.19
  -2   3  -5  343.90   27.17
   2   3   5  344.65   27.14
  -2   3  -5  356.50   27.20
  -2   3  -5  331.14   27.18
   2   3   5  321.18   27.18
  -2   3  -5  348.57   27.20
  -2   3  -5  327.71   27.15
   2   3   5  320.83   27.18
   2   3   5  331.49   27.17
  -2  -3  -5  345.91   27.19
  -2  -3  -5  339.28   27.19
   2  -3   5  327.80   27.16
  -2  -3  -5  350.19   27.16
   2  -3   5  296.20   27.16
  -2  -3  -5  326.21   27.18
   2  -3   5  357.55   27.19
  -2  -3  -5  318.50   27.17
   2  -3   5  341.42   27.14
  -2  -3  -5  288.13   27.19
   2  -3   5  349.95   27.20
  -2  -3  -5  309.91   27.16
  -2   3  -7  227.08   17.81
   2   3   7  222.71   17.80
   2   3   7  223.96   17.84
  -2   3  -7  220.86   17.81
   2   3   7  209.23   17.77
  -2   3  -7  212.24   17.83
  -2   3  -7  226.93   17.81
  -2   3  -7  244.72   17.83
   2   3   7  213.89   17.82
   2   3   7  219.30   17.82
   2   3   7  191.41   17.84
   2   3   7  211.71   17.82
  -2   3  -7  225.11   17.85
  -2   3  -7  215.14   17.78
   2  -3   7  209.82   17.79
  -2  -3  -7  197.14   17.83
   2  -3   7  209.91   17.84
  -2  -3  -7  233.93   17.85
  -2  -3  -7  209.49   17.80
  -2  -3  -7  205.77   17.80
  -2  -3  -7  214.72   17.82
  -2  -3  -7  217.92   17.82
   2  -3   7  216.48   17.83
  -2  -3  -7  207.42   17.79
   2  -3   7  218.88   17.80
   2  -3   7  232.47   17.84
   2  -3   7  232.41   17.77
   2   3   9    0.75    0.78
  -2   3  -9    0.38    0.64
   2   3   9    0.66    0.62
  -2   3  -9    0.70    0.52
  -2   3  -9    0.67    0.72
  -2   3  -9    0.35    0.57
   2   3   9    0.38    0.45
   2   3   9   -0.17    0.81
   2   3   9    0.31    0.60
  -2   3  -9   -0.51    0.62
  -2   3  -9   -0.07    0.50
   2   3   9    0.31    0.60
  -2  -3  -9   -0.03    0.62
  -2  -3  -9    0.35    0.50
  -2  -3  -9    0.24    0.68
   2  -3   9   -0.02    0.76
   2  -3   9    0.32    0.54
  -2  -3  -9    0.34    0.53
  -2  -3  -9    0.31    0.57
   2  -3   9    0.80    0.44
   2  -3   9   -0.31    0.55
   2   3  11   14.23    1.66
  -2   3 -11   16.71    1.50
   2   3  11   15.86    1.51
  -2   3 -11   15.54    1.57
  -2   3 -11   13.92    1.60
   2   3  11   16.54    1.59
   2   3  11   14.41    1.71
  -2   3 -11   17.55    1.64
  -2  -3 -11   14.95    1.50
  -2  -3 -11   14.58    1.62
   2  -3  11   16.67    1.67
  -2  -3 -11   13.92    1.61
   2  -3  11   17.20    1.54
   2  -3  11   16.96    1.45
  -2  -3 -11   12.56    1.54
   2   3  13   59.97    5.00
  -2   3 -13   62.32    4.99
   2   3  13   56.36    4.88
  -2   3 -13   38.19    4.91
  -2   3 -13   52.36    4.98
   2   3  13   61.77    5.04
  -2   3 -13   61.93    4.88
   2   3  13   61.29    4.94
   2  -3  13   63.58    5.00
   2  -3  13   64.46    5.03
  -2  -3 -13   55.03    4.89
  -2  -3 -13   54.90    4.98
  -2  -3 -13   60.71    5.01
   2  -3  13   63.16    4.91
  -2  -3 -13   47.90    4.92
   2   3  15   50.17    4.30
  -2   3 -15   45.29    4.11
  -2   3 -15   34.22    4.18
   2   3  15   52.91    4.35
  -2   3 -15   46.26    4.28
   2   3  15   44.83    4.12
   2   3  15   50.27    4.19
  -2   3 -15   54.52    4.28
  -2  -3 -15   46.54    4.26
   2  -3  15   55.08    4.17
  -2  -3 -15   48.93    4.29
   2  -3  15   55.32    4.35
  -2  -3 -15   42.59    4.13
   2  -3  15   45.07    4.26
   2  -3  17   -0.65    1.08
  -2  -3 -17    0.86    1.25
  -2   4  18   41.22    3.43
   2   4 -18   37.57    3.50
  -2   4  18   42.51    3.65
   2   4 -18   30.57    3.58
  -2  -4  18   41.63    3.64
  -2  -4  18   34.71    3.54
   2  -4 -18   35.22    3.55
   2   4 -16    2.97    1.10
  -2   4  16    3.24    0.88
   2   4 -16    2.71    1.14
   2   4 -16    2.72    0.93
  -2   4  16    2.35    1.20
  -2   4  16    2.45    1.03
   2  -4 -16    2.73    1.15
  -2  -4  16    1.75    1.04
   2  -4 -16    1.28    0.91
  -2  -4  16    2.59    1.13
  -2  -4  16    4.61    1.08
   2  -4 -16    1.03    1.01
  -2  -4  16    2.71    0.77
   2  -4 -16    2.05    1.23
  -2   4  14    1.60    0.84
  -2   4  14    1.68    0.82
  -2   4  14    2.23    0.73
   2   4 -14    1.46    0.95
   2   4 -14    0.96    0.88
   2   4 -14    1.65    0.76
  -2   4  14    1.97    1.02
   2   4 -14    1.26    0.57
  -2  -4  14    1.41    0.94
   2  -4 -14    0.98    0.73
   2  -4 -14    2.01    0.86
   2  -4 -14    1.46    0.97
  -2  -4  14    0.49    0.85
  -2  -4  14    2.13    0.87
   2  -4 -14    0.96    0.98
  -2  -4  14    2.12    0.62
  -2   4  12  262.01   20.44
  -2   4  12  268.43   20.49
  -2   4  12  245.19   20.43
   2   4 -12  249.87   20.40
   2   4 -12  245.93   20.50
   2   4 -12  269.58   20.47
  -2   4  12  274.91   20.49
   2  -4 -12  231.55   20.39
   2  -4 -12  218.04   20.43
   2  -4 -12  222.87   20.50
   2  -4 -12  261.17   20.49
   2  -4 -12  251.34   20.53
  -2  -4  12  251.67   20.47
  -2  -4  12  268.23   20.48
  -2  -4  12  237.09   20.44
  -2  -4  12  259.83   20.42
   2   4 -10  187.66   14.15
   2   4 -10  166.64   14.08
  -2   4  10  172.37   14.08
  -2   4  10  169.83   14.13
   2   4 -10  177.84   14.11
  -2   4  10  151.98   14.11
  -2   4  10  179.48   14.12
  -2   4  10  168.18   14.08
   2   4 -10  156.80   14.11
  -2   4  10  179.41   14.09
   2   4 -10  174.97   14.06
  -2  -4  10  178.77   14.13
  -2  -4  10  171.86   14.09
   2  -4 -10  166.57   14.16
  -2  -4  10  182.59   14.12
   2  -4 -10  161.34   14.05
   2  -4 -10  161.65   14.16
   2  -4 -10  174.47   14.13
   2  -4 -10  177.81   14.11
  -2  -4  10  178.60   14.13
  -2  -4  10  181.92   14.10
   2  -4 -10  163.39   14.09
  -2   4   8    2.10    0.44
  -2   4   8    1.11    0.44
   2   4  -8    1.30    0.45
  -2   4   8    2.18    0.43
   2   4  -8    1.08    0.53
   2   4  -8    1.81    0.60
   2   4  -8    1.53    0.46
  -2   4   8    1.44    0.55
   2   4  -8    0.87    0.48
  -2   4   8    0.80    0.56
  -2   4   8    1.35    0.56
   2   4  -8    1.24    0.29
  -2   4   8    1.07    0.49
   2  -4  -8    1.04    0.54
   2  -4  -8    1.61    0.62
   2  -4  -8    1.77    0.54
  -2  -4   8    1.47    0.54
   2  -4  -8    3.55    0.48
  -2  -4   8    1.28    0.50
   2  -4  -8    1.04    0.48
  -2  -4   8    1.52    0.52
  -2  -4   8    1.44    0.45
  -2  -4   8    1.21    0.53
   2  -4  -8    1.23    0.55
   2  -4  -8    1.06    0.32
  -2  -4   8    2.36    0.46
  -2  -4   8    1.57    0.63
   2  -4  -8    1.94    0.56
  -2   4   6  237.60   20.20
  -2   4   6  242.25   20.26
  -2   4   6  237.83   20.22
   2   4  -6  267.87   20.22
   2   4  -6  230.87   20.23
  -2   4   6  233.53   20.25
   2   4  -6  252.00   20.26
  -2   4   6  236.42   20.24
   2   4  -6  235.17   20.23
  -2   4   6  226.01   20.23
  -2   4   6  259.56   20.25
   2   4  -6  255.85   20.23
   2   4  -6  275.18   20.19
  -2  -4   6  243.50   20.25
   2  -4  -6  243.85   20.19
  -2  -4   6  262.08   20.22
   2  -4  -6  256.53   20.27
   2  -4  -6  260.36   20.25
  -2  -4   6  231.07   20.23
   2  -4  -6  262.48   20.23
   2  -4  -6  245.37   20.24
  -2  -4   6  206.37   20.24
   2  -4  -6  233.52   20.23
  -2  -4   6  233.88   20.26
  -2  -4   6  248.17   20.26
   2   4  -4   43.77    3.40
  -2   4   4   40.63    3.40
  -2   4   4   38.52    3.39
   2   4  -4   45.36    3.42
  -2   4   4   47.79    3.45
   2   4  -4   40.80    3.39
  -2   4   4   38.34    3.40
   2   4  -4   38.62    3.41
  -2   4   4   37.46    3.39
   2   4  -4   41.52    3.38
   2   4  -4   39.81    3.40
  -2   4   4   44.52    3.41
   2   4  -4   38.02    3.42
  -2  -4   4   39.99    3.40
   2  -4  -4   43.25    3.40
   2  -4  -4   39.07    3.39
  -2  -4   4   46.09    3.39
   2  -4  -4   40.31    3.43
  -2  -4   4   42.29    3.41
   2  -4  -4   38.28    3.41
  -2  -4   4   36.41    3.44
   2  -4  -4   41.94    3.40
   2  -4  -4   44.80    3.41
  -2  -4   4   38.93    3.40
  -2   4   2 2536.27  220.85
   2   4  -2 2404.01  220.85
  -2   4   2 2675.62  220.82
  -2   4   2 2553.92  220.86
   2   4  -2 2549.93  220.84
   2   4  -2 3311.01  220.85
  -2   4   2 2723.72  220.86
  -2   4   2 2865.39  220.83
   2   4  -2 2476.79  220.84
  -2   4   2 2548.97  220.83
  -2   4   2 2818.10  220.85
   2   4  -2 2461.21  220.83
  -2   4   2 2547.02  220.84
   2  -4  -2 2725.19  220.82
  -2  -4   2 3523.96  220.82
  -2  -4   2 2773.33  220.85
  -2  -4   2 2666.51  220.84
   2  -4  -2 2544.00  220.82
   2  -4  -2 2592.96  220.84
  -2  -4   2 2530.41  220.84
   2  -4  -2 2822.46  220.85
  -2  -4   2 2183.27  220.85
  -2  -4   2 2508.38  220.83
  -2  -4   2 2378.50  220.85
   2  -4  -2 3142.59  220.84
  -2   4   0 1747.25  149.52
  -2   4   0 1821.11  149.50
   2   4   0 1731.55  149.49
  -2   4   0 1933.03  149.49
  -2   4   0 1726.40  149.51
   2   4   0 1718.32  149.51
   2   4   0 1553.03  149.52
   2   4   0 1683.63  149.49
  -2   4   0 1803.69  149.50
   2   4   0 1868.02  149.50
   2   4   0 2058.27  149.50
  -2   4   0 1749.28  149.50
  -2   4   0 1788.23  149.52
  -2  -4   0 2036.44  149.49
   2  -4   0 2060.83  149.50
   2  -4   0 1745.71  149.52
  -2  -4   0 1897.12  149.50
  -2  -4   0 1660.53  149.51
  -2  -4   0 1692.07  149.51
  -2  -4   0 1888.61  149.51
   2  -4   0 1868.97  149.50
   2  -4   0 1768.37  149.50
   2   4   2  229.58   17.49
  -2   4  -2  218.05   17.46
   2   4   2  206.28   17.46
  -2   4  -2  227.73   17.49
   2   4   2  206.78   17.47
  -2   4  -2  210.32   17.46
   2   4   2  213.14   17.46
   2   4   2  211.84   17.47
  -2   4  -2  209.92   17.47
  -2   4  -2  214.34   17.47
   2   4   2  211.63   17.47
  -2  -4  -2  218.52   17.46
   2  -4   2  242.98   17.49
  -2  -4  -2  203.74   17.46
  -2  -4  -2  218.84   17.48
   2  -4   2  218.82   17.47
   2  -4   2  224.79   17.46
  -2  -4  -2  218.91   17.47
   2  -4   2  205.39   17.45
   2  -4   2  206.47   17.47
   2  -4   2  210.69   17.45
  -2  -4  -2  205.40   17.47
  -2  -4  -2  210.01   17.46
   2  -4   2  213.57   17.47
   2   4   4  677.92   54.16
   2   4   4  618.06   54.14
  -2   4  -4  676.67   54.13
   2   4   4  623.94   54.13
  -2   4  -4  680.81   54.14
  -2   4  -4  683.06   54.15
   2   4   4  634.41   54.13
   2   4   4  645.11   54.13
  -2   4  -4  718.14   54.16
   2  -4   4  650.81   54.14
   2  -4   4  714.07   54.15
   2  -4   4  680.78   54.12
  -2  -4  -4  685.91   54.15
  -2  -4  -4  664.93   54.14
  -2  -4  -4  680.34   54.14
  -2  -4  -4  702.25   54.11
   2  -4   4  535.38   54.12
   2  -4   4  681.20   54.09
   2  -4   4  654.54   54.13
  -2  -4  -4  639.75   54.12
  -2  -4  -4  672.04   54.14
   2   4   6  695.01   54.19
   2   4   6  635.30   54.18
  -2   4  -6  705.75   54.17
   2   4   6  652.64   54.16
   2   4   6  623.06   54.12
  -2   4  -6  709.61   54.20
  -2   4  -6  715.73   54.17
   2   4   6  677.70   54.18
  -2   4  -6  646.57   54.19
   2   4   6  656.62   54.17
  -2   4  -6  654.85   54.17
  -2   4  -6  684.69   54.19
  -2   4  -6  714.70   54.20
  -2   4  -6  688.52   54.18
   2   4   6  619.10   54.16
  -2  -4  -6  677.45   54.18
   2  -4   6  706.30   54.19
  -2  -4  -6  676.72   54.19
  -2  -4  -6  625.90   54.16
   2  -4   6  637.47   54.15
  -2  -4  -6  668.78   54.15
   2  -4   6  658.48   54.18
   2  -4   6  700.82   54.18
   2  -4   6  654.88   54.16
  -2  -4  -6  643.96   54.17
   2  -4   6  680.98   54.12
  -2  -4  -6  644.79   54.18
  -2  -4  -6  642.34   54.15
   2   4   8   47.24    4.21
  -2   4  -8   49.20    4.25
   2   4   8   52.65    4.33
  -2   4  -8   50.35    4.26
  -2   4  -8   53.82    4.30
  -2   4  -8   57.66    4.30
   2   4   8   49.27    4.27
   2   4   8   50.38    4.25
   2   4   8   45.61    4.27
   2   4   8   52.74    4.34
  -2   4  -8   52.26    4.32
   2  -4   8   51.77    4.30
  -2  -4  -8   41.79    4.24
  -2  -4  -8   53.04    4.29
  -2  -4  -8   47.96    4.29
  -2  -4  -8   52.87    4.29
   2  -4   8   51.51    4.26
   2  -4   8   51.07    4.24
  -2  -4  -8   47.80    4.25
   2  -4   8   54.76    4.31
  -2  -4  -8   49.70    4.24
   2  -4   8   56.12    4.20
   2   4  10   19.61    1.81
   2   4  10   16.97    1.84
   2   4  10   16.20    1.59
  -2   4 -10   14.24    1.65
  -2   4 -10   18.61    1.76
  -2   4 -10   15.36    1.73
   2   4  10   18.50    1.71
  -2   4 -10   20.90    1.66
   2   4  10   17.73    1.67
   2  -4  10   21.82    1.82
  -2  -4 -10   16.73    1.64
  -2  -4 -10   13.73    1.67
  -2  -4 -10   16.56    1.73
   2  -4  10   19.53    1.58
   2  -4  10   18.84    1.67
   2   4  12    9.70    1.37
   2   4  12   11.33    1.24
  -2   4 -12    6.04    1.20
   2   4  12    9.70    1.16
   2   4  12   11.75    1.42
  -2   4 -12    9.20    1.28
  -2   4 -12   10.96    1.12
  -2   4 -12   11.15    1.26
  -2  -4 -12    9.18    1.25
   2  -4  12   11.04    1.38
  -2  -4 -12    9.39    1.30
  -2  -4 -12    9.33    1.14
   2  -4  12    9.81    1.16
   2  -4  12    8.90    1.34
   2  -4  12   11.00    1.04
  -2  -4 -12    6.88    1.21
   2   4  14   34.80    3.19
   2   4  14   33.70    3.04
  -2   4 -14   20.26    3.07
   2   4  14   42.53    3.13
  -2   4 -14   32.47    3.16
   2   4  14   35.54    3.25
  -2   4 -14   38.39    3.17
  -2   4 -14   34.86    3.00
   2  -4  14   38.25    3.22
  -2  -4 -14   32.29    3.18
  -2  -4 -14   31.35    3.14
   2  -4  14   38.81    3.06
  -2  -4 -14   29.27    3.03
   2  -4  14   33.06    3.17
  -2   4 -16   22.52    2.36
   2   4  16   23.84    2.27
  -2  -4 -16   16.81    2.14
   2  -4  16   24.08    2.21
  -2  -4 -16   22.23    2.33
   2  -4  16   21.41    2.37
  -2   5  17   34.41    3.07
   2   5 -17   28.58    3.24
   2   5 -17   36.51    3.15
  -2   5  17   38.02    3.28
   2   5 -17   34.45    3.29
  -2   5  17   39.78    3.21
  -2  -5  17   41.28    3.27
   2  -5 -17   34.25    3.31
   2  -5 -17   34.16    3.28
   2  -5 -17   32.96    3.21
   2  -5 -17   21.31    3.06
  -2  -5  17   41.17    3.19
  -2  -5  17   29.77    3.17
  -2   5  15  128.51   10.30
   2   5 -15  120.61   10.42
   2   5 -15   90.84   10.38
   2   5 -15  135.63   10.35
  -2   5  15  134.85   10.38
  -2   5  15  136.81   10.39
  -2  -5  15  131.20   10.38
   2  -5 -15  116.75   10.39
   2  -5 -15  124.84   10.39
   2  -5 -15  123.45   10.44
   2  -5 -15   94.12   10.28
  -2  -5  15  134.91   10.37
  -2  -5  15  119.71   10.32
  -2  -5  15  135.05   10.27
  -2   5  13    0.02    0.79
  -2   5  13   -1.25    0.92
  -2   5  13    0.04    0.68
   2   5 -13    0.07    0.83
   2   5 -13   -0.27    0.83
   2   5 -13    0.77    0.65
  -2   5  13    1.17    0.79
   2   5 -13    0.36    0.48
  -2  -5  13   -0.26    0.72
   2  -5 -13    0.73    0.66
   2  -5 -13    0.06    0.77
   2  -5 -13   -0.64    0.86
  -2  -5  13    0.78    0.89
  -2  -5  13    0.98    0.81
   2  -5 -13    1.52    0.93
  -2  -5  13   -0.17    0.60
  -2   5  11    2.20    0.69
   2   5 -11    2.36    0.66
  -2   5  11    1.17    0.84
  -2   5  11    1.05    0.61
   2   5 -11    1.90    0.76
  -2   5  11    2.14    0.63
   2   5 -11    2.16    0.90
   2   5 -11    2.63    0.43
   2  -5 -11    3.03    0.80
  -2  -5  11    2.41    0.79
   2  -5 -11    2.59    0.82
   2  -5 -11    1.86    0.49
  -2  -5  11    1.79    0.83
  -2  -5  11    2.18    0.72
   2  -5 -11    2.37    0.74
  -2  -5  11    1.83    0.74
   2  -5 -11    1.86    0.65
   2  -5 -11    1.27    0.87
  -2  -5  11    2.09    0.61
   2   5  -9   72.74    6.16
  -2   5   9   64.24    6.16
  -2   5   9   75.45    6.12
   2   5  -9   70.97    6.12
  -2   5   9   75.85    6.20
   2   5  -9   78.65    6.19
   2   5  -9   68.57    6.19
   2   5  -9   70.53    6.17
   2   5  -9   83.23    6.16
  -2   5   9   71.77    6.12
  -2   5   9   76.56    6.17
  -2   5   9   74.33    6.16
  -2   5   9   72.15    6.13
   2   5  -9   77.89    6.09
   2  -5  -9   77.35    6.21
  -2  -5   9   74.10    6.13
  -2  -5   9   78.23    6.16
   2  -5  -9   73.52    6.14
   2  -5  -9   72.18    6.09
   2  -5  -9   68.48    6.15
   2  -5  -9   73.46    6.21
   2  -5  -9   78.06    6.18
  -2  -5   9   73.56    6.18
  -2  -5   9   70.87    6.17
   2  -5  -9   74.95    6.16
  -2  -5   9   68.93    6.13
  -2  -5   9   81.88    6.18
  -2  -5   9   75.08    6.20
   2   5  -7  385.23   33.52
  -2   5   7  408.65   33.48
   2   5  -7  425.15   33.50
   2   5  -7  432.60   33.47
  -2   5   7  395.70   33.50
  -2   5   7  380.85   33.52
   2   5  -7  392.49   33.54
   2   5  -7  416.73   33.51
  -2   5   7  413.97   33.55
  -2   5   7  399.40   33.52
  -2   5   7  406.19   33.52
   2   5  -7  398.99   33.52
  -2   5   7  385.20   33.52
  -2  -5   7  395.85   33.52
   2  -5  -7  431.94   33.51
  -2  -5   7  439.08   33.50
   2  -5  -7  404.69   33.55
   2  -5  -7  420.40   33.51
   2  -5  -7  396.66   33.47
   2  -5  -7  381.24   33.55
   2  -5  -7  388.15   33.52
  -2  -5   7  433.79   33.54
   2  -5  -7  432.14   33.53
  -2  -5   7  422.68   33.55
  -2  -5   7  408.05   33.53
  -2  -5   7  425.64   33.54
   2   5  -5  617.54   42.49
   2   5  -5  510.66   42.51
  -2   5   5  523.43   42.49
  -2   5   5  518.89   42.52
   2   5  -5  484.01   42.50
  -2   5   5  502.34   42.50
   2   5  -5  457.83   42.51
   2   5  -5  496.85   42.49
   2   5  -5  522.46   42.49
  -2   5   5  492.63   42.49
  -2   5   5  537.63   42.51
  -2  -5   5  561.19   42.49
   2  -5  -5  486.61   42.49
  -2  -5   5  504.59   42.51
  -2  -5   5  520.67   42.50
   2  -5  -5  517.54   42.51
   2  -5  -5  516.04   42.50
   2  -5  -5  545.55   42.53
  -2  -5   5  564.61   42.51
   2  -5  -5  548.33   42.51
   2  -5  -5  516.03   42.49
  -2  -5   5  490.05   42.51
   2   5  -3  679.74   53.79
  -2   5   3  653.06   53.80
   2   5  -3  711.30   53.79
   2   5  -3  657.19   53.79
  -2   5   3  705.62   53.82
   2   5  -3  644.35   53.78
   2   5  -3  623.66   53.81
   2   5  -3  621.32   53.79
  -2   5   3  640.77   53.78
  -2   5   3  669.98   53.79
  -2   5   3  638.04   53.80
  -2  -5   3  660.80   53.79
   2  -5  -3  642.36   53.79
   2  -5  -3  722.05   53.80
   2  -5  -3  660.53   53.78
  -2  -5   3  593.95   53.78
  -2  -5   3  683.92   53.79
   2  -5  -3  664.27   53.79
   2  -5  -3  644.04   53.77
   2  -5  -3  693.44   53.78
  -2  -5   3  633.19   53.80
  -2  -5   3  688.22   53.78
  -2   5   1    5.05    0.44
   2   5  -1    3.94    0.46
   2   5  -1    6.15    0.44
  -2   5   1    3.17    0.58
   2   5  -1    4.60    0.45
  -2   5   1    3.65    0.51
  -2   5   1    3.28    0.58
   2   5  -1    3.31    0.55
   2   5  -1    3.48    0.54
  -2   5   1    4.20    0.49
   2   5  -1    4.75    0.48
  -2   5   1    6.04    0.45
  -2   5   1    4.66    0.48
   2  -5  -1    4.76    0.45
  -2  -5   1    2.82    0.50
  -2  -5   1    3.85    0.48
  -2  -5   1    5.24    0.44
  -2  -5   1    3.97    0.48
   2  -5  -1    3.48    0.56
   2  -5  -1    4.96    0.50
  -2  -5   1    2.75    0.52
  -2  -5   1    6.64    0.47
  -2  -5   1    4.07    0.58
   2  -5  -1    4.14    0.47
   2  -5  -1    3.85    0.45
  -2  -5   1    3.50    0.60
  -2   5  -1 3264.61  245.04
  -2   5  -1 2898.40  245.02
   2   5   1 3049.86  245.05
  -2   5  -1 3020.83  245.06
   2   5   1 2890.69  245.06
  -2   5  -1 2987.00  245.06
   2   5   1 2944.48  245.04
   2   5   1 3043.47  245.04
  -2   5  -1 3045.32  245.05
  -2   5  -1 3010.58  245.04
   2   5   1 2730.92  245.05
   2  -5   1 2824.20  245.05
   2  -5   1 3187.84  245.04
   2  -5   1 3263.64  245.07
  -2  -5  -1 3106.87  245.05
   2  -5   1 3097.17  245.04
   2  -5   1 3040.38  245.05
  -2  -5  -1 2959.92  245.04
  -2  -5  -1 2861.45  245.05
   2  -5   1 3055.20  245.04
  -2  -5  -1 3018.01  245.06
  -2   5  -3  994.12   76.00
  -2   5  -3 1003.60   76.03
   2   5   3  915.95   76.00
   2   5   3  945.35   76.02
  -2   5  -3  928.91   76.00
  -2   5  -3  991.39   76.01
   2   5   3  942.97   76.00
   2   5   3  854.94   76.00
  -2   5  -3  955.45   76.02
   2   5   3  914.25   76.01
   2   5   3  934.61   76.01
   2  -5   3  917.90   76.01
  -2  -5  -3  836.52   76.00
   2  -5   3  910.85   76.00
   2  -5   3  969.06   76.00
  -2  -5  -3  851.20   75.99
  -2  -5  -3 1016.81   76.02
   2  -5   3  867.97   75.99
   2  -5   3  993.48   76.00
  -2  -5  -3  947.71   76.01
  -2  -5  -3  995.21   76.02
  -2  -5  -3  892.48   75.99
   2  -5   3  977.00   76.01
  -2   5  -5   23.42    1.93
   2   5   5   21.37    1.96
   2   5   5   21.93    1.82
  -2   5  -5   24.13    2.00
  -2   5  -5   22.15    1.89
   2   5   5   19.51    1.89
  -2   5  -5   24.23    1.99
  -2   5  -5   24.69    1.96
  -2   5  -5   22.60    1.95
   2   5   5   21.21    1.91
   2   5   5   21.27    1.92
   2   5   5   20.69    1.90
  -2  -5  -5   17.47    1.85
  -2  -5  -5   22.42    1.94
  -2  -5  -5   22.95    1.91
   2  -5   5   22.44    1.93
  -2  -5  -5   22.59    1.93
   2  -5   5   22.19    1.88
   2  -5   5   26.03    1.92
  -2  -5  -5   22.50    1.96
   2  -5   5   22.31    1.92
  -2  -5  -5   20.41    1.91
  -2  -5  -5   21.06    1.88
   2  -5   5   21.43    1.88
   2  -5   5   22.45    1.81
  -2   5  -7    4.52    0.82
  -2   5  -7    4.55    0.71
   2   5   7    3.52    0.77
   2   5   7    3.80    0.81
  -2   5  -7    4.64    0.63
  -2   5  -7    4.72    0.64
   2   5   7    4.03    0.48
  -2   5  -7    5.95    0.89
   2   5   7    3.36    0.63
  -2   5  -7    3.79    0.89
  -2   5  -7    4.07    0.66
   2   5   7    4.01    0.69
   2   5   7    4.08    0.66
   2   5   7    3.19    0.66
   2   5   7    4.20    0.65
  -2   5  -7    4.54    0.70
   2  -5   7    4.42    0.69
  -2  -5  -7    3.79    0.60
  -2  -5  -7    3.57    0.74
   2  -5   7    4.26    0.62
   2  -5   7    4.17    0.72
  -2  -5  -7    3.33    0.65
  -2  -5  -7    4.13    0.60
   2  -5   7    4.90    0.61
  -2  -5  -7    4.11    0.70
   2  -5   7    3.78    0.72
   2  -5   7    4.23    0.73
  -2  -5  -7    2.61    0.77
   2  -5   7    4.60    0.47
  -2  -5  -7    4.48    0.61
   2   5   9  254.05   21.06
   2   5   9  263.10   21.10
   2   5   9  264.61   21.08
  -2   5  -9  264.01   21.07
  -2   5  -9  292.80   21.12
   2   5   9  235.12   21.01
   2   5   9  258.54   21.12
   2   5   9  249.15   21.07
  -2   5  -9  268.75   21.11
  -2   5  -9  276.01   21.12
  -2   5  -9  266.43   21.05
  -2  -5  -9  260.68   21.07
  -2  -5  -9  252.80   21.06
  -2  -5  -9  195.94   21.04
   2  -5   9  289.49   21.10
   2  -5   9  231.16   21.05
   2  -5   9  280.22   21.01
   2  -5   9  291.47   21.11
  -2  -5  -9  231.91   21.09
   2   5  11   57.02    4.99
  -2   5 -11   64.41    4.89
  -2   5 -11   48.68    4.90
   2   5  11   60.18    5.02
  -2   5 -11   62.45    4.99
  -2   5 -11   56.27    4.97
   2   5  11   58.67    4.91
   2   5  11   61.60    4.95
  -2  -5 -11   45.90    4.90
   2  -5  11   57.63    4.98
  -2  -5 -11   55.62    4.97
  -2  -5 -11   56.01    4.95
   2  -5  11   59.55    4.90
   2  -5  11   63.09    4.83
  -2  -5 -11   54.16    4.89
  -2   5 -13    0.12    0.90
   2   5  13    0.86    1.12
  -2   5 -13   -0.30    0.83
  -2   5 -13    1.15    0.93
   2   5  13   -0.20    1.18
  -2   5 -13   -0.09    0.67
   2   5  13    0.44    0.84
   2   5  13    0.02    0.83
   2  -5  13    0.14    1.04
   2  -5  13    1.14    1.09
  -2  -5 -13   -0.28    0.98
  -2  -5 -13    0.05    0.74
   2  -5  13    0.54    0.78
  -2  -5 -13   -1.60    0.93
   2   5  15    1.56    1.33
   2   5  15    1.29    1.01
  -2   5 -15    1.17    1.09
   2   5  15    1.67    1.37
  -2   5 -15    2.36    1.14
   2   5  15    2.04    1.05
  -2   5 -15    1.18    1.07
  -2   5 -15    2.01    0.83
  -2  -5 -15    1.17    1.13
  -2  -5 -15    1.98    1.17
  -2  -5 -15    1.72    0.95
   2  -5  15    2.03    1.32
   2  -5  15    2.08    0.96
   2  -5  15    3.30    1.28
   2   6 -18    1.83    1.10
  -2   6  18    1.17    1.40
   2  -6 -18    2.01    1.09
  -2  -6  18    0.72    1.28
  -2   6  16   23.64    2.20
   2   6 -16   22.07    2.37
   2   6 -16   18.09    2.34
  -2   6  16   28.38    2.43
  -2   6  16   25.23    2.33
   2   6 -16   23.50    2.25
   2  -6 -16   23.27    2.39
   2  -6 -16   22.10    2.42
   2  -6 -16   15.42    2.18
   2  -6 -16   22.28    2.32
  -2  -6  16   23.22    2.26
  -2  -6  16   23.36    2.35
  -2  -6  16   23.88    2.32
  -2  -6  16   25.00    2.11
  -2   6  14    4.87    0.91
   2   6 -14    5.04    1.12
   2   6 -14    2.62    1.09
   2   6 -14    5.90    0.93
  -2   6  14    6.41    1.06
  -2   6  14    5.41    1.12
  -2  -6  14    4.35    1.10
   2  -6 -14    4.40    1.14
   2  -6 -14    4.03    1.03
   2  -6 -14    5.24    1.14
   2  -6 -14    3.85    0.89
  -2  -6  14    5.24    1.02
  -2  -6  14    4.16    0.96
  -2  -6  14    6.08    0.80
  -2   6  12    3.30    0.73
  -2   6  12    3.19    0.78
   2   6 -12    2.53    0.83
   2   6 -12    2.47    0.47
  -2   6  12    2.53    0.88
   2   6 -12    2.49    0.71
   2  -6 -12    2.66    0.95
  -2  -6  12    2.13    0.88
   2  -6 -12    2.73    0.93
   2  -6 -12    1.97    0.71
   2  -6 -12    2.86    0.82
  -2  -6  12    2.32    0.80
  -2  -6  12    1.78    0.74
  -2  -6  12    2.41    0.62
   2   6 -10   19.56    1.59
  -2   6  10   17.76    1.57
   2   6 -10   17.89    1.69
  -2   6  10   15.30    1.60
   2   6 -10   19.40    1.66
   2   6 -10   17.78    1.47
  -2   6  10   16.89    1.57
  -2   6  10   15.65    1.54
  -2   6  10   19.51    1.68
   2   6 -10   17.68    1.59
   2  -6 -10   15.51    1.58
   2  -6 -10   16.92    1.70
   2  -6 -10   15.82    1.48
  -2  -6  10   18.30    1.67
  -2  -6  10   15.75    1.58
   2  -6 -10   17.49    1.64
   2  -6 -10   15.55    1.64
  -2  -6  10   15.83    1.65
   2  -6 -10   17.72    1.71
  -2  -6  10   15.99    1.68
  -2  -6  10   18.07    1.58
  -2   6   8   92.85    8.01
   2   6  -8   94.59    8.04
   2   6  -8  100.17    8.01
  -2   6   8  103.34    8.00
  -2   6   8   99.33    8.05
  -2   6   8   87.22    8.01
   2   6  -8   94.48    8.06
  -2   6   8  104.33    8.08
   2   6  -8   92.29    8.04
  -2   6   8   93.92    8.04
   2   6  -8  105.33    7.97
   2   6  -8   98.71    7.99
   2   6  -8  104.36    8.04
  -2   6   8  101.27    8.04
  -2   6   8   93.39    8.04
   2  -6  -8   93.97    7.97
   2  -6  -8   94.93    8.03
  -2  -6   8   94.92    8.06
   2  -6  -8  100.51    8.08
  -2  -6   8   96.39    8.01
  -2  -6   8  100.62    8.04
   2  -6  -8  100.37    8.03
   2  -6  -8   95.15    8.05
  -2  -6   8   97.27    8.07
  -2  -6   8   91.22    8.04
   2  -6  -8   99.64    8.05
   2  -6  -8   97.25    8.09
  -2  -6   8   98.70    8.06
  -2  -6   8   97.28    8.03
  -2  -6   8   87.24    8.02
   2   6  -6   70.17    5.39
  -2   6   6   69.19    5.45
   2   6  -6   62.21    5.41
   2   6  -6   64.67    5.34
  -2   6   6   66.03    5.45
   2   6  -6   62.38    5.42
  -2   6   6   61.55    5.41
  -2   6   6   63.54    5.41
   2   6  -6   67.49    5.41
   2   6  -6   63.68    5.42
  -2   6   6   64.06    5.39
   2   6  -6   62.55    5.41
  -2   6   6   65.24    5.42
  -2  -6   6   68.96    5.42
  -2  -6   6   70.90    5.39
   2  -6  -6   67.94    5.45
   2  -6  -6   63.95    5.40
   2  -6  -6   56.44    5.44
  -2  -6   6   68.43    5.44
   2  -6  -6   73.38    5.43
   2  -6  -6   67.29    5.41
  -2  -6   6   57.89    5.42
  -2  -6   6   63.54    5.45
   2  -6  -6   68.30    5.43
  -2  -6   6   62.01    5.43
   2  -6  -6   65.29    5.40
  -2   6   4   47.60    4.04
   2   6  -4   51.22    4.02
  -2   6   4   51.20    4.07
   2   6  -4   47.48    4.03
   2   6  -4   55.03    4.03
  -2   6   4   45.98    4.01
   2   6  -4   45.49    4.06
  -2   6   4   48.14    4.04
   2   6  -4   46.95    4.04
   2   6  -4   44.94    4.02
  -2   6   4   44.97    4.03
  -2  -6   4   47.00    4.02
   2  -6  -4   47.05    4.02
  -2  -6   4   52.21    4.04
   2  -6  -4   54.83    4.05
   2  -6  -4   46.98    4.04
  -2  -6   4   48.28    4.02
   2  -6  -4   48.84    4.03
  -2  -6   4   43.72    4.05
   2  -6  -4   52.12    4.01
  -2  -6   4   51.27    4.04
   2  -6  -4   46.74    4.01
  -2   6   2  141.17   12.27
   2   6  -2  167.23   12.26
  -2   6   2  149.51   12.26
   2   6  -2  145.07   12.29
   2   6  -2  156.37   12.28
  -2   6   2  150.37   12.30
   2   6  -2  145.81   12.29
  -2   6   2  147.06   12.28
  -2   6   2  150.60   12.29
   2   6  -2  115.43   12.30
  -2   6   2  156.22   12.31
   2   6  -2  142.67   12.31
   2   6  -2  141.62   12.28
  -2  -6   2  144.03   12.27
   2  -6  -2  156.56   12.31
  -2  -6   2  157.47   12.29
   2  -6  -2  147.94   12.27
   2  -6  -2  151.73   12.30
  -2  -6   2  151.48   12.26
   2  -6  -2  152.76   12.29
  -2  -6   2  145.40   12.29
   2  -6  -2  152.36   12.27
  -2  -6   2  147.61   12.31
  -2  -6   2  156.29   12.30
   2  -6  -2  152.59   12.26
  -2   6   0    0.28    0.44
   2   6   0    0.34    0.24
  -2   6   0    0.42    0.26
  -2   6   0    0.17    0.36
   2   6   0    0.70    0.19
   2   6   0    1.16    0.27
  -2   6   0    0.35    0.34
   2   6   0    0.09    0.38
   2   6   0    0.38    0.40
  -2   6   0    0.38    0.22
  -2   6   0    0.04    0.30
   2   6   0    0.35    0.30
   2  -6   0    0.66    0.44
   2  -6   0    0.48    0.26
  -2  -6   0    0.30    0.37
  -2  -6   0    0.58    0.20
   2  -6   0    0.14    0.43
  -2  -6   0    0.15    0.25
  -2  -6   0    0.25    0.41
   2  -6   0    0.33    0.31
   2  -6   0    0.60    0.28
  -2  -6   0    0.20    0.33
   2  -6   0    0.38    0.18
  -2   6  -2 1124.57   87.36
   2   6   2 1056.89   87.37
  -2   6  -2 1112.37   87.37
  -2   6  -2 1130.28   87.38
  -2   6  -2 1058.16   87.38
   2   6   2 1050.57   87.37
   2   6   2  980.84   87.37
   2   6   2 1033.03   87.38
   2   6   2 1058.02   87.36
  -2   6  -2 1063.61   87.36
   2  -6   2 1063.69   87.37
  -2  -6  -2 1093.11   87.38
   2  -6   2 1060.25   87.38
   2  -6   2 1041.86   87.36
  -2  -6  -2 1107.39   87.38
  -2  -6  -2 1079.92   87.37
   2  -6   2 1123.91   87.36
   2  -6   2 1105.86   87.36
  -2  -6  -2 1007.95   87.36
   2  -6   2 1074.48   87.37
   2   6   4   40.75    3.76
  -2   6  -4   46.78    3.82
   2   6   4   45.60    3.86
  -2   6  -4   49.56    3.88
   2   6   4   46.02    3.82
  -2   6  -4   50.50    3.90
  -2   6  -4   47.89    3.82
   2   6   4   43.11    3.82
  -2   6  -4   47.17    3.85
  -2   6  -4   49.91    3.85
   2   6   4   41.46    3.83
  -2   6  -4   45.57    3.85
   2   6   4   46.37    3.84
   2   6   4   44.24    3.83
  -2  -6  -4   41.26    3.86
  -2  -6  -4   41.58    3.83
   2  -6   4   48.92    3.85
  -2  -6  -4   47.87    3.86
   2  -6   4   49.10    3.82
   2  -6   4   52.34    3.85
  -2  -6  -4   48.23    3.84
   2  -6   4   48.40    3.83
   2  -6   4   43.77    3.81
   2  -6   4   48.24    3.83
  -2  -6  -4   46.62    3.85
   2  -6   4   47.00    3.75
  -2  -6  -4   44.50    3.82
   2   6   6   22.38    2.15
   2   6   6   22.31    2.10
   2   6   6   22.35    2.01
  -2   6  -6   26.13    2.10
  -2   6  -6   26.51    2.14
  -2   6  -6   27.99    2.21
   2   6   6   23.64    2.12
  -2   6  -6   23.88    2.15
  -2   6  -6   25.03    2.19
   2   6   6   21.50    2.10
  -2   6  -6   27.76    2.18
   2   6   6   19.42    2.15
  -2   6  -6   24.88    2.11
   2   6   6   25.86    2.12
   2  -6   6   22.94    2.08
  -2  -6  -6   23.43    2.17
   2  -6   6   25.73    2.12
  -2  -6  -6   22.08    2.13
  -2  -6  -6   20.55    2.04
   2  -6   6   24.53    2.14
   2  -6   6   25.67    2.13
  -2  -6  -6   22.51    2.11
  -2  -6  -6   25.36    2.13
   2  -6   6   25.67    2.08
   2  -6   6   26.36    2.04
  -2  -6  -6   24.22    2.15
   2  -6   6   25.55    2.01
  -2  -6  -6   24.34    2.08
   2   6   8   20.71    1.80
  -2   6  -8   21.19    1.77
  -2   6  -8   21.02    1.78
   2   6   8   19.16    1.83
  -2   6  -8   16.58    1.70
   2   6   8   17.03    1.73
  -2   6  -8   19.11    1.69
   2   6   8   19.05    1.71
   2   6   8   16.28    1.70
  -2   6  -8   21.67    1.86
  -2  -6  -8   13.99    1.66
   2  -6   8   19.37    1.75
  -2  -6  -8   17.95    1.74
  -2  -6  -8   17.92    1.77
   2  -6   8   18.46    1.77
   2  -6   8   17.46    1.67
   2  -6   8   21.89    1.76
   2  -6   8   17.36    1.66
   2  -6   8   19.62    1.65
  -2  -6  -8   17.36    1.67
  -2  -6  -8   17.55    1.68
   2  -6   8   19.53    1.58
   2   6  10   63.59    5.50
   2   6  10   64.62    5.57
   2   6  10   68.86    5.54
  -2   6 -10   57.94    5.50
  -2   6 -10   66.57    5.56
   2   6  10   64.96    5.59
  -2   6 -10   71.55    5.49
  -2   6 -10   76.42    5.59
  -2  -6 -10   55.88    5.49
  -2  -6 -10   58.94    5.48
   2  -6  10   67.34    5.50
  -2  -6 -10   59.37    5.55
   2  -6  10   69.90    5.56
   2  -6  10   68.95    5.42
   2   6  12    8.08    1.11
   2   6  12    8.10    1.28
  -2   6 -12    5.21    1.08
  -2   6 -12    9.21    1.21
  -2   6 -12    7.80    1.17
   2   6  12    9.99    1.41
  -2   6 -12    9.30    1.00
   2   6  12    8.00    1.17
  -2  -6 -12    7.18    1.02
  -2  -6 -12    9.19    1.23
  -2  -6 -12    6.65    1.19
   2  -6  12    8.87    1.06
   2  -6  12    8.63    1.26
  -2   6 -14   19.99    1.74
   2   6  14   19.75    2.04
  -2   6 -14    9.76    1.85
  -2   6 -14   14.24    1.92
   2   6  14   18.77    1.84
   2   6  14   20.20    2.10
   2   6  14   16.60    1.87
  -2   6 -14   17.67    1.93
  -2  -6 -14   18.48    1.96
   2  -6  14   20.09    2.00
   2  -6  14   19.55    1.81
  -2  -6 -14   14.48    1.79
   2  -6  14   18.82    2.00
  -2  -6 -14   20.04    2.00
  -2   6 -16    1.67    1.34
   2   6  16    7.94    1.35
  -2   6 -16    6.24    1.40
   2   6  16    6.51    1.30
  -2  -6 -16    6.03    1.44
   2  -6  16    7.20    1.24
  -2  -6 -16    5.95    1.18
   2   7 -17    5.14    1.31
   2   7 -17    3.53    1.34
  -2   7  17    4.60    1.13
  -2   7  17    3.20    1.24
  -2   7  17    5.88    1.47
   2   7 -17    6.38    1.13
   2  -7 -17    4.25    1.40
  -2  -7  17    4.35    1.30
   2  -7 -17    2.53    1.24
   2  -7 -17    3.65    1.11
  -2  -7  17    3.38    1.17
  -2  -7  17    5.20    1.34
  -2   7  15   17.77    1.64
   2   7 -15   15.63    1.82
   2   7 -15   10.51    1.75
   2   7 -15   17.63    1.66
  -2   7  15   15.57    1.72
  -2   7  15   18.13    1.83
  -2  -7  15   17.46    1.80
   2  -7 -15   14.45    1.83
   2  -7 -15   12.30    1.73
   2  -7 -15   14.46    1.85
   2  -7 -15   12.32    1.62
  -2  -7  15   16.28    1.72
  -2  -7  15   13.69    1.70
  -2  -7  15   16.36    1.51
  -2   7  13   29.83    2.46
  -2   7  13   25.57    2.45
   2   7 -13   30.47    2.49
   2   7 -13   26.89    2.56
  -2   7  13   29.25    2.54
  -2   7  13   28.10    2.55
  -2  -7  13   30.00    2.57
   2  -7 -13   20.31    2.44
   2  -7 -13   27.33    2.58
   2  -7 -13   25.81    2.51
   2  -7 -13   28.47    2.63
  -2  -7  13   30.10    2.53
  -2  -7  13   22.40    2.45
  -2  -7  13   29.96    2.41
   2   7 -11   22.96    1.77
  -2   7  11   20.14    1.72
  -2   7  11   15.31    1.73
  -2   7  11   17.61    1.73
   2   7 -11   18.19    1.81
   2   7 -11   20.12    1.61
   2   7 -11   20.62    1.74
  -2   7  11   19.68    1.85
  -2  -7  11   16.43    1.73
   2  -7 -11   15.77    1.87
   2  -7 -11   16.63    1.74
  -2  -7  11   19.39    1.84
   2  -7 -11   16.16    1.62
   2  -7 -11   17.26    1.80
  -2  -7  11   20.42    1.83
   2  -7 -11   17.32    1.84
  -2  -7  11   21.01    1.71
  -2  -7  11   21.00    1.84
   2   7  -9   -0.59    0.53
  -2   7   9   -0.01    0.46
  -2   7   9    0.01    0.47
   2   7  -9    0.89    0.55
   2   7  -9   -1.23    0.68
  -2   7   9    0.16    0.58
  -2   7   9    0.65    0.69
   2   7  -9    0.21    0.58
   2   7  -9   -0.07    0.26
   2   7  -9   -0.23    0.51
  -2   7   9    0.35    0.57
   2   7  -9   -0.59    0.72
  -2   7   9    0.62    0.54
   2  -7  -9    0.59    0.73
   2  -7  -9    0.09    0.63
  -2  -7   9    0.06    0.55
   2  -7  -9   -0.32    0.60
  -2  -7   9    0.40    0.64
   2  -7  -9   -0.41    0.57
   2  -7  -9    0.28    0.33
  -2  -7   9    0.69    0.61
   2  -7  -9    0.34    0.71
  -2  -7   9    0.61    0.53
  -2  -7   9    0.55    0.71
   2   7  -7  192.98   15.46
  -2   7   7  187.65   15.49
  -2   7   7  179.41   15.52
  -2   7   7  188.53   15.50
   2   7  -7  180.63   15.48
   2   7  -7  185.46   15.48
   2   7  -7  188.02   15.50
   2   7  -7  195.10   15.48
  -2   7   7  192.88   15.49
   2   7  -7  194.43   15.41
  -2   7   7  169.91   15.45
  -2   7   7  184.59   15.47
   2   7  -7  180.66   15.48
  -2  -7   7  186.92   15.46
   2  -7  -7  180.31   15.50
   2  -7  -7  183.21   15.47
  -2  -7   7  203.55   15.49
   2  -7  -7  179.16   15.52
   2  -7  -7  201.14   15.50
  -2  -7   7  197.95   15.50
   2  -7  -7  187.32   15.47
   2  -7  -7  200.37   15.49
  -2  -7   7  189.23   15.50
  -2  -7   7  189.72   15.51
  -2  -7   7  177.45   15.49
  -2   7   5  334.40   25.98
   2   7  -5  313.53   25.97
   2   7  -5  312.90   25.95
   2   7  -5  303.64   25.97
   2   7  -5  314.71   25.96
   2   7  -5  305.93   25.96
  -2   7   5  305.92   25.99
  -2   7   5  292.67   25.97
  -2   7   5  354.04   26.01
   2   7  -5  309.11   25.98
  -2   7   5  317.61   25.95
  -2   7   5  314.72   25.97
  -2   7   5  325.60   25.95
  -2  -7   5  320.45   25.97
   2  -7  -5  322.21   25.91
  -2  -7   5  302.36   25.94
   2  -7  -5  326.60   25.97
  -2  -7   5  300.33   25.95
  -2  -7   5  297.82   25.95
   2  -7  -5  335.87   25.96
  -2  -7   5  314.59   25.97
  -2  -7   5  333.00   25.99
   2  -7  -5  334.38   25.97
   2  -7  -5  359.69   25.98
   2  -7  -5  303.07   25.95
   2  -7  -5  322.06   25.95
  -2  -7   5  303.36   25.98
  -2   7   3   36.04    3.04
   2   7  -3   41.59    3.04
  -2   7   3   37.59    3.14
  -2   7   3   37.56    3.11
  -2   7   3   34.16    3.10
   2   7  -3   34.32    3.07
  -2   7   3   37.56    3.10
   2   7  -3   35.56    3.10
  -2   7   3   34.69    3.08
  -2   7   3   36.36    3.07
   2   7  -3   36.78    3.08
   2   7  -3   32.61    3.10
   2   7  -3   34.98    3.14
  -2  -7   3   36.37    3.05
   2  -7  -3   37.75    3.03
  -2  -7   3   34.74    3.07
   2  -7  -3   36.39    3.07
   2  -7  -3   39.47    3.11
  -2  -7   3   39.07    3.10
   2  -7  -3   37.77    3.09
  -2  -7   3   35.52    3.12
  -2  -7   3   37.08    3.11
   2  -7  -3   35.21    3.07
  -2  -7   3   38.63    3.09
  -2   7   1  139.27   11.87
   2   7  -1  143.09   11.89
  -2   7   1  141.01   11.87
   2   7  -1  161.09   11.88
   2   7  -1  156.15   11.87
   2   7  -1  137.88   11.92
  -2   7   1  149.02   11.90
  -2   7   1  144.97   11.89
   2   7  -1  133.19   11.90
  -2   7   1  142.96   11.90
  -2   7   1  128.62   11.89
   2   7  -1  131.65   11.91
   2   7  -1  141.05   11.90
   2   7  -1  137.19   11.89
   2  -7  -1  161.79   11.87
  -2  -7   1  142.98   11.87
  -2  -7   1  150.21   11.88
  -2  -7   1  149.27   11.90
  -2  -7   1  141.31   11.89
   2  -7  -1  155.81   11.92
   2  -7  -1  147.17   11.91
   2  -7  -1  145.92   11.89
   2  -7  -1  150.52   11.91
   2  -7  -1  148.67   11.89
  -2  -7   1  136.91   11.89
   2  -7  -1  143.78   11.87
  -2  -7   1  133.97   11.90
  -2   7  -1  182.15   14.38
  -2   7  -1  177.14   14.35
   2   7   1  183.30   14.33
   2   7   1  165.15   14.35
  -2   7  -1  175.97   14.38
   2   7   1  173.93   14.35
   2   7   1  167.89   14.38
  -2   7  -1  177.86   14.37
  -2   7  -1  160.51   14.34
  -2   7  -1  174.86   14.37
   2   7   1  174.34   14.37
  -2  -7  -1  168.92   14.33
  -2  -7  -1  177.45   14.35
  -2  -7  -1  166.36   14.37
   2  -7   1  178.43   14.38
  -2  -7  -1  189.37   14.37
   2  -7   1  185.90   14.39
  -2  -7  -1  179.05   14.38
   2  -7   1  186.41   14.36
   2  -7   1  172.09   14.36
   2  -7   1  172.91   14.36
   2  -7   1  179.17   14.33
  -2   7  -3  222.43   17.73
  -2   7  -3  217.51   17.72
   2   7   3  207.33   17.73
   2   7   3  207.41   17.72
   2   7   3  213.28   17.68
   2   7   3  200.41   17.74
  -2   7  -3  218.73   17.76
  -2   7  -3  209.70   17.74
   2   7   3  207.46   17.74
   2   7   3  214.80   17.75
  -2   7  -3  230.72   17.76
  -2   7  -3  221.06   17.77
   2  -7   3  230.87   17.75
  -2  -7  -3  213.80   17.75
  -2  -7  -3  205.86   17.72
  -2  -7  -3  208.10   17.75
  -2  -7  -3  228.37   17.75
   2  -7   3  243.70   17.76
   2  -7   3  224.02   17.73
  -2  -7  -3  225.05   17.74
   2  -7   3  235.52   17.73
  -2  -7  -3  216.01   17.75
  -2  -7  -3  207.44   17.73
   2  -7   3  223.03   17.74
   2  -7   3  225.02   17.73
   2   7   5   90.91    8.21
   2   7   5   94.76    8.28
   2   7   5   94.17    8.29
  -2   7  -5  108.03    8.32
  -2   7  -5  103.52    8.27
  -2   7  -5  118.49    8.34
   2   7   5   94.00    8.28
  -2   7  -5  107.78    8.29
   2   7   5   92.06    8.27
  -2   7  -5  103.01    8.29
   2   7   5   93.04    8.26
  -2   7  -5  100.05    8.30
   2   7   5   97.22    8.31
   2   7   5   96.84    8.29
   2  -7   5  104.09    8.29
   2  -7   5   98.00    8.27
  -2  -7  -5  107.54    8.31
   2  -7   5   95.61    8.25
  -2  -7  -5   99.16    8.28
  -2  -7  -5  105.00    8.30
   2  -7   5  109.32    8.29
   2  -7   5   89.75    8.26
  -2  -7  -5  104.01    8.28
   2  -7   5  111.56    8.28
  -2  -7  -5   97.47    8.26
  -2  -7  -5  104.03    8.29
   2  -7   5  107.03    8.20
   2   7   7   13.28    1.41
   2   7   7   13.13    1.34
  -2   7  -7   15.33    1.31
  -2   7  -7   12.96    1.33
  -2   7  -7   14.82    1.49
   2   7   7   12.87    1.18
  -2   7  -7   13.98    1.36
  -2   7  -7   16.47    1.47
   2   7   7   12.92    1.31
   2   7   7   12.66    1.43
   2   7   7   11.95    1.33
  -2   7  -7   14.56    1.38
   2  -7   7   14.03    1.36
   2  -7   7   16.21    1.38
  -2  -7  -7   14.55    1.45
  -2  -7  -7   14.18    1.36
  -2  -7  -7   11.01    1.27
   2  -7   7   12.21    1.29
  -2  -7  -7   12.13    1.35
   2  -7   7   13.88    1.29
  -2  -7  -7   12.26    1.24
  -2  -7  -7   12.60    1.34
   2  -7   7   14.13    1.36
  -2  -7  -7   13.15    1.28
   2  -7   7   14.52    1.23
  -2  -7  -7   13.32    1.39
   2  -7   7   15.08    1.17
   2   7   9   18.28    1.77
   2   7   9   21.28    1.90
  -2   7  -9   21.70    1.85
   2   7   9   16.54    1.63
  -2   7  -9   19.36    1.78
  -2   7  -9   22.18    1.96
   2   7   9   17.03    1.79
   2   7   9   18.83    1.78
  -2   7  -9   19.26    1.83
   2   7   9   19.87    1.92
  -2   7  -9   21.50    1.75
  -2  -7  -9   19.69    1.84
  -2  -7  -9   16.28    1.72
  -2  -7  -9   16.44    1.72
   2  -7   9   20.53    1.84
   2  -7   9   19.25    1.86
   2  -7   9   22.64    1.86
   2  -7   9   19.66    1.74
   2  -7   9   19.22    1.62
  -2  -7  -9   15.11    1.81
   2  -7   9   20.29    1.71
   2   7  11   43.57    3.84
  -2   7 -11   49.72    3.72
  -2   7 -11   41.26    3.81
  -2   7 -11   39.97    3.75
   2   7  11   47.90    3.79
   2   7  11   44.70    3.87
  -2   7 -11   50.77    3.85
   2   7  11   40.24    3.74
  -2  -7 -11   43.31    3.80
   2  -7  11   46.76    3.83
  -2  -7 -11   36.33    3.71
   2  -7  11   47.05    3.75
  -2  -7 -11   37.37    3.73
   2   7  13    9.28    1.29
   2   7  13    9.52    1.46
  -2   7 -13    9.37    1.28
  -2   7 -13   10.39    1.11
  -2   7 -13    7.47    1.32
   2   7  13   11.49    1.54
   2   7  13   10.40    1.31
  -2   7 -13   11.94    1.38
  -2  -7 -13    9.32    1.33
  -2  -7 -13   11.17    1.42
  -2  -7 -13    6.80    1.19
   2  -7  13   10.16    1.20
   2  -7  13    8.92    1.43
   2   7  15    0.23    1.03
  -2   7 -15   -0.17    1.08
  -2   7 -15    1.43    1.15
   2   7  15    0.33    1.36
   2   7  15   -0.53    1.05
  -2   7 -15    0.50    1.05
   2  -7  15    0.62    1.29
  -2  -7 -15   -0.16    0.92
  -2  -7 -15    1.70    1.18
  -2  -7 -15    1.23    1.17
   2  -7  15    0.69    0.97
   2  -7  15    1.01    1.23
  -2   8  18   -0.14    1.41
   2  -8 -18    0.07    1.11
   2   8 -16   81.58    7.03
   2   8 -16   70.01    6.99
   2   8 -16   95.67    6.94
  -2   8  16   90.82    6.98
  -2   8  16   92.42    7.01
  -2   8  16   85.49    6.90
  -2  -8  16   74.52    6.91
   2  -8 -16   75.90    6.97
   2  -8 -16   84.26    7.08
   2  -8 -16   56.15    6.87
  -2  -8  16   89.27    6.95
  -2  -8  16   89.99    6.99
  -2   8  14  212.00   15.86
   2   8 -14  168.45   15.86
  -2   8  14  210.85   15.86
   2   8 -14  223.54   15.85
  -2   8  14  201.27   15.80
  -2  -8  14  163.48   15.79
   2  -8 -14  202.82   15.94
   2  -8 -14  187.77   15.86
   2  -8 -14  140.10   15.78
   2  -8 -14  178.01   15.85
  -2  -8  14  210.66   15.85
  -2  -8  14  203.84   15.86
  -2  -8  14  203.10   15.75
  -2   8  12   50.79    4.15
  -2   8  12   51.81    4.13
   2   8 -12   45.24    4.23
  -2   8  12   53.81    4.23
   2   8 -12   58.28    4.19
   2   8 -12   52.81    4.06
   2  -8 -12   46.05    4.24
   2  -8 -12   37.58    4.14
  -2  -8  12   45.95    4.21
   2  -8 -12   48.09    4.21
   2  -8 -12   50.17    4.28
  -2  -8  12   43.48    4.19
  -2  -8  12   46.39    4.16
  -2  -8  12   49.39    4.12
   2   8 -10  257.89   19.07
  -2   8  10  233.16   19.10
   2   8 -10  251.22   19.17
  -2   8  10  208.61   19.14
   2   8 -10  211.22   19.18
  -2   8  10  241.59   19.17
  -2   8  10  231.81   19.12
   2   8 -10  238.34   19.10
   2   8 -10  248.42   19.17
   2  -8 -10  221.91   19.18
   2  -8 -10  235.25   19.22
   2  -8 -10  241.71   19.15
  -2  -8  10  261.38   19.18
  -2  -8  10  233.13   19.13
   2  -8 -10  218.11   19.07
   2  -8 -10  211.37   19.16
  -2  -8  10  214.44   19.16
   2  -8 -10  214.53   19.14
  -2  -8  10  238.92   19.13
  -2  -8  10  233.43   19.16
  -2   8   8  216.71   16.56
   2   8  -8  191.54   16.48
   2   8  -8  203.76   16.52
  -2   8   8  193.08   16.55
  -2   8   8  182.27   16.51
   2   8  -8  195.26   16.57
  -2   8   8  196.99   16.54
   2   8  -8  201.29   16.55
  -2   8   8  211.22   16.59
   2   8  -8  216.29   16.47
   2   8  -8  199.33   16.55
  -2   8   8  188.66   16.55
   2   8  -8  215.85   16.54
   2  -8  -8  205.13   16.60
   2  -8  -8  194.09   16.47
   2  -8  -8  207.35   16.54
   2  -8  -8  188.99   16.57
  -2  -8   8  194.39   16.55
   2  -8  -8  187.86   16.56
  -2  -8   8  217.63   16.57
   2  -8  -8  198.68   16.54
  -2  -8   8  208.51   16.58
  -2  -8   8  203.77   16.56
   2  -8  -8  211.19   16.55
  -2  -8   8  207.58   16.52
  -2  -8   8  196.61   16.56
   2   8  -6   84.49    6.96
   2   8  -6   83.78    7.02
  -2   8   6   83.75    6.96
  -2   8   6   91.29    6.99
   2   8  -6   86.19    6.91
   2   8  -6   87.78    6.98
  -2   8   6   90.10    7.01
   2   8  -6   80.37    6.98
   2   8  -6   86.35    7.00
  -2   8   6   73.10    7.01
   2   8  -6   90.71    6.98
  -2   8   6   84.74    6.96
  -2   8   6   85.19    6.99
   2   8  -6   77.73    6.98
  -2   8   6   75.58    6.99
  -2  -8   6   85.43    7.00
   2  -8  -6   85.09    6.98
  -2  -8   6   81.00    6.97
   2  -8  -6   90.21    7.00
   2  -8  -6   86.67    6.97
  -2  -8   6   94.92    7.00
   2  -8  -6   84.87    6.98
  -2  -8   6   82.60    7.01
   2  -8  -6   88.88    6.99
   2  -8  -6   78.60    6.96
   2  -8  -6   81.35    6.91
  -2  -8   6   83.57    6.95
  -2  -8   6   84.47    7.00
   2   8  -4  710.89   57.12
   2   8  -4  669.73   57.10
   2   8  -4  771.89   57.11
  -2   8   4  704.23   57.11
  -2   8   4  758.99   57.14
  -2   8   4  783.44   57.16
  -2   8   4  740.46   57.12
   2   8  -4  685.93   57.11
  -2   8   4  631.12   57.11
   2   8  -4  687.55   57.13
  -2   8   4  695.22   57.09
   2  -8  -4  686.08   57.10
   2  -8  -4  702.92   57.06
  -2  -8   4  712.95   57.12
   2  -8  -4  690.57   57.10
  -2  -8   4  662.27   57.10
  -2  -8   4  703.83   57.10
  -2  -8   4  691.76   57.12
  -2  -8   4  651.30   57.07
  -2  -8   4  691.27   57.13
   2  -8  -4  728.64   57.11
  -2  -8   4  672.28   57.12
   2  -8  -4  776.68   57.13
   2  -8  -4  703.86   57.09
   2   8  -2  102.03    8.81
  -2   8   2  103.05    8.78
   2   8  -2   97.88    8.81
  -2   8   2  106.61    8.81
  -2   8   2  105.67    8.81
  -2   8   2  105.56    8.81
   2   8  -2  103.59    8.79
   2   8  -2  119.96    8.78
   2   8  -2   97.15    8.82
  -2   8   2  105.30    8.81
  -2   8   2  111.03    8.79
   2   8  -2  106.18    8.84
   2   8  -2   94.20    8.80
   2  -8  -2  113.42    8.83
  -2  -8   2  101.51    8.80
   2  -8  -2  101.01    8.82
  -2  -8   2  103.02    8.79
  -2  -8   2  117.13    8.82
   2  -8  -2  108.72    8.77
  -2  -8   2  116.76    8.78
   2  -8  -2  112.99    8.81
  -2  -8   2  105.51    8.81
   2  -8  -2  117.72    8.84
   2  -8  -2  106.43    8.79
   2  -8  -2  109.43    8.80
  -2  -8   2  105.74    8.83
  -2   8   0  316.60   24.04
   2   8   0  313.31   24.04
   2   8   0  282.89   24.05
   2   8   0  316.61   24.03
  -2   8   0  278.74   24.05
   2   8   0  276.44   24.08
  -2   8   0  292.39   24.06
   2   8   0  287.00   24.05
  -2   8   0  294.73   24.05
  -2   8   0  298.57   24.06
   2   8   0  289.00   24.08
  -2   8   0  276.16   24.03
   2  -8   0  289.66   24.07
   2  -8   0  295.79   24.05
  -2  -8   0  289.52   24.05
  -2  -8   0  320.64   24.06
   2  -8   0  292.92   24.05
   2  -8   0  282.25   24.06
  -2  -8   0  281.71   24.03
   2  -8   0  311.49   24.04
   2  -8   0  290.62   24.02
  -2  -8   0  265.67   24.06
  -2  -8   0  300.74   24.04
  -2   8  -2 1481.96  122.07
  -2   8  -2 1524.94  122.10
  -2   8  -2 1466.11  122.11
   2   8   2 1503.82  122.08
   2   8   2 1542.54  122.05
   2   8   2 1384.05  122.09
   2   8   2 1501.66  122.10
  -2   8  -2 1521.03  122.09
   2   8   2 1431.67  122.11
  -2   8  -2 1502.09  122.06
  -2   8  -2 1534.54  122.10
  -2   8  -2 1455.38  122.11
  -2  -8  -2 1370.73  122.10
  -2  -8  -2 1537.51  122.11
  -2  -8  -2 1461.37  122.08
  -2  -8  -2 1387.32  122.05
   2  -8   2 1549.10  122.08
   2  -8   2 1555.35  122.11
  -2  -8  -2 1486.74  122.10
  -2  -8  -2 1508.95  122.10
   2  -8   2 1531.31  122.08
  -2  -8  -2 1478.19  122.10
   2  -8   2 1539.48  122.09
   2  -8   2 1513.16  122.10
   2  -8   2 1537.27  122.05
   2   8   4   91.82    7.96
  -2   8  -4  111.20    8.00
  -2   8  -4   98.94    7.95
   2   8   4   99.62    7.95
   2   8   4   95.25    7.90
  -2   8  -4   96.53    7.97
  -2   8  -4  102.08    8.02
   2   8   4   95.95    7.99
   2   8   4   90.16    7.97
  -2   8  -4  102.19    8.00
  -2   8  -4  103.38    7.98
   2   8   4   90.31    7.97
   2  -8   4   99.79    7.98
   2  -8   4   99.68    7.97
  -2  -8  -4   94.44    7.98
   2  -8   4   93.67    7.95
   2  -8   4  112.22    8.00
  -2  -8  -4   98.94    7.99
  -2  -8  -4  102.52    8.00
   2  -8   4  105.52    8.01
  -2  -8  -4   92.04    7.98
  -2  -8  -4  100.37    7.98
   2  -8   4  101.63    7.97
   2  -8   4  107.44    7.97
  -2  -8  -4   92.14    7.95
   2  -8   4   91.02    7.90
  -2  -8  -4   93.28    7.95
   2   8   6   16.50    1.61
   2   8   6   17.48    1.47
   2   8   6   14.05    1.63
   2   8   6   14.82    1.56
  -2   8  -6   16.34    1.59
  -2   8  -6   19.16    1.72
   2   8   6   17.68    1.59
  -2   8  -6   18.00    1.65
  -2   8  -6   15.89    1.64
  -2   8  -6   16.79    1.62
  -2   8  -6   19.14    1.70
   2   8   6   17.53    1.63
   2   8   6   15.20    1.66
   2   8   6   16.15    1.59
   2  -8   6   16.27    1.61
  -2  -8  -6   15.49    1.59
  -2  -8  -6   14.92    1.66
   2  -8   6   16.64    1.56
  -2  -8  -6   15.61    1.63
  -2  -8  -6   16.84    1.61
   2  -8   6   13.81    1.55
   2  -8   6   17.84    1.61
  -2  -8  -6   18.80    1.61
   2  -8   6   19.10    1.62
   2  -8   6   15.91    1.59
   2  -8   6   20.09    1.45
  -2  -8  -6   15.91    1.56
  -2   8  -8  382.10   27.96
   2   8   8  342.30   27.98
  -2   8  -8  352.24   28.01
  -2   8  -8  368.38   27.97
   2   8   8  308.83   27.89
   2   8   8  353.48   27.98
   2   8   8  325.74   27.96
   2   8   8  329.22   27.96
   2   8   8  327.63   28.00
  -2   8  -8  423.93   28.01
  -2   8  -8  362.83   28.01
  -2  -8  -8  269.49   27.91
   2  -8   8  371.41   27.99
  -2  -8  -8  359.10   27.97
  -2  -8  -8  307.52   27.98
   2  -8   8  314.54   27.94
   2  -8   8  398.76   27.99
  -2  -8  -8  298.42   27.94
   2  -8   8  376.49   27.88
  -2  -8  -8  321.98   27.99
   2  -8   8  358.35   27.91
   2   8  10  135.71   11.20
   2   8  10  147.10   11.17
  -2   8 -10  123.50   11.12
  -2   8 -10  148.46   11.11
  -2   8 -10  129.22   11.18
   2   8  10  145.26   11.17
  -2   8 -10  152.92   11.21
   2   8  10  133.89   11.13
   2  -8  10  145.60   11.17
  -2  -8 -10  120.77   11.08
   2  -8  10  137.88   11.16
  -2  -8 -10  125.80   11.16
   2  -8  10  124.06   11.10
   2  -8  10  138.70   11.03
  -2  -8 -10  116.85   11.12
   2   8  12    9.81    1.38
  -2   8 -12   11.74    1.14
  -2   8 -12    6.14    1.20
   2   8  12    8.80    1.31
  -2   8 -12    9.75    1.32
   2   8  12    8.47    1.48
  -2   8 -12   10.83    1.34
   2   8  12   10.27    1.28
  -2  -8 -12    9.16    1.19
   2  -8  12   12.53    1.40
  -2  -8 -12    8.82    1.33
   2  -8  12   10.91    1.20
   2   8  14   20.36    2.08
   2   8  14   19.53    1.99
  -2   8 -14   18.67    2.04
   2   8  14   20.11    2.17
  -2   8 -14   20.01    2.05
   2   8  14   20.96    2.00
  -2  -8 -14   21.74    2.08
  -2  -8 -14   19.60    2.09
   2  -8  14   20.77    1.91
  -2  -8 -14   14.71    1.89
   2  -8  14   18.00    2.10
   2   8  16   -0.45    1.24
  -2   8 -16    0.10    1.25
   2   9 -17   29.27    2.40
  -2   9  17   28.78    2.59
  -2   9  17   24.99    2.39
   2  -9 -17   22.42    2.59
  -2  -9  17   26.39    2.56
   2  -9 -17   16.00    2.33
  -2  -9  17   21.73    2.43
  -2  -9  17   26.10    2.44
   2  -9 -17   20.96    2.44
  -2   9  15  187.62   13.90
   2   9 -15  147.93   13.89
  -2   9  15  194.37   13.90
   2   9 -15  200.90   13.87
  -2   9  15  182.81   13.82
   2  -9 -15  163.04   13.87
  -2  -9  15  143.00   13.80
  -2  -9  15  179.85   13.88
   2  -9 -15  122.06   13.79
   2  -9 -15  146.19   13.87
   2  -9 -15  177.19   13.97
  -2  -9  15  176.50   13.86
   2   9 -13   36.34    2.92
   2   9 -13   30.95    2.97
  -2   9  13   32.03    2.96
  -2   9  13   32.14    2.89
  -2  -9  13   32.90    2.89
   2  -9 -13   31.57    3.05
  -2  -9  13   38.68    2.99
   2  -9 -13   25.07    2.88
   2  -9 -13   29.04    2.94
  -2  -9  13   37.82    2.95
   2  -9 -13   32.26    2.98
  -2  -9  13   33.01    2.82
   2   9 -11    1.52    0.78
  -2   9  11    0.80    0.68
  -2   9  11    2.80    0.74
  -2   9  11    3.05    0.91
   2   9 -11    1.89    0.76
   2   9 -11    2.22    0.40
   2   9 -11    4.62    0.80
  -2  -9  11    1.37    0.70
  -2  -9  11    1.75    0.89
   2  -9 -11    2.54    0.96
   2  -9 -11    1.48    0.75
   2  -9 -11    1.67    0.82
  -2  -9  11    1.51    0.81
  -2  -9  11    1.99    0.90
   2  -9 -11    1.99    0.93
  -2  -9  11    1.82    0.66
   2   9  -9  264.96   19.44
   2   9  -9  247.66   19.43
   2   9  -9  234.31   19.46
  -2   9   9  225.81   19.42
  -2   9   9  240.28   19.44
   2   9  -9  226.63   19.36
   2   9  -9  259.80   19.34
  -2   9   9  239.35   19.44
   2  -9  -9  232.28   19.48
   2  -9  -9  235.88   19.46
   2  -9  -9  202.13   19.40
  -2  -9   9  218.30   19.42
   2  -9  -9  234.30   19.42
   2  -9  -9  231.51   19.35
   2  -9  -9  214.11   19.44
  -2  -9   9  253.72   19.41
  -2  -9   9  230.05   19.44
  -2  -9   9  235.63   19.43
   2   9  -7  487.28   37.62
  -2   9   7  480.12   37.62
   2   9  -7  438.29   37.59
  -2   9   7  459.59   37.60
  -2   9   7  443.69   37.66
  -2   9   7  426.68   37.63
   2   9  -7  428.11   37.62
   2   9  -7  435.62   37.61
  -2   9   7  440.94   37.63
   2   9  -7  464.14   37.64
  -2   9   7  475.02   37.63
   2   9  -7  479.96   37.55
   2   9  -7  430.10   37.62
  -2   9   7  423.19   37.59
  -2  -9   7  474.78   37.61
  -2  -9   7  508.60   37.64
   2  -9  -7  464.39   37.55
   2  -9  -7  427.67   37.61
   2  -9  -7  448.39   37.63
   2  -9  -7  452.60   37.61
  -2  -9   7  488.75   37.63
  -2  -9   7  466.84   37.64
  -2  -9   7  462.21   37.64
   2  -9  -7  468.39   37.62
   2  -9  -7  492.64   37.63
   2  -9  -7  452.55   37.60
  -2  -9   7  449.89   37.63
  -2  -9   7  465.77   37.59
  -2   9   5  316.58   24.72
   2   9  -5  308.43   24.71
  -2   9   5  320.61   24.75
   2   9  -5  280.01   24.71
   2   9  -5  280.11   24.72
   2   9  -5  306.24   24.73
  -2   9   5  320.26   24.76
   2   9  -5  295.42   24.75
  -2   9   5  307.16   24.70
   2   9  -5  304.35   24.74
  -2   9   5  290.83   24.72
  -2   9   5  322.81   24.73
   2  -9  -5  299.07   24.66
   2  -9  -5  296.98   24.70
  -2  -9   5  323.11   24.73
   2  -9  -5  326.85   24.74
  -2  -9   5  303.08   24.71
  -2  -9   5  299.16   24.70
  -2  -9   5  290.47   24.72
  -2  -9   5  326.44   24.75
   2  -9  -5  320.46   24.72
   2  -9  -5  310.44   24.71
  -2  -9   5  287.28   24.72
   2  -9  -5  289.03   24.70
  -2  -9   5  290.69   24.67
   2   9  -3   34.27    3.08
   2   9  -3   38.23    3.10
   2   9  -3   34.74    3.04
  -2   9   3   33.86    3.00
  -2   9   3   37.20    3.08
   2   9  -3   32.30    3.03
  -2   9   3   36.57    3.06
  -2   9   3   35.11    3.05
   2   9  -3   38.02    3.07
  -2   9   3   38.04    3.05
  -2   9   3   35.79    3.04
  -2   9   3   31.22    3.08
   2   9  -3   34.15    3.05
   2   9  -3   39.63    3.00
   2  -9  -3   34.14    3.08
  -2  -9   3   35.28    3.03
  -2  -9   3   40.01    3.07
  -2  -9   3   37.46    3.02
   2  -9  -3   35.82    2.99
   2  -9  -3   39.37    3.09
   2  -9  -3   39.03    3.06
  -2  -9   3   32.59    3.09
  -2  -9   3   38.61    3.06
   2  -9  -3   38.21    3.04
   2  -9  -3   36.05    3.02
  -2  -9   3   35.55    3.03
  -2  -9   3   34.41    3.08
  -2   9   1  329.61   27.76
   2   9  -1  349.92   27.73
  -2   9   1  343.17   27.73
   2   9  -1  356.31   27.73
  -2   9   1  332.24   27.75
  -2   9   1  334.74   27.75
   2   9  -1  332.62   27.75
   2   9  -1  350.06   27.76
  -2   9   1  330.56   27.74
   2   9  -1  322.79   27.75
  -2   9   1  335.05   27.76
   2   9  -1  324.50   27.78
   2  -9  -1  361.91   27.73
   2  -9  -1  337.94   27.75
   2  -9  -1  345.75   27.77
  -2  -9   1  344.29   27.75
   2  -9  -1  335.05   27.76
  -2  -9   1  350.47   27.75
  -2  -9   1  327.88   27.73
  -2  -9   1  353.23   27.73
  -2  -9   1  369.52   27.76
  -2  -9   1  305.52   27.75
   2  -9  -1  346.68   27.75
   2  -9  -1  317.19   27.72
  -2   9  -1 1917.52  162.76
  -2   9  -1 2005.14  162.76
   2   9   1 2026.49  162.77
   2   9   1 2044.43  162.75
  -2   9  -1 1979.98  162.78
   2   9   1 1713.37  162.79
  -2   9  -1 2015.32  162.79
   2   9   1 2030.87  162.78
   2   9   1 1927.47  162.78
  -2   9  -1 2015.66  162.79
  -2   9  -1 2085.08  162.79
   2   9   1 1936.12  162.81
   2  -9   1 2184.05  162.80
   2  -9   1 2041.85  162.79
  -2  -9  -1 1891.49  162.78
   2  -9   1 2006.03  162.78
  -2  -9  -1 2070.04  162.80
   2  -9   1 2089.91  162.78
  -2  -9  -1 2000.63  162.75
   2  -9   1 2137.12  162.81
  -2  -9  -1 1958.80  162.80
   2  -9   1 1897.29  162.74
  -2  -9  -1 1921.73  162.78
  -2  -9  -1 2023.68  162.77
   2  -9   1 2108.94  162.77
  -2   9  -3  795.24   65.41
   2   9   3  802.43   65.41
  -2   9  -3  835.60   65.44
   2   9   3  799.53   65.38
  -2   9  -3  864.68   65.47
   2   9   3  786.52   65.44
  -2   9  -3  798.32   65.45
  -2   9  -3  785.33   65.43
  -2   9  -3  784.63   65.43
   2   9   3  773.75   65.45
  -2   9  -3  800.84   65.39
   2   9   3  724.92   65.43
  -2  -9  -3  802.65   65.45
  -2  -9  -3  744.91   65.42
  -2  -9  -3  805.19   65.44
  -2  -9  -3  832.73   65.45
   2  -9   3  812.64   65.44
   2  -9   3  816.78   65.42
   2  -9   3  804.81   65.46
  -2  -9  -3  780.47   65.45
  -2  -9  -3  809.83   65.44
   2  -9   3  861.40   65.44
   2  -9   3  787.30   65.42
   2  -9   3  891.65   65.45
  -2   9  -5   12.06    1.56
   2   9   5   14.98    1.45
  -2   9  -5   15.93    1.41
   2   9   5   15.55    1.29
   2   9   5   14.93    1.39
  -2   9  -5   16.86    1.43
  -2   9  -5   15.83    1.48
   2   9   5   13.80    1.41
  -2   9  -5   15.48    1.48
  -2   9  -5   15.60    1.51
   2   9   5   12.99    1.42
   2   9   5   15.38    1.46
   2  -9   5   14.30    1.40
  -2  -9  -5   14.00    1.47
  -2  -9  -5   14.93    1.51
   2  -9   5   16.33    1.44
  -2  -9  -5   15.46    1.46
  -2  -9  -5   14.55    1.39
  -2  -9  -5   13.13    1.45
   2  -9   5   14.94    1.46
  -2  -9  -5   15.01    1.46
   2  -9   5   14.17    1.40
   2  -9   5   17.65    1.45
  -2  -9  -5   14.40    1.41
   2  -9   5   16.16    1.29
   2  -9   5   16.50    1.43
   2   9   7  183.17   15.94
  -2   9  -7  218.86   15.95
   2   9   7  187.53   15.86
   2   9   7  168.79   15.85
   2   9   7  185.72   15.97
  -2   9  -7  206.72   15.98
   2   9   7  182.51   15.93
  -2   9  -7  223.73   16.00
   2   9   7  195.54   15.94
  -2   9  -7  227.65   15.98
   2   9   7  202.96   15.96
  -2  -9  -7  188.24   15.93
  -2  -9  -7  188.59   15.96
   2  -9   7  219.89   15.96
   2  -9   7  168.23   15.90
   2  -9   7  211.19   15.95
   2  -9   7  209.92   15.85
   2  -9   7  190.88   15.86
  -2  -9  -7  196.49   15.97
   2   9   9  316.18   25.76
   2   9   9  299.78   25.76
  -2   9  -9  311.09   25.74
  -2   9  -9  342.62   25.73
  -2   9  -9  323.83   25.79
  -2   9  -9  334.76   25.78
   2   9   9  310.78   25.79
  -2   9  -9  384.03   25.79
   2   9   9  286.19   25.74
  -2  -9  -9  265.90   25.72
  -2  -9  -9  277.76   25.76
  -2  -9  -9  273.68   25.76
   2  -9   9  293.82   25.72
  -2  -9  -9  307.18   25.73
   2  -9   9  321.38   25.76
   2  -9   9  339.45   25.65
   2   9  11   33.30    2.94
  -2   9 -11   34.60    2.81
  -2   9 -11   31.55    2.87
  -2   9 -11   30.65    2.93
   2   9  11   34.33    2.92
   2   9  11   31.90    2.99
  -2   9 -11   39.74    3.01
   2   9  11   31.47    2.88
   2  -9  11   31.32    2.92
   2  -9  11   31.96    2.93
  -2  -9 -11   25.12    2.82
  -2  -9 -11   33.18    2.94
   2  -9  11   33.20    2.83
   2   9  13   19.07    1.95
  -2   9 -13   10.93    1.81
  -2   9 -13   16.78    1.91
   2   9  13   17.71    2.04
  -2   9 -13   19.56    1.71
  -2   9 -13   20.91    1.96
   2   9  13   16.88    1.91
   2   9  13   18.14    1.86
   2  -9  13   18.40    1.95
  -2  -9 -13   18.84    1.96
  -2  -9 -13   13.66    1.77
   2  -9  13   19.80    1.78
  -2   9 -15    0.05    1.14
  -2   9 -15   -0.05    1.14
   2   9  15   -0.37    1.18
  -2   9 -15   -1.02    1.24
   2   9  15    2.60    1.46
   2   9  15    0.48    1.14
  -2  -9 -15    0.21    1.01
   2  -9  15    0.81    1.01
  -2  -9 -15   -0.10    1.24
   2  -9  15    0.64    1.33
  -2  10  16   15.48    1.74
   2  10 -16   10.84    1.75
   2  10 -16   12.82    1.78
  -2  10  16   15.73    1.85
   2  10 -16   17.14    1.64
  -2  10  16   14.89    1.66
  -2 -10  16   11.55    1.66
  -2 -10  16   14.76    1.79
   2 -10 -16    9.11    1.61
   2 -10 -16   12.14    1.76
   2 -10 -16   13.05    1.88
  -2 -10  16   14.37    1.68
  -2  10  14   32.95    2.90
   2  10 -14   30.34    2.87
  -2  10  14   32.59    2.79
   2  10 -14   36.92    2.81
  -2 -10  14   25.42    2.77
   2 -10 -14   32.22    2.97
   2 -10 -14   20.92    2.76
   2 -10 -14   29.30    2.88
  -2 -10  14   30.49    2.86
  -2 -10  14   32.44    2.83
   2 -10 -14   26.10    2.87
  -2 -10  14   34.71    2.68
   2  10 -12    8.09    1.22
   2  10 -12    9.96    1.24
   2  10 -12   12.72    1.22
  -2  10  12    9.19    1.29
  -2  10  12   10.35    1.18
  -2 -10  12   10.14    1.15
   2 -10 -12    9.66    1.38
  -2 -10  12    8.67    1.28
   2 -10 -12    7.07    1.14
   2 -10 -12    9.31    1.28
  -2 -10  12    9.66    1.24
   2 -10 -12    7.81    1.31
  -2 -10  12    9.85    1.08
  -2  10  10  193.99   15.72
  -2  10  10  181.95   15.69
   2  10 -10  203.08   15.70
   2  10 -10  187.19   15.74
   2  10 -10  200.62   15.72
  -2  10  10  188.39   15.70
   2  10 -10  211.21   15.61
   2 -10 -10  143.16   15.67
   2 -10 -10  167.23   15.76
   2 -10 -10  191.25   15.73
  -2 -10  10  194.18   15.71
  -2 -10  10  184.21   15.71
  -2 -10  10  184.20   15.67
  -2 -10  10  192.80   15.67
  -2 -10  10  193.73   15.71
   2  10  -8    6.50    0.66
   2  10  -8   10.76    0.71
   2  10  -8    6.59    0.98
  -2  10   8    6.49    0.93
   2  10  -8    5.08    0.85
  -2  10   8    5.00    0.93
   2  10  -8    6.01    0.91
   2  10  -8    7.58    0.92
  -2  10   8    7.20    0.90
  -2  10   8    6.69    0.95
   2 -10  -8    6.51    0.88
  -2 -10   8    6.60    0.95
  -2 -10   8    5.77    0.83
   2 -10  -8    7.04    0.95
   2 -10  -8    9.04    0.70
   2 -10  -8    6.46    0.94
  -2 -10   8    5.11    0.95
   2 -10  -8    6.26    0.88
  -2 -10   8    8.15    0.99
   2 -10  -8    7.04    0.68
   2  10  -6  111.62    9.47
   2  10  -6  112.09    9.49
  -2  10   6  118.14    9.44
   2  10  -6  105.11    9.43
   2  10  -6  116.53    9.45
  -2  10   6  122.21    9.48
  -2  10   6  122.97    9.47
  -2  10   6  122.89    9.50
   2  10  -6  117.17    9.47
  -2  10   6  121.64    9.43
   2  10  -6  111.98    9.45
   2  10  -6  108.89    9.37
  -2  10   6  112.01    9.46
  -2 -10   6  122.79    9.46
  -2 -10   6  112.18    9.45
   2 -10  -6  122.56    9.47
  -2 -10   6  120.17    9.43
  -2 -10   6  113.60    9.44
   2 -10  -6  118.99    9.44
  -2 -10   6  129.82    9.49
   2 -10  -6  126.91    9.45
   2 -10  -6  114.94    9.42
   2 -10  -6  115.98    9.44
  -2 -10   6  111.33    9.45
   2 -10  -6  114.31    9.38
   2 -10  -6  108.56    9.37
   2  10  -4  656.99   53.95
  -2  10   4  680.81   53.91
  -2  10   4  666.12   53.95
   2  10  -4  689.03   53.92
  -2  10   4  696.53   53.92
  -2  10   4  737.92   53.98
   2  10  -4  625.34   53.91
   2  10  -4  695.20   53.94
  -2  10   4  685.59   53.94
   2  10  -4  604.32   53.92
   2  10  -4  645.70   53.96
   2  10  -4  723.03   53.88
  -2  10   4  638.53   53.91
  -2  10   4  596.33   53.93
  -2 -10   4  646.12   53.90
   2 -10  -4  635.30   53.91
  -2 -10   4  642.75   53.92
   2 -10  -4  692.79   53.94
  -2 -10   4  686.02   53.93
  -2 -10   4  684.73   53.95
  -2 -10   4  606.40   53.88
   2 -10  -4  704.97   53.93
   2 -10  -4  632.77   53.91
  -2 -10   4  678.20   53.93
  -2 -10   4  655.80   53.90
   2 -10  -4  631.14   53.87
   2 -10  -4  672.18   53.90
   2  10  -2    4.28    0.67
   2  10  -2    5.27    0.69
   2  10  -2    5.72    0.61
  -2  10   2    5.39    0.58
  -2  10   2    5.19    0.68
  -2  10   2    5.26    0.70
  -2  10   2    3.71    0.69
  -2  10   2    5.69    0.69
   2  10  -2    5.22    0.77
   2  10  -2    5.70    0.56
   2  10  -2    5.60    0.68
  -2  10   2    5.20    0.70
  -2  10   2    6.09    0.66
  -2 -10   2    5.02    0.62
   2 -10  -2    6.03    0.74
  -2 -10   2    6.69    0.71
   2 -10  -2    5.56    0.65
   2 -10  -2    5.79    0.74
  -2 -10   2    5.40    0.61
  -2 -10   2    5.54    0.62
   2 -10  -2    6.46    0.71
  -2 -10   2    4.70    0.75
   2 -10  -2    5.69    0.55
  -2 -10   2    6.53    0.73
   2 -10  -2    5.31    0.59
  -2  10   0  128.23   10.83
  -2  10   0  127.77   10.83
  -2  10   0  125.52   10.80
  -2  10   0  125.55   10.83
   2  10   0  138.09   10.80
  -2  10   0  132.55   10.84
   2  10   0  119.93   10.83
   2  10   0  136.10   10.84
   2  10   0  136.68   10.87
   2  10   0  137.84   10.81
  -2  10   0  122.55   10.81
   2 -10   0  136.05   10.83
   2 -10   0  139.99   10.85
   2 -10   0  149.80   10.81
  -2 -10   0  129.42   10.84
  -2 -10   0  132.27   10.80
   2 -10   0  139.41   10.84
   2 -10   0  131.92   10.84
  -2 -10   0  136.28   10.82
  -2 -10   0  130.24   10.82
  -2 -10   0  124.35   10.83
   2 -10   0  123.87   10.79
  -2  10  -2  200.38   16.79
   2  10   2  197.84   16.81
  -2  10  -2  205.00   16.79
  -2  10  -2  207.33   16.76
   2  10   2  200.74   16.76
   2  10   2  208.94   16.73
  -2  10  -2  203.79   16.77
   2  10   2  180.61   16.78
   2  10   2  201.59   16.80
   2  10   2  200.16   16.78
  -2  10  -2  202.86   16.75
  -2  10  -2  210.10   16.79
  -2  10  -2  214.22   16.82
   2 -10   2  215.62   16.80
   2 -10   2  214.88   16.78
  -2 -10  -2  194.48   16.79
  -2 -10  -2  197.14   16.74
  -2 -10  -2  213.58   16.81
  -2 -10  -2  199.38   16.80
   2 -10   2  199.55   16.78
  -2 -10  -2  205.22   16.80
  -2 -10  -2  199.82   16.77
   2 -10   2  210.39   16.82
  -2 -10  -2  207.59   16.80
   2 -10   2  215.62   16.77
  -2 -10  -2  195.47   16.77
   2 -10   2  215.37   16.78
   2 -10   2  211.88   16.73
  -2 -10  -2  192.88   16.77
   2 -10   2  214.03   16.81
   2  10   4  282.72   25.25
  -2  10  -4  325.93   25.29
  -2  10  -4  313.25   25.23
   2  10   4  290.43   25.18
   2  10   4  301.42   25.26
  -2  10  -4  346.73   25.27
   2  10   4  311.28   25.28
  -2  10  -4  318.74   25.26
   2  10   4  297.14   25.23
  -2  10  -4  332.61   25.29
  -2  10  -4  313.88   25.26
  -2 -10  -4  319.39   25.27
   2 -10   4  312.81   25.26
  -2 -10  -4  291.22   25.24
   2 -10   4  313.24   25.26
  -2 -10  -4  277.41   25.26
   2 -10   4  320.72   25.24
   2 -10   4  322.86   25.29
  -2 -10  -4  303.74   25.27
   2 -10   4  351.11   25.28
   2 -10   4  326.27   25.25
  -2 -10  -4  326.36   25.28
  -2 -10  -4  314.25   25.26
  -2  10  -6   19.26    1.88
  -2  10  -6   20.30    1.93
  -2  10  -6   18.99    1.84
   2  10   6   20.83    1.70
   2  10   6   20.95    1.83
   2  10   6   19.47    1.88
  -2  10  -6   19.22    1.89
   2  10   6   20.72    1.89
   2 -10   6   21.13    1.84
   2 -10   6   20.89    1.88
  -2 -10  -6   20.36    1.89
  -2 -10  -6   19.83    1.88
   2 -10   6   22.73    1.87
   2 -10   6   19.62    1.82
  -2 -10  -6   18.53    1.87
[truncated: 1,183,209 more chars]
